# Supplementary material for: Comparative venomics suggests an evolutionary adaption of spider venom from predation to defense
Source: Commun Biol. 2025 Oct 23;8:1496. doi: 10.1038/s42003-025-09015-6 (PMC12550024; doi:10.1038/s42003-025-09015-6)
Supplement: Supplementary file 5 — Supplementary Data 2 [file 42003_2025_9015_MOESM5_ESM.xlsx]

## Sheet: Overview
Family annotation	ORFs	contigs	IPS.IDs	IPS.Description	TPM_sum	ORFseq	seq_length	stop_codon	start_sp	stop_sp	venomzone_spiders_similarity	venomzone_all_bitscore	venomzone_all_qcov	venomzone_all_similarity	venomzone_spiders_bitscore	venomzone_spiders_qcov	toxprot_bitscore	toxprot_qcov	toxprot_similarity	uniprot_sprot_bitscore	uniprot_sprot_qcov	uniprot_sprot_similarity	uniprot_trembl_bitscore	uniprot_trembl_qcov	uniprot_trembl_similarity
CHH/MIH/GIH neurohormone	NODE_11312_length_1182_cov_21571.532387_g8851_i1.p3	NODE_11312_length_1182_cov_21571.532387_g8851_i1	IPR031098; IPR035957	Crustacean CHH/MIH/GIH neurohormone family; Crustacean CHH/MIH/GIH neurohormone superfamily	893	KDEILCKNCVFSSSRKMTTAVIGLLLIATVVAAYSVIPDQDMARSSSTQNCGIDDVKFAAMGKVCEECVQLYKEPELHNKCSSNCFQNNYFAVVSTQSTGLFHV*	105	TRUE	1	33	sp|Q4U4N3|TXA2_LATTR	sp|Q4U4N3|TXA2_LATTR	sp|Q4U4N3|TXA2_LATTR	sp|Q4U4N3|TXA2_LATTR	sp|Q4U4N3|TXA2_LATTR	sp|Q4U4N3|TXA2_LATTR	sp|Q4U4N3|TXA2_LATTR	sp|Q4U4N3|TXA2_LATTR	sp|Q4U4N3|TXA2_LATTR	sp|Q26491|ITP_SCHGR	sp|O15980|CHH1_PENJP	sp|O15980|CHH1_PENJP	tr|A0A8X6IRS2|A0A8X6IRS2_TRICU	tr|A0A087SWG4|A0A087SWG4_STEMI	tr|A0A087SWG4|A0A087SWG4_STEMI
CHH/MIH/GIH neurohormone	NODE_603_length_4798_cov_1137.502214_g56_i2.p1 NODE_1386_length_3849_cov_1416.455192_g56_i4.p1	NODE_603_length_4798_cov_1137.502214_g56_i2; NODE_1386_length_3849_cov_1416.455192_g56_i4	IPR031098; IPR035957	Crustacean CHH/MIH/GIH neurohormone family; Crustacean CHH/MIH/GIH neurohormone superfamily	20644	MNCVFPSSRKMTTAVIVLLLIATVVIAHSVIPDQDMERSSSTQNCGFKEARFTRMGKICEVCFQSNKRPDLLNRCSSNCFRNKLYVACVRQILKHKKQ*	99	TRUE	1	27	sp|Q4U4N3|TXA2_LATTR	sp|Q4U4N3|TXA2_LATTR	sp|Q4U4N3|TXA2_LATTR	sp|Q4U4N3|TXA2_LATTR	sp|Q4U4N3|TXA2_LATTR	sp|Q4U4N3|TXA2_LATTR	sp|V9QER4|TXAD_STEGR	sp|Q4U4N3|TXA2_LATTR	sp|Q4U4N3|TXA2_LATTR	sp|Q9NL55|CHHL_BOMMO	sp|Q25154|CHHB_HOMAM	sp|Q25154|CHHB_HOMAM	tr|A0A8X6WTS5|A0A8X6WTS5_9ARAC	tr|A0A4Y2VT01|A0A4Y2VT01_ARAVE	tr|A0A4Y2VT01|A0A4Y2VT01_ARAVE
CHH/MIH/GIH neurohormone	TRINITY_DN9876_c1_g1_i1.p1	TRINITY_DN9876_c1_g1_i1	IPR031098; IPR035957	Crustacean CHH/MIH/GIH neurohormone family; Crustacean CHH/MIH/GIH neurohormone superfamily	5	AVVSTQSTGLHLRFIFQSRKMTTSVIGLLLIATVVAAYSVIPEQDMPRSSSTQNSGIDDVKFAAMGQVCEEGVQLYKEPERHNTCSSTCFQNNYFAGCIDVLLFHQNQ*	109	TRUE	1	37	sp|Q4U4N3|TXA2_LATTR	sp|Q4U4N3|TXA2_LATTR	sp|Q4U4N3|TXA2_LATTR	sp|Q4U4N3|TXA2_LATTR	sp|Q4U4N3|TXA2_LATTR	sp|Q4U4N3|TXA2_LATTR	sp|Q4U4N3|TXA2_LATTR	sp|Q4U4N3|TXA2_LATTR	sp|Q4U4N3|TXA2_LATTR	sp|Q26492|ITPL_SCHGR	sp|Q26491|ITP_SCHGR	sp|Q26491|ITP_SCHGR	tr|A0A8X6WTS5|A0A8X6WTS5_9ARAC	tr|A0A6J0BIF1|A0A6J0BIF1_NEOLC	tr|A0A6J0BIF1|A0A6J0BIF1_NEOLC
CHH/MIH/GIH neurohormone	NODE_21862_length_542_cov_9532.733060_g19038_i0.p1 NODE_21957_length_539_cov_9591.704545_g19132_i0.p1 NODE_21958_length_539_cov_9193.900826_g19133_i0.p1	NODE_21862_length_542_cov_9532.733060_g19038_i0; NODE_21957_length_539_cov_9591.704545_g19132_i0; NODE_21958_length_539_cov_9193.900826_g19133_i0	IPR031098; IPR035957	Crustacean CHH/MIH/GIH neurohormone family; Crustacean CHH/MIH/GIH neurohormone superfamily	10770	SGINAEYGVKLTIYLTEEDEILCMNCVFPSSRKMTTAVIVLLLIATVVIAHSVIPDQDMERSSSTQNCGFKEARFTRMGKICEVCFQSNKRPDLLNRCSSNCFRNKLYVACVRQILKHKKQ*	122	TRUE	1	50	sp|Q4U4N3|TXA2_LATTR				sp|Q4U4N3|TXA2_LATTR	sp|Q4U4N3|TXA2_LATTR				sp|Q9NL55|CHHL_BOMMO	sp|Q26491|ITP_SCHGR	sp|Q26491|ITP_SCHGR	tr|A0A8X6WTS5|A0A8X6WTS5_9ARAC	tr|A0A4Y2VT01|A0A4Y2VT01_ARAVE	tr|A0A4Y2VT01|A0A4Y2VT01_ARAVE
CHH/MIH/GIH neurohormone	NODE_31247_length_374_cov_61363.078370_g28463_i0.p1	NODE_31247_length_374_cov_61363.078370_g28463_i0	IPR031098; IPR035957	Crustacean CHH/MIH/GIH neurohormone family; Crustacean CHH/MIH/GIH neurohormone superfamily	1132	AVVSTQSTGLHLRFILQSRKMTTAVIGLLLIATVVAAYSVIPDQDMARSSSTQNCGIDDVKFAAMGKVCEECVQLYKEPELHNKCSSNCFQLNFL*	96	TRUE	1	37	sp|Q4U4N3|TXA2_LATTR				sp|Q4U4N3|TXA2_LATTR	sp|Q4U4N3|TXA2_LATTR				sp|Q26491|ITP_SCHGR	sp|P55322|MIH_PENVA	sp|P55322|MIH_PENVA	tr|A0A8X6IRS2|A0A8X6IRS2_TRICU	tr|B2Z9X0|B2Z9X0_DERVA	tr|B2Z9X0|B2Z9X0_DERVA
CHH/MIH/GIH neurohormone	TRINITY_DN660_c2_g1_i7.p1	TRINITY_DN660_c2_g1_i7	IPR031098; IPR035957	Crustacean CHH/MIH/GIH neurohormone family; Crustacean CHH/MIH/GIH neurohormone superfamily	11351	KQWYQRRVRVKLKIYLIEEDEILCMNCVFPSSRKMTTAVIVLLLIATVVIAHSVIPDQDMERSSSTQNCGFKEARFTRMGKICEVCFQSNKRPDLLNRCSSNCFRNKLYVACVRQILKHKKQ*	123	TRUE	1	51	sp|Q4U4N3|TXA2_LATTR				sp|Q4U4N3|TXA2_LATTR	sp|Q4U4N3|TXA2_LATTR				sp|Q9NL55|CHHL_BOMMO	sp|Q26491|ITP_SCHGR	sp|Q26491|ITP_SCHGR	tr|A0A8X6WTS5|A0A8X6WTS5_9ARAC	tr|A0A4Y2VT01|A0A4Y2VT01_ARAVE	tr|A0A4Y2VT01|A0A4Y2VT01_ARAVE
CHH/MIH/GIH neurohormone	NODE_17237_length_708_cov_88473.398162_g14559_i0.p2 NODE_96_length_6841_cov_8245.143678_g3_i8.p1	NODE_17237_length_708_cov_88473.398162_g14559_i0; NODE_96_length_6841_cov_8245.143678_g3_i8	IPR001166; IPR031098; IPR035957	Hyperglycemic hormone; Crustacean CHH/MIH/GIH neurohormone family; Crustacean CHH/MIH/GIH neurohormone superfamily	18969	MTTADIGLMLIANHVAAYSVIPDQNMARSSSTQNCGIDDVKFAAMGKVCEECVQLYKEPELHNKCSSNCFQNNYFAGCIDVLLFHQNQ*	89	TRUE	1	17	sp|Q4U4N3|TXA2_LATTR	sp|V9QFG9|TXAC_STEGR	sp|Q4U4N3|TXA2_LATTR	sp|Q4U4N3|TXA2_LATTR	sp|V9QFG9|TXAC_STEGR	sp|Q4U4N3|TXA2_LATTR	sp|V9QFG9|TXAC_STEGR	sp|Q4U4N3|TXA2_LATTR	sp|Q4U4N3|TXA2_LATTR	sp|Q26492|ITPL_SCHGR	sp|Q9U5D2|CHH2_PENJP	sp|Q9U5D2|CHH2_PENJP	tr|A0A8X6IRS2|A0A8X6IRS2_TRICU	tr|A0A6J0BIF1|A0A6J0BIF1_NEOLC	tr|A0A6J0BIF1|A0A6J0BIF1_NEOLC
CHH/MIH/GIH neurohormone	NODE_381_length_5348_cov_10892.507652_g144_i2.p2 NODE_12068_length_1092_cov_55560.861138_g144_i3.p1 NODE_12473_length_1051_cov_57518.294177_g144_i4.p1 NODE_12511_length_1048_cov_57621.518630_g144_i5.p1 NODE_5_length_11446_cov_5369.695900_g3_i1.p4 NODE_29_length_8393_cov_7301.003358_g3_i3.p1	NODE_381_length_5348_cov_10892.507652_g144_i2; NODE_12068_length_1092_cov_55560.861138_g144_i3; NODE_12473_length_1051_cov_57518.294177_g144_i4; NODE_12511_length_1048_cov_57621.518630_g144_i5; NODE_5_length_11446_cov_5369.695900_g3_i1; NODE_29_length_8393_cov_7301.003358_g3_i3	IPR001166; IPR031098; IPR035957	Hyperglycemic hormone; Crustacean CHH/MIH/GIH neurohormone family; Crustacean CHH/MIH/GIH neurohormone superfamily	71063	MTTAVIGLLLIATVVAAYSVIPDQDMARSSSTQNCGIDDVKFAAMGKVCEECVQLYKEPELHNKCSSNCFQNNYFAGCIDVLLFHQNQ*	89	TRUE	1	17	sp|Q4U4N3|TXA2_LATTR	sp|V9QFH8|TXA2_STEGR	sp|Q4U4N3|TXA2_LATTR	sp|Q4U4N3|TXA2_LATTR	sp|V9QFH8|TXA2_STEGR	sp|Q4U4N3|TXA2_LATTR	sp|V9QFH8|TXA2_STEGR	sp|Q4U4N3|TXA2_LATTR	sp|Q4U4N3|TXA2_LATTR	sp|Q26492|ITPL_SCHGR	sp|Q26491|ITP_SCHGR	sp|Q26491|ITP_SCHGR	tr|A0A8X6IRS2|A0A8X6IRS2_TRICU	tr|A0A6J0BIF1|A0A6J0BIF1_NEOLC	tr|A0A6J0BIF1|A0A6J0BIF1_NEOLC
CHH/MIH/GIH neurohormone	NODE_23702_length_495_cov_50449.993182_g20871_i0.p1	NODE_23702_length_495_cov_50449.993182_g20871_i0	IPR001166; IPR031098; IPR035957	Hyperglycemic hormone; Crustacean CHH/MIH/GIH neurohormone family; Crustacean CHH/MIH/GIH neurohormone superfamily	735	DEILCKNCVFSSSRKMTTAVIGLLLIATVVAAYSVIPDQDMARSSSTQNCGIDDVKFAAMGKVCEECVQLYKEPELHNKCSSNCFQNNMFIACVSQTLRHKKQ*	104	TRUE	1	32	sp|V9QER4|TXAD_STEGR	sp|Q4U4N3|TXA2_LATTR	sp|V9QER4|TXAD_STEGR	sp|V9QER4|TXAD_STEGR	sp|Q4U4N3|TXA2_LATTR	sp|V9QER4|TXAD_STEGR	sp|Q4U4N3|TXA2_LATTR	sp|V9QER4|TXAD_STEGR	sp|V9QER4|TXAD_STEGR	sp|Q26491|ITP_SCHGR	sp|O15980|CHH1_PENJP	sp|O15980|CHH1_PENJP	tr|A0A8X6IRS2|A0A8X6IRS2_TRICU	tr|A0A423SLK3|A0A423SLK3_PENVA	tr|A0A423SLK3|A0A423SLK3_PENVA
CHH/MIH/GIH neurohormone	NODE_21311_length_553_cov_1998.058233_g56_i10.p1	NODE_21311_length_553_cov_1998.058233_g56_i10	IPR031098; IPR035957	Crustacean CHH/MIH/GIH neurohormone family; Crustacean CHH/MIH/GIH neurohormone superfamily	969	MNCAFSSSRKMTTVAIGLLLIATVVAAHSVIPDQDMARSSLAQNCEYKVATFTRMGKICEACVQSSKRPDLLGKCSSNCFQNKMFIACVSQTLRHKKQ*	99	TRUE	1	27	sp|V9QER4|TXAD_STEGR				sp|V9QER4|TXAD_STEGR	sp|V9QER4|TXAD_STEGR				sp|P55322|MIH_PENVA	sp|O15980|CHH1_PENJP	sp|O15980|CHH1_PENJP	tr|A0A8X6IRS2|A0A8X6IRS2_TRICU	tr|A0A423SUR3|A0A423SUR3_PENVA	tr|A0A423SUR3|A0A423SUR3_PENVA
CHH/MIH/GIH neurohormone	NODE_24830_length_467_cov_106241.851942_g22047_i0.p1	NODE_24830_length_467_cov_106241.851942_g22047_i0	IPR001166; IPR031098; IPR035957	Hyperglycemic hormone; Crustacean CHH/MIH/GIH neurohormone family; Crustacean CHH/MIH/GIH neurohormone superfamily	3038	AVVSTQSTGLHLRFILQSRKMTTAVIGLLLIATVVAAYSVIPDQDMARSSSTQNCGIDDVKFAAMGKVCEECVQLYKEPELHNKCSSNCFQNNYFAGCIDVLLFHQISKGEVNTGPTQQNNEMKCLFQAYVMSAAARH*	139	TRUE	1	37	sp|V9QER4|TXAD_STEGR	sp|V9QFG9|TXAC_STEGR	sp|V9QER4|TXAD_STEGR	sp|V9QER4|TXAD_STEGR	sp|V9QFG9|TXAC_STEGR	sp|V9QER4|TXAD_STEGR	sp|V9QFG9|TXAC_STEGR	sp|V9QER4|TXAD_STEGR	sp|V9QER4|TXAD_STEGR	sp|Q26492|ITPL_SCHGR	sp|Q9U5D2|CHH2_PENJP	sp|Q9U5D2|CHH2_PENJP	tr|A0A8X6IRS2|A0A8X6IRS2_TRICU	tr|A0A6J0BIF1|A0A6J0BIF1_NEOLC	tr|A0A6J0BIF1|A0A6J0BIF1_NEOLC
CHH/MIH/GIH neurohormone	NODE_7147_length_1806_cov_15584.773844_g5796_i0.p3	NODE_7147_length_1806_cov_15584.773844_g5796_i0	IPR001166; IPR031098; IPR035957	Hyperglycemic hormone; Crustacean CHH/MIH/GIH neurohormone family; Crustacean CHH/MIH/GIH neurohormone superfamily	1244	KDEILCKNCVFSSSRKMTTAVIGLLLIATVVAAYSVIPDQDMARSSSTQNCGIDDVKFAAMGKVCEECVQLYKEPELHNKCSSNCFQNNYFAGCIDSECCVYVY*	105	TRUE	1	33	sp|V9QER4|TXAD_STEGR	sp|V9QFG9|TXAC_STEGR	sp|V9QER4|TXAD_STEGR	sp|V9QER4|TXAD_STEGR	sp|V9QFG9|TXAC_STEGR	sp|V9QER4|TXAD_STEGR	sp|V9QFG9|TXAC_STEGR	sp|V9QER4|TXAD_STEGR	sp|V9QER4|TXAD_STEGR	sp|Q26492|ITPL_SCHGR	sp|Q9U5D2|CHH2_PENJP	sp|Q9U5D2|CHH2_PENJP	tr|A0A8X6IRS2|A0A8X6IRS2_TRICU	tr|C7E6V4|C7E6V4_RHOPR	tr|C7E6V4|C7E6V4_RHOPR
CHH/MIH/GIH neurohormone	NODE_7161_length_1803_cov_8209.108696_g5796_i1.p3	NODE_7161_length_1803_cov_8209.108696_g5796_i1	IPR001166; IPR031098; IPR035957	Hyperglycemic hormone; Crustacean CHH/MIH/GIH neurohormone family; Crustacean CHH/MIH/GIH neurohormone superfamily	392	DEILCKNCVFSSSRKMTTAVIGLLLIATVVAAYSVIPDQDMARSSSTQNCGIDDVKFAAMGKVCEECVQLYKEPDLHNKCSSNCFQNNYFAGCIDSECCVYVY*	104	TRUE	1	32	sp|V9QER4|TXAD_STEGR	sp|V9QFG9|TXAC_STEGR	sp|V9QER4|TXAD_STEGR	sp|V9QER4|TXAD_STEGR	sp|V9QFG9|TXAC_STEGR	sp|V9QER4|TXAD_STEGR	sp|V9QFG9|TXAC_STEGR	sp|V9QER4|TXAD_STEGR	sp|V9QER4|TXAD_STEGR	sp|Q26492|ITPL_SCHGR	sp|Q9U5D2|CHH2_PENJP	sp|Q9U5D2|CHH2_PENJP	tr|A0A8X6IRS2|A0A8X6IRS2_TRICU	tr|A0A087SWG4|A0A087SWG4_STEMI	tr|A0A087SWG4|A0A087SWG4_STEMI
CHH/MIH/GIH neurohormone	NODE_8098_length_1614_cov_28271.632457_g6553_i0.p2 NODE_22334_length_524_cov_101711.321962_g19557_i0.p1 NODE_81_length_7129_cov_5086.478796_g60_i0.p4 NODE_21789_length_544_cov_81403.478528_g18965_i0.p1 NODE_21827_length_543_cov_100541.668033_g19003_i0.p1	NODE_8098_length_1614_cov_28271.632457_g6553_i0; NODE_22334_length_524_cov_101711.321962_g19557_i0; NODE_81_length_7129_cov_5086.478796_g60_i0; NODE_21789_length_544_cov_81403.478528_g18965_i0; NODE_21827_length_543_cov_100541.668033_g19003_i0	IPR001166; IPR031098; IPR035957	Hyperglycemic hormone; Crustacean CHH/MIH/GIH neurohormone family; Crustacean CHH/MIH/GIH neurohormone superfamily	26387	AVVSTQSTGLHLRFILQSRKMTTAVIGLLLIATVVAAYSVIPDQDMARSSSTQNCGIDDVKFAAMGKVCEECVQLYKEPELHNKCSSNCFQNNYFAGCIDVLLFHQNQ*	109	TRUE	1	37	sp|V9QER4|TXAD_STEGR	sp|V9QFG9|TXAC_STEGR	sp|V9QER4|TXAD_STEGR	sp|V9QER4|TXAD_STEGR	sp|V9QFG9|TXAC_STEGR	sp|V9QER4|TXAD_STEGR	sp|V9QFG9|TXAC_STEGR	sp|V9QER4|TXAD_STEGR	sp|V9QER4|TXAD_STEGR	sp|Q26492|ITPL_SCHGR	sp|Q9U5D2|CHH2_PENJP	sp|Q9U5D2|CHH2_PENJP	tr|A0A8X6IRS2|A0A8X6IRS2_TRICU	tr|A0A6J0BIF1|A0A6J0BIF1_NEOLC	tr|A0A6J0BIF1|A0A6J0BIF1_NEOLC
CHH/MIH/GIH neurohormone	NODE_9898_length_1357_cov_1494.374040_g8024_i0.p1 NODE_18837_length_644_cov_3292.568761_g16073_i0.p1	NODE_9898_length_1357_cov_1494.374040_g8024_i0; NODE_18837_length_644_cov_3292.568761_g16073_i0	IPR031098; IPR035957	Crustacean CHH/MIH/GIH neurohormone family; Crustacean CHH/MIH/GIH neurohormone superfamily	3218	MTTAVIGLLLIATVVAAYSVIPDQDMERSSSTQSCGIKESKFAAMGKVCDGCAQRYKEPELYSKCSSNCFENNYFKGCVSVLLFHQKKTLHQLNKQ*	97	TRUE	1	17	sp|V9QF69|TXA1_LATGE	sp|V9QER4|TXAD_STEGR	sp|V9QFG9|TXAC_STEGR	sp|V9QFG9|TXAC_STEGR	sp|V9QER4|TXAD_STEGR	sp|V9QF69|TXA1_LATGE	sp|V9QER4|TXAD_STEGR	sp|V9QFG9|TXAC_STEGR	sp|V9QFG9|TXAC_STEGR	sp|Q9NL55|CHHL_BOMMO	sp|Q26491|ITP_SCHGR	sp|Q26491|ITP_SCHGR	tr|A0A8X6IRS2|A0A8X6IRS2_TRICU	tr|Q9XYF9|Q9XYF9_LOCMI	tr|Q9XYF9|Q9XYF9_LOCMI
CHH/MIH/GIH neurohormone	TRINITY_DN660_c2_g1_i14.p1	TRINITY_DN660_c2_g1_i14	IPR031098; IPR035957	Crustacean CHH/MIH/GIH neurohormone family; Crustacean CHH/MIH/GIH neurohormone superfamily	913	KAVVSTQSTGLHLRFILQSRKMTTAVIVLLLIATVVAAYSVIPDQDMERSSSTQSCGIKESKFAAMGKVCDGCAQRYKEPELYSKCSSNCFENNYFKGCVSVLLFHQKKTLHQLNKQ*	118	TRUE	1	38	sp|V9QF69|TXA1_LATGE	sp|V9QER4|TXAD_STEGR	sp|V9QFG9|TXAC_STEGR	sp|V9QFG9|TXAC_STEGR	sp|V9QER4|TXAD_STEGR	sp|V9QF69|TXA1_LATGE	sp|V9QER4|TXAD_STEGR	sp|V9QFG9|TXAC_STEGR	sp|V9QFG9|TXAC_STEGR	sp|Q9NL55|CHHL_BOMMO	sp|Q26491|ITP_SCHGR	sp|Q26491|ITP_SCHGR	tr|A0A8X6IRS2|A0A8X6IRS2_TRICU	tr|Q9XYF9|Q9XYF9_LOCMI	tr|Q9XYF9|Q9XYF9_LOCMI
CHH/MIH/GIH neurohormone	NODE_12151_length_1084_cov_14.346939_g9935_i0.p1 NODE_11886_length_1117_cov_14.268362_g9679_i0.p1 TRINITY_DN6932_c0_g1_i3.p1 TRINITY_DN6932_c0_g1_i4.p1	NODE_12151_length_1084_cov_14.346939_g9935_i0; NODE_11886_length_1117_cov_14.268362_g9679_i0; TRINITY_DN6932_c0_g1_i3; TRINITY_DN6932_c0_g1_i4	IPR001166; IPR018251; IPR031098; IPR035957	Hyperglycemic hormone; Crustacean neurohormone, conserved site; Crustacean CHH/MIH/GIH neurohormone family; Crustacean CHH/MIH/GIH neurohormone superfamily	139	MAAIPLKVLLLSTLVIIYTEGSDQDLKRSFSGLGCMGVYDKAKFARLDRVCEECYQLFRESDVHTLCRSNCFKNNFFTQCVDALLLQKDQQRLDTMVEELYGKR*	105	TRUE	1	21	sp|V9QF69|TXA1_LATGE	sp|V9QFG9|TXAC_STEGR	sp|V9QF69|TXA1_LATGE	sp|V9QF69|TXA1_LATGE	sp|V9QFG9|TXAC_STEGR	sp|V9QF69|TXA1_LATGE	sp|V9QFG9|TXAC_STEGR	sp|V9QF69|TXA1_LATGE	sp|V9QF69|TXA1_LATGE	sp|Q26492|ITPL_SCHGR	sp|Q26491|ITP_SCHGR	sp|Q26491|ITP_SCHGR	tr|A0A8X6ME77|A0A8X6ME77_9ARAC	tr|A0A8X7C6J7|A0A8X7C6J7_9ARAC	tr|A0A8X7C6J7|A0A8X7C6J7_9ARAC
CHH/MIH/GIH neurohormone	NODE_24434_length_479_cov_46466.667453_g21602_i0.p1	NODE_24434_length_479_cov_46466.667453_g21602_i0	IPR001166; IPR031098; IPR035957	Hyperglycemic hormone; Crustacean CHH/MIH/GIH neurohormone family; Crustacean CHH/MIH/GIH neurohormone superfamily	510	KDEILCKNCVFSSSRKMTTAVIGLLLIATVVAAYSVIPDQDMARSSSTQNCGIDDVKFAAMGKVCEECVQLYKEPELHNKCSSNCFKNNYFEGCIDLLLFHQNQ*	105	TRUE	1	33	sp|V9QF69|TXA1_LATGE	sp|V9QFG9|TXAC_STEGR	sp|V9QF69|TXA1_LATGE	sp|V9QF69|TXA1_LATGE	sp|V9QFG9|TXAC_STEGR	sp|V9QF69|TXA1_LATGE	sp|V9QFG9|TXAC_STEGR	sp|V9QF69|TXA1_LATGE	sp|V9QF69|TXA1_LATGE	sp|Q26492|ITPL_SCHGR	sp|Q9U5D2|CHH2_PENJP	sp|Q9U5D2|CHH2_PENJP	tr|A0A8X6IRS2|A0A8X6IRS2_TRICU	tr|A0A6J0BIF1|A0A6J0BIF1_NEOLC	tr|A0A6J0BIF1|A0A6J0BIF1_NEOLC
CHH/MIH/GIH neurohormone	NODE_24348_length_476_cov_1804.415677_g21567_i0.p1	NODE_24348_length_476_cov_1804.415677_g21567_i0	IPR031098; IPR035957	Crustacean CHH/MIH/GIH neurohormone family; Crustacean CHH/MIH/GIH neurohormone superfamily	242	AVIGLLLIATVVAAYSVIPDQDMARNSSPQNCGIKEAAFTTLEKTCEGCVQRFKITKLLGKCTSNCFQNKIFPACVYQSLI*	82	TRUE	1	14	sp|V9QFG9|TXAC_STEGR	sp|V9QFG9|TXAC_STEGR	sp|V9QFG9|TXAC_STEGR	sp|V9QFG9|TXAC_STEGR	sp|V9QFG9|TXAC_STEGR	sp|V9QFG9|TXAC_STEGR	sp|V9QFG9|TXAC_STEGR	sp|V9QFG9|TXAC_STEGR	sp|V9QFG9|TXAC_STEGR	sp|P55322|MIH_PENVA	sp|V9QFG9|TXAC_STEGR	sp|V9QFG9|TXAC_STEGR	tr|A0A8X6L0D3|A0A8X6L0D3_TRICU	tr|A0A4Y2VT01|A0A4Y2VT01_ARAVE	tr|A0A4Y2VT01|A0A4Y2VT01_ARAVE
acetylcholinesterase	NODE_6477_length_1925_cov_142.316578_g1889_i1.p1 NODE_6502_length_1941_cov_148.530753_g1376_i1.p1	NODE_6477_length_1925_cov_142.316578_g1889_i1; NODE_6502_length_1941_cov_148.530753_g1376_i1	IPR002018; IPR019826; IPR029058	Carboxylesterase, type B; Carboxylesterase type B, active site; Alpha/Beta hydrolase fold	362	GTLLPNILLILFLFKTSSSKGYNGQPEVDTPSGKIIGKTVFFRDIPVKSFLGVPFAKPPIGEYRFKKPYSVEKWTEPFTANHIPPACVQYSSNPFPWLDTLPNQSQDCLYLNMWVPTTSCAVKKSVMIWLFGGGFRIGSNRLDFTDGRVLAALGDVIVVAPNYRLGTEGFLYLGTEDAPGNMGLYDILEALKWVHSNIESFGGSKDNITVFGQSAGAIALGMLMVSPLTKGLFTRAIFQSGSPANLDAEDNDRDFRLSQAVAKAIGCMTDEMSLPDDADEVIRCLNGIEIGCTLVPECHL*	301	TRUE	1	19	sp|W4VSJ0|ACES_TRILK	sp|W4VSJ0|ACES_TRILK	sp|W4VSJ0|ACES_TRILK	sp|W4VSJ0|ACES_TRILK	sp|W4VSJ0|ACES_TRILK	sp|W4VSJ0|ACES_TRILK	sp|W4VSJ0|ACES_TRILK	sp|W4VSJ0|ACES_TRILK	sp|W4VSJ0|ACES_TRILK	sp|W4VSJ0|ACES_TRILK	sp|P32750|CHLE_CANLF	sp|P32750|CHLE_CANLF	tr|A0A8X6GQZ2|A0A8X6GQZ2_TRICU	tr|A0A8X6XS75|A0A8X6XS75_9ARAC	tr|A0A8X6XS75|A0A8X6XS75_9ARAC
acetylcholinesterase	NODE_6703_length_1878_cov_385.164015_g1889_i2.p1 NODE_6811_length_1878_cov_404.781679_g1376_i2.p1	NODE_6703_length_1878_cov_385.164015_g1889_i2; NODE_6811_length_1878_cov_404.781679_g1376_i2	IPR000997; IPR002018; IPR019826; IPR029058	Cholinesterase; Carboxylesterase, type B; Carboxylesterase type B, active site; Alpha/Beta hydrolase fold	1474	GTLLPNILLILFLFKTSSSKGYNGQPEVDTPSGKIIGKTVFFRDIPVKSFLGVPFAKPPIGEYRFKKPYSVEKWTEPFTANHIPPACVQYSSNPFPWLDTLPNQSQDCLYLNMWVPTTSCAVKKSVMIWLFGGGFRIGSNRLDFTDGRVLAALGDVIVVAPNYRLGTEGFLYLGTEDAPGNMGLYDILEALKWVHSNIESFGGSKDNITVFGQSAGAIALGMLMVSPLTKGLFTRAIFQSGSPANLDAEDNDRDFRLSQAVAKAIGCMTDEMSLPDDADEVIRCLNGKDALELTKTVGKVSDNPQRGLYPRFGDEILPSNARESLIQGDFRNMPIFIGNNNNEGASMITKAYKPEFGFFGFKGVFINKTYGEYMIRKNFKSFPDTEAVVQQYLGSIDDD…	543	TRUE	1	19	sp|W4VSJ0|ACES_TRILK	sp|W4VSJ0|ACES_TRILK	sp|W4VSJ0|ACES_TRILK	sp|W4VSJ0|ACES_TRILK	sp|W4VSJ0|ACES_TRILK	sp|W4VSJ0|ACES_TRILK	sp|W4VSJ0|ACES_TRILK	sp|W4VSJ0|ACES_TRILK	sp|W4VSJ0|ACES_TRILK	sp|W4VSJ0|ACES_TRILK	sp|P32750|CHLE_CANLF	sp|P32750|CHLE_CANLF	tr|A0A8X6UN41|A0A8X6UN41_NEPPI	tr|A0A4Y2X9K5|A0A4Y2X9K5_ARAVE	tr|A0A4Y2X9K5|A0A4Y2X9K5_ARAVE
acetylcholinesterase	TRINITY_DN4627_c0_g1_i10.p1 TRINITY_DN4627_c0_g1_i30.p1	TRINITY_DN4627_c0_g1_i10; TRINITY_DN4627_c0_g1_i30	IPR000997; IPR002018; IPR019826; IPR029058	Cholinesterase; Carboxylesterase, type B; Carboxylesterase type B, active site; Alpha/Beta hydrolase fold	1611	MEKVLGTLLPNILLILFLFKTSSSKGYNGQPEVDTPSGKIIGKTVFFRDIPVKSFLGVPFAKPPIGEYRFKKPYSVEKWTEPFTANHIPPACVQYSSNPFPWLDTLPNQSQDCLYLNMWVPTTSCAVKKSVMIWLFGGGFRIGSNRLDFTDGRVLAALGDVIVVAPNYRLGTEGFLYLGTEDAPGNMGLYDILEALKWVHSNIESFGGSKDNITVFGQSAGAIALGMLMVSPLTKGLFTRAIFQSGSPANLDAEDNDRDFRLSQAVAKAIGCMTDEMSLPDDADEVIRCLNGKDALELTKTVGKVSDNPQRGLYPRFGDEILPSNARESLIQGDFRNMPIFIGNNNNEGASMITKAYKPEFGFFGFKGVFINKTYGEYMIRKNFKSFPDTEAVVQQYLG…	548	TRUE	1	24	sp|W4VSJ0|ACES_TRILK	sp|W4VSJ0|ACES_TRILK	sp|W4VSJ0|ACES_TRILK	sp|W4VSJ0|ACES_TRILK	sp|W4VSJ0|ACES_TRILK	sp|W4VSJ0|ACES_TRILK	sp|W4VSJ0|ACES_TRILK	sp|W4VSJ0|ACES_TRILK	sp|W4VSJ0|ACES_TRILK	sp|W4VSJ0|ACES_TRILK	sp|P32750|CHLE_CANLF	sp|P32750|CHLE_CANLF	tr|A0A8X6UN41|A0A8X6UN41_NEPPI	tr|A0A4Y2X9K5|A0A4Y2X9K5_ARAVE	tr|A0A4Y2X9K5|A0A4Y2X9K5_ARAVE
CAP	NODE_4351_length_2453_cov_17.736447_g3535_i0.p1 NODE_4434_length_2453_cov_18.469141_g3588_i0.p1 TRINITY_DN6405_c0_g1_i4.p1 TRINITY_DN6405_c0_g1_i5.p1	NODE_4351_length_2453_cov_17.736447_g3535_i0; NODE_4434_length_2453_cov_18.469141_g3588_i0; TRINITY_DN6405_c0_g1_i4; TRINITY_DN6405_c0_g1_i5	IPR001283; IPR002413; IPR013871; IPR014044; IPR018244; IPR035940; IPR042076	Cysteine-rich secretory protein-related; Venom allergen 5-like; Cysteine-rich secretory protein; CAP domain; Allergen V5/Tpx-1-related, conserved site; CAP superfamily; Crisp-like domain	220	MWISFRFLFSFCYKTALVVVLSSWILMVNSKLPRPKLYGKAIAHRDLDTRYANTKKKIVLIHNFYRARVDPPAKNMLEMTWHKGAQEAAQKWAGACQFLVHDKPTRRWTDDYGSCGQNVFVSNVEVDWMFVAKAWFLEHQNFTYGRYNHLTAVGHYTQMVWYNSHKVGCGFKLCGRNIVSKPFFNYVCNYCPIGNNPKRIGMPYAVGKPCDKCKGHCKYKKLCTNSCPYADQWANCVDLNTTWHSWLCDETGNGSLRGCQATCKCPGSIH*	271	TRUE	1	30	sp|A9QQ26|VA5_LYCSI	sp|Q8AVA3|CRVP_PSEPO	sp|Q2XXR3|CRVP2_VARAC	sp|Q2XXR3|CRVP2_VARAC	sp|W4VS53|CRVP_TRILK	sp|A9QQ26|VA5_LYCSI	sp|Q8AVA3|CRVP_PSEPO	sp|Q2XXR3|CRVP2_VARAC	sp|Q2XXR3|CRVP2_VARAC	sp|Q60477|CRIS2_CAVPO	sp|A6QLZ7|CRLD2_BOVIN	sp|A6QLZ7|CRLD2_BOVIN	tr|A0A8X6F173|A0A8X6F173_TRICU	tr|A0A8X7CTT7|A0A8X7CTT7_9ARAC	tr|A0A8X7CTT7|A0A8X7CTT7_9ARAC
CAP	NODE_5485_length_2153_cov_112347.738799_g797_i14.p1	NODE_5485_length_2153_cov_112347.738799_g797_i14	IPR001283; IPR002413; IPR014044; IPR018244; IPR035940	Cysteine-rich secretory protein-related; Venom allergen 5-like; CAP domain; Allergen V5/Tpx-1-related, conserved site; CAP superfamily	20550	ESSKIISLLILAVLSAVSASNCPTKYARFSAQHSFCLDRNPTCSVFKEGLDNNAKKVILQVHNELRSKVATGKESRAGGLPSASNMLQMEWDDELASVAQKWAAQCIYDHDCNECRSVENFSVGQNLANEDLPACSSNDCLKKVVEPDWEKIIKLFYEEVTLFNKNSISPFKYQKGYGHFSQVIWANTWKIGCGYIVFKNGNKIRRMYACNYGPAGNSPNAMYEAGNPGSACPSNTEKGTYAGLCKVQNLSVGPVVSESIKYNLMNCNWRVEPCNVKSDVKNWSLKKSLSGAYYTTTLKGVKKSVLGLVTPVQPKDKNFCIVVVFRKSPANAADPNSSSLSLDLKIPAWNNWSTSMNLQTTARDFIPYSVNIGWNVKTDMAIAVSLPPNAPEHIFDIKE…	411	TRUE	1	19	sp|A9QQ26|VA5_LYCSI	sp|W4VS53|CRVP_TRILK	sp|P85840|VA5_TITSE	sp|P85840|VA5_TITSE	sp|W4VS53|CRVP_TRILK	sp|A9QQ26|VA5_LYCSI	sp|W4VS53|CRVP_TRILK	sp|P85840|VA5_TITSE	sp|P85840|VA5_TITSE	sp|W4VS53|CRVP_TRILK	sp|P85840|VA5_TITSE	sp|P85840|VA5_TITSE	tr|A0A087UPF6|A0A087UPF6_STEMI	tr|A0A1V0FWK8|A0A1V0FWK8_POEFR	tr|A0A1V0FWK8|A0A1V0FWK8_POEFR
CAP	NODE_9102_length_1459_cov_20.011396_g7367_i0.p1 NODE_8930_length_1497_cov_20.696949_g7219_i0.p1 TRINITY_DN512_c0_g3_i1.p1	NODE_9102_length_1459_cov_20.011396_g7367_i0; NODE_8930_length_1497_cov_20.696949_g7219_i0; TRINITY_DN512_c0_g3_i1	IPR001283; IPR002413; IPR014044; IPR018244; IPR035940	Cysteine-rich secretory protein-related; Venom allergen 5-like; CAP domain; Allergen V5/Tpx-1-related, conserved site; CAP superfamily	285	MESFKMITLLILAIICAVGSAQQSNCPTEYARFSTQHSFCLARSQTCSIIKEGVDENDKKDILQVHNDLRSKVAIGQESRAGGLPTASNMLQMDWDPELATIAQRWATQCRFEHDCGDCRTVENFYAGQNMAIQSFPPCSSNDCIKQTVKPDWKDMITMFYNEVSVYNKNSISSFQFEKDTGHLTQVIWAKSWRIGCGYVAYDVGNGIKKLYVCNYGPGGNIRDASVYEQGNPCSACPSNTCCGNCDVQGPTYSGLCKVKDQSLGPVYPERKNTLLNCDWRNENSPCEVKTSGKKDWKLKRSLSGFYTTIRLKGGEKSSLEVIKPVQPKAKNFCVVVVFRKGPSNAADKDSSSLSLDLKVPQWNWSTSMNLQMESKAFIPYSINIGWNAETQLTLNLSV…	421	TRUE	1	21	sp|A9QQ26|VA5_LYCSI	sp|W4VS53|CRVP_TRILK	sp|P85840|VA5_TITSE	sp|P85840|VA5_TITSE	sp|W4VS53|CRVP_TRILK	sp|A9QQ26|VA5_LYCSI	sp|W4VS53|CRVP_TRILK	sp|P85840|VA5_TITSE	sp|P85840|VA5_TITSE	sp|W4VS53|CRVP_TRILK	sp|P85840|VA5_TITSE	sp|P85840|VA5_TITSE	tr|A0A4Y2MWF7|A0A4Y2MWF7_ARAVE	tr|A0A1V0FWK7|A0A1V0FWK7_POEFR	tr|A0A1V0FWK7|A0A1V0FWK7_POEFR
CAP	NODE_9481_length_1407_cov_263926.405325_g7684_i0.p1	NODE_9481_length_1407_cov_263926.405325_g7684_i0	IPR001283; IPR002413; IPR014044; IPR018244; IPR035940	Cysteine-rich secretory protein-related; Venom allergen 5-like; CAP domain; Allergen V5/Tpx-1-related, conserved site; CAP superfamily	23474	ESSKIISLLILAVLSAVSASNCPTKYARFSAQHSFCLDRNPTCSVFKEGLDNNAKKVILQVHNELRSKVATGKESRAGGLPSASNMLQMEWDDELASVAQKWAAQCIYDHDCNECRSVENFSVGQNLANEDLPACSSNDCLKKVVEPDWEKIIKLFYEEVTLFNKNSISPFKYQKGYGHFSQVIWANTWKIGCGYIVFKNGNKIRRMYACNYGTAGNSPNAMYEAGNPGSACPSNTEKGTYAGLCKVQNLSVGPVVSESRKNNLMNCNWRGEPCKVKSDGKNWSVKQSLSGAYYTTTLKGGQKSVLGLVTPVQPKDKNFCVVVVFRKGPANAADPNSSGLSLDLKIPSWNWSTSMNLQTNSRDFIPYSVNLGWNGETEMAIAVSLPANAPEHIFDIKEI…	407	TRUE	1	19	sp|P85860|VA_PHOKE	sp|W4VS53|CRVP_TRILK	sp|P85840|VA5_TITSE	sp|P85840|VA5_TITSE	sp|W4VS53|CRVP_TRILK	sp|P85860|VA_PHOKE	sp|W4VS53|CRVP_TRILK	sp|P85840|VA5_TITSE	sp|P85840|VA5_TITSE	sp|W4VS53|CRVP_TRILK	sp|P85840|VA5_TITSE	sp|P85840|VA5_TITSE	tr|A0A087UPF6|A0A087UPF6_STEMI	tr|A0A1V0FWK8|A0A1V0FWK8_POEFR	tr|A0A1V0FWK8|A0A1V0FWK8_POEFR
CAP	NODE_9485_length_1407_cov_263420.096893_g7688_i0.p1	NODE_9485_length_1407_cov_263420.096893_g7688_i0	IPR001283; IPR002413; IPR014044; IPR018244; IPR035940	Cysteine-rich secretory protein-related; Venom allergen 5-like; CAP domain; Allergen V5/Tpx-1-related, conserved site; CAP superfamily	22570	ESSKIISLLILAVLSAVSASNCPTKYARFSAQHSFCLDRNPTCSVFKEGLDNNAKKVILQVHNELRSKVATGKESRAGGLPSASNMLQMEWDDELASVAQKWAAQCIYDHDCNECRSVENFSVGQNLANEDLPACSSNDCLKKVVEPDWEKIIKLFYEEVTLFNKNSISPFKYQKGYGHFSQVIWANTWKIGCGYIVFKNGNKIRRMYACNYGPAGKSPNAMYEAGNPGSACPSNTEKGTYAGLCKVQNLSVGPVVSESRKNNLMNCNWRGEPCKVKSDGKNWSVKQSLSGAYYTTTLKGGQKSVLGLVTPVQPKDKNFCVVVVFRKGPANAADPNSSGLSLDLKIPSWNWSTSMNLQTNSRDFIPYSVNLGWNGETEMAIAVSLPANAPEHIFDIKEI…	407	TRUE	1	19	sp|P85860|VA_PHOKE	sp|W4VS53|CRVP_TRILK	sp|P85840|VA5_TITSE	sp|P85840|VA5_TITSE	sp|W4VS53|CRVP_TRILK	sp|P85860|VA_PHOKE	sp|W4VS53|CRVP_TRILK	sp|P85840|VA5_TITSE	sp|P85840|VA5_TITSE	sp|W4VS53|CRVP_TRILK	sp|P85840|VA5_TITSE	sp|P85840|VA5_TITSE	tr|A0A087UPF6|A0A087UPF6_STEMI	tr|A0A1V0FWK8|A0A1V0FWK8_POEFR	tr|A0A1V0FWK8|A0A1V0FWK8_POEFR
CAP	NODE_9491_length_1407_cov_220846.302515_g7694_i0.p1	NODE_9491_length_1407_cov_220846.302515_g7694_i0	IPR001283; IPR002413; IPR014044; IPR018244; IPR035940	Cysteine-rich secretory protein-related; Venom allergen 5-like; CAP domain; Allergen V5/Tpx-1-related, conserved site; CAP superfamily	15626	ESSKIISLLILAVLSAVSASNCPTKYARFSAQHSFCLDRNPTCSVFKEGLDNNAKKVILQVHNELRSKVATGKESRAGGLPSASNMLQMEWDDELASVAQKWAAQCIYDHDCNECRSVENFSVGQNLANEDLPACSSNDCLKKVVEPDWEKIIKLFYEEVTLFNKNSISPFKYQKGYGHFSQVIWANTWKIGCGYIVFKNGNKIRRMYACNYGNAGNSPNEIYEAGNTGSACPYNTEKGTYDVLCKVQNLYVGPVVSEIRKNNLMNCNWRGEPCKVKSDGKNWSVKQSLSGAYYTTTLKGGQKSVLGLVTPVQPKDKNFCVVVVFRKGPANAADPNSSGLSLDLKIPSWNWSTSMNLQTNSRDFIPYSVNLGWNGETEMAIAVSLPANAPEHIFDIKEI…	407	TRUE	1	19	sp|P85860|VA_PHOKE	sp|W4VS53|CRVP_TRILK	sp|P0DSI3|VA3_DINQU	sp|P0DSI3|VA3_DINQU	sp|W4VS53|CRVP_TRILK	sp|P85860|VA_PHOKE	sp|W4VS53|CRVP_TRILK	sp|P0DSI3|VA3_DINQU	sp|P0DSI3|VA3_DINQU	sp|W4VS53|CRVP_TRILK	sp|P0DSI3|VA3_DINQU	sp|P0DSI3|VA3_DINQU	tr|A0A087UPF6|A0A087UPF6_STEMI	tr|A0A1V0FWK8|A0A1V0FWK8_POEFR	tr|A0A1V0FWK8|A0A1V0FWK8_POEFR
CAP	TRINITY_DN315_c0_g2_i11.p1	TRINITY_DN315_c0_g2_i11	IPR001283; IPR002413; IPR014044; IPR018244; IPR035940	Cysteine-rich secretory protein-related; Venom allergen 5-like; CAP domain; Allergen V5/Tpx-1-related, conserved site; CAP superfamily	8106	MESRKIITLITLVVVTAVNSAKKGTCPVKYARFSTQHSFCLNPNPKCNILKEGVDKEDRKLILGVYNELRSKVATGHEERAGGLPTATDMLQMEWDHELASIAQKWASQCIYNHECKDCRTVENFKVGQNVGLHIFPCSSNDCIQYAVIPNWEGIIRRFYSEVRDFNKQYISPLQYNSSYGHFTKLIWAKSWRVGCGYVAFKDESIVRKLYVCNYGPDGNYIGASVYKPGKKCSACPSNTCCGTCRVQGPTYPGLCKVRNLSLGPVYERMKDAILDCNWRNEISQCGVKVYGKNSWSVKRSLSGSYVSIQLKPGENSTLLLSASVQPKTSSFCVIVLYRKGPLNAGDRDWGTVSLVRREPGSRVSLSISHANDKDFRYAGLNYPENAKTEIELEVFVHP…	429	TRUE	1	20	sp|P85860|VA_PHOKE	sp|W4VS53|CRVP_TRILK	sp|P85840|VA5_TITSE	sp|P85840|VA5_TITSE	sp|W4VS53|CRVP_TRILK	sp|P85860|VA_PHOKE	sp|W4VS53|CRVP_TRILK	sp|P85840|VA5_TITSE	sp|P85840|VA5_TITSE	sp|W4VS53|CRVP_TRILK	sp|P85840|VA5_TITSE	sp|P85840|VA5_TITSE	tr|A0A087UPF6|A0A087UPF6_STEMI	tr|A0A8X6TYQ4|A0A8X6TYQ4_NEPPI	tr|A0A8X6TYQ4|A0A8X6TYQ4_NEPPI
CAP	TRINITY_DN315_c0_g2_i12.p1	TRINITY_DN315_c0_g2_i12	IPR001283; IPR002413; IPR014044; IPR018244; IPR035940	Cysteine-rich secretory protein-related; Venom allergen 5-like; CAP domain; Allergen V5/Tpx-1-related, conserved site; CAP superfamily	7544	KAVVSTQSTGDFYVIFSLMESRKIITLITLVVVTAVNSAKKGTCPVKYARFSTQHSFCLNPNPKCNILKEGVDKEDRKLILGVYNELRSKVATGHEERAGGLPTATDMLQMEWDHELASIAQKWASQCIYNHECKDCRTVENFKVGQNVGLHIFPCSSNDCIQYAVIPNWEGIIRRFYSEVRDFNKQYISPLQYNSSYGHFTKLIWAKSWRVGCGYVAFKDESIVRKLYVCNYGPDGNYIGASVYKPGKKCSACPSNTCCGTCRVQGPTYPGLCKVRNLSLGPVYERMKDAILDCNWRNEISQCGVKVYGKNSWSVKRSLSGSYVSIQLKPGENSTLLLSASVQPKTSSFCVIVLYRKGPLNAGDRDWGTVSLVRREPGSRVSLSISHANDKDFRYAGL…	447	TRUE	1	38	sp|P85860|VA_PHOKE	sp|W4VS53|CRVP_TRILK	sp|P85840|VA5_TITSE	sp|P85840|VA5_TITSE	sp|W4VS53|CRVP_TRILK	sp|P85860|VA_PHOKE	sp|W4VS53|CRVP_TRILK	sp|P85840|VA5_TITSE	sp|P85840|VA5_TITSE	sp|W4VS53|CRVP_TRILK	sp|P85840|VA5_TITSE	sp|P85840|VA5_TITSE	tr|A0A087UPF6|A0A087UPF6_STEMI	tr|A0A8X6TYQ4|A0A8X6TYQ4_NEPPI	tr|A0A8X6TYQ4|A0A8X6TYQ4_NEPPI
CAP	TRINITY_DN315_c0_g2_i3.p1	TRINITY_DN315_c0_g2_i3	IPR001283; IPR002413; IPR014044; IPR018244; IPR035940	Cysteine-rich secretory protein-related; Venom allergen 5-like; CAP domain; Allergen V5/Tpx-1-related, conserved site; CAP superfamily	3490	KAVVSTQSTGDFYVIFSLMESRKIITLITLVVVTAVNSAKKGTCPVKYARFSTQHSFCLNPNPKCNILKEGVDKEDRKLILGVYNELRSKVATGHEERAGGLPTATDMLQMEWDHELASIAQKWASQCIYNHECKDCRTVENFKVGQNVGLHIFPCSSNDCIQYAVIPNWEGIIRRFYSEVRDFNKQYISPLQYNSSYGHFTKLIWAKSWRVGCGYVAFKDESIVRKLYVCNYGPDGNYIGASVYKPGKKCSACPSNTCCGTCRVQGPTYPGLCSKILLKVLSSNLQS*	289	TRUE	1	38	sp|P85860|VA_PHOKE	sp|W4VS53|CRVP_TRILK	sp|P85840|VA5_TITSE	sp|P85840|VA5_TITSE	sp|W4VS53|CRVP_TRILK	sp|P85860|VA_PHOKE	sp|W4VS53|CRVP_TRILK	sp|P85840|VA5_TITSE	sp|P85840|VA5_TITSE	sp|W4VS53|CRVP_TRILK	sp|P85840|VA5_TITSE	sp|P85840|VA5_TITSE	tr|A0A8T0E1F8|A0A8T0E1F8_ARGBR	tr|A0A8X6TYQ4|A0A8X6TYQ4_NEPPI	tr|A0A8X6TYQ4|A0A8X6TYQ4_NEPPI
CAP	NODE_1025_length_4202_cov_1895.502291_g797_i0.p2	NODE_1025_length_4202_cov_1895.502291_g797_i0	IPR035940	CAP superfamily	414	MEPSKIISLLILAVLSAVSAGNCPTKYARFSAQHSFCLDRNPTCFVITKGVHDNAKKVILQVHNKLRSKVATGKESRAGGLPPASNMLQMECDKELASVAQKWAVSDTEPVALLHNIVFSFGKVKF*	127	TRUE	1	20	sp|W4VS53|CRVP_TRILK	sp|W4VS53|CRVP_TRILK	sp|P84805|CRVP1_NAJKA	sp|P84805|CRVP1_NAJKA	sp|W4VS53|CRVP_TRILK	sp|W4VS53|CRVP_TRILK	sp|W4VS53|CRVP_TRILK	sp|P84805|CRVP1_NAJKA	sp|P84805|CRVP1_NAJKA	sp|W4VS53|CRVP_TRILK	sp|Q9CWG1|GLIP1_MOUSE	sp|Q9CWG1|GLIP1_MOUSE	tr|A0A4Q8KCP1|A0A4Q8KCP1_9ARAC	tr|A0A443Q8A5|A0A443Q8A5_9ACAR	tr|A0A443Q8A5|A0A443Q8A5_9ACAR
CAP	NODE_10302_length_1305_cov_11416.361600_g689_i9.p1	NODE_10302_length_1305_cov_11416.361600_g689_i9	IPR002413; IPR014044; IPR035940	Venom allergen 5-like; CAP domain; CAP superfamily	867	MEPSKIISLLILAVLSAVSAGNCPTKYARFSAQHSFCLDRNPTCFVITKGVHDNAKKVILQVHNKLRSKVATGKESRAGGLPPASNMLQMEWDQELASVAQKWAEQCIFDHD*	113	TRUE	1	20	sp|W4VS53|CRVP_TRILK	sp|W4VS53|CRVP_TRILK	sp|W4VS53|CRVP_TRILK	sp|W4VS53|CRVP_TRILK	sp|W4VS53|CRVP_TRILK	sp|W4VS53|CRVP_TRILK	sp|W4VS53|CRVP_TRILK	sp|W4VS53|CRVP_TRILK	sp|W4VS53|CRVP_TRILK	sp|W4VS53|CRVP_TRILK	sp|Q58D34|PI16_BOVIN	sp|Q58D34|PI16_BOVIN	tr|A0A087UPF6|A0A087UPF6_STEMI	tr|A0A076KZB2|A0A076KZB2_NEPPI	tr|A0A076KZB2|A0A076KZB2_NEPPI
CAP	NODE_10441_length_1283_cov_16890.029316_g797_i44.p1	NODE_10441_length_1283_cov_16890.029316_g797_i44	IPR001283; IPR002413; IPR014044; IPR035940	Cysteine-rich secretory protein-related; Venom allergen 5-like; CAP domain; CAP superfamily	2178	MEPSKIISLLILAVLSAVSAGNCPTKYARFSAQHSFCLDRNPTCFVITKGVHDNAKKVILQVHNKLRSKVATGKESRAGGLPPASNMLQMEWDQELASVAQKWAEQCIFDHDCDECRSVENFSVGQNLAYQDFPDKIP*	139	TRUE	1	20	sp|W4VS53|CRVP_TRILK	sp|W4VS53|CRVP_TRILK	sp|W4VS53|CRVP_TRILK	sp|W4VS53|CRVP_TRILK	sp|W4VS53|CRVP_TRILK	sp|W4VS53|CRVP_TRILK	sp|W4VS53|CRVP_TRILK	sp|W4VS53|CRVP_TRILK	sp|W4VS53|CRVP_TRILK	sp|W4VS53|CRVP_TRILK	sp|W4VS53|CRVP_TRILK	sp|W4VS53|CRVP_TRILK	tr|A0A087UPF6|A0A087UPF6_STEMI	tr|A0A4Y2X4P0|A0A4Y2X4P0_ARAVE	tr|A0A4Y2X4P0|A0A4Y2X4P0_ARAVE
CAP	NODE_10456_length_1286_cov_11524.892770_g689_i10.p1	NODE_10456_length_1286_cov_11524.892770_g689_i10	IPR014044; IPR035940	CAP domain; CAP superfamily	802	MEPSKIISLLILAVLSAVSAGNCPTKYARFSAQHSFCLDRNPTCFVITKGVHDNAKKVILQVHNKLRSKVATGKESRAGGLPPASNMLQMEWDQELASVAQKWAEQCIYDHDCDECRSFENFSV*	125	TRUE	1	20	sp|W4VS53|CRVP_TRILK	sp|W4VS53|CRVP_TRILK	sp|W4VS53|CRVP_TRILK	sp|W4VS53|CRVP_TRILK	sp|W4VS53|CRVP_TRILK	sp|W4VS53|CRVP_TRILK	sp|W4VS53|CRVP_TRILK	sp|W4VS53|CRVP_TRILK	sp|W4VS53|CRVP_TRILK	sp|W4VS53|CRVP_TRILK	sp|W4VS53|CRVP_TRILK	sp|W4VS53|CRVP_TRILK	tr|A0A087UPF6|A0A087UPF6_STEMI	tr|A0A4Y2W038|A0A4Y2W038_ARAVE	tr|A0A4Y2W038|A0A4Y2W038_ARAVE
CAP	NODE_10492_length_1276_cov_82751.778870_g2537_i3.p1	NODE_10492_length_1276_cov_82751.778870_g2537_i3	IPR001283; IPR002413; IPR014044; IPR035940	Cysteine-rich secretory protein-related; Venom allergen 5-like; CAP domain; CAP superfamily	11242	ESSKIISLLILAVLSAVSASNCPTKYARFSAQHSFCLDRNPTCSVFKEGLDNNAKKVILQVHNELRSKVATGKESRAGGLPSASNMLQMEWDDELASVAQKWAAQCIYDHDCNECRSVENFSVGQNLANEDLPACSSNDCLKKVVEPDWEKIIKLFYEEVTLFNKNSIRIQISLFR*	177	TRUE	1	19	sp|W4VS53|CRVP_TRILK	sp|W4VS53|CRVP_TRILK	sp|W4VS53|CRVP_TRILK	sp|W4VS53|CRVP_TRILK	sp|W4VS53|CRVP_TRILK	sp|W4VS53|CRVP_TRILK	sp|W4VS53|CRVP_TRILK	sp|W4VS53|CRVP_TRILK	sp|W4VS53|CRVP_TRILK	sp|W4VS53|CRVP_TRILK	sp|Q6UWM5|GPRL1_HUMAN	sp|Q6UWM5|GPRL1_HUMAN	tr|A0A8X7CGD6|A0A8X7CGD6_9ARAC	tr|A0A1V0FWK8|A0A1V0FWK8_POEFR	tr|A0A1V0FWK8|A0A1V0FWK8_POEFR
CAP	NODE_11423_length_1166_cov_235374.812781_g9317_i0.p1	NODE_11423_length_1166_cov_235374.812781_g9317_i0	IPR001283; IPR002413; IPR014044; IPR018244; IPR035940	Cysteine-rich secretory protein-related; Venom allergen 5-like; CAP domain; Allergen V5/Tpx-1-related, conserved site; CAP superfamily	25725	ESSKIISLLILAVLSAVSASNCPTKYARFSAQHSFCLDRNPTCSVFKEGLDNNAKKVILQVHNELRSKVATGKESRAGGLPSASNMLQMEWDDELASVAQKWAAQCIYDHDCNECRSVENFSVGQNLANEDLPACSSNDCLKKVVEPDWEKIIKLFYEEVTLFNKNSISPFKYQKGYGHFSQVIWANTWKIGCGYIVFKNGNKIRRMYACNYGPAGNSPNAMYEAGNPGSACPSNTEKGTYAGLCKVQNLSVGPVVSESRKNNLMNCNWRGEPCKVKSDGKNWSVKQSLSGAYYTTTLKGGQKSVLGLVTTVQPKDKNFCVVFVFRI*	328	TRUE	1	19	sp|W4VS53|CRVP_TRILK	sp|W4VS53|CRVP_TRILK	sp|P85840|VA5_TITSE	sp|P85840|VA5_TITSE	sp|W4VS53|CRVP_TRILK	sp|W4VS53|CRVP_TRILK	sp|W4VS53|CRVP_TRILK	sp|P85840|VA5_TITSE	sp|P85840|VA5_TITSE	sp|W4VS53|CRVP_TRILK	sp|P85840|VA5_TITSE	sp|P85840|VA5_TITSE	tr|A0A087UPF6|A0A087UPF6_STEMI	tr|A0A1V0FWK8|A0A1V0FWK8_POEFR	tr|A0A1V0FWK8|A0A1V0FWK8_POEFR
CAP	NODE_1556_length_3716_cov_13808.287899_g797_i1.p1	NODE_1556_length_3716_cov_13808.287899_g797_i1	IPR001283; IPR002413; IPR014044; IPR035940	Cysteine-rich secretory protein-related; Venom allergen 5-like; CAP domain; CAP superfamily	17345	MEPSKIISLLILAVLSAVSAGNCPTKYARFSAQHSFCLDRNPTCFVITKGVHDNAKKVILQVHNKLRSKVATGKESRAGGLPPASNMLQMEWDQELASVAQKWAEQCIFDHDCDECRSVENFSVGQNLAYQDFPACSSNDCLKKVVQPDWKKMIKMFYEEVTLFNKNSISPFKFQEGYGHFSQVI*	186	TRUE	1	20	sp|W4VS53|CRVP_TRILK	sp|W4VS53|CRVP_TRILK	sp|W4VS53|CRVP_TRILK	sp|W4VS53|CRVP_TRILK	sp|W4VS53|CRVP_TRILK	sp|W4VS53|CRVP_TRILK	sp|W4VS53|CRVP_TRILK	sp|W4VS53|CRVP_TRILK	sp|W4VS53|CRVP_TRILK	sp|W4VS53|CRVP_TRILK	sp|Q58D34|PI16_BOVIN	sp|Q58D34|PI16_BOVIN	tr|A0A8X7CGD6|A0A8X7CGD6_9ARAC	tr|A0A4Y2W038|A0A4Y2W038_ARAVE	tr|A0A4Y2W038|A0A4Y2W038_ARAVE
CAP	NODE_15999_length_776_cov_145558.496533_g13398_i0.p1	NODE_15999_length_776_cov_145558.496533_g13398_i0	IPR001283; IPR002413; IPR014044; IPR035940	Cysteine-rich secretory protein-related; Venom allergen 5-like; CAP domain; CAP superfamily	3912	ESSKIISLLILAVLSAVSASNCPTKYARFSAQHSFCLDRNPTCSVFKEGLDNNAKKVILQVHNELRSKVATGKESRAGGLPSASNMLQMEWDDELASVAQKWAAQCIYDHDCNECRSVENFSVGQNLANEDLPACSSNDCLKKVVEPDWEKIIKLFYEEVTLFNKNSISPFKYQKGYGHFSQVI*	185	TRUE	1	19	sp|W4VS53|CRVP_TRILK	sp|W4VS53|CRVP_TRILK	sp|W4VS53|CRVP_TRILK	sp|W4VS53|CRVP_TRILK	sp|W4VS53|CRVP_TRILK	sp|W4VS53|CRVP_TRILK	sp|W4VS53|CRVP_TRILK	sp|W4VS53|CRVP_TRILK	sp|W4VS53|CRVP_TRILK	sp|W4VS53|CRVP_TRILK	sp|Q6UWM5|GPRL1_HUMAN	sp|Q6UWM5|GPRL1_HUMAN	tr|A0A8X7CGD6|A0A8X7CGD6_9ARAC	tr|A0A1V0FWK8|A0A1V0FWK8_POEFR	tr|A0A1V0FWK8|A0A1V0FWK8_POEFR
CAP	NODE_17036_length_718_cov_197536.713424_g14375_i0.p1	NODE_17036_length_718_cov_197536.713424_g14375_i0	IPR001283; IPR002413; IPR014044; IPR035940	Cysteine-rich secretory protein-related; Venom allergen 5-like; CAP domain; CAP superfamily	3046	ESSKIISLLILAVLSAVSASNCPTKYARFSAQHSFCLDRNPTCSVFKEGLDNNAKKVILQVHNELRSKVATGKESRAGGLPSASNMLQMEWDDELASVAQKWAAQCIYDHDCNECRSVENFSVGQNLANEDLPACSSNDCLKKVVEPDWEKIIKLFYEEVTLFNKNSISPVKYQK*	176	TRUE	1	19	sp|W4VS53|CRVP_TRILK	sp|W4VS53|CRVP_TRILK	sp|W4VS53|CRVP_TRILK	sp|W4VS53|CRVP_TRILK	sp|W4VS53|CRVP_TRILK	sp|W4VS53|CRVP_TRILK	sp|W4VS53|CRVP_TRILK	sp|W4VS53|CRVP_TRILK	sp|W4VS53|CRVP_TRILK	sp|W4VS53|CRVP_TRILK	sp|W4VS53|CRVP_TRILK	sp|W4VS53|CRVP_TRILK	tr|A0A8X7CGD6|A0A8X7CGD6_9ARAC	tr|A0A1V0FWK8|A0A1V0FWK8_POEFR	tr|A0A1V0FWK8|A0A1V0FWK8_POEFR
CAP	NODE_17059_length_717_cov_228155.845921_g14396_i0.p2	NODE_17059_length_717_cov_228155.845921_g14396_i0	IPR035940	CAP superfamily	5235	ESSKIISLLILAVLSAVSASNCPTKYARFSAQHSFCLDRNPTCSVFKEGLDNNAKKVILQVHNELRSKVATGKNPVLEVFHRHPTCYKWNGMTN*	95	TRUE	1	19	sp|W4VS53|CRVP_TRILK	sp|W4VS53|CRVP_TRILK	sp|P0DSI3|VA3_DINQU	sp|P0DSI3|VA3_DINQU	sp|W4VS53|CRVP_TRILK	sp|W4VS53|CRVP_TRILK	sp|W4VS53|CRVP_TRILK	sp|P0DSI3|VA3_DINQU	sp|P0DSI3|VA3_DINQU	sp|W4VS53|CRVP_TRILK	sp|W4VS53|CRVP_TRILK	sp|W4VS53|CRVP_TRILK	tr|A0A4Q8K7Q5|A0A4Q8K7Q5_9ARAC	tr|A0A4Q8KCP1|A0A4Q8KCP1_9ARAC	tr|A0A4Q8KCP1|A0A4Q8KCP1_9ARAC
CAP	NODE_17060_length_717_cov_147462.432024_g14397_i0.p1	NODE_17060_length_717_cov_147462.432024_g14397_i0	IPR002413; IPR014044; IPR035940	Venom allergen 5-like; CAP domain; CAP superfamily	657	ESSKIISLLILAVLSAVSASNCPTKYARFSAQHSFCLDRNPTCSVFKEGLDNNAKKVILQVHNELRSKVATGKESRAGGLPSASNMLQMEWDDELASVAQKWAAQFIYDQDCNECRSVENFSVVQKLSNEDFPSCSSNDCLKKVVEPECEKIIKLFYEEVTLFNKNSISPFNIKKDMDTFHRLFGRIHGKLDVVILFSKMVIR*	204	TRUE	1	19	sp|W4VS53|CRVP_TRILK	sp|W4VS53|CRVP_TRILK	sp|B7FDI0|CRVP_VIPBN	sp|B7FDI0|CRVP_VIPBN	sp|W4VS53|CRVP_TRILK	sp|W4VS53|CRVP_TRILK	sp|W4VS53|CRVP_TRILK	sp|B7FDI0|CRVP_VIPBN	sp|B7FDI0|CRVP_VIPBN	sp|W4VS53|CRVP_TRILK	sp|Q4V9Y5|CRLD2_XENTR	sp|Q4V9Y5|CRLD2_XENTR	tr|A0A8X7CGD6|A0A8X7CGD6_9ARAC	tr|A0A4Y2W038|A0A4Y2W038_ARAVE	tr|A0A4Y2W038|A0A4Y2W038_ARAVE
CAP	NODE_1915_length_3464_cov_1360.536228_g797_i4.p3	NODE_1915_length_3464_cov_1360.536228_g797_i4	IPR035940	CAP superfamily	632	MEPSKIISLLILAVLSAVSAGNCPTKYARFSAQHSFCLDRNPTCFVITKGVHDNAKKVILQVHNKLRSKVATGKYLSVLDVDLILREGIPREQ*	94	TRUE	1	20	sp|W4VS53|CRVP_TRILK	sp|W4VS53|CRVP_TRILK	sp|W4VS53|CRVP_TRILK	sp|W4VS53|CRVP_TRILK	sp|W4VS53|CRVP_TRILK	sp|W4VS53|CRVP_TRILK	sp|W4VS53|CRVP_TRILK	sp|W4VS53|CRVP_TRILK	sp|W4VS53|CRVP_TRILK	sp|W4VS53|CRVP_TRILK	sp|W4VS53|CRVP_TRILK	sp|W4VS53|CRVP_TRILK	tr|A0A4Q8KCP1|A0A4Q8KCP1_9ARAC	tr|A0A224XGF6|A0A224XGF6_9SCOR	tr|A0A224XGF6|A0A224XGF6_9SCOR
CAP	NODE_1929_length_3459_cov_4938.474736_g1536_i0.p2	NODE_1929_length_3459_cov_4938.474736_g1536_i0	IPR035940	CAP superfamily	333	ESSKIISLLILAVLSAVSASNCPTKYARFSAQHSFCLDRNPTCSVFKEGLDNNAKKVILQVHNELRSKVATGKESRAGGLPSASHMLQMEWDDQLL*	97	TRUE	1	19	sp|W4VS53|CRVP_TRILK	sp|W4VS53|CRVP_TRILK	sp|W4VS53|CRVP_TRILK	sp|W4VS53|CRVP_TRILK	sp|W4VS53|CRVP_TRILK	sp|W4VS53|CRVP_TRILK	sp|W4VS53|CRVP_TRILK	sp|W4VS53|CRVP_TRILK	sp|W4VS53|CRVP_TRILK	sp|W4VS53|CRVP_TRILK	sp|W4VS53|CRVP_TRILK	sp|W4VS53|CRVP_TRILK	tr|A0A4Q8KD14|A0A4Q8KD14_9ARAC	tr|A0A443Q8A5|A0A443Q8A5_9ACAR	tr|A0A443Q8A5|A0A443Q8A5_9ACAR
CAP	NODE_19503_length_614_cov_116017.293381_g16753_i0.p1	NODE_19503_length_614_cov_116017.293381_g16753_i0	IPR001283; IPR002413; IPR014044; IPR035940	Cysteine-rich secretory protein-related; Venom allergen 5-like; CAP domain; CAP superfamily	1557	ESSKIISLLILAVLSAVSASNCPTKYARFSAQHSFCLDRNPTCSVFKEGLDNNAKKVILQVHNELRSKVATGKESRAGGLPSASNMLQMEWDDELASVAQKWAAQCIYDHDCNECRSVENFSVGQNLANEDLPACSSNDCLKKVVDPDWEKIIILFYEEVTLFYKNSISHFKYK*	175	TRUE	1	19	sp|W4VS53|CRVP_TRILK	sp|W4VS53|CRVP_TRILK	sp|W4VS53|CRVP_TRILK	sp|W4VS53|CRVP_TRILK	sp|W4VS53|CRVP_TRILK	sp|W4VS53|CRVP_TRILK	sp|W4VS53|CRVP_TRILK	sp|W4VS53|CRVP_TRILK	sp|W4VS53|CRVP_TRILK	sp|W4VS53|CRVP_TRILK	sp|Q6UWM5|GPRL1_HUMAN	sp|Q6UWM5|GPRL1_HUMAN	tr|A0A8X7CGD6|A0A8X7CGD6_9ARAC	tr|A0A1V0FWK8|A0A1V0FWK8_POEFR	tr|A0A1V0FWK8|A0A1V0FWK8_POEFR
CAP	NODE_20228_length_588_cov_89150.911820_g17467_i0.p1	NODE_20228_length_588_cov_89150.911820_g17467_i0	IPR002413; IPR014044; IPR035940	Venom allergen 5-like; CAP domain; CAP superfamily	952	ESSKIISLLILAVLSAVSASNCPTKYARFSAQHSFCLDRNPTCSVFKEGLDNNAKKVILQVHNELRSKVATGKESRAGGLPSASNMLQMEWDDELASVAQKWAAQCIYDHDCNECRSVENFSVGQKLDYEFFPEFSSNDCL*	142	TRUE	1	19	sp|W4VS53|CRVP_TRILK	sp|W4VS53|CRVP_TRILK	sp|W4VS53|CRVP_TRILK	sp|W4VS53|CRVP_TRILK	sp|W4VS53|CRVP_TRILK	sp|W4VS53|CRVP_TRILK	sp|W4VS53|CRVP_TRILK	sp|W4VS53|CRVP_TRILK	sp|W4VS53|CRVP_TRILK	sp|W4VS53|CRVP_TRILK	sp|W4VS53|CRVP_TRILK	sp|W4VS53|CRVP_TRILK	tr|A0A4Q8KD14|A0A4Q8KD14_9ARAC	tr|A0A4Y2W038|A0A4Y2W038_ARAVE	tr|A0A4Y2W038|A0A4Y2W038_ARAVE
CAP	NODE_2312_length_3257_cov_41306.378826_g1863_i0.p2	NODE_2312_length_3257_cov_41306.378826_g1863_i0	IPR001283; IPR002413; IPR014044; IPR018244; IPR035940	Cysteine-rich secretory protein-related; Venom allergen 5-like; CAP domain; Allergen V5/Tpx-1-related, conserved site; CAP superfamily	6934	ESSKIISLLILAVLSAVSASNCPTKYARFSAQHSFCLDRNPTCSVFKEGLDNNAKKVILQVHNELRSKVATGKESRAGGLPSASNMLQMEWDDELASVAQKWAAQCIYDHDCNECRSVENFSVGQNLANEDLPACSSNDCLKKVVEPDWEKIIKLFYEEVTLFNKNSISPFKYQKGYGHFSQVIWANTWKIGCGYIVFKNGNKISF*	207	TRUE	1	19	sp|W4VS53|CRVP_TRILK	sp|W4VS53|CRVP_TRILK	sp|W4VS53|CRVP_TRILK	sp|W4VS53|CRVP_TRILK	sp|W4VS53|CRVP_TRILK	sp|W4VS53|CRVP_TRILK	sp|W4VS53|CRVP_TRILK	sp|W4VS53|CRVP_TRILK	sp|W4VS53|CRVP_TRILK	sp|W4VS53|CRVP_TRILK	sp|W4VS53|CRVP_TRILK	sp|W4VS53|CRVP_TRILK	tr|A0A087UPF6|A0A087UPF6_STEMI	tr|A0A1V0FWK8|A0A1V0FWK8_POEFR	tr|A0A1V0FWK8|A0A1V0FWK8_POEFR
CAP	NODE_2420_length_3191_cov_7155.751276_g797_i7.p1 NODE_3804_length_2620_cov_8814.526706_g797_i9.p2	NODE_2420_length_3191_cov_7155.751276_g797_i7; NODE_3804_length_2620_cov_8814.526706_g797_i9	IPR001283; IPR002413; IPR014044; IPR035940	Cysteine-rich secretory protein-related; Venom allergen 5-like; CAP domain; CAP superfamily	5344	MEPSKIISLLILAVLSAVSAGNCPTKYARFSAQHSFCLDRNPTCFVITKGVHDNAKKVILQVHNKLRSKVATGKESRAGGLPPASNMLQMEWDQELASVAQKWAEQCIFDHDCDECRSVENFSVGQNLAYQDFPACSSNFSY*	143	TRUE	1	20	sp|W4VS53|CRVP_TRILK	sp|W4VS53|CRVP_TRILK	sp|W4VS53|CRVP_TRILK	sp|W4VS53|CRVP_TRILK	sp|W4VS53|CRVP_TRILK	sp|W4VS53|CRVP_TRILK	sp|W4VS53|CRVP_TRILK	sp|W4VS53|CRVP_TRILK	sp|W4VS53|CRVP_TRILK	sp|W4VS53|CRVP_TRILK	sp|Q58D34|PI16_BOVIN	sp|Q58D34|PI16_BOVIN	tr|A0A087UPF6|A0A087UPF6_STEMI	tr|A0A4Y2X4P0|A0A4Y2X4P0_ARAVE	tr|A0A4Y2X4P0|A0A4Y2X4P0_ARAVE
CAP	NODE_2838_length_3006_cov_68526.378855_g689_i2.p2	NODE_2838_length_3006_cov_68526.378855_g689_i2	IPR014044; IPR035940	CAP domain; CAP superfamily	22079	MEPSKIISLLILAVLSAVSAGNCPTKYARFSAQHSFCLDRNPTCFVITKGVHDNAKKVILQVHNKLRSKVATGKESRAGGLPPASNMLQMEWDQELASVAQKWAEQCIFDHDCDECRSVGKYVFLIL*	128	TRUE	1	20	sp|W4VS53|CRVP_TRILK	sp|W4VS53|CRVP_TRILK	sp|W4VS53|CRVP_TRILK	sp|W4VS53|CRVP_TRILK	sp|W4VS53|CRVP_TRILK	sp|W4VS53|CRVP_TRILK	sp|W4VS53|CRVP_TRILK	sp|W4VS53|CRVP_TRILK	sp|W4VS53|CRVP_TRILK	sp|W4VS53|CRVP_TRILK	sp|A6QLZ7|CRLD2_BOVIN	sp|A6QLZ7|CRLD2_BOVIN	tr|A0A087UPF6|A0A087UPF6_STEMI	tr|A0A4Y2W038|A0A4Y2W038_ARAVE	tr|A0A4Y2W038|A0A4Y2W038_ARAVE
CAP	NODE_2995_length_2927_cov_41676.388579_g797_i8.p1	NODE_2995_length_2927_cov_41676.388579_g797_i8	IPR001283; IPR002413; IPR014044; IPR018244; IPR035940	Cysteine-rich secretory protein-related; Venom allergen 5-like; CAP domain; Allergen V5/Tpx-1-related, conserved site; CAP superfamily	27923	MEPSKIISLLILAVLSAVSAGNCPTKYARFSAQHSFCLDRNPTCFVITKGVHDNAKKVILQVHNKLRSKVATGKESRAGGLPPASNMLQMEWDQELASVAQKWAEQCIFDHDCDECRSVENFSVGQNLAYQDFPACSSNDCLKKVVQPDWKKMIKMFYEEVTLFNKNSISPFKFQEGYGHFSQVIWANSWKIGCGYIVFKNGNKIRRMYACNYGPAGNSPNAIYEEGKPMSACPSNTVKGAYS*	244	TRUE	1	20	sp|W4VS53|CRVP_TRILK	sp|W4VS53|CRVP_TRILK	sp|P85840|VA5_TITSE	sp|P85840|VA5_TITSE	sp|W4VS53|CRVP_TRILK	sp|W4VS53|CRVP_TRILK	sp|W4VS53|CRVP_TRILK	sp|P85840|VA5_TITSE	sp|P85840|VA5_TITSE	sp|W4VS53|CRVP_TRILK	sp|P85840|VA5_TITSE	sp|P85840|VA5_TITSE	tr|A0A087UPF6|A0A087UPF6_STEMI	tr|A0A4Y2W038|A0A4Y2W038_ARAVE	tr|A0A4Y2W038|A0A4Y2W038_ARAVE
CAP	NODE_3033_length_2920_cov_3939.738569_g689_i3.p1 NODE_4293_length_2491_cov_3223.806650_g689_i4.p1	NODE_3033_length_2920_cov_3939.738569_g689_i3; NODE_4293_length_2491_cov_3223.806650_g689_i4	IPR035940	CAP superfamily	3679	MEPSKIISLLILAVLSAVSAGNCPTKYARFSAQHSFCLDRNPTCFVITKGVHDNAKKVILQVHNKLRSKVATGKESRAGGLPPASNMLQMVITYATSLRAKISLAEKSTN*	111	TRUE	1	20	sp|W4VS53|CRVP_TRILK	sp|W4VS53|CRVP_TRILK	sp|W4VS53|CRVP_TRILK	sp|W4VS53|CRVP_TRILK	sp|W4VS53|CRVP_TRILK	sp|W4VS53|CRVP_TRILK	sp|W4VS53|CRVP_TRILK	sp|W4VS53|CRVP_TRILK	sp|W4VS53|CRVP_TRILK	sp|W4VS53|CRVP_TRILK	sp|W4VS53|CRVP_TRILK	sp|W4VS53|CRVP_TRILK	tr|A0A4Q8KD14|A0A4Q8KD14_9ARAC	tr|A0A224XGF6|A0A224XGF6_9SCOR	tr|A0A224XGF6|A0A224XGF6_9SCOR
CAP	NODE_3490_length_2728_cov_73769.586233_g2836_i0.p2	NODE_3490_length_2728_cov_73769.586233_g2836_i0	IPR001283; IPR002413; IPR014044; IPR018244; IPR035940	Cysteine-rich secretory protein-related; Venom allergen 5-like; CAP domain; Allergen V5/Tpx-1-related, conserved site; CAP superfamily	14595	ESSKIISLLILAVLSAVSASNCPTKYARFSAQHSFCLDRNPTCSVFKEGLDNNAKKVILQVHNELRSKVATGKESRAGGLPSASNMLQMEWDDELASVAQKWAAQCIYDHDCNECRSVENFSVGQNLANEDLPACSSNDCLKKVVEPDWEKIIKLFYEEVTLFNKNSISPFKYQKGYGHFSQVIWANTWKIGCGYIVFKNGNKIRRMYACNYGPAGNSPNAMYEAGNPGSACPSNTEKGTYAGLCKVQNLSVGPVVIFTGLSDKSLTYALSLHVISKITNDLNILCTYNPEYL*	294	TRUE	1	19	sp|W4VS53|CRVP_TRILK	sp|W4VS53|CRVP_TRILK	sp|P85840|VA5_TITSE	sp|P85840|VA5_TITSE	sp|W4VS53|CRVP_TRILK	sp|W4VS53|CRVP_TRILK	sp|W4VS53|CRVP_TRILK	sp|P85840|VA5_TITSE	sp|P85840|VA5_TITSE	sp|W4VS53|CRVP_TRILK	sp|P85840|VA5_TITSE	sp|P85840|VA5_TITSE	tr|A0A8X6GC28|A0A8X6GC28_TRICU	tr|A0A1V0FWK8|A0A1V0FWK8_POEFR	tr|A0A1V0FWK8|A0A1V0FWK8_POEFR
CAP	NODE_3570_length_2698_cov_37488.378736_g2903_i0.p2	NODE_3570_length_2698_cov_37488.378736_g2903_i0	IPR001283; IPR002413; IPR014044; IPR035940	Cysteine-rich secretory protein-related; Venom allergen 5-like; CAP domain; CAP superfamily	4587	ESSKIISLLILAVLSAVSASNCPTKYARFSAQHSFCLDRNPTCSVFKEGLDNNAKKVILQVHNELRSKVATGKESRAGGLPSASNMLQMEWDDELASVAQKWAAQCIYDHDCNECRSVENFSVGQNLANEDLPACSSNDCLKKVVEPDWEKIIKLFYEEVTLFNKNSISPFKYQKGYGIIVLILFPFFTSNRQ*	194	TRUE	1	19	sp|W4VS53|CRVP_TRILK	sp|W4VS53|CRVP_TRILK	sp|W4VS53|CRVP_TRILK	sp|W4VS53|CRVP_TRILK	sp|W4VS53|CRVP_TRILK	sp|W4VS53|CRVP_TRILK	sp|W4VS53|CRVP_TRILK	sp|W4VS53|CRVP_TRILK	sp|W4VS53|CRVP_TRILK	sp|W4VS53|CRVP_TRILK	sp|Q6UWM5|GPRL1_HUMAN	sp|Q6UWM5|GPRL1_HUMAN	tr|A0A8X7CGD6|A0A8X7CGD6_9ARAC	tr|A0A1V0FWK8|A0A1V0FWK8_POEFR	tr|A0A1V0FWK8|A0A1V0FWK8_POEFR
CAP	NODE_3885_length_2597_cov_31910.081825_g797_i10.p1	NODE_3885_length_2597_cov_31910.081825_g797_i10	IPR001283; IPR002413; IPR014044; IPR018244; IPR035940	Cysteine-rich secretory protein-related; Venom allergen 5-like; CAP domain; Allergen V5/Tpx-1-related, conserved site; CAP superfamily	36577	MEPSKIISLLILAVLSAVSAGNCPTKYARFSAQHSFCLDRNPTCFVITKGVHDNAKKVILQVHNKLRSKVATGKESRAGGLPPASNMLQMEWDQELASVAQKWAEQCIFDHDCDECRSVENFSVGQNLAYQDFPACSSNDCLKKVVQPDWKKMIKMFYEEVTLFNKNSISPFKFQEGYGHFSQVIWANSWKIGCGYIVFKNGNKIRRMYACNYGPAGNSPNAMYEAGKPRSACPSNTVKGAYAGLCSKIHFQLLSPILKSKE*	263	TRUE	1	20	sp|W4VS53|CRVP_TRILK	sp|W4VS53|CRVP_TRILK	sp|P85840|VA5_TITSE	sp|P85840|VA5_TITSE	sp|W4VS53|CRVP_TRILK	sp|W4VS53|CRVP_TRILK	sp|W4VS53|CRVP_TRILK	sp|P85840|VA5_TITSE	sp|P85840|VA5_TITSE	sp|W4VS53|CRVP_TRILK	sp|P85840|VA5_TITSE	sp|P85840|VA5_TITSE	tr|A0A087UPF6|A0A087UPF6_STEMI	tr|A0A4Y2W038|A0A4Y2W038_ARAVE	tr|A0A4Y2W038|A0A4Y2W038_ARAVE
CAP	NODE_3979_length_2568_cov_64772.194986_g3239_i0.p1	NODE_3979_length_2568_cov_64772.194986_g3239_i0	IPR035940	CAP superfamily	33559	ESSKIISLLILAVLSAVSASNCPTKYARFSAQHSFCLDRNPTCSVFKEGLDNNAKKVILQVHNELRSKVATGKESRAGGLPSASNMLQMVRTYATSLHAKISFIPVS*	108	TRUE	1	19	sp|W4VS53|CRVP_TRILK	sp|W4VS53|CRVP_TRILK	sp|W4VS53|CRVP_TRILK	sp|W4VS53|CRVP_TRILK	sp|W4VS53|CRVP_TRILK	sp|W4VS53|CRVP_TRILK	sp|W4VS53|CRVP_TRILK	sp|W4VS53|CRVP_TRILK	sp|W4VS53|CRVP_TRILK	sp|W4VS53|CRVP_TRILK	sp|W4VS53|CRVP_TRILK	sp|W4VS53|CRVP_TRILK	tr|A0A4Q8KCP1|A0A4Q8KCP1_9ARAC	tr|A0A4Q8KCP1|A0A4Q8KCP1_9ARAC	tr|A0A4Q8KCP1|A0A4Q8KCP1_9ARAC
CAP	NODE_528_length_4939_cov_64500.910729_g388_i0.p1	NODE_528_length_4939_cov_64500.910729_g388_i0	IPR001283; IPR002413; IPR014044; IPR018244; IPR035940	Cysteine-rich secretory protein-related; Venom allergen 5-like; CAP domain; Allergen V5/Tpx-1-related, conserved site; CAP superfamily	53011	ESSKIISLLILAVLSAVSASNCPTKYARFSAQHSFCLDRNPTCSVFKEGLDNNAKKVILQVHNELRSKVATGKESRAGGLPSASNMLQMEWDDELASVAQKWAAQCIYDHDCNECRSVENFSVGQNLANEDLPACSSNDCLKKVVEPDWEKIIKLFYEEVTLFNKNSISPFKYQKGYGHFSQVIWANTWKIGCGYIVFKNGNKIRRMYACNYGPAGNSPNAMYEAGNPGSACPSNTEKGTYAGLCKVQNLSVGPVVSESRKNNLMNCNWRGEPCKVKSDGKNWSVKQSLSGKKYSCKDIVTSSDSRKNIVVSFPNVNLPNNKNKNIK*	328	TRUE	1	19	sp|W4VS53|CRVP_TRILK	sp|W4VS53|CRVP_TRILK	sp|P85840|VA5_TITSE	sp|P85840|VA5_TITSE	sp|W4VS53|CRVP_TRILK	sp|W4VS53|CRVP_TRILK	sp|W4VS53|CRVP_TRILK	sp|P85840|VA5_TITSE	sp|P85840|VA5_TITSE	sp|W4VS53|CRVP_TRILK	sp|P85840|VA5_TITSE	sp|P85840|VA5_TITSE	tr|A0A087UPF6|A0A087UPF6_STEMI	tr|A0A1V0FWK8|A0A1V0FWK8_POEFR	tr|A0A1V0FWK8|A0A1V0FWK8_POEFR
CAP	NODE_5369_length_2181_cov_115432.196143_g797_i12.p1	NODE_5369_length_2181_cov_115432.196143_g797_i12	IPR001283; IPR002413; IPR014044; IPR018244; IPR035940	Cysteine-rich secretory protein-related; Venom allergen 5-like; CAP domain; Allergen V5/Tpx-1-related, conserved site; CAP superfamily	22559	MEPSKIISLLILAVLSAVSAGNCPTKYARFSAQHSFCLDRNPTCFVITKGVHDNAKKVILQVHNKLRSKVATGKESRAGGLPPASNMLQMEWDQELASVAQKWAEQCIFDHDCDECRSVENFSVGQNLAYQDFPACSSNDCLKKVVQPDWKKMIKMFYEEVTLFNKNSISPFKFQEGYGHFSQVIWANSWKIGCGYIVFKNGNKIRRMYACNYGPAGNSPNAMYE*	226	TRUE	1	20	sp|W4VS53|CRVP_TRILK	sp|W4VS53|CRVP_TRILK	sp|W4VS53|CRVP_TRILK	sp|W4VS53|CRVP_TRILK	sp|W4VS53|CRVP_TRILK	sp|W4VS53|CRVP_TRILK	sp|W4VS53|CRVP_TRILK	sp|W4VS53|CRVP_TRILK	sp|W4VS53|CRVP_TRILK	sp|W4VS53|CRVP_TRILK	sp|W4VS53|CRVP_TRILK	sp|W4VS53|CRVP_TRILK	tr|A0A087UPF6|A0A087UPF6_STEMI	tr|A0A4Y2W038|A0A4Y2W038_ARAVE	tr|A0A4Y2W038|A0A4Y2W038_ARAVE
CAP	NODE_5370_length_2181_cov_108184.779398_g797_i13.p1	NODE_5370_length_2181_cov_108184.779398_g797_i13	IPR001283; IPR002413; IPR014044; IPR035940	Cysteine-rich secretory protein-related; Venom allergen 5-like; CAP domain; CAP superfamily	30957	MEPSKIISLLILAVLSAVSAGNCPTKYARFSAQHSFCLDRNPTCFVITKGVHDNAKKVILQVHNKLRSKVATGKESRAGGLPPASNMLQMEWDQELASVAQKWAEQCIFDHDCDECRSVENFSVGQNLAYQDFPACSSNDCLKKVVQPDWKKMIKMFYEEVTLFNKNSISPFKFQEGYLHFSQVICANSWKIGFGYVVFKNGNNIRSNYDCNYGPAGKSPNAMYEAGKPRSACPSNTVKGAYAGLCKVQNLSVGPVVSESRKNNLMNCNWRGEPCKVKSDGKNWSVKQSLSGAYYTTTLKGGQKSVLGLVTPVQPKDKNFCVVVVFRKGPANAADPNSSGLSLDLKIPSWNWSTSMNLQTNSRDFIPYSVNLGWNGETEMAIAVSLPANAPEHIFDIKE…	408	TRUE	1	20	sp|W4VS53|CRVP_TRILK	sp|W4VS53|CRVP_TRILK	sp|P85840|VA5_TITSE	sp|P85840|VA5_TITSE	sp|W4VS53|CRVP_TRILK	sp|W4VS53|CRVP_TRILK	sp|W4VS53|CRVP_TRILK	sp|P85840|VA5_TITSE	sp|P85840|VA5_TITSE	sp|W4VS53|CRVP_TRILK	sp|B9URJ1|AG5L1_CULNU	sp|B9URJ1|AG5L1_CULNU	tr|A0A087UPF6|A0A087UPF6_STEMI	tr|A0A4Y2W038|A0A4Y2W038_ARAVE	tr|A0A4Y2W038|A0A4Y2W038_ARAVE
CAP	NODE_5486_length_2153_cov_103793.708770_g797_i15.p1	NODE_5486_length_2153_cov_103793.708770_g797_i15	IPR001283; IPR002413; IPR014044; IPR018244; IPR035940	Cysteine-rich secretory protein-related; Venom allergen 5-like; CAP domain; Allergen V5/Tpx-1-related, conserved site; CAP superfamily	30725	ESSKIISLLILAVLSAVSASNCPTKYARFSAQHSFCLDRNPTCSVFKEGLDNNAKKVILQVHNELRSKVATGKESRAGGLPSASNMLQMEWDDELASVAQKWAAQCIYDHDCNECRSVENFSVGQNLANEDLPACSSNDCLKKVVEPDWEKIIKLFYEEVTLFNKNSISPFKYQKGYGHFSQVIWANTWKIGCGYIVFKNGNKIRRMYACNYGPAGNSPNAMYEAGKPRSACPSNTVKGTYAGLCKVQNLSVGPVVS*	258	TRUE	1	19	sp|W4VS53|CRVP_TRILK	sp|W4VS53|CRVP_TRILK	sp|P85840|VA5_TITSE	sp|P85840|VA5_TITSE	sp|W4VS53|CRVP_TRILK	sp|W4VS53|CRVP_TRILK	sp|W4VS53|CRVP_TRILK	sp|P85840|VA5_TITSE	sp|P85840|VA5_TITSE	sp|W4VS53|CRVP_TRILK	sp|P85840|VA5_TITSE	sp|P85840|VA5_TITSE	tr|A0A8X6GC28|A0A8X6GC28_TRICU	tr|A0A1V0FWK8|A0A1V0FWK8_POEFR	tr|A0A1V0FWK8|A0A1V0FWK8_POEFR
CAP	NODE_5487_length_2153_cov_103779.563394_g797_i16.p1	NODE_5487_length_2153_cov_103779.563394_g797_i16	IPR001283; IPR002413; IPR014044; IPR018244; IPR035940	Cysteine-rich secretory protein-related; Venom allergen 5-like; CAP domain; Allergen V5/Tpx-1-related, conserved site; CAP superfamily	27115	ESSKIISLLILAVLSAVSASNCPTKYARFSAQHSFCLDRNPTCSVFKEGLDNNAKKVILQVHNELRSKVATGKESRAGGLPSASNMLQMEWDDELASVAQKWAAQCIYDHDCNECRSVENFSVGQNLANEDLPACSSNDCLKKVVEPDWEKIIKLFYEEVTLFNKNSISPFKYQKGYGHFSQVIWANTWKIGCGYIVFKNGNKIRRMYACNYGPAGNSPNAMYEAGKPRSACPSNTVKGAYAGLCKVQNLSVGPVVSESRKINLMYFNWSVQPCKVNSEVKKWRV*	286	TRUE	1	19	sp|W4VS53|CRVP_TRILK	sp|W4VS53|CRVP_TRILK	sp|P85840|VA5_TITSE	sp|P85840|VA5_TITSE	sp|W4VS53|CRVP_TRILK	sp|W4VS53|CRVP_TRILK	sp|W4VS53|CRVP_TRILK	sp|P85840|VA5_TITSE	sp|P85840|VA5_TITSE	sp|W4VS53|CRVP_TRILK	sp|P85840|VA5_TITSE	sp|P85840|VA5_TITSE	tr|A0A8X6GC28|A0A8X6GC28_TRICU	tr|A0A1V0FWK8|A0A1V0FWK8_POEFR	tr|A0A1V0FWK8|A0A1V0FWK8_POEFR
CAP	NODE_5923_length_2049_cov_168898.472417_g4811_i0.p1 NODE_6153_length_1997_cov_183847.373841_g5007_i0.p1	NODE_5923_length_2049_cov_168898.472417_g4811_i0; NODE_6153_length_1997_cov_183847.373841_g5007_i0	IPR001283; IPR002413; IPR014044; IPR018244; IPR035940	Cysteine-rich secretory protein-related; Venom allergen 5-like; CAP domain; Allergen V5/Tpx-1-related, conserved site; CAP superfamily	99070	ESSKIISLLILAVLSAVSASNCPTKYARFSAQHSFCLDRNPTCSVFKEGLDNNAKKVILQVHNELRSKVATGKESRAGGLPSASNMLQMEWDDELASVAQKWAAQCIYDHDCNECRSVENFSVGQNLANEDLPACSSNDCLKKVVEPDWEKIIKLFYEEVTLFNKNSISPFKYQKGYGHFSQVIWANTWKIGCGYIVFKNGNKIRRMYACNYGPA*	216	TRUE	1	19	sp|W4VS53|CRVP_TRILK	sp|W4VS53|CRVP_TRILK	sp|W4VS53|CRVP_TRILK	sp|W4VS53|CRVP_TRILK	sp|W4VS53|CRVP_TRILK	sp|W4VS53|CRVP_TRILK	sp|W4VS53|CRVP_TRILK	sp|W4VS53|CRVP_TRILK	sp|W4VS53|CRVP_TRILK	sp|W4VS53|CRVP_TRILK	sp|W4VS53|CRVP_TRILK	sp|W4VS53|CRVP_TRILK	tr|A0A8X7CGD6|A0A8X7CGD6_9ARAC	tr|A0A1V0FWK8|A0A1V0FWK8_POEFR	tr|A0A1V0FWK8|A0A1V0FWK8_POEFR
CAP	NODE_6040_length_2046_cov_126185.794073_g689_i5.p2	NODE_6040_length_2046_cov_126185.794073_g689_i5	IPR001283; IPR002413; IPR014044; IPR035940	Cysteine-rich secretory protein-related; Venom allergen 5-like; CAP domain; CAP superfamily	29916	MEPSKIISLLILAVLSAVSAGNCPTKYARFSAQHSFCLDRNPTCFVITKGVHDNAKKVILQVHNKLRSKVATGKESRAGGLPPASNMLQMEWDQELASVAQKWAEQCIFDHDCDECRSVENFSVGQNLAYQDFPACSSNDCLKKSRAT*	149	TRUE	1	20	sp|W4VS53|CRVP_TRILK	sp|W4VS53|CRVP_TRILK	sp|W4VS53|CRVP_TRILK	sp|W4VS53|CRVP_TRILK	sp|W4VS53|CRVP_TRILK	sp|W4VS53|CRVP_TRILK	sp|W4VS53|CRVP_TRILK	sp|W4VS53|CRVP_TRILK	sp|W4VS53|CRVP_TRILK	sp|W4VS53|CRVP_TRILK	sp|W4VS53|CRVP_TRILK	sp|W4VS53|CRVP_TRILK	tr|A0A8X7CGD6|A0A8X7CGD6_9ARAC	tr|A0A4Y2W038|A0A4Y2W038_ARAVE	tr|A0A4Y2W038|A0A4Y2W038_ARAVE
CAP	NODE_6053_length_2044_cov_166769.758673_g689_i6.p2	NODE_6053_length_2044_cov_166769.758673_g689_i6	IPR014044; IPR035940	CAP domain; CAP superfamily	32045	MEPSKIISLLILAVLSAVSAGNCPTKYARFSAQHSFCLDRNPTCFVITKGVHDNAKKVILQVHNKLRSKVATGKESRAGGLPPASNMLQMEWDQELASVAQKWAEQCIYDHDCNECRSVENFSVGQTWLMKICRRAHQMTALKKSWNLTGRK*	153	TRUE	1	20	sp|W4VS53|CRVP_TRILK	sp|W4VS53|CRVP_TRILK	sp|W4VS53|CRVP_TRILK	sp|W4VS53|CRVP_TRILK	sp|W4VS53|CRVP_TRILK	sp|W4VS53|CRVP_TRILK	sp|W4VS53|CRVP_TRILK	sp|W4VS53|CRVP_TRILK	sp|W4VS53|CRVP_TRILK	sp|W4VS53|CRVP_TRILK	sp|W4VS53|CRVP_TRILK	sp|W4VS53|CRVP_TRILK	tr|A0A087UPF6|A0A087UPF6_STEMI	tr|A0A4Y2W038|A0A4Y2W038_ARAVE	tr|A0A4Y2W038|A0A4Y2W038_ARAVE
CAP	NODE_608_length_4794_cov_7056.925723_g455_i0.p2	NODE_608_length_4794_cov_7056.925723_g455_i0	IPR002413; IPR014044; IPR035940	Venom allergen 5-like; CAP domain; CAP superfamily	548	ESSKIISLLILAVLSAVSASNCPTKYARFSAQHSFCLDRNPTCSVFKEGLDNNAKKVILQVHNELRSKVATGKESRAGGLPSASNMLQMEWDDELASVAQKWAAQCIYFTKYLYRSIPKTKCHSNSYILKENHYV*	136	TRUE	1	19	sp|W4VS53|CRVP_TRILK	sp|W4VS53|CRVP_TRILK	sp|P84805|CRVP1_NAJKA	sp|P84805|CRVP1_NAJKA	sp|W4VS53|CRVP_TRILK	sp|W4VS53|CRVP_TRILK	sp|W4VS53|CRVP_TRILK	sp|P84805|CRVP1_NAJKA	sp|P84805|CRVP1_NAJKA	sp|W4VS53|CRVP_TRILK	sp|Q6UXB8|PI16_HUMAN	sp|Q6UXB8|PI16_HUMAN	tr|A0A4Q8KD14|A0A4Q8KD14_9ARAC	tr|A0A8X6QFI5|A0A8X6QFI5_NEPPI	tr|A0A8X6QFI5|A0A8X6QFI5_NEPPI
CAP	NODE_6610_length_1895_cov_28622.437500_g5375_i0.p1	NODE_6610_length_1895_cov_28622.437500_g5375_i0	IPR002413; IPR014044; IPR035940	Venom allergen 5-like; CAP domain; CAP superfamily	1519	ESSKIISLLILAVLSAVSASNCPTKYARFSAQHSFCLDRNPTCSVFKEGLDNNAKKVILQVHNELRSKVATGKESRAGGLPSASNMLQMEWDDELASVAQKWAAQCIYDHDCNECRSVGKYVFLVLQYSTF*	132	TRUE	1	19	sp|W4VS53|CRVP_TRILK	sp|W4VS53|CRVP_TRILK	sp|W4VS53|CRVP_TRILK	sp|W4VS53|CRVP_TRILK	sp|W4VS53|CRVP_TRILK	sp|W4VS53|CRVP_TRILK	sp|W4VS53|CRVP_TRILK	sp|W4VS53|CRVP_TRILK	sp|W4VS53|CRVP_TRILK	sp|W4VS53|CRVP_TRILK	sp|W4VS53|CRVP_TRILK	sp|W4VS53|CRVP_TRILK	tr|A0A4Q8KD82|A0A4Q8KD82_9ARAC	tr|A0A4Y2W038|A0A4Y2W038_ARAVE	tr|A0A4Y2W038|A0A4Y2W038_ARAVE
CAP	NODE_6701_length_1878_cov_47020.304992_g797_i18.p1	NODE_6701_length_1878_cov_47020.304992_g797_i18	IPR001283; IPR002413; IPR014044; IPR035940	Cysteine-rich secretory protein-related; Venom allergen 5-like; CAP domain; CAP superfamily	14071	MEPSKIISLLILAVLSAVSAGNCPTKYARFSAQHSFCLDRNPTCFVITKGVHDNAKKVILQVHNKLRSKVATGKESRAGGLPPASNMLQMEWDQELASVAQKWAEQCIFDHDCDECRSVENFSVGQNLAYQDFPACSSNDCLKKVVQPDWKNDYF*	156	TRUE	1	20	sp|W4VS53|CRVP_TRILK	sp|W4VS53|CRVP_TRILK	sp|W4VS53|CRVP_TRILK	sp|W4VS53|CRVP_TRILK	sp|W4VS53|CRVP_TRILK	sp|W4VS53|CRVP_TRILK	sp|W4VS53|CRVP_TRILK	sp|W4VS53|CRVP_TRILK	sp|W4VS53|CRVP_TRILK	sp|W4VS53|CRVP_TRILK	sp|W4VS53|CRVP_TRILK	sp|W4VS53|CRVP_TRILK	tr|A0A8X7CGD6|A0A8X7CGD6_9ARAC	tr|A0A4Y2W038|A0A4Y2W038_ARAVE	tr|A0A4Y2W038|A0A4Y2W038_ARAVE
CAP	NODE_6851_length_1870_cov_106739.511295_g689_i7.p1	NODE_6851_length_1870_cov_106739.511295_g689_i7	IPR001283; IPR002413; IPR014044; IPR035940	Cysteine-rich secretory protein-related; Venom allergen 5-like; CAP domain; CAP superfamily	5568	MEPSKIISLLILAVLSAVSAGNCPTKYARFSAQHSFCLDRNPTCFVITKGVHDNAKKVILQVHNKLRSKVATGKESRAGGLPPASNMLQMEWDQELASVAQKWAEQCIFDHDCNECRSVENFSVGQNLANEDLPACSSNDCLKKVVEPDWEKIIKRFYEEVTLFNKNSIIPFKFQEVYGHFSQFIW*	187	TRUE	1	20	sp|W4VS53|CRVP_TRILK	sp|W4VS53|CRVP_TRILK	sp|W4VS53|CRVP_TRILK	sp|W4VS53|CRVP_TRILK	sp|W4VS53|CRVP_TRILK	sp|W4VS53|CRVP_TRILK	sp|W4VS53|CRVP_TRILK	sp|W4VS53|CRVP_TRILK	sp|W4VS53|CRVP_TRILK	sp|W4VS53|CRVP_TRILK	sp|Q6UXB8|PI16_HUMAN	sp|Q6UXB8|PI16_HUMAN	tr|A0A8X7CGD6|A0A8X7CGD6_9ARAC	tr|A0A4Y2W038|A0A4Y2W038_ARAVE	tr|A0A4Y2W038|A0A4Y2W038_ARAVE
CAP	NODE_7687_length_1683_cov_62203.888206_g797_i19.p1	NODE_7687_length_1683_cov_62203.888206_g797_i19	IPR001283; IPR002413; IPR014044; IPR035940	Cysteine-rich secretory protein-related; Venom allergen 5-like; CAP domain; CAP superfamily	6285	MEPSKIISLLILAVLSAVSAGNCPTKYARFSAQHSFCLDRNPTCFVITKGVHDNAKKVILQVHNKLRSKVATGKESRAGGLPPASNMLQMEWDQELASVAQKWAEQCIFDHDCDECRSVENFSVGQNLAYQDFPACSSNDCLKKVVQPDWEKIIKLFYEEVTLFNKNSISPFNIKKDMDTFHRLFGRIHGKLDVVILFSKMVIR*	205	TRUE	1	20	sp|W4VS53|CRVP_TRILK	sp|W4VS53|CRVP_TRILK	sp|W4VS53|CRVP_TRILK	sp|W4VS53|CRVP_TRILK	sp|W4VS53|CRVP_TRILK	sp|W4VS53|CRVP_TRILK	sp|W4VS53|CRVP_TRILK	sp|W4VS53|CRVP_TRILK	sp|W4VS53|CRVP_TRILK	sp|W4VS53|CRVP_TRILK	sp|Q58D34|PI16_BOVIN	sp|Q58D34|PI16_BOVIN	tr|A0A8X7CGD6|A0A8X7CGD6_9ARAC	tr|A0A4Y2W038|A0A4Y2W038_ARAVE	tr|A0A4Y2W038|A0A4Y2W038_ARAVE
CAP	NODE_7691_length_1681_cov_49132.588561_g797_i20.p1	NODE_7691_length_1681_cov_49132.588561_g797_i20	IPR001283; IPR002413; IPR014044; IPR018244; IPR035940	Cysteine-rich secretory protein-related; Venom allergen 5-like; CAP domain; Allergen V5/Tpx-1-related, conserved site; CAP superfamily	31025	MEPSKIISLLILAVLSAVSAGNCPTKYARFSAQHSFCLDRNPTCFVITKGVHDNAKKVILQVHNKLRSKVATGKESRAGGLPPASNMLQMEWDQELASVAQKWAEQCIFDHDCDECRSVENFSVGQNLAYQDFPACSSNDCLKKVVQPDWKKMIKMFYEEVTLFNKNSISPFKFQEGYGHFSQVIWANSWKIGCGYIVFKNGNKIRRMYACNYGPAGNSPNAMYEAGKPRSACPSNTVKGAYAGVCKVQNLSVGPVVSESITXXXXIQKWPR*	273	TRUE	1	20	sp|W4VS53|CRVP_TRILK	sp|W4VS53|CRVP_TRILK	sp|P85840|VA5_TITSE	sp|P85840|VA5_TITSE	sp|W4VS53|CRVP_TRILK	sp|W4VS53|CRVP_TRILK	sp|W4VS53|CRVP_TRILK	sp|P85840|VA5_TITSE	sp|P85840|VA5_TITSE	sp|W4VS53|CRVP_TRILK	sp|P85840|VA5_TITSE	sp|P85840|VA5_TITSE	tr|A0A087UPF6|A0A087UPF6_STEMI	tr|A0A4Y2W038|A0A4Y2W038_ARAVE	tr|A0A4Y2W038|A0A4Y2W038_ARAVE
CAP	NODE_8575_length_1542_cov_184417.560861_g6949_i0.p1	NODE_8575_length_1542_cov_184417.560861_g6949_i0	IPR001283; IPR002413; IPR014044; IPR018244; IPR035940	Cysteine-rich secretory protein-related; Venom allergen 5-like; CAP domain; Allergen V5/Tpx-1-related, conserved site; CAP superfamily	26987	ESSKIISLLILAVLSAVSASNCPTKYARFSAQHSFCLDRNPTCSVFKEGLDNNAKKVILQVHNELRSKVATGKESRAGGLPSASNMLQMEWDDELASVAQKWAAQCIYDHDCNECRSVENFSVGQNLANEDLPACSSNDCLKKVVEPDWEKIIKLFYEEVTLFNKNSISPFKYQKGYGHFSQVIWANTWKIGCGYIVFKNGNKIRRMYACNYGPAGNSPNAMYEAGNPGSACPSNTEKGTYAGLCKVQNLSVGPVVSESRKNNLMNCNWRGEPCKVKSDGKNWSVKQSLSGAYYTTTLKGGQKSVLGLVTPVQPKDKNFCVV*	323	TRUE	1	19	sp|W4VS53|CRVP_TRILK	sp|W4VS53|CRVP_TRILK	sp|P85840|VA5_TITSE	sp|P85840|VA5_TITSE	sp|W4VS53|CRVP_TRILK	sp|W4VS53|CRVP_TRILK	sp|W4VS53|CRVP_TRILK	sp|P85840|VA5_TITSE	sp|P85840|VA5_TITSE	sp|W4VS53|CRVP_TRILK	sp|P85840|VA5_TITSE	sp|P85840|VA5_TITSE	tr|A0A087UPF6|A0A087UPF6_STEMI	tr|A0A1V0FWK8|A0A1V0FWK8_POEFR	tr|A0A1V0FWK8|A0A1V0FWK8_POEFR
CAP	NODE_8626_length_1536_cov_111881.158001_g6990_i0.p1	NODE_8626_length_1536_cov_111881.158001_g6990_i0	IPR001283; IPR002413; IPR014044; IPR018244; IPR035940	Cysteine-rich secretory protein-related; Venom allergen 5-like; CAP domain; Allergen V5/Tpx-1-related, conserved site; CAP superfamily	9719	ESSKIISLLILAVLSAVSASNCPTKYARFSAQHSFCLDRNPTCSVFKEGLDNNAKKVILQVHNELRSKVATGKESRAGGLPSASNMLQMEWDDELASVAQKWAAQCIYDHDCNECRSVENFSVGQNLANEDLPACSSNDCLKKVVEPDWEKIIKLFYEEVTLFNKNSISPFKYQKGYGHFSQVIWANTWKIGCGYIVFKNGNKIRRMYACNYGPAGNSPNAMYEAGNPGSACSSNTENSKFINIPGCIQ*	250	TRUE	1	19	sp|W4VS53|CRVP_TRILK	sp|W4VS53|CRVP_TRILK	sp|P85840|VA5_TITSE	sp|P85840|VA5_TITSE	sp|W4VS53|CRVP_TRILK	sp|W4VS53|CRVP_TRILK	sp|W4VS53|CRVP_TRILK	sp|P85840|VA5_TITSE	sp|P85840|VA5_TITSE	sp|W4VS53|CRVP_TRILK	sp|P85840|VA5_TITSE	sp|P85840|VA5_TITSE	tr|A0A8X7CGD6|A0A8X7CGD6_9ARAC	tr|A0A1V0FWK8|A0A1V0FWK8_POEFR	tr|A0A1V0FWK8|A0A1V0FWK8_POEFR
CAP	NODE_873_length_4367_cov_7231.828386_g689_i0.p2 NODE_1632_length_3656_cov_8656.545959_g689_i1.p2	NODE_873_length_4367_cov_7231.828386_g689_i0; NODE_1632_length_3656_cov_8656.545959_g689_i1	IPR001283; IPR002413; IPR014044; IPR035940	Cysteine-rich secretory protein-related; Venom allergen 5-like; CAP domain; CAP superfamily	11371	MEPSKIISLLILAVLSAVSAGNCPTKYARFSAQHSFCLDRNPTCFVITKGVHDNAKKVILQVHNKLRSKVATGKESRAGGLPPASNMLQMEWDQELASVAQKWAEQCIFDHDCDECRSVENFSVGQNLAYQDFPACSSNDCLKKVVQPDWKKMIKMFYEEFTLFNKNSFSPFNFQEGYVHF*	182	TRUE	1	20	sp|W4VS53|CRVP_TRILK	sp|W4VS53|CRVP_TRILK	sp|W4VS53|CRVP_TRILK	sp|W4VS53|CRVP_TRILK	sp|W4VS53|CRVP_TRILK	sp|W4VS53|CRVP_TRILK	sp|W4VS53|CRVP_TRILK	sp|W4VS53|CRVP_TRILK	sp|W4VS53|CRVP_TRILK	sp|W4VS53|CRVP_TRILK	sp|Q58D34|PI16_BOVIN	sp|Q58D34|PI16_BOVIN	tr|A0A8X7CGD6|A0A8X7CGD6_9ARAC	tr|A0A4Y2W038|A0A4Y2W038_ARAVE	tr|A0A4Y2W038|A0A4Y2W038_ARAVE
CAP	NODE_8831_length_1502_cov_20885.775397_g797_i34.p1	NODE_8831_length_1502_cov_20885.775397_g797_i34	IPR001283; IPR002413; IPR014044; IPR035940	Cysteine-rich secretory protein-related; Venom allergen 5-like; CAP domain; CAP superfamily	5479	MEPSKIISLLILAVLSAVSAGNCPTKYARFSAQHSFCLDRNPTCFVITKGVHDNAKKVILQVHNKLRSKVATGKESRAGGLPPASNMLQMEWDQELASVAQKWAEQCIFDHDCDECRSVENFSVGQNLAYQDFPACSSNDCLKKVVQPDWKKMIKMFYEDDPH*	164	TRUE	1	20	sp|W4VS53|CRVP_TRILK	sp|W4VS53|CRVP_TRILK	sp|W4VS53|CRVP_TRILK	sp|W4VS53|CRVP_TRILK	sp|W4VS53|CRVP_TRILK	sp|W4VS53|CRVP_TRILK	sp|W4VS53|CRVP_TRILK	sp|W4VS53|CRVP_TRILK	sp|W4VS53|CRVP_TRILK	sp|W4VS53|CRVP_TRILK	sp|Q58D34|PI16_BOVIN	sp|Q58D34|PI16_BOVIN	tr|A0A8X7CGD6|A0A8X7CGD6_9ARAC	tr|A0A4Y2W038|A0A4Y2W038_ARAVE	tr|A0A4Y2W038|A0A4Y2W038_ARAVE
CAP	NODE_9172_length_1451_cov_35504.676218_g797_i38.p1	NODE_9172_length_1451_cov_35504.676218_g797_i38	IPR001283; IPR002413; IPR014044; IPR035940	Cysteine-rich secretory protein-related; Venom allergen 5-like; CAP domain; CAP superfamily	9408	MEPSKIISLLILAVLSAVSAGNCPTKYARFSAQHSFCLDRNPTCFVITKGVHDNAKKVILQVHNKLRSKVATGKESRAGGLPPASNMLQMEWDQELASVAQKWAEQCIFDHDCDECRSVENFSVGQNLAYQDFPACSSNDCLKKVVQPDWKKMIKMFYEEVTLFNKNSISPFKFQEGY*	179	TRUE	1	20	sp|W4VS53|CRVP_TRILK	sp|W4VS53|CRVP_TRILK	sp|W4VS53|CRVP_TRILK	sp|W4VS53|CRVP_TRILK	sp|W4VS53|CRVP_TRILK	sp|W4VS53|CRVP_TRILK	sp|W4VS53|CRVP_TRILK	sp|W4VS53|CRVP_TRILK	sp|W4VS53|CRVP_TRILK	sp|W4VS53|CRVP_TRILK	sp|Q58D34|PI16_BOVIN	sp|Q58D34|PI16_BOVIN	tr|A0A8X7CGD6|A0A8X7CGD6_9ARAC	tr|A0A4Y2W038|A0A4Y2W038_ARAVE	tr|A0A4Y2W038|A0A4Y2W038_ARAVE
CAP	NODE_9183_length_1450_cov_257954.182796_g7434_i0.p1	NODE_9183_length_1450_cov_257954.182796_g7434_i0	IPR001283; IPR002413; IPR014044; IPR018244; IPR035940	Cysteine-rich secretory protein-related; Venom allergen 5-like; CAP domain; Allergen V5/Tpx-1-related, conserved site; CAP superfamily	30583	ESSKIISLLILAVLSAVSASNCPTKYARFSAQHSFCLDRNPTCSVFKEGLDNNAKKVILQVHNELRSKVATGKESRAGGLPSASNMLQMEWDDELASVAQKWAAQCIYDHDCNECRSVENFSVGQNLANEDLPACSSNDCLKKVVEPDWEKIIKLFYEEVTLFNKNSISPFKYQKGYGHFSQVIWANTWKIGCGYIVFKNGNKIRRMYACNYGPAGNSPNAMYEAGNPGSACPSNTEKGTYAGLCKVQNLSVGPVVSESRKNNLMNCNWRGEPCKVKSDGKNWSVKQSLSELTQAI*	297	TRUE	1	19	sp|W4VS53|CRVP_TRILK	sp|W4VS53|CRVP_TRILK	sp|P85840|VA5_TITSE	sp|P85840|VA5_TITSE	sp|W4VS53|CRVP_TRILK	sp|W4VS53|CRVP_TRILK	sp|W4VS53|CRVP_TRILK	sp|P85840|VA5_TITSE	sp|P85840|VA5_TITSE	sp|W4VS53|CRVP_TRILK	sp|P85840|VA5_TITSE	sp|P85840|VA5_TITSE	tr|A0A8X6GC28|A0A8X6GC28_TRICU	tr|A0A1V0FWK8|A0A1V0FWK8_POEFR	tr|A0A1V0FWK8|A0A1V0FWK8_POEFR
CAP	NODE_9472_length_1407_cov_266370.915680_g7675_i0.p1	NODE_9472_length_1407_cov_266370.915680_g7675_i0	IPR001283; IPR002413; IPR014044; IPR018244; IPR035940	Cysteine-rich secretory protein-related; Venom allergen 5-like; CAP domain; Allergen V5/Tpx-1-related, conserved site; CAP superfamily	29376	ESSKIISLLILAVLSAVSASNCPTKYARFSAQHSFCLDRNPTCSVFKEGLDNNAKKVILQVHNELRSKVATGKESRAGGLPSASNMLQMEWDDELASVAQKWAAQCIYDHDCNECRSVENFSVGQNLANEDLPACSSNDCLKKVVEPDWEKIIKLFYEEVTLFNKNSISPFKYQKGYGHFSQVIWANTWKIGCGYIVFKNGNKIRRMYACNYGPAGNSPNAMYEAGNPGSACPSNTEKGTYAGLCKVQNLSVGPVVSESRKNNLRNCNWRGEPCKVKSDGKNWSVKQSLSGAYYTTTLKGGQKSVLGLVTPVQPKDKNFCVVVVFRKGPANAADPNSSGLSLDLKIPSWNWSTSMNLQTNSRDFIPYSVNLGWNGETEMAIAVSLPANAPEHIFDIKEI…	407	TRUE	1	19	sp|W4VS53|CRVP_TRILK	sp|W4VS53|CRVP_TRILK	sp|P85840|VA5_TITSE	sp|P85840|VA5_TITSE	sp|W4VS53|CRVP_TRILK	sp|W4VS53|CRVP_TRILK	sp|W4VS53|CRVP_TRILK	sp|P85840|VA5_TITSE	sp|P85840|VA5_TITSE	sp|W4VS53|CRVP_TRILK	sp|P85840|VA5_TITSE	sp|P85840|VA5_TITSE	tr|A0A087UPF6|A0A087UPF6_STEMI	tr|A0A1V0FWK8|A0A1V0FWK8_POEFR	tr|A0A1V0FWK8|A0A1V0FWK8_POEFR
CAP	NODE_9473_length_1407_cov_266141.968195_g7676_i0.p1	NODE_9473_length_1407_cov_266141.968195_g7676_i0	IPR001283; IPR002413; IPR014044; IPR018244; IPR035940	Cysteine-rich secretory protein-related; Venom allergen 5-like; CAP domain; Allergen V5/Tpx-1-related, conserved site; CAP superfamily	29511	ESSKIISLLILAVLSAVSASNCPTKYARFSAQHSFCLDRNPTCSVFKEGLDNNAKKVILQVHNELRSKVATGKESRAGGLPSASNMLQMEWDDELASVAQKWAAQCIYDHDCNECRSVENFSVGQNLANEDLPACSSNDCLKKVVEPDWEKIIKLFYEEVTLFNKNSISPFKYQKGYGHFSQVIWANTWKIGCGYIVFKNGNKIRRMYACNYGPAGNSPNAMYEAGNPGSACPSNTEKGTYAGLCKVQNLSVGPVVSESRKNNLMNCNWRREPCKVKSDGKNWSVKQSLSGAYYTTTLKGGQKSVLGLVTPVQPKDKNFCVVVVFRKGPANAADPNSSGLSLDLKIPSWNWSTSMNLQTNSRDFIPYSVNLGWNGETEMAIAVSLPANAPEHIFDIKEI…	407	TRUE	1	19	sp|W4VS53|CRVP_TRILK	sp|W4VS53|CRVP_TRILK	sp|P85840|VA5_TITSE	sp|P85840|VA5_TITSE	sp|W4VS53|CRVP_TRILK	sp|W4VS53|CRVP_TRILK	sp|W4VS53|CRVP_TRILK	sp|P85840|VA5_TITSE	sp|P85840|VA5_TITSE	sp|W4VS53|CRVP_TRILK	sp|P85840|VA5_TITSE	sp|P85840|VA5_TITSE	tr|A0A087UPF6|A0A087UPF6_STEMI	tr|A0A1V0FWK8|A0A1V0FWK8_POEFR	tr|A0A1V0FWK8|A0A1V0FWK8_POEFR
CAP	NODE_9474_length_1407_cov_266121.125000_g7677_i0.p1	NODE_9474_length_1407_cov_266121.125000_g7677_i0	IPR001283; IPR002413; IPR014044; IPR018244; IPR035940	Cysteine-rich secretory protein-related; Venom allergen 5-like; CAP domain; Allergen V5/Tpx-1-related, conserved site; CAP superfamily	29976	ESSKIISLLILAVLSAVSASNCPTKYARFSAQHSFCLDRNPTCSVFKEGLDNNAKKVILQVHNELRSKVATGKESRAGGLPSASNMLQMEWDDELASVAQKWAAQCIYDHDCNECRSVENFSVGQNLANEDLPACSSNDCLKKVVEPDWEKIIKLFYEEVTLFNKNSISPFKYQKGYGHFSQVIWANTWKIGCGYIVFKNGNKIRRMYACNYGPAGNSPNAMYEAGNPGSACPSNTEKGTYAGLCKVQNLSVGPVVSESRKNNLMNCNWRDEPCKVKSDGKNWSVKQSLSGAYYTTTLKGGQKSVLGLVTPVQPKDKNFCVVVVFRKGPANAADPNSSGLSLDLKIPSWNWSTSMNLQTNSRDFIPYSVNLGWNGETEMAIAVSLPANAPEHIFDIKEI…	407	TRUE	1	19	sp|W4VS53|CRVP_TRILK	sp|W4VS53|CRVP_TRILK	sp|P85840|VA5_TITSE	sp|P85840|VA5_TITSE	sp|W4VS53|CRVP_TRILK	sp|W4VS53|CRVP_TRILK	sp|W4VS53|CRVP_TRILK	sp|P85840|VA5_TITSE	sp|P85840|VA5_TITSE	sp|W4VS53|CRVP_TRILK	sp|P85840|VA5_TITSE	sp|P85840|VA5_TITSE	tr|A0A087UPF6|A0A087UPF6_STEMI	tr|A0A1V0FWK8|A0A1V0FWK8_POEFR	tr|A0A1V0FWK8|A0A1V0FWK8_POEFR
CAP	NODE_9475_length_1407_cov_266028.768491_g7678_i0.p1	NODE_9475_length_1407_cov_266028.768491_g7678_i0	IPR001283; IPR002413; IPR014044; IPR018244; IPR035940	Cysteine-rich secretory protein-related; Venom allergen 5-like; CAP domain; Allergen V5/Tpx-1-related, conserved site; CAP superfamily	33342	ESSKIISLLILAVLSAVSASNCPTKYARFSAQHSFCLDRNPTCSVFKEGLDNNAKKVILQVHNELRSKVATGKESRAGGLPSASNMLQMEWDDELASVAQKWAAQCIYDHDCNECRSVENFSVGQNLANEDLPACSSNDCLKKVVEPDWEKIIKLFYEEVTLFNKNSISPFKYQKGYGHFSQVIWANTWKIGCGYIVFKNGNKIRRMYACNYGPAGNSPNAMYEAGNPGSACPSNTEKGTYAGLCKVQNLSVGPVVSESRKNNLMNCNWRGEPCKVKSDGKNWSVKQSLSGAYYTTTLKGGQKSVLGLVTPVQPKDKNFCVVVVFR*	327	TRUE	1	19	sp|W4VS53|CRVP_TRILK	sp|W4VS53|CRVP_TRILK	sp|P85840|VA5_TITSE	sp|P85840|VA5_TITSE	sp|W4VS53|CRVP_TRILK	sp|W4VS53|CRVP_TRILK	sp|W4VS53|CRVP_TRILK	sp|P85840|VA5_TITSE	sp|P85840|VA5_TITSE	sp|W4VS53|CRVP_TRILK	sp|P85840|VA5_TITSE	sp|P85840|VA5_TITSE	tr|A0A087UPF6|A0A087UPF6_STEMI	tr|A0A1V0FWK8|A0A1V0FWK8_POEFR	tr|A0A1V0FWK8|A0A1V0FWK8_POEFR
CAP	NODE_9476_length_1407_cov_265608.544379_g7679_i0.p1	NODE_9476_length_1407_cov_265608.544379_g7679_i0	IPR001283; IPR002413; IPR014044; IPR018244; IPR035940	Cysteine-rich secretory protein-related; Venom allergen 5-like; CAP domain; Allergen V5/Tpx-1-related, conserved site; CAP superfamily	23584	ESSKIISLLILAVLSAVSASNCPTKYARFSAQHSFCLDRNPTCSVFKEGLDNNAKKVILQVHNELRSKVATGKESRAGGLPSASNMLQMEWDDELASVAQKWAAQCIYDHDCNECRSVENFSVGQNLANEDLPACSSNDCLKKVVEPDWEKIIKLFYEEVTLFNKNSISPFKYQKGYGHFSQVIWANTWKIGCGYIVYKNGNKIRRMYACNYGPAGNSPNAMYEAGNPGSACPSNTEKGTYAGLCKVQNLSVGPVVSESRKNNLMNCNWRGEPCKVKSDGKNWSVKQSLSGAYYTTTLKGGQKSVLGLVTPVQPKDKNFCVVVVFRKGPANAADPNSSGLSLDLKIPSWNWSTSMNLQTNSRDFIPYSVNLGWNGETEMAIAVSLPANAPEHIFDIKEI…	407	TRUE	1	19	sp|W4VS53|CRVP_TRILK	sp|W4VS53|CRVP_TRILK	sp|P85840|VA5_TITSE	sp|P85840|VA5_TITSE	sp|W4VS53|CRVP_TRILK	sp|W4VS53|CRVP_TRILK	sp|W4VS53|CRVP_TRILK	sp|P85840|VA5_TITSE	sp|P85840|VA5_TITSE	sp|W4VS53|CRVP_TRILK	sp|P85840|VA5_TITSE	sp|P85840|VA5_TITSE	tr|A0A087UPF6|A0A087UPF6_STEMI	tr|A0A1V0FWK8|A0A1V0FWK8_POEFR	tr|A0A1V0FWK8|A0A1V0FWK8_POEFR
CAP	NODE_9477_length_1407_cov_265386.898669_g7680_i0.p1	NODE_9477_length_1407_cov_265386.898669_g7680_i0	IPR001283; IPR002413; IPR014044; IPR018244; IPR035940	Cysteine-rich secretory protein-related; Venom allergen 5-like; CAP domain; Allergen V5/Tpx-1-related, conserved site; CAP superfamily	26157	ESSKIISLLILAVLSAVSASNCPTKYARFSAQHSFCLDRNPTCSVFKEGLDNNAKKVILQVHNELRSKVATGKESRAGGLPSASNMLQMEWDDELASVAQKWAAQCIYDHDCNECRSVENFSVGQNLANEDLPACSSNDCLKKVVEPDWEKIIKLFYEEVTLFNKNSISPFKYQKGYGHFSQVIWANTWKIGCGYIVFKNGNKIRRMYACNYGPAGNSPNAMYEAGNPGSACPSNTEKGTYAGLCKVQNLSVGPVVSESRKINLMNCNWRGEPCKVKSDGKNWSVKQSLSGAYYTTTLKGGQKSVLGLVTPVQPKDKNFCVVVVFRKGPANAADPNSSGLSLDLKIPSWNWSTSMNLQTNSRDFIPYSVNLGWNGETEMAIAVSLPANAPEHIFDIKEI…	407	TRUE	1	19	sp|W4VS53|CRVP_TRILK	sp|W4VS53|CRVP_TRILK	sp|P85840|VA5_TITSE	sp|P85840|VA5_TITSE	sp|W4VS53|CRVP_TRILK	sp|W4VS53|CRVP_TRILK	sp|W4VS53|CRVP_TRILK	sp|P85840|VA5_TITSE	sp|P85840|VA5_TITSE	sp|W4VS53|CRVP_TRILK	sp|P85840|VA5_TITSE	sp|P85840|VA5_TITSE	tr|A0A087UPF6|A0A087UPF6_STEMI	tr|A0A1V0FWK8|A0A1V0FWK8_POEFR	tr|A0A1V0FWK8|A0A1V0FWK8_POEFR
CAP	NODE_9478_length_1407_cov_264622.485947_g7681_i0.p1	NODE_9478_length_1407_cov_264622.485947_g7681_i0	IPR001283; IPR002413; IPR014044; IPR018244; IPR035940	Cysteine-rich secretory protein-related; Venom allergen 5-like; CAP domain; Allergen V5/Tpx-1-related, conserved site; CAP superfamily	25348	ESSKIISLLILAVLSAVSASNCPTKYARFSAQHSFCLDRNPTCSVFKEGLDNNAKKVILQVHNELRSKVATGKESRAGGLPSASNMLQMEWDDELASVAQKWAAQCIYDHDCNECRSVENFSVGQNLANEDLPACSSNDCLKKVVEPDWEKIIKLFYEEVTLFNKNSISPFKYQKGYGHFSQVIWANTGKIGCGYIVFKNGNKIRRMYACNYGPAGNSPNAMYEAGNPGSACPSNTEKGTYAGLCKVQNLSVGPVVSESRKNNLMNCNWRGEPCKVKSDGKNWSVKQSLSGAYYTTTLKGGQKSVLGLVTPVQPKDKNFCVVVVFRKGPANAADPNSSGLSLDLKIPSWNWSTSMNLQTNSRDFIPYSVNLGWNGETEMAIAVSLPANAPEHIFDIKEI…	407	TRUE	1	19	sp|W4VS53|CRVP_TRILK	sp|W4VS53|CRVP_TRILK	sp|P85840|VA5_TITSE	sp|P85840|VA5_TITSE	sp|W4VS53|CRVP_TRILK	sp|W4VS53|CRVP_TRILK	sp|W4VS53|CRVP_TRILK	sp|P85840|VA5_TITSE	sp|P85840|VA5_TITSE	sp|W4VS53|CRVP_TRILK	sp|P85840|VA5_TITSE	sp|P85840|VA5_TITSE	tr|A0A087UPF6|A0A087UPF6_STEMI	tr|A0A1V0FWK8|A0A1V0FWK8_POEFR	tr|A0A1V0FWK8|A0A1V0FWK8_POEFR
CAP	NODE_9479_length_1407_cov_264211.198964_g7682_i0.p1 NODE_9484_length_1407_cov_263731.475592_g7687_i0.p1	NODE_9479_length_1407_cov_264211.198964_g7682_i0; NODE_9484_length_1407_cov_263731.475592_g7687_i0	IPR001283; IPR002413; IPR014044; IPR018244; IPR035940	Cysteine-rich secretory protein-related; Venom allergen 5-like; CAP domain; Allergen V5/Tpx-1-related, conserved site; CAP superfamily	46008	ESSKIISLLILAVLSAVSASNCPTKYARFSAQHSFCLDRNPTCSVFKEGLDNNAKKVILQVHNELRSKVATGKESRAGGLPSASNMLQMEWDDELASVAQKWAAQCIYDHDCNECRSVENFSVGQNLANEDLPACSSNDCLKKVVEPDWEKIIKLFYEEVTLFNKNSISPFKYQKGYGHFSQVIWANTWKIGCGYIVFKNGNKIRRMYACNYGPAGNSPNAMYEAGNPGSACPSNTEKGTYAGLCKVQNLSVGPVVSESRKNNLMNCNWRGEPCKVKSDGKNWSVKQSLSGAYYTTTLKGGQKSVLGLVTPVQPKDKNFCVVVVFRKGPANAADPNSSGLSLDLKIPSWNWSTSMNLQTNSRDFIPYSVNLGWNGETEMAIAVSLPANAPEHIFDIKEI…	407	TRUE	1	19	sp|W4VS53|CRVP_TRILK	sp|W4VS53|CRVP_TRILK	sp|P85840|VA5_TITSE	sp|P85840|VA5_TITSE	sp|W4VS53|CRVP_TRILK	sp|W4VS53|CRVP_TRILK	sp|W4VS53|CRVP_TRILK	sp|P85840|VA5_TITSE	sp|P85840|VA5_TITSE	sp|W4VS53|CRVP_TRILK	sp|P85840|VA5_TITSE	sp|P85840|VA5_TITSE	tr|A0A087UPF6|A0A087UPF6_STEMI	tr|A0A1V0FWK8|A0A1V0FWK8_POEFR	tr|A0A1V0FWK8|A0A1V0FWK8_POEFR
CAP	NODE_9480_length_1407_cov_264048.619083_g7683_i0.p1	NODE_9480_length_1407_cov_264048.619083_g7683_i0	IPR001283; IPR002413; IPR014044; IPR018244; IPR035940	Cysteine-rich secretory protein-related; Venom allergen 5-like; CAP domain; Allergen V5/Tpx-1-related, conserved site; CAP superfamily	25607	ESSKIISLLILAVLSAVSASNCPTKYARFSAQHSFCLDRNPTCSVFKEGLDNNAKKVILQVHNELRSKVATGKESRAGGLPSASNMLQMEWDDELASVAQKWAAQCIYDHDCNECRSVENFSVGQNLANEDLPACSSNDCLKKVVEPDWEKIIKLFYEEVTLFNKNSISPFKYQKGYGHFSQVIWANTWKIGCGYIVFKNGNKIRRMYACNYGPAGNSPNAMYEAGNPGSACPSNTEKGTYAGLCKVQNLSVGPVVS*	258	TRUE	1	19	sp|W4VS53|CRVP_TRILK	sp|W4VS53|CRVP_TRILK	sp|P85840|VA5_TITSE	sp|P85840|VA5_TITSE	sp|W4VS53|CRVP_TRILK	sp|W4VS53|CRVP_TRILK	sp|W4VS53|CRVP_TRILK	sp|P85840|VA5_TITSE	sp|P85840|VA5_TITSE	sp|W4VS53|CRVP_TRILK	sp|P85840|VA5_TITSE	sp|P85840|VA5_TITSE	tr|A0A8X6GC28|A0A8X6GC28_TRICU	tr|A0A1V0FWK8|A0A1V0FWK8_POEFR	tr|A0A1V0FWK8|A0A1V0FWK8_POEFR
CAP	NODE_9482_length_1407_cov_263877.196746_g7685_i0.p1	NODE_9482_length_1407_cov_263877.196746_g7685_i0	IPR001283; IPR002413; IPR014044; IPR018244; IPR035940	Cysteine-rich secretory protein-related; Venom allergen 5-like; CAP domain; Allergen V5/Tpx-1-related, conserved site; CAP superfamily	22730	ESSKIISLLILAVLSAVSASNCPTKYARFSAQHSFCLDRNPTCSVFKEGLDNNAKKVILQVHNELRSKVATGKESRAGGLPSASNMLQMEWDDELASVAQKWAAQCIYDHDCNECRSVENFSVGQNLANEDLPACSSNDCLKKVVEPDWEKIIKLFYEEVTLFNKNSISPFKYQKGYGHFSQVIWANTWKIGCGYIVFKNGNKIRRMYACNYGPAGNSPNAMYEAGNPGSACPSNTEKGSYAGLCKVQNLSVGPVVSESRKNNLMNCNWRGEPCKVKSDGKNWSVKQSLSGAYYTTTLKGGQKSVLGLVTPVQPKDKNFCVVVVFRKGPANAADPNSSGLSLDLKIPSWNWSTSMNLQTNSRDFIPYSVNLGWNGETEMAIAVSLPANAPEHIFDIKEI…	407	TRUE	1	19	sp|W4VS53|CRVP_TRILK	sp|W4VS53|CRVP_TRILK	sp|P85840|VA5_TITSE	sp|P85840|VA5_TITSE	sp|W4VS53|CRVP_TRILK	sp|W4VS53|CRVP_TRILK	sp|W4VS53|CRVP_TRILK	sp|P85840|VA5_TITSE	sp|P85840|VA5_TITSE	sp|W4VS53|CRVP_TRILK	sp|P85840|VA5_TITSE	sp|P85840|VA5_TITSE	tr|A0A087UPF6|A0A087UPF6_STEMI	tr|A0A1V0FWK8|A0A1V0FWK8_POEFR	tr|A0A1V0FWK8|A0A1V0FWK8_POEFR
CAP	NODE_9483_length_1407_cov_263785.422337_g7686_i0.p1	NODE_9483_length_1407_cov_263785.422337_g7686_i0	IPR001283; IPR002413; IPR014044; IPR018244; IPR035940	Cysteine-rich secretory protein-related; Venom allergen 5-like; CAP domain; Allergen V5/Tpx-1-related, conserved site; CAP superfamily	24962	ESSKIISLLILAVLSAVSASNCPTKYARFSAQHSFCLDRNPTCSVFKEGLDNNAKKVILQVHNELRSKVATGKESRAGGLPSASNMLQMEWDDELASVAQKWAAQCIYDHDCNECRSVENFSVGQNLANEDLPACSSNDCLKKVVEPDWEKIIKLFYEEVTLFNKNSISPFKYQKGYGHFSQVIWANTWKIGCGYIVFKNGNKIRRMYACNYGPEGNSPNAMYEAGNPGSACPSNTEKGTYAGLCKVQNLSVGPVVSESRKNNLMNCNWRGEPCKVKSDGKNWSVKQSLSGAYYTTTLKGGQKSVLGLVTPVQPKDKNFCVVVVFRKGPANAADPNSSGLSLDLKIPSWNWSTSMNLQTNSRDFIPYSVNLGWNGETEMAIAVSLPANAPEHIFDIKEI…	407	TRUE	1	19	sp|W4VS53|CRVP_TRILK	sp|W4VS53|CRVP_TRILK	sp|P85840|VA5_TITSE	sp|P85840|VA5_TITSE	sp|W4VS53|CRVP_TRILK	sp|W4VS53|CRVP_TRILK	sp|W4VS53|CRVP_TRILK	sp|P85840|VA5_TITSE	sp|P85840|VA5_TITSE	sp|W4VS53|CRVP_TRILK	sp|P85840|VA5_TITSE	sp|P85840|VA5_TITSE	tr|A0A087UPF6|A0A087UPF6_STEMI	tr|A0A1V0FWK8|A0A1V0FWK8_POEFR	tr|A0A1V0FWK8|A0A1V0FWK8_POEFR
CAP	NODE_9486_length_1407_cov_262766.114645_g7689_i0.p1	NODE_9486_length_1407_cov_262766.114645_g7689_i0	IPR001283; IPR002413; IPR014044; IPR018244; IPR035940	Cysteine-rich secretory protein-related; Venom allergen 5-like; CAP domain; Allergen V5/Tpx-1-related, conserved site; CAP superfamily	22945	ESSKIISLLILAVLSAVSASNCPTKYARFSAQHSFCLDRNPTCSVFKEGLDNNAKKVILQVHNELRSKVATGKESRAGGLPSASNMLQMEWDDELASVAQKWAAQCIYDHDCNECRSVENFSVGQNLANEDLPACSSNDCLKKVVEPDWEKIIKLFYEEVTLFNKNSISPFKYQKGYGHFSQVIWANTWKIGCGYIVFKNGNKIRRMYACNYGPAGNSPNAMYEAGNPGSACPSNTEKGTYAGLCRVQNLSVGPVVSESRKNNLMNCNWRGEPCKVKSDGKNWSVKQSLSGAYYTTTLKGGQKSVLGLVTPVQPKDKNFCVVVVFRKGPANAADPNSSGLSLDLKIPSWNWSTSMNLQTNSRDFIPYSVNLGWNGETEMAIAVSLPANAPEHIFDIKEI…	407	TRUE	1	19	sp|W4VS53|CRVP_TRILK	sp|W4VS53|CRVP_TRILK	sp|P85840|VA5_TITSE	sp|P85840|VA5_TITSE	sp|W4VS53|CRVP_TRILK	sp|W4VS53|CRVP_TRILK	sp|W4VS53|CRVP_TRILK	sp|P85840|VA5_TITSE	sp|P85840|VA5_TITSE	sp|W4VS53|CRVP_TRILK	sp|P85840|VA5_TITSE	sp|P85840|VA5_TITSE	tr|A0A087UPF6|A0A087UPF6_STEMI	tr|A0A1V0FWK8|A0A1V0FWK8_POEFR	tr|A0A1V0FWK8|A0A1V0FWK8_POEFR
CAP	NODE_9487_length_1407_cov_262689.034763_g7690_i0.p1	NODE_9487_length_1407_cov_262689.034763_g7690_i0	IPR001283; IPR002413; IPR014044; IPR018244; IPR035940	Cysteine-rich secretory protein-related; Venom allergen 5-like; CAP domain; Allergen V5/Tpx-1-related, conserved site; CAP superfamily	22816	ESSKIISLLILAVLSAVSASNCPTKYARFSAQHSFCLDRNPTCSVFKEGLDNNAKKVILQVHNELRSKVATGKESRAGGLPSASNMLQMEWDDELASVAQKWAAQCIYDHDCNECRSVENFSVGQNLANEDLPACSSNDCLKKVVEPDWEKIIKLFYEEVTLFNKNSISPFKYQKGYGHFSQVIWANTWKIGCGYIVFKNGNKIRRMYACNYGPAGNSPNAIYEAGNPGSACPSNTEKGTYAGLCKVQNLSVGPVVSESRKNNLMNCNWRGEPCKVKSDGKNWSVKQSLSGAYYTTTLKGGQKSVLGLVTPVQPKDKNFCVVVVFRKGPANAADPNSSGLSLDLKIPSWNWSTSMNLQTNSRDFIPYSVNLGWNGETEMAIAVSLPANAPEHIFDIKEI…	407	TRUE	1	19	sp|W4VS53|CRVP_TRILK	sp|W4VS53|CRVP_TRILK	sp|P85840|VA5_TITSE	sp|P85840|VA5_TITSE	sp|W4VS53|CRVP_TRILK	sp|W4VS53|CRVP_TRILK	sp|W4VS53|CRVP_TRILK	sp|P85840|VA5_TITSE	sp|P85840|VA5_TITSE	sp|W4VS53|CRVP_TRILK	sp|P85840|VA5_TITSE	sp|P85840|VA5_TITSE	tr|A0A087UPF6|A0A087UPF6_STEMI	tr|A0A1V0FWK8|A0A1V0FWK8_POEFR	tr|A0A1V0FWK8|A0A1V0FWK8_POEFR
CAP	NODE_9488_length_1407_cov_246573.787722_g7691_i0.p1	NODE_9488_length_1407_cov_246573.787722_g7691_i0	IPR001283; IPR002413; IPR014044; IPR018244; IPR035940	Cysteine-rich secretory protein-related; Venom allergen 5-like; CAP domain; Allergen V5/Tpx-1-related, conserved site; CAP superfamily	19135	ESSKIISLLILAVLSAVSASNCPTKYARFSAQHSFCLDRNPTCSVFKEGLDNNAKKVILQVHNELRSKVATGKESRAGGLPSASNMLQMEWDDELASVAQKWAAQCIYDHDCNECRSVENFSVGQNLANEDLPACSSNDCLKKVVEPDWEKIIKLFYEEVTLFNKNSISPFKYQKGYGHFSQVIWANTWKIGCGYIVFKNGNKIRRMYACNYGPAGKSPNAMYEAGNPGSACPSNTVKGAYAGLCKVQNLSVGPVVSESRKNNLMNCNWRGEPCKVKSDGKNWSVKQSLSGAYYTTTLKGGQKSVLGLVTPVQPKDKNFCVVVVFRKGPANAADPNSSGLSLDLKIPSWNWSTSMNLQTNSRDFIPYSVNLGWNGETEMAIAVSLPANAPEHIFDIKEI…	407	TRUE	1	19	sp|W4VS53|CRVP_TRILK	sp|W4VS53|CRVP_TRILK	sp|P85840|VA5_TITSE	sp|P85840|VA5_TITSE	sp|W4VS53|CRVP_TRILK	sp|W4VS53|CRVP_TRILK	sp|W4VS53|CRVP_TRILK	sp|P85840|VA5_TITSE	sp|P85840|VA5_TITSE	sp|W4VS53|CRVP_TRILK	sp|P85840|VA5_TITSE	sp|P85840|VA5_TITSE	tr|A0A087UPF6|A0A087UPF6_STEMI	tr|A0A1V0FWK8|A0A1V0FWK8_POEFR	tr|A0A1V0FWK8|A0A1V0FWK8_POEFR
CAP	NODE_9489_length_1407_cov_225114.190089_g7692_i0.p1	NODE_9489_length_1407_cov_225114.190089_g7692_i0	IPR001283; IPR002413; IPR014044; IPR018244; IPR035940	Cysteine-rich secretory protein-related; Venom allergen 5-like; CAP domain; Allergen V5/Tpx-1-related, conserved site; CAP superfamily	30038	ESSKIISLLILAVLSAVSASNCPTKYARFSAQHSFCLDRNPTCSVFKEGLDNNAKKVILQVHNELRSKVATGKESRAGGLPSASNMLQMEWDDELASVAQKWAAQCIYDHDCNECRSVENFSVGQNLANEDLPACSSNDCLKKVVEPDWEKIIKLFYEEVTLFNKNSISPFKYQKGYGHFSQVIWANTWKIGCGYIVFKNGNKIRRMYACNYGPAGNSPNAMYEAGNPGSACPSNTEKGTYAGLCKVQNLSVGPVVSESRKNNLMNCNWRGEPCKVKSDGKNWSVKQSLSGAYYTTTLKGGQKSVLGLVTPVQPKDKNFCVVVVFRKGPANAAYPNSSGLSLYLKIPSCNCSTSINLQTNSIDFIPYSLNLGWNGETELAFAVSLPANAPEHIFDIKEI…	407	TRUE	1	19	sp|W4VS53|CRVP_TRILK	sp|W4VS53|CRVP_TRILK	sp|P85840|VA5_TITSE	sp|P85840|VA5_TITSE	sp|W4VS53|CRVP_TRILK	sp|W4VS53|CRVP_TRILK	sp|W4VS53|CRVP_TRILK	sp|P85840|VA5_TITSE	sp|P85840|VA5_TITSE	sp|W4VS53|CRVP_TRILK	sp|P85840|VA5_TITSE	sp|P85840|VA5_TITSE	tr|A0A087UPF6|A0A087UPF6_STEMI	tr|A0A1V0FWK8|A0A1V0FWK8_POEFR	tr|A0A1V0FWK8|A0A1V0FWK8_POEFR
CAP	NODE_9490_length_1407_cov_224299.500000_g7693_i0.p1	NODE_9490_length_1407_cov_224299.500000_g7693_i0	IPR001283; IPR002413; IPR014044; IPR018244; IPR035940	Cysteine-rich secretory protein-related; Venom allergen 5-like; CAP domain; Allergen V5/Tpx-1-related, conserved site; CAP superfamily	16611	ESSKIISLLILAVLSAVSASNCPTKYARFSAQHSFCLDRNPTCSVFKEGLDNNAKKVILQVHNELRSKVATGKESRAGGLPSASNMLQMEWDDELASVAQKWAAQCIYDHDCNECRSVENFSVGQNLANEDLPACSSNDCLKKVVEPDWEKIIKLFYEEVTLFNKNSISPFKYQKGYGHFSQVIWANTWKIGCGYIVFKNGNKIRRMYACNYGPAGNSPNAIYEEGKPMSACPSNTVKGAYS*	243	TRUE	1	19	sp|W4VS53|CRVP_TRILK	sp|W4VS53|CRVP_TRILK	sp|P85840|VA5_TITSE	sp|P85840|VA5_TITSE	sp|W4VS53|CRVP_TRILK	sp|W4VS53|CRVP_TRILK	sp|W4VS53|CRVP_TRILK	sp|P85840|VA5_TITSE	sp|P85840|VA5_TITSE	sp|W4VS53|CRVP_TRILK	sp|P85840|VA5_TITSE	sp|P85840|VA5_TITSE	tr|A0A8X6GC28|A0A8X6GC28_TRICU	tr|A0A1V0FWK8|A0A1V0FWK8_POEFR	tr|A0A1V0FWK8|A0A1V0FWK8_POEFR
CAP	NODE_9492_length_1407_cov_216174.452663_g7695_i0.p1	NODE_9492_length_1407_cov_216174.452663_g7695_i0	IPR001283; IPR002413; IPR014044; IPR018244; IPR035940	Cysteine-rich secretory protein-related; Venom allergen 5-like; CAP domain; Allergen V5/Tpx-1-related, conserved site; CAP superfamily	16752	ESSKIISLLILAVLSAVSASNCPTKYARFSAQHSFCLDRNPTCSVFKEGLDNNAKKVILQVHNELRSKVATGKESRAGGLPSASNMLQMEWDDELASVAQKWAAQCIYDHDCNECRSVENYSVGQNLANEDLPACSSHDCHKKDVEPDREKIIKLFYEEVTLLNKNSISNFKYKKGYGHFSQVIWENTWKIGCGYIVFKNGNKIRRMYACNYGPAGNSPNAMYEAGNPGSACPSNTEKGTYAGLCKVQNLSVGPVVSESRKNNLMNCNWRGEPCKVKSDGKNWSVKQSLSGAYYTTTLKGGQKSVLGLVTPVQPKDKNFCVVVVFRKGPANAADPNSSGLSLDLKIPSWNWSTSMNLQTNSRDFIPYSVNLGWNGETEMAIAVSLPANAPEHIFDIKEI…	407	TRUE	1	19	sp|W4VS53|CRVP_TRILK	sp|W4VS53|CRVP_TRILK	sp|P0DSI3|VA3_DINQU	sp|P0DSI3|VA3_DINQU	sp|W4VS53|CRVP_TRILK	sp|W4VS53|CRVP_TRILK	sp|W4VS53|CRVP_TRILK	sp|P0DSI3|VA3_DINQU	sp|P0DSI3|VA3_DINQU	sp|W4VS53|CRVP_TRILK	sp|P0DSI3|VA3_DINQU	sp|P0DSI3|VA3_DINQU	tr|A0A087UPF6|A0A087UPF6_STEMI	tr|A0A1V0FWK8|A0A1V0FWK8_POEFR	tr|A0A1V0FWK8|A0A1V0FWK8_POEFR
CAP	NODE_9493_length_1407_cov_210106.852071_g7696_i0.p2	NODE_9493_length_1407_cov_210106.852071_g7696_i0	IPR001283; IPR002413; IPR014044; IPR035940	Cysteine-rich secretory protein-related; Venom allergen 5-like; CAP domain; CAP superfamily	12809	ESSKIISLLILAVLSAVSASNCPTKYARFSAQHSFCLDRNPTCSVFKEGLDNNAKKVILQVHNELRSKVATGKESRAGGLPSASNMLQMEWDDELASVAQKWAAQCIYDHDCNECRSVENFSVGQNLANEDLPACSSNDCLKKVVEPDWEKIIKLFYEEVTLFNKNYISPFKYQNGYLHF*	181	TRUE	1	19	sp|W4VS53|CRVP_TRILK	sp|W4VS53|CRVP_TRILK	sp|W4VS53|CRVP_TRILK	sp|W4VS53|CRVP_TRILK	sp|W4VS53|CRVP_TRILK	sp|W4VS53|CRVP_TRILK	sp|W4VS53|CRVP_TRILK	sp|W4VS53|CRVP_TRILK	sp|W4VS53|CRVP_TRILK	sp|W4VS53|CRVP_TRILK	sp|Q6UWM5|GPRL1_HUMAN	sp|Q6UWM5|GPRL1_HUMAN	tr|A0A8X7CGD6|A0A8X7CGD6_9ARAC	tr|A0A1V0FWK8|A0A1V0FWK8_POEFR	tr|A0A1V0FWK8|A0A1V0FWK8_POEFR
CAP	NODE_9494_length_1407_cov_186846.835059_g7697_i0.p1	NODE_9494_length_1407_cov_186846.835059_g7697_i0	IPR001283; IPR002413; IPR014044; IPR018244; IPR035940	Cysteine-rich secretory protein-related; Venom allergen 5-like; CAP domain; Allergen V5/Tpx-1-related, conserved site; CAP superfamily	12264	ESSKIISLLILAVLSAVSASNCPTKYARFSAQHSFCLDRNPTCSVFKEGLDNNAKKVILQVHNELRSKVATGKESRAGGLPSASNMLQMEWDDELASVAQKWAAQCIYDHDCNECRSVENFSVGQNLANEDLPACSSNDCLKKVVEPDWEKIIKLFYEEVTLFNKNSISPFKYQKGYGHFSQVIWANTWKIGCGYIVFKNGNKIRRMYACNYGNAGNSPNEIYEAGNTGSACPYNTEKGTYDVLCKVQNLYVGPVVSEIRKNNLMNCNWRGEPCKVK*	278	TRUE	1	19	sp|W4VS53|CRVP_TRILK	sp|W4VS53|CRVP_TRILK	sp|P85840|VA5_TITSE	sp|P85840|VA5_TITSE	sp|W4VS53|CRVP_TRILK	sp|W4VS53|CRVP_TRILK	sp|W4VS53|CRVP_TRILK	sp|P85840|VA5_TITSE	sp|P85840|VA5_TITSE	sp|W4VS53|CRVP_TRILK	sp|P85840|VA5_TITSE	sp|P85840|VA5_TITSE	tr|A0A8X7CGD6|A0A8X7CGD6_9ARAC	tr|A0A1V0FWK8|A0A1V0FWK8_POEFR	tr|A0A1V0FWK8|A0A1V0FWK8_POEFR
CAP	NODE_9495_length_1407_cov_167398.607249_g7698_i0.p1	NODE_9495_length_1407_cov_167398.607249_g7698_i0	IPR002413; IPR014044; IPR035940	Venom allergen 5-like; CAP domain; CAP superfamily	9704	ESSKIISLLILAVLSAVSASNCPTKYARFSAQHSFCLDRNPTCSVFKEGLDNNAKKVILQVHNELRSKVATGKESRAGGLPSASNMLQMEWDDELASVAQKWEAQSIYDHDCNECLSVEKFSVGQNLANEDLPACSSNDFLKKVVEPDLDKIIKLFYEEVSLFNYKYISHFKYQ*	175	TRUE	1	19	sp|W4VS53|CRVP_TRILK	sp|W4VS53|CRVP_TRILK	sp|B2MVK7|VA5_RHYBR	sp|B2MVK7|VA5_RHYBR	sp|W4VS53|CRVP_TRILK	sp|W4VS53|CRVP_TRILK	sp|W4VS53|CRVP_TRILK	sp|B2MVK7|VA5_RHYBR	sp|B2MVK7|VA5_RHYBR	sp|W4VS53|CRVP_TRILK	sp|Q9ET66|PI16_MOUSE	sp|Q9ET66|PI16_MOUSE	tr|A0A8X7CGD6|A0A8X7CGD6_9ARAC	tr|A0A1V0FWK8|A0A1V0FWK8_POEFR	tr|A0A1V0FWK8|A0A1V0FWK8_POEFR
CAP	NODE_9499_length_1406_cov_233283.605477_g7702_i0.p1 NODE_9500_length_1406_cov_229604.854182_g7703_i0.p1 NODE_9501_length_1406_cov_206865.410067_g7704_i0.p1	NODE_9499_length_1406_cov_233283.605477_g7702_i0; NODE_9500_length_1406_cov_229604.854182_g7703_i0; NODE_9501_length_1406_cov_206865.410067_g7704_i0	IPR001283; IPR002413; IPR014044; IPR035940	Cysteine-rich secretory protein-related; Venom allergen 5-like; CAP domain; CAP superfamily	37178	ESSKIISLLILAVLSAVSASNCPTKYARFSAQHSFCLDRNPTCSVFKEGLDNNAKKVILQVHNELRSKVATGKESRAGGLPSASNMLQMEWDDELASVAQKWAAQCIYDHDCNECRSVENFSVGQNLANEDLPACSSNDCLKKVVEPDWEKIIKLFYEEVTLFNKNSISPFNIKKDMDTFHRLFGRIHGKLDVVILFSKMVIR*	204	TRUE	1	19	sp|W4VS53|CRVP_TRILK	sp|W4VS53|CRVP_TRILK	sp|W4VS53|CRVP_TRILK	sp|W4VS53|CRVP_TRILK	sp|W4VS53|CRVP_TRILK	sp|W4VS53|CRVP_TRILK	sp|W4VS53|CRVP_TRILK	sp|W4VS53|CRVP_TRILK	sp|W4VS53|CRVP_TRILK	sp|W4VS53|CRVP_TRILK	sp|Q6UWM5|GPRL1_HUMAN	sp|Q6UWM5|GPRL1_HUMAN	tr|A0A8X7CGD6|A0A8X7CGD6_9ARAC	tr|A0A1V0FWK8|A0A1V0FWK8_POEFR	tr|A0A1V0FWK8|A0A1V0FWK8_POEFR
CAP	TRINITY_DN315_c0_g2_i14.p1	TRINITY_DN315_c0_g2_i14	IPR035940	CAP superfamily	533	MESRKIITLITLVVVTAVNSAKKGTCPVKYARFSTQHSFCLNPNPKCNILKEGVDKEDRKLILGVYNELRSKVATGHEERAGGLPTATDMLQMVRRHLNELEYKVC*	107	TRUE	1	20	sp|W4VS53|CRVP_TRILK	sp|W4VS53|CRVP_TRILK	sp|P85840|VA5_TITSE	sp|P85840|VA5_TITSE	sp|W4VS53|CRVP_TRILK	sp|W4VS53|CRVP_TRILK	sp|W4VS53|CRVP_TRILK	sp|P85840|VA5_TITSE	sp|P85840|VA5_TITSE	sp|W4VS53|CRVP_TRILK	sp|P85840|VA5_TITSE	sp|P85840|VA5_TITSE	tr|A0A8X7CGD6|A0A8X7CGD6_9ARAC	tr|A0A8T0E306|A0A8T0E306_ARGBR	tr|A0A8T0E306|A0A8T0E306_ARGBR
CNTX	NODE_4695_length_2354_cov_5.926925_g3822_i0.p1 NODE_4784_length_2354_cov_6.326664_g3878_i0.p1 TRINITY_DN67980_c0_g1_i1.p1	NODE_4695_length_2354_cov_5.926925_g3822_i0; NODE_4784_length_2354_cov_6.326664_g3878_i0; TRINITY_DN67980_c0_g1_i1	IPR023569	Prokineticin domain	100	MKGILALLLCFTSMAFSKTLMEGECSQPSDCGPGECCVLGMQRYAIPECQPLGTIGEHCMQGAEPQDRMLYYPNNEIRWIEQLHTLMCPCEDTLICRRNQCTQP*	105	TRUE	1	17	sp|P83893|TX16_PHORI	sp|P25687|MIT1_DENPO	sp|P83893|TX16_PHORI	sp|P83893|TX16_PHORI	sp|D2Y2E2|H14C2_CYRHA	sp|P83893|TX16_PHORI	sp|P25687|MIT1_DENPO	sp|P83893|TX16_PHORI	sp|P83893|TX16_PHORI	sp|Q56R10|ASTA_PENMO	sp|Q56R10|ASTA_PENMO	sp|Q56R10|ASTA_PENMO	tr|A0A8X6PQ51|A0A8X6PQ51_NEPPI	tr|A0A8X6PQ51|A0A8X6PQ51_NEPPI	tr|A0A8X6PQ51|A0A8X6PQ51_NEPPI
CNTX	NODE_18432_length_653_cov_136.434783_g15713_i0.p1 NODE_18427_length_660_cov_140.828099_g15670_i0.p1 TRINITY_DN9867_c0_g1_i4.p1 TRINITY_DN9867_c0_g1_i5.p1	NODE_18432_length_653_cov_136.434783_g15713_i0; NODE_18427_length_660_cov_140.828099_g15670_i0; TRINITY_DN9867_c0_g1_i4; TRINITY_DN9867_c0_g1_i5	IPR023569	Prokineticin domain	677	MFKVYIILLFVIGYAYASEGMRSCITDDNCEEGECCISMAFVRGFCHNLGAEGEHCIMEPAETKFGKKNIFGCPCKEGLKCIPEVIEESDGKTVMKNFACRNPVY*	106	TRUE	1	17	sp|P83997|TX16_PHONI	sp|B3EWT5|TXC20_CUPSA	sp|P83997|TX16_PHONI	sp|P83997|TX16_PHONI	sp|B3EWT5|TXC20_CUPSA	sp|P83997|TX16_PHONI	sp|B3EWT5|TXC20_CUPSA	sp|P83997|TX16_PHONI	sp|P83997|TX16_PHONI	sp|B3EWT5|TXC20_CUPSA	sp|P83997|TX16_PHONI	sp|P83997|TX16_PHONI	tr|A0A4Y2GL33|A0A4Y2GL33_ARAVE	tr|A0A8T0FVX6|A0A8T0FVX6_ARGBR	tr|A0A8T0FVX6|A0A8T0FVX6_ARGBR
CNTX	NODE_20469_length_580_cov_9.569524_g17703_i0.p1 NODE_20606_length_580_cov_10.137143_g17798_i0.p1 TRINITY_DN18426_c0_g1_i1.p1	NODE_20469_length_580_cov_9.569524_g17703_i0; NODE_20606_length_580_cov_10.137143_g17798_i0; TRINITY_DN18426_c0_g1_i1	IPR000716; IPR036857	Thyroglobulin type-1; Thyroglobulin type-1 superfamily	48	MKMKSFALTILCFLPVALCWEFPGYPGVDCPTAAEKIRNDPNSQWMIPKCNSDGTFKDLQCYDQYPDIPDTCMCTAPDGTPLTLAGFGLDIKSCVCLTATFEIYVKDSEAEVPKCDNNGYFAPLQCSQISKKCWCVDKNGNVLIPPSTQVHSCDN*	156	TRUE	1	19	sp|P84032|PN16_PHONI	sp|P84032|PN16_PHONI	sp|P84032|PN16_PHONI	sp|P84032|PN16_PHONI	sp|P84032|PN16_PHONI	sp|P84032|PN16_PHONI	sp|P84032|PN16_PHONI	sp|P84032|PN16_PHONI	sp|P84032|PN16_PHONI	sp|P84032|PN16_PHONI	sp|P14543|NID1_HUMAN	sp|P14543|NID1_HUMAN	tr|A0A8X6Q0H9|A0A8X6Q0H9_NEPPI	tr|A0A8X6QA33|A0A8X6QA33_NEPPI	tr|A0A8X6QA33|A0A8X6QA33_NEPPI
CNTX	NODE_21199_length_556_cov_4.962076_g18428_i0.p1 NODE_21360_length_556_cov_4.994012_g18541_i0.p1 TRINITY_DN52224_c0_g1_i1.p1	NODE_21199_length_556_cov_4.962076_g18428_i0; NODE_21360_length_556_cov_4.994012_g18541_i0; TRINITY_DN52224_c0_g1_i1	IPR000716; IPR036857	Thyroglobulin type-1; Thyroglobulin type-1 superfamily	25	MYQLTLAVIFALAIGCSFSQDVRSETTCQTHKRNAGGSSALMNWDIKCDAQGKYLPLQCTVNTPKWCACYNKEESITQPSRSTKSCECYMARDVAIKSSAALCDTPVCDRSGKFEKKQCCVRTQKCHCVDPITGQKTTEPTSNMNLQCR*	150	TRUE	1	19	sp|P84032|PN16_PHONI	sp|P84032|PN16_PHONI	sp|P84032|PN16_PHONI	sp|P84032|PN16_PHONI	sp|P84032|PN16_PHONI	sp|P84032|PN16_PHONI	sp|P84032|PN16_PHONI	sp|P84032|PN16_PHONI	sp|P84032|PN16_PHONI	sp|P84032|PN16_PHONI	sp|P84032|PN16_PHONI	sp|P84032|PN16_PHONI	tr|A0A4Y2GR68|A0A4Y2GR68_ARAVE	tr|A0A2L2Z6R1|A0A2L2Z6R1_PARTP	tr|A0A2L2Z6R1|A0A2L2Z6R1_PARTP
CNTX	NODE_7686_length_1684_cov_2.698588_g6227_i0.p1 NODE_7789_length_1684_cov_2.778392_g6307_i0.p1 TRINITY_DN8817_c0_g2_i1.p1	NODE_7686_length_1684_cov_2.698588_g6227_i0; NODE_7789_length_1684_cov_2.778392_g6307_i0; TRINITY_DN8817_c0_g2_i1	IPR000716; IPR002350; IPR011992; IPR019577; IPR036058; IPR036857	Thyroglobulin type-1; Kazal domain; EF-hand domain pair; SPARC/Testican, calcium-binding domain; Kazal domain superfamily; Thyroglobulin type-1 superfamily	45	MFHFGNRKCETMLSFRLSLVVSVLCLQTCYVFSAITKKDSLDWKNPNGSYEPSAHTWDFEFDDKQVQPDGTEFDKSFLKATEIVSENDLCKNLQCKPHQVCLVEDDDVAVCISKRKLSAKENAMKLTAAKKVKSKEPKTDEVFWEKGEENEKDATTFETQNPCIPCPVLKPEFVCGSDNHTYSSVCRLEFRNCMHKAVVKVNCKGFCPCKSIKNDNDKSKEWQMKDRWNRYMNKYQNTIKKPIVNQKSVKKNHSSNKIIKNSHSPLNKDVTTISTDTMQKPSKMYQNNKVATPIVEKSCNENELKAMGDRLLDWFSVVMADHRRGQSRRRSFRLSHTQLPDCKPEVSWMFQHLDTDGDLKLSLQELYDLENDDQEHCLRPYLLDCDIERDLVLSPYEWC…	504	TRUE	1	33	sp|P84032|PN16_PHONI	sp|P84032|PN16_PHONI	sp|P84032|PN16_PHONI	sp|P84032|PN16_PHONI	sp|P84032|PN16_PHONI	sp|P84032|PN16_PHONI	sp|P84032|PN16_PHONI	sp|P84032|PN16_PHONI	sp|P84032|PN16_PHONI	sp|Q9VCR3|COW_DROME	sp|Q9VCR3|COW_DROME	sp|Q9VCR3|COW_DROME	tr|A0A8X6GR34|A0A8X6GR34_TRICU	tr|A0A8X6GLK7|A0A8X6GLK7_TRICU	tr|A0A8X6GLK7|A0A8X6GLK7_TRICU
CSTX	NODE_9324_length_1428_cov_123.718135_g7555_i0.p1 NODE_8949_length_1493_cov_122.627955_g7232_i0.p1	NODE_9324_length_1428_cov_123.718135_g7555_i0; NODE_8949_length_1493_cov_122.627955_g7232_i0	IPR011142; IPR019553	Spider toxin CSTX, Knottin scaffold conserved site; Spider toxin CSTX, Knottin scaffold	626	MGIKSKSVFTDIKMKFIFFCSFICSALIAFGNSEDKDIDVPSDSIDELFNELQLPESEMQLSEETRSKECTPRLHDCTKNRHSCCRGEMFKDICMCFYEEGSGDEKCTCQQPWLHNTAEQVAHKVKAFVG*	131	TRUE	1	33	sp|B3EWS8|TXC15_CUPSA	sp|B6DCT3|TX401_LYCSI	sp|B3EWS8|TXC15_CUPSA	sp|B3EWS8|TXC15_CUPSA	sp|B6DCT3|TX401_LYCSI	sp|B3EWS8|TXC15_CUPSA	sp|B6DCT3|TX401_LYCSI	sp|B3EWS8|TXC15_CUPSA	sp|B3EWS8|TXC15_CUPSA	sp|B6DCT3|TX401_LYCSI	sp|B3EWS8|TXC15_CUPSA	sp|B3EWS8|TXC15_CUPSA	tr|A0A482ZBV3|A0A482ZBV3_9ARAC	tr|A0A8X6TA41|A0A8X6TA41_NEPPI	tr|A0A8X6TA41|A0A8X6TA41_NEPPI
CSTX	TRINITY_DN293_c0_g1_i5.p1	TRINITY_DN293_c0_g1_i5	IPR011142; IPR019553	Spider toxin CSTX, Knottin scaffold conserved site; Spider toxin CSTX, Knottin scaffold	371	MKFIFFCSFICSALIAFGNSEDKDIDVPSDSIDELFNELQLPESEMQLSEETRSKECTPRLHDCTKNRHSCCRGEMFKDICMCFYEEGSGDEKCTCQQPWLHNTAEQVAHKVKAFVG*	118	TRUE	1	20	sp|B3EWS8|TXC15_CUPSA	sp|B6DCT3|TX401_LYCSI	sp|B3EWS8|TXC15_CUPSA	sp|B3EWS8|TXC15_CUPSA	sp|B6DCT3|TX401_LYCSI	sp|B3EWS8|TXC15_CUPSA	sp|B6DCT3|TX401_LYCSI	sp|B3EWS8|TXC15_CUPSA	sp|B3EWS8|TXC15_CUPSA	sp|B6DCT3|TX401_LYCSI	sp|B3EWS8|TXC15_CUPSA	sp|B3EWS8|TXC15_CUPSA	tr|A0A482ZBV3|A0A482ZBV3_9ARAC	tr|A0A8X6TA41|A0A8X6TA41_NEPPI	tr|A0A8X6TA41|A0A8X6TA41_NEPPI
CSTX	NODE_10708_length_1251_cov_1933.020067_g191_i1.p1 NODE_10737_length_1251_cov_2019.035117_g198_i1.p1	NODE_10708_length_1251_cov_1933.020067_g191_i1; NODE_10737_length_1251_cov_2019.035117_g198_i1	IPR019553	Spider toxin CSTX, Knottin scaffold	6354	MKLFFVVLFFIVGVTYASGMWHKDTDFDYDTQLDNAESERGLTGCFAEEQECTDNKDNCCNTGDMSDAACQCYNMKYLGTNTGPPVTKCWCEHKGVWWKYSSMS*	105	TRUE	1	17	sp|B3EWT0|TXC10_CUPSA	sp|B6DCP3|TX154_LYCSI	sp|P81694|TXC1_CUPSA	sp|P81694|TXC1_CUPSA	sp|B6DCP3|TX154_LYCSI	sp|B3EWT0|TXC10_CUPSA	sp|B6DCP3|TX154_LYCSI	sp|P81694|TXC1_CUPSA	sp|P81694|TXC1_CUPSA	sp|B6DCP3|TX154_LYCSI	sp|B6DCP3|TX154_LYCSI	sp|B6DCP3|TX154_LYCSI	tr|A0A4Y2GG16|A0A4Y2GG16_ARAVE	tr|A0A4Y5UGK4|A0A4Y5UGK4_CUPSA	tr|A0A4Y5UGK4|A0A4Y5UGK4_CUPSA
CSTX	TRINITY_DN943_c0_g1_i1.p1	TRINITY_DN943_c0_g1_i1	IPR019553	Spider toxin CSTX, Knottin scaffold	3893	KAVVSTQSTGLILQPIQQLGNMKLFFVVLFFIVGVTYASGMWHKDTDFDYDTQLDNAESERGLTGCFAEEQECTDNKDNCCNTGDMSDAACQCYNMKYLGTNTGPPVTKCWCEHKGVWWKYSSMS*	126	TRUE	1	38	sp|B3EWT0|TXC10_CUPSA	sp|B6DCP3|TX154_LYCSI	sp|P81694|TXC1_CUPSA	sp|P81694|TXC1_CUPSA	sp|B6DCP3|TX154_LYCSI	sp|B3EWT0|TXC10_CUPSA	sp|B6DCP3|TX154_LYCSI	sp|P81694|TXC1_CUPSA	sp|P81694|TXC1_CUPSA	sp|B6DCP3|TX154_LYCSI	sp|B6DCP3|TX154_LYCSI	sp|B6DCP3|TX154_LYCSI	tr|A0A4Y2GG16|A0A4Y2GG16_ARAVE	tr|A0A4Y5UGK4|A0A4Y5UGK4_CUPSA	tr|A0A4Y5UGK4|A0A4Y5UGK4_CUPSA
CSTX	NODE_10787_length_1242_cov_1849.756529_g191_i2.p1 NODE_10816_length_1242_cov_1931.117944_g198_i2.p1	NODE_10787_length_1242_cov_1849.756529_g191_i2; NODE_10816_length_1242_cov_1931.117944_g198_i2	IPR019553	Spider toxin CSTX, Knottin scaffold	4322	GLTGCFAEEQECTDNKDNCCNTGDMSDAACQCYNMKYLGTNTGPPVTKCWCEHKGVWWKYSSMS*	65	TRUE	1	7	sp|B3EWT0|TXC10_CUPSA	sp|P81694|TXC1_CUPSA	sp|B3EWT0|TXC10_CUPSA	sp|B3EWT0|TXC10_CUPSA	sp|P81694|TXC1_CUPSA	sp|B3EWT0|TXC10_CUPSA	sp|P81694|TXC1_CUPSA	sp|B3EWT0|TXC10_CUPSA	sp|B3EWT0|TXC10_CUPSA				tr|A0A4Y2GGQ4|A0A4Y2GGQ4_ARAVE	tr|A0A4Y5UGK4|A0A4Y5UGK4_CUPSA	tr|A0A4Y5UGK4|A0A4Y5UGK4_CUPSA
CSTX	NODE_3602_length_2703_cov_191.521148_g2916_i0.p1 TRINITY_DN293_c0_g1_i1.p1 TRINITY_DN293_c0_g1_i3.p1 TRINITY_DN293_c0_g1_i4.p1	NODE_3602_length_2703_cov_191.521148_g2916_i0; TRINITY_DN293_c0_g1_i1; TRINITY_DN293_c0_g1_i3; TRINITY_DN293_c0_g1_i4	IPR011142; IPR019553	Spider toxin CSTX, Knottin scaffold conserved site; Spider toxin CSTX, Knottin scaffold	3322	MKFIFFCSFICSALIAFGNSEDKDIDVPSDSIDELFNELQLPESEMQLSEETRNEGNSCIAKHHECTHDKENCCNGKLFKYVCKCYDIEDDDGKRTQRCACESSAHHKWAEMALDVFNSIG*	122	TRUE	1	20	sp|B3EWT1|TXC11_CUPSA	sp|B3EWT0|TXC10_CUPSA	sp|B3EWT1|TXC11_CUPSA	sp|B3EWT1|TXC11_CUPSA	sp|B3EWT0|TXC10_CUPSA	sp|B3EWT1|TXC11_CUPSA	sp|B3EWT0|TXC10_CUPSA	sp|B3EWT1|TXC11_CUPSA	sp|B3EWT1|TXC11_CUPSA	sp|B3EWT0|TXC10_CUPSA	sp|B3EWT1|TXC11_CUPSA	sp|B3EWT1|TXC11_CUPSA	tr|A0A8X6GZ47|A0A8X6GZ47_TRICU	tr|A0A482Z713|A0A482Z713_9ARAC	tr|A0A482Z713|A0A482Z713_9ARAC
CSTX	NODE_5645_length_2116_cov_236.146046_g4589_i0.p1	NODE_5645_length_2116_cov_236.146046_g4589_i0	IPR011142; IPR019553	Spider toxin CSTX, Knottin scaffold conserved site; Spider toxin CSTX, Knottin scaffold	784	IKSKSVFTDIKMKFIFFCSFICSALIAFGNSEDKDIDVPSDSIDELFNELQLPESEMQLSEETRNEGNSCIAKHHECTHDKENCCNGKLFKYVCKCYDIEDDDGKRTQRCACESSAHHKWAEMALDVFNSIG*	133	TRUE	1	31	sp|B3EWT1|TXC11_CUPSA	sp|B3EWT0|TXC10_CUPSA	sp|B3EWT1|TXC11_CUPSA	sp|B3EWT1|TXC11_CUPSA	sp|B3EWT0|TXC10_CUPSA	sp|B3EWT1|TXC11_CUPSA	sp|B3EWT0|TXC10_CUPSA	sp|B3EWT1|TXC11_CUPSA	sp|B3EWT1|TXC11_CUPSA	sp|B3EWT0|TXC10_CUPSA	sp|B3EWT1|TXC11_CUPSA	sp|B3EWT1|TXC11_CUPSA	tr|A0A8X6GZ47|A0A8X6GZ47_TRICU	tr|A0A482Z713|A0A482Z713_9ARAC	tr|A0A482Z713|A0A482Z713_9ARAC
CSTX	NODE_10656_length_1257_cov_3092.380200_g8677_i0.p1 NODE_18962_length_633_cov_6412.564014_g16228_i0.p1 NODE_10684_length_1257_cov_3238.268719_g8688_i0.p1 NODE_12275_length_1081_cov_3704.834308_g10011_i0.p2	NODE_10656_length_1257_cov_3092.380200_g8677_i0; NODE_18962_length_633_cov_6412.564014_g16228_i0; NODE_10684_length_1257_cov_3238.268719_g8688_i0; NODE_12275_length_1081_cov_3704.834308_g10011_i0	IPR019553	Spider toxin CSTX, Knottin scaffold	29898	MKYAVAILFLILGVAYVSGKFPGTVDDKSGALMESERASCVGLELECSNNKKGCCGGMKCICYTNTKDSSKESCWCGPGDYYYVDQP*	88	TRUE	1	19	sp|B6DCN2|TX143_LYCSI	sp|B6DCK4|TX115_LYCSI	sp|B6DCN2|TX143_LYCSI	sp|B6DCN2|TX143_LYCSI	sp|B6DCK4|TX115_LYCSI	sp|B6DCN2|TX143_LYCSI	sp|B6DCK4|TX115_LYCSI	sp|B6DCN2|TX143_LYCSI	sp|B6DCN2|TX143_LYCSI	sp|B6DCK4|TX115_LYCSI	sp|B6DCN2|TX143_LYCSI	sp|B6DCN2|TX143_LYCSI	tr|A0A8T0E6Z6|A0A8T0E6Z6_ARGBR	tr|A0A8X6UGX6|A0A8X6UGX6_NEPPI	tr|A0A8X6UGX6|A0A8X6UGX6_NEPPI
CSTX	TRINITY_DN816_c0_g1_i10.p1 TRINITY_DN816_c0_g1_i12.p1 TRINITY_DN816_c0_g1_i13.p1 TRINITY_DN816_c0_g1_i16.p1 TRINITY_DN816_c0_g1_i17.p1 TRINITY_DN816_c0_g1_i18.p1 TRINITY_DN816_c0_g1_i20.p1	TRINITY_DN816_c0_g1_i10; TRINITY_DN816_c0_g1_i12; TRINITY_DN816_c0_g1_i13; TRINITY_DN816_c0_g1_i16; TRINITY_DN816_c0_g1_i17; TRINITY_DN816_c0_g1_i18; TRINITY_DN816_c0_g1_i20	IPR019553	Spider toxin CSTX, Knottin scaffold	2080	MKYAVAILFLILGVAYVSGKFPGTVDDKSGALMESERASCVGLELECSNNKKGCCGGMKCICYTNTKDSSKESCWCGPGDYYYVDQT*	88	TRUE	1	19	sp|B6DCN2|TX143_LYCSI	sp|B6DCK4|TX115_LYCSI	sp|B6DCN2|TX143_LYCSI	sp|B6DCN2|TX143_LYCSI	sp|B6DCK4|TX115_LYCSI	sp|B6DCN2|TX143_LYCSI	sp|B6DCK4|TX115_LYCSI	sp|B6DCN2|TX143_LYCSI	sp|B6DCN2|TX143_LYCSI	sp|B6DCK4|TX115_LYCSI	sp|B6DCN2|TX143_LYCSI	sp|B6DCN2|TX143_LYCSI	tr|A0A8T0E6Z6|A0A8T0E6Z6_ARGBR	tr|A0A8X6UGX6|A0A8X6UGX6_NEPPI	tr|A0A8X6UGX6|A0A8X6UGX6_NEPPI
CSTX	NODE_16589_length_742_cov_61893.318777_g13954_i0.p2	NODE_16589_length_742_cov_61893.318777_g13954_i0	IPR019553	Spider toxin CSTX, Knottin scaffold	9574	MKYAVAILFLILGVAYVSGKFPGTVDDKSGALMESERASCVGLELECSNNKKGCCGGMKCICYTNTKDSSKESCWCGPGDYNYVDQP*	88	TRUE	1	19	sp|B6DCN2|TX143_LYCSI	sp|B6DCK4|TX115_LYCSI	sp|B6DCN2|TX143_LYCSI	sp|B6DCN2|TX143_LYCSI	sp|B6DCV1|TX601_LYCSI	sp|B6DCN2|TX143_LYCSI	sp|B6DCK4|TX115_LYCSI	sp|B6DCN2|TX143_LYCSI	sp|B6DCN2|TX143_LYCSI	sp|B6DCV1|TX601_LYCSI	sp|B6DCN2|TX143_LYCSI	sp|B6DCN2|TX143_LYCSI	tr|A0A8T0E6Z6|A0A8T0E6Z6_ARGBR	tr|A0A4Y5UGK3|A0A4Y5UGK3_CUPSA	tr|A0A4Y5UGK3|A0A4Y5UGK3_CUPSA
CSTX	NODE_16136_length_767_cov_1263.535112_g13531_i0.p1 NODE_16231_length_767_cov_1332.887640_g13583_i0.p1	NODE_16136_length_767_cov_1263.535112_g13531_i0; NODE_16231_length_767_cov_1332.887640_g13583_i0	IPR019553	Spider toxin CSTX, Knottin scaffold	286	MKYAVAILFLILGVAYVSGKFPGTVDDKSGALMESERASCVGLELECSNNKKGCCGGMKCICYTNTKDSSKFN*	74	TRUE	1	19	sp|B6DCV1|TX601_LYCSI	sp|A9XDG0|TLCOB_ALOMR	sp|B6DCV1|TX601_LYCSI	sp|B6DCV1|TX601_LYCSI	sp|A9XDG0|TLCOB_ALOMR	sp|B6DCV1|TX601_LYCSI	sp|A9XDG0|TLCOB_ALOMR	sp|B6DCV1|TX601_LYCSI	sp|B6DCV1|TX601_LYCSI	sp|A9XDG0|TLCOB_ALOMR	sp|B6DCV1|TX601_LYCSI	sp|B6DCV1|TX601_LYCSI	tr|A0A8T0E6Z6|A0A8T0E6Z6_ARGBR	tr|A0A4Y5UGK3|A0A4Y5UGK3_CUPSA	tr|A0A4Y5UGK3|A0A4Y5UGK3_CUPSA
CSTX	NODE_176_length_6350_cov_14713.936616_g86_i1.p3 NODE_614_length_4784_cov_19600.987524_g86_i2.p4 NODE_891_length_4342_cov_21596.338698_g86_i4.p4 NODE_2090_length_3369_cov_6797.150272_g86_i11.p3 NODE_8411_length_1569_cov_61131.047556_g86_i22.p2 NODE_8489_length_1556_cov_60274.183211_g86_i23.p2 NODE_8700_length_1523_cov_61983.241826_g86_i24.p2 NODE_8771_length_1512_cov_58648.109815_g86_i25.p2 NODE_8…	NODE_176_length_6350_cov_14713.936616_g86_i1; NODE_614_length_4784_cov_19600.987524_g86_i2; NODE_891_length_4342_cov_21596.338698_g86_i4; NODE_2090_length_3369_cov_6797.150272_g86_i11; NODE_8411_length_1569_cov_61131.047556_g86_i22; NODE_8489_length_1556_cov_60274.183211_g86_i23; NODE_8700_length_1523_cov_61983.241826_g86_i24; NODE_8771_length_1512_cov_58648.109815_g86_i25; NODE_8772_length_1512_…	IPR004169	Spider toxin	573595	MLKLSSILLLAIIGLTIISASRGAFVEDVAEVVKSEGDGLIEEIRGSTRRTCIRKYSDCTGRPNDCCDQASCRCNLFGSNCKCQRKGIFQGK*	93	TRUE	1	23	sp|C0HKG7|TX1A_CHEPU	sp|P0DQR5|PNTX_XIBTU	sp|P0DQP5|TBO2_TIBOB	sp|P0DQP5|TBO2_TIBOB	sp|Q5Y4U4|TX20A_AGEOR	sp|C0HKG7|TX1A_CHEPU	sp|P0DQR5|PNTX_XIBTU	sp|P0DQP5|TBO2_TIBOB	sp|P0DQP5|TBO2_TIBOB	sp|P0DQR5|PNTX_XIBTU	sp|P0DQP5|TBO2_TIBOB	sp|P0DQP5|TBO2_TIBOB	tr|A0A1V1WBV1|A0A1V1WBV1_9SCOR	tr|A0A336K798|A0A336K798_CULSO	tr|A0A336K798|A0A336K798_CULSO
CSTX	NODE_8826_length_1512_cov_60695.480439_g82_i28.p2	NODE_8826_length_1512_cov_60695.480439_g82_i28	IPR004169	Spider toxin	20254	MLKLSSILLLAIIGLTIISASRGAFVEDVAEVVKSEGDGLIEEIRGSTRRTCIRKYSDCTGRPNDCCDQASCRCNLFGSNCKCQRKGLFQGK*	93	TRUE	1	23	sp|C0HKG7|TX1A_CHEPU	sp|P0DQR5|PNTX_XIBTU	sp|P0DQP5|TBO2_TIBOB	sp|P0DQP5|TBO2_TIBOB	sp|Q5Y4U4|TX20A_AGEOR	sp|C0HKG7|TX1A_CHEPU	sp|P0DQR5|PNTX_XIBTU	sp|P0DQP5|TBO2_TIBOB	sp|P0DQP5|TBO2_TIBOB	sp|P0DQR5|PNTX_XIBTU	sp|P0DQP5|TBO2_TIBOB	sp|P0DQP5|TBO2_TIBOB	tr|A0A087TD82|A0A087TD82_STEMI	tr|A0A336K798|A0A336K798_CULSO	tr|A0A336K798|A0A336K798_CULSO
CSTX	NODE_8828_length_1512_cov_52279.755662_g82_i30.p2	NODE_8828_length_1512_cov_52279.755662_g82_i30	IPR004169	Spider toxin	16054	MLKLSSILLLAIIGLTIISASRGAFVEDVAEVVKSEGDGLIEEIRGSTRRTCIRKYSDCTGRPNDCCVQASCRCNLFGSNCKCQRNGIFQ*	91	TRUE	1	23	sp|C0HKG7|TX1A_CHEPU	sp|P0DQR5|PNTX_XIBTU	sp|P0DQP5|TBO2_TIBOB	sp|P0DQP5|TBO2_TIBOB	sp|Q5Y4U4|TX20A_AGEOR	sp|C0HKG7|TX1A_CHEPU	sp|P0DQR5|PNTX_XIBTU	sp|P0DQP5|TBO2_TIBOB	sp|P0DQP5|TBO2_TIBOB	sp|P0DQR5|PNTX_XIBTU	sp|P0DQP5|TBO2_TIBOB	sp|P0DQP5|TBO2_TIBOB	tr|A0A087TD82|A0A087TD82_STEMI	tr|A0A336K798|A0A336K798_CULSO	tr|A0A336K798|A0A336K798_CULSO
Cystatin	NODE_12512_length_1048_cov_105.718026_g10230_i0.p1 NODE_12611_length_1048_cov_110.805639_g10292_i0.p1 TRINITY_DN17962_c0_g1_i1.p1 TRINITY_DN17962_c0_g1_i2.p1 TRINITY_DN17962_c0_g1_i3.p1 TRINITY_DN17962_c0_g1_i4.p1	NODE_12512_length_1048_cov_105.718026_g10230_i0; NODE_12611_length_1048_cov_110.805639_g10292_i0; TRINITY_DN17962_c0_g1_i1; TRINITY_DN17962_c0_g1_i2; TRINITY_DN17962_c0_g1_i3; TRINITY_DN17962_c0_g1_i4	IPR000010; IPR046350	Cystatin domain; Cystatin superfamily	985	MKTLSIFTFTILIGVSFGMLTGGWSDVKDLNSPEMQKYAKLATETLVADINSPYHLKMMNITKAQKQVVSGMSYKIHMAIAPSECLKSGNYTKEQIEACPLQTCDSPLLCSAKVWVQVWKKEDPIKISETVCQPGESFC*	140	TRUE	1	22	sp|B1P1J3|CYT_CHIGU	sp|B1P1J3|CYT_CHIGU	sp|E3P6P0|CYT_HOPST	sp|E3P6P0|CYT_HOPST	sp|B1P1J3|CYT_CHIGU	sp|B1P1J3|CYT_CHIGU	sp|B1P1J3|CYT_CHIGU	sp|E3P6P0|CYT_HOPST	sp|E3P6P0|CYT_HOPST	sp|B1P1J3|CYT_CHIGU	sp|P01034|CYTC_HUMAN	sp|P01034|CYTC_HUMAN	tr|A0A8X6XB82|A0A8X6XB82_9ARAC	tr|A0A8X6FTX1|A0A8X6FTX1_TRICU	tr|A0A8X6FTX1|A0A8X6FTX1_TRICU
Cystatin	NODE_6887_length_1842_cov_225.344152_g5586_i0.p1 NODE_6996_length_1839_cov_236.419283_g5669_i0.p1	NODE_6887_length_1842_cov_225.344152_g5586_i0; NODE_6996_length_1839_cov_236.419283_g5669_i0	IPR000010; IPR000169; IPR000668; IPR013128; IPR013201; IPR018073; IPR025660; IPR025661; IPR038765; IPR039417; IPR046350	Cystatin domain; Cysteine peptidase, cysteine active site; Peptidase C1A, papain C-terminal; Peptidase C1A; Cathepsin propeptide inhibitor domain (I29); Proteinase inhibitor I25, cystatin, conserved site; Cysteine peptidase, histidine active site; Cysteine peptidase, asparagine active site; Papain-like cysteine peptidase superfamily; Papain-like cysteine endopeptidase; Cystatin superfamily	2609	INKFDKDNFLHAIMSRVVLLCLLPLVFAVGHWKKVPVDDVGVTKASEAASKSLSQRTNSLYHSKLIQVHEAEQQIVAGINYKLKLSIGYTSCRKNTVKYEDIETCDFQEGPHRTCVVKVFRNLKGEYRVTEFDCQTDTTVQSPASSNIFKLRAEKLLFDDFVSRHDKVYKDNDDKLYRFKIFQQNLQKIKFLNDHERGTARYGTTHFADWTQEEFKRKALGLRPDLADANDLPPQAEIPNDPLPDSFDWRDKKVVSEVKNQEQCGSCWAFSTTGNIEGQWAIKGKGLVSLSEQELVDCDKVDQGCNGGLQTNAYKEIIRLGGLEIEGDYPYEAKDDKCEFVKSKAKVYINSSVTISQDETEMQQWLVKNGPIAIGINANAMQFYYGGISHPWKFLCDPS…	463	TRUE	1	28	sp|B1P1J3|CYT_CHIGU	sp|B1P1J3|CYT_CHIGU	sp|Q2XXN5|CYT_POGBA	sp|Q2XXN5|CYT_POGBA	sp|B1P1J3|CYT_CHIGU	sp|B1P1J3|CYT_CHIGU	sp|B1P1J3|CYT_CHIGU	sp|Q2XXN5|CYT_POGBA	sp|Q2XXN5|CYT_POGBA	sp|Q9VN93|CPR1_DROME	sp|P83447|MDO2_ANAMC	sp|P83447|MDO2_ANAMC	tr|A0A8X6IB28|A0A8X6IB28_TRICU	tr|A0A8J6HIP9|A0A8J6HIP9_TENMO	tr|A0A8J6HIP9|A0A8J6HIP9_TENMO
Cystatin	TRINITY_DN336_c0_g1_i1.p1	TRINITY_DN336_c0_g1_i1	IPR000010; IPR000169; IPR000668; IPR013128; IPR013201; IPR018073; IPR025660; IPR025661; IPR038765; IPR039417; IPR046350	Cystatin domain; Cysteine peptidase, cysteine active site; Peptidase C1A, papain C-terminal; Peptidase C1A; Cathepsin propeptide inhibitor domain (I29); Proteinase inhibitor I25, cystatin, conserved site; Cysteine peptidase, histidine active site; Cysteine peptidase, asparagine active site; Papain-like cysteine peptidase superfamily; Papain-like cysteine endopeptidase; Cystatin superfamily	1296	KAVVSTQSTGHAIMSRVVLLCLLPLVFAVGHWKKVPVDDVGVTKASEAASKSLSQRTNSLYHSKLIQVHEAEQQIVAGINYKLKLSIGYTSCRKNTVKYEDIETCDFQEGPHRTCVVKVFRNLKGEYRVTEFDCQTDTTVQSPASSNIFKLRAEKLLFDDFVSRHDKVYKDNDDKLYRFKIFQQNLQKIKFLNDHERGTARYGTTHFADWTQEEFKRKALGLRPDLADANDLPPQAEIPNDPLPDSFDWRDKKVVSEVKNQEQCGSCWAFSTTGNIEGQWAIKGKGLVSLSEQELVDCDKVDQGCNGGLQTNAYKEIIRLGGLEIEGDYPYEAKDDKCEFVKSKAKVYINSSVTISQDETEMQQWLVKNGPIAIGINANAMQFYYGGISHPWKFLCDPS…	463	TRUE	1	28	sp|B1P1J3|CYT_CHIGU	sp|B1P1J3|CYT_CHIGU	sp|Q2XXN5|CYT_POGBA	sp|Q2XXN5|CYT_POGBA	sp|B1P1J3|CYT_CHIGU	sp|B1P1J3|CYT_CHIGU	sp|B1P1J3|CYT_CHIGU	sp|Q2XXN5|CYT_POGBA	sp|Q2XXN5|CYT_POGBA	sp|Q9VN93|CPR1_DROME	sp|P83447|MDO2_ANAMC	sp|P83447|MDO2_ANAMC	tr|A0A8X6IB28|A0A8X6IB28_TRICU	tr|A0A8J6HIP9|A0A8J6HIP9_TENMO	tr|A0A8J6HIP9|A0A8J6HIP9_TENMO
Hyaluronidase	NODE_4689_length_2355_cov_119.403043_g3817_i0.p1 NODE_4716_length_2347_cov_118.376963_g3817_i1.p1 NODE_4900_length_2299_cov_122.118984_g3817_i2.p1 NODE_6140_length_2023_cov_146.784045_g4969_i0.p1	NODE_4689_length_2355_cov_119.403043_g3817_i0; NODE_4716_length_2347_cov_118.376963_g3817_i1; NODE_4900_length_2299_cov_122.118984_g3817_i2; NODE_6140_length_2023_cov_146.784045_g4969_i0	IPR013785; IPR017853; IPR018155	Aldolase-type TIM barrel; Glycoside hydrolase superfamily; Hyaluronidase	1355	VVSTQSTGLRRMNFYVSIWLVIISIFSHAVSTSAFDVYWNVPSQQCKHHNNVFDLGPLLRAYGIRMNEDDKFQGGNITIFYESQLGLYPFISNKGQFVNGGIPQRGDLTKHLNRTKSDIEHVIPNKNFDGLGVIDWESWRPTWDFNWGTLRIYQDKAKEYAKELDPSLSDKSLNERAQKQWEDSARSYMLETILLAKKLRPDARWCYYLFPDCYNYEGKKPQDFQCSKAVRSGNDKLDWLWESSSAICPSIYLYASHLDKYSLQERTWKDQQKLKEAIRLASSKARLYPYVNYYLDTEMMPQEEFRRIVAQIAAVGGDGLVIWGSSASVSSSSLCNQLKAYVIDTMGPAVERVAWNSELCKKKICNGRGRCTWPNDEYAVAWKLFLSENFSGFRHTDIV…	421	TRUE	1	34	sp|P86274|HYAL_PHOKE	sp|R4J7Z9|HYAL_LOXIN	sp|P86274|HYAL_PHOKE	sp|P86274|HYAL_PHOKE	sp|R4J7Z9|HYAL_LOXIN	sp|P86274|HYAL_PHOKE	sp|R4J7Z9|HYAL_LOXIN	sp|P86274|HYAL_PHOKE	sp|P86274|HYAL_PHOKE	sp|R4J7Z9|HYAL_LOXIN	sp|R4J7Z9|HYAL_LOXIN	sp|R4J7Z9|HYAL_LOXIN	tr|A0A0S4JYH2|A0A0S4JYH2_CUPSA	tr|A0A0S4JYH2|A0A0S4JYH2_CUPSA	tr|A0A0S4JYH2|A0A0S4JYH2_CUPSA
Hyaluronidase	TRINITY_DN907_c0_g1_i19.p1 TRINITY_DN907_c0_g1_i22.p1	TRINITY_DN907_c0_g1_i19; TRINITY_DN907_c0_g1_i22	IPR013785; IPR017853; IPR018155	Aldolase-type TIM barrel; Glycoside hydrolase superfamily; Hyaluronidase	425	KAVVSTQSTGISSEALTVLRRMNFYVSIWLVIISIFSHAVSTSAFDVYWNVPSQQCKHHNNVFDLGPLLRAYGIRMNEDDKFQGGNITIFYESQLGLYPFISNKGQFVNGGIPQRGDLTKHLNRTKSDIEHVIPNKNFDGLGVIDWESWRPTWDFNWGTLRIYQDKAKEYAKELDPSLSDKSLNERAQKQWEDSARSYMLETILLAKKLRPDARWCYYLFPDCYNYEGKKPQDFQCSKAVRSGNDKLDWLWESSSAICPSIYLYASHLDKYSLQERTWKDQQKLKEAIRLASSKARLYPYVNYYLDTEMMPQEEFRRIVAQIAAVGGDGLVIWGSSASVSSSSLCNQLKAYVIDTMGPAVERVAWNSELCKKKICNGRGRCTWPNDEYAVAWKLFLSEN…	431	TRUE	1	44	sp|P86274|HYAL_PHOKE	sp|R4J7Z9|HYAL_LOXIN	sp|P86274|HYAL_PHOKE	sp|P86274|HYAL_PHOKE	sp|R4J7Z9|HYAL_LOXIN	sp|P86274|HYAL_PHOKE	sp|R4J7Z9|HYAL_LOXIN	sp|P86274|HYAL_PHOKE	sp|P86274|HYAL_PHOKE	sp|R4J7Z9|HYAL_LOXIN	sp|R4J7Z9|HYAL_LOXIN	sp|R4J7Z9|HYAL_LOXIN	tr|A0A0S4JYH2|A0A0S4JYH2_CUPSA	tr|A0A0S4JYH2|A0A0S4JYH2_CUPSA	tr|A0A0S4JYH2|A0A0S4JYH2_CUPSA
Hyaluronidase	TRINITY_DN907_c0_g1_i23.p1	TRINITY_DN907_c0_g1_i23	IPR013785; IPR017853; IPR018155	Aldolase-type TIM barrel; Glycoside hydrolase superfamily; Hyaluronidase	223	KAVVSTQSTGVLRRMNFYVSIWLVIISIFSHAVSTSAFDVYWNVPSQQCKHHNNVFDLGPLLRAYGIRMNEDDKFQGGNITIFYESQLGLYPFISNKGQFVNGGIPQRGDLTKHLNRTKSDIEHVIPNKNFDGLGVIDWESWRPTWDFNWGTLRIYQDKAKEYAKELDPSLSDKSLNERAQKQWEDSARSYMLETILLAKKLRPDARWCYYLFPDCYNYEGKKPQDFQCSKAVRSGNDKLDWLWESSSAICPSIYLYASHLDKYSLQERTWKDQQKLKEAIRLASSKARLYPYVNYYLDTEMMPQEEFRRIVAQIAAVGGDGLVIWGSSASVSSSSLCNQLKAYVIDTMGPAVERVAWNSELCKKKICNGRGRCTWPNDEYAVAWKLFLSENFSGFRHT…	424	TRUE	1	37	sp|P86274|HYAL_PHOKE	sp|R4J7Z9|HYAL_LOXIN	sp|P86274|HYAL_PHOKE	sp|P86274|HYAL_PHOKE	sp|R4J7Z9|HYAL_LOXIN	sp|P86274|HYAL_PHOKE	sp|R4J7Z9|HYAL_LOXIN	sp|P86274|HYAL_PHOKE	sp|P86274|HYAL_PHOKE	sp|R4J7Z9|HYAL_LOXIN	sp|R4J7Z9|HYAL_LOXIN	sp|R4J7Z9|HYAL_LOXIN	tr|A0A0S4JYH2|A0A0S4JYH2_CUPSA	tr|A0A0S4JYH2|A0A0S4JYH2_CUPSA	tr|A0A0S4JYH2|A0A0S4JYH2_CUPSA
Hyaluronidase	TRINITY_DN907_c0_g1_i24.p1	TRINITY_DN907_c0_g1_i24	IPR013785; IPR017853; IPR018155	Aldolase-type TIM barrel; Glycoside hydrolase superfamily; Hyaluronidase	220	KQWYQRRVRGYTISSEALTVLRRMNFYVSIWLVIISIFSHAVSTSAFDVYWNVPSQQCKHHNNVFDLGPLLRAYGIRMNEDDKFQGGNITIFYESQLGLYPFISNKGQFVNGGIPQRGDLTKHLNRTKSDIEHVIPNKNFDGLGVIDWESWRPTWDFNWGTLRIYQDKAKEYAKELDPSLSDKSLNERAQKQWEDSARSYMLETILLAKKLRPDARWCYYLFPDCYNYEGKKPQDFQCSKAVRSGNDKLDWLWESSSAICPSIYLYASHLDKYSLQERTWKDQQKLKEAIRLASSKARLYPYVNYYLDTEMMPQEEFRRIVAQIAAVGGDGLVIWGSSASVSSSSLCNQLKAYVIDTMGPAVERVAWNSELCKKKICNGRGRCTWPNDEYAVAWKLFLS…	433	TRUE	1	46	sp|P86274|HYAL_PHOKE	sp|R4J7Z9|HYAL_LOXIN	sp|P86274|HYAL_PHOKE	sp|P86274|HYAL_PHOKE	sp|R4J7Z9|HYAL_LOXIN	sp|P86274|HYAL_PHOKE	sp|R4J7Z9|HYAL_LOXIN	sp|P86274|HYAL_PHOKE	sp|P86274|HYAL_PHOKE	sp|R4J7Z9|HYAL_LOXIN	sp|R4J7Z9|HYAL_LOXIN	sp|R4J7Z9|HYAL_LOXIN	tr|A0A0S4JYH2|A0A0S4JYH2_CUPSA	tr|A0A0S4JYH2|A0A0S4JYH2_CUPSA	tr|A0A0S4JYH2|A0A0S4JYH2_CUPSA
Hyaluronidase	NODE_9397_length_1418_cov_12.640499_g7618_i0.p1 NODE_9457_length_1418_cov_13.049156_g7657_i0.p1	NODE_9397_length_1418_cov_12.640499_g7618_i0; NODE_9457_length_1418_cov_13.049156_g7657_i0	IPR013785; IPR017853; IPR018155	Aldolase-type TIM barrel; Glycoside hydrolase superfamily; Hyaluronidase	120	QWYQRRVRGRCVVSTRMHFYFRICVVISVTLSCTVSTTAFDVFWNVPSERCKDHDAAFDLSPVLSAYGIRVNEGDKIRGGNITIFYESQLGLYPFISNTGRFVNGGIPQKGDIAKHLNRTRSDMERVIQSFNGLGVIAWETWRPIWDFNWGPLGIYQDKSKAYAKELNPPLSDKSLNEQAHKQWESSAKSYMLETISLAKKLRPDARWCYYLFPECYNDVGKTPQDFQCSKAVQSGNDKLDWLWESSSAICPSIYLFEIDLDKYSFQERTWKDQEKLKEATRFTSSKSRLYPYVNFYLDTQVVPQEDFRRIVAQIAAAGGDGLVIWELPTSVSSLSLCNELKAYIIDTIGPAVKRVTWNSELCRKKICNGRGRCTWPNDESAVAWQLFLIEHFSGFKPS…	417	TRUE	1	39	sp|R4J7Z9|HYAL_LOXIN	sp|R4J7Z9|HYAL_LOXIN	sp|R4J7Z9|HYAL_LOXIN	sp|R4J7Z9|HYAL_LOXIN	sp|R4J7Z9|HYAL_LOXIN	sp|R4J7Z9|HYAL_LOXIN	sp|R4J7Z9|HYAL_LOXIN	sp|R4J7Z9|HYAL_LOXIN	sp|R4J7Z9|HYAL_LOXIN	sp|R4J7Z9|HYAL_LOXIN	sp|R4J7Z9|HYAL_LOXIN	sp|R4J7Z9|HYAL_LOXIN	tr|A0A0S4JYH2|A0A0S4JYH2_CUPSA	tr|A0A0S4JYH2|A0A0S4JYH2_CUPSA	tr|A0A0S4JYH2|A0A0S4JYH2_CUPSA
Hyaluronidase	TRINITY_DN907_c0_g1_i13.p1	TRINITY_DN907_c0_g1_i13	IPR013785; IPR017853; IPR018155	Aldolase-type TIM barrel; Glycoside hydrolase superfamily; Hyaluronidase	136	MHFYFRICVVISVTLSCTVSTTAFDVFWNVPSERCKDHDAAFDLSPVLSAYGIRVNEGDKIRGGNITIFYESQLGLYPFISNTGRFVNGGIPQKGDIAKHLNRTRSDMERVIQSFNGLGVIAWETWRPIWDFNWGPLGIYQDKSKAYAKELNPPLSDKSLNEQAHKQWESSAKSYMLETISLAKKLRPDARWCYYLFPECYNDVGKTPQDFQCSKAVRSGNDKLDWLWESSSAICPSIYLYASHLDKYSLQERTWKDQQKLKEAIRLASSKARLYPYVNYYLDTEMMPQEEFRRIVAQIAAVGGDGLVIWGSSASVSSSSLCNQLKAYVIDTMGPAVERVAWNSELCKKKICNGRGRCTWPNDEYAVAWKLFLSENFSGFRHTDIVCRCEPNFVGRYCE…	408	TRUE	1	23	sp|R4J7Z9|HYAL_LOXIN	sp|R4J7Z9|HYAL_LOXIN	sp|R4J7Z9|HYAL_LOXIN	sp|R4J7Z9|HYAL_LOXIN	sp|R4J7Z9|HYAL_LOXIN	sp|R4J7Z9|HYAL_LOXIN	sp|R4J7Z9|HYAL_LOXIN	sp|R4J7Z9|HYAL_LOXIN	sp|R4J7Z9|HYAL_LOXIN	sp|R4J7Z9|HYAL_LOXIN	sp|R4J7Z9|HYAL_LOXIN	sp|R4J7Z9|HYAL_LOXIN	tr|A0A0S4JYH2|A0A0S4JYH2_CUPSA	tr|A0A0S4JYH2|A0A0S4JYH2_CUPSA	tr|A0A0S4JYH2|A0A0S4JYH2_CUPSA
Hyaluronidase	TRINITY_DN907_c0_g1_i3.p1	TRINITY_DN907_c0_g1_i3	IPR013785; IPR017853; IPR018155	Aldolase-type TIM barrel; Glycoside hydrolase superfamily; Hyaluronidase	138	KAVVSTQSTGRCVVSTRMHFYFRICVVISVTLSCTVSTTAFDVFWNVPSERCKDHDAAFDLSPVLSAYGIRVNEGDKIRGGNITIFYESQLGLYPFISNTGRFVNGGIPQKGDIAKHLNRTRSDMERVIQSFNGLGVIAWETWRPIWDFNWGPLGIYQDKSKAYAKELNPPLSDKSLNEQAHKQWESSAKSYMLETISLAKKLRPDARWCYYLFPECYNDVGKTPQDFQCSKAVRSGNDKLDWLWESSSAICPSIYLYASHLDKYSLQERTWKDQQKLKEAIRLASSKARLYPYVNYYLDTEMMPQEEFRRIVAQIAAVGGDGLVIWGSSASVSSSSLCNQLKAYVIDTMGPAVERVAWNSELCKKKICNGRGRCTWPNDEYAVAWKLFLSENFSGFRH…	425	TRUE	1	40	sp|R4J7Z9|HYAL_LOXIN	sp|R4J7Z9|HYAL_LOXIN	sp|R4J7Z9|HYAL_LOXIN	sp|R4J7Z9|HYAL_LOXIN	sp|R4J7Z9|HYAL_LOXIN	sp|R4J7Z9|HYAL_LOXIN	sp|R4J7Z9|HYAL_LOXIN	sp|R4J7Z9|HYAL_LOXIN	sp|R4J7Z9|HYAL_LOXIN	sp|R4J7Z9|HYAL_LOXIN	sp|R4J7Z9|HYAL_LOXIN	sp|R4J7Z9|HYAL_LOXIN	tr|A0A0S4JYH2|A0A0S4JYH2_CUPSA	tr|A0A0S4JYH2|A0A0S4JYH2_CUPSA	tr|A0A0S4JYH2|A0A0S4JYH2_CUPSA
IGFBP	NODE_1046_length_4175_cov_38.135194_g810_i0.p1 NODE_1037_length_4175_cov_39.773301_g819_i0.p1 TRINITY_DN648_c0_g1_i2.p1	NODE_1046_length_4175_cov_38.135194_g810_i0; NODE_1037_length_4175_cov_39.773301_g819_i0; TRINITY_DN648_c0_g1_i2	IPR003598; IPR003599; IPR003961; IPR007110; IPR013098; IPR013783; IPR036116; IPR036179	Immunoglobulin subtype 2; Immunoglobulin subtype; Fibronectin type III; Immunoglobulin-like domain; Immunoglobulin I-set; Immunoglobulin-like fold; Fibronectin type III superfamily; Immunoglobulin-like domain superfamily	847	MLRPIVLGLFLSIALCFAELDDDYAEEVPSTHKPHLLSSTTLVEATIGESVTFPCEVDDLGDFVLLWKKGKNRILFAGDLRINRDERIKIDKTSLVISSIHPKDSGEYVCQISTNPPLELSHTLDVLYPPAVKPHPQDGLITVKEGETVTLTCTATGNPKPTITWKHAGRHYDNSDMTSFHISSAQKGDSGEYECIADNSVGEPASAVITVEVVSAPKVYPEPKSGLLVVKEGEPIAISCEATGDPTPVISWKRPGGDKAMKQREENKIVISEADRSHAGSYECIANNSLGIFTSAIIRVQVLYTPEIQVPHSWIHAGEGTNVNISCIIRGEPVPSVMWKKADGHTIHNSDHYHLTSNNHLHTLELRQLKEEDFGRYECVASNSLSSTTENVHIIGTPQ…	558	TRUE	1	18	sp|G4V4G1|IGFBP_CUPSA	sp|G4V4G1|IGFBP_CUPSA	sp|G4V4G1|IGFBP_CUPSA	sp|G4V4G1|IGFBP_CUPSA	sp|G4V4G1|IGFBP_CUPSA	sp|G4V4G1|IGFBP_CUPSA	sp|Q1HLC0|LOSAC_LONON	sp|Q1HLC0|LOSAC_LONON	sp|Q1HLC0|LOSAC_LONON	sp|A4IGL7|PXDN_XENTR	sp|Q9ULH4|LRFN2_HUMAN	sp|Q9ULH4|LRFN2_HUMAN	tr|A0A4Y2F4X0|A0A4Y2F4X0_ARAVE	tr|A0A8X6N6Q0|A0A8X6N6Q0_NEPPI	tr|A0A8X6N6Q0|A0A8X6N6Q0_NEPPI
IGFBP	NODE_1321_length_3902_cov_8.365220_g1040_i0.p1 NODE_1318_length_3902_cov_8.896283_g1054_i0.p1 TRINITY_DN10064_c0_g2_i1.p1	NODE_1321_length_3902_cov_8.365220_g1040_i0; NODE_1318_length_3902_cov_8.896283_g1054_i0; TRINITY_DN10064_c0_g2_i1	IPR003598; IPR003599; IPR007110; IPR013098; IPR013783; IPR036179	Immunoglobulin subtype 2; Immunoglobulin subtype; Immunoglobulin-like domain; Immunoglobulin I-set; Immunoglobulin-like fold; Immunoglobulin-like domain superfamily	305	MGPTRKKKVKMCLFRFLLIFVIPSRVKSHEDLEPEFTETIPNVTVAAGHEAVLSCAVDNLGTYRVAWLRLETQSLLTIQKHLVLKNSRLTVHNPDYRHWNLHIHDVQESDRGGYMCQVNTVPMKSLVGFLDVVVPPSFMDSETSSEVLAREGTNVTLSCRVRGHPAPTITWRREDGQTLMANICQHQSDGRCQNDVLFEGADLSIIKVSRLNMGTYLCVANNGIPPTAVRKTMLHVHFPPMISIPNQLIGASIGEDATLDCNTEAYPMSINYWTKENSMMIVSNSKYITSIQDNTYKVHMKLTVVSVRPEDYGTYKCSARNSLGTTDGAIRLYQIHDSQHFINEPTTARTEAVKGKVPPMQDESLTKELEDVEPPIQRPSVSEGASNLATGVNRILYSG…	416	TRUE	1	28	sp|G4V4G1|IGFBP_CUPSA	sp|G4V4G1|IGFBP_CUPSA	sp|G4V4G1|IGFBP_CUPSA	sp|G4V4G1|IGFBP_CUPSA	sp|G4V4G1|IGFBP_CUPSA	sp|G4V4G1|IGFBP_CUPSA	sp|Q1HLC0|LOSAC_LONON	sp|G4V4G1|IGFBP_CUPSA	sp|G4V4G1|IGFBP_CUPSA	sp|Q24372|LACH_DROME	sp|P82987|ATL3_HUMAN	sp|P82987|ATL3_HUMAN	tr|A0A8X6QNH2|A0A8X6QNH2_NEPPI	tr|A0A8X6G3S8|A0A8X6G3S8_TRICU	tr|A0A8X6G3S8|A0A8X6G3S8_TRICU
IGFBP	NODE_4476_length_2414_cov_304.264095_g3639_i0.p1 NODE_7380_length_1760_cov_179.706158_g4191_i1.p1	NODE_4476_length_2414_cov_304.264095_g3639_i0; NODE_7380_length_1760_cov_179.706158_g4191_i1	IPR000867; IPR002350; IPR003598; IPR003599; IPR007110; IPR009030; IPR011390; IPR013783; IPR036058; IPR036179	Insulin-like growth factor-binding protein, IGFBP; Kazal domain; Immunoglobulin subtype 2; Immunoglobulin subtype; Immunoglobulin-like domain; Growth factor receptor cysteine-rich domain superfamily; Insulin-like growth factor binding protein-related protein (IGFBP-rP), MAC25; Immunoglobulin-like fold; Kazal domain superfamily; Immunoglobulin-like domain superfamily	1174	MWFKIILLAFGLVLVRTETKIKCEKCEPDKCVPPTEDCLAGLVRDLCGCCYVCGRREGELCDGDFLPIPYRNRGHGPCGEHLECRPRTDLAPGDPPEAQCVCVKNETFCGSDGKTYENECQMTEARYRERNGLQAVHRGPCKSAPKIVTPPEDASNYTNGHVALSCEAMGFPTPAIEWRVDKGTGDTIPLPSDDPKVAVQSRGGPSKYEITSWLQLLSIQPEDDAIYWCIAKNEEGESSAAARIILLESKIIENMEKIAESH*	263	TRUE	1	17	sp|G4V4G1|IGFBP_CUPSA	sp|G4V4G1|IGFBP_CUPSA	sp|G4V4G1|IGFBP_CUPSA	sp|G4V4G1|IGFBP_CUPSA	sp|G4V4G1|IGFBP_CUPSA	sp|G4V4G1|IGFBP_CUPSA	sp|G4V4G1|IGFBP_CUPSA	sp|G4V4G1|IGFBP_CUPSA	sp|G4V4G1|IGFBP_CUPSA	sp|G4V4G1|IGFBP_CUPSA	sp|G4V4G1|IGFBP_CUPSA	sp|G4V4G1|IGFBP_CUPSA	tr|A0A8X6WSQ1|A0A8X6WSQ1_9ARAC	tr|A0A8X6WSQ1|A0A8X6WSQ1_9ARAC	tr|A0A8X6WSQ1|A0A8X6WSQ1_9ARAC
IGFBP	NODE_5087_length_2253_cov_346.461328_g3639_i1.p1 NODE_5170_length_2253_cov_364.968153_g4191_i0.p1 TRINITY_DN698_c0_g1_i1.p1 TRINITY_DN698_c0_g1_i5.p1 TRINITY_DN698_c0_g1_i8.p1	NODE_5087_length_2253_cov_346.461328_g3639_i1; NODE_5170_length_2253_cov_364.968153_g4191_i0; TRINITY_DN698_c0_g1_i1; TRINITY_DN698_c0_g1_i5; TRINITY_DN698_c0_g1_i8	IPR000867; IPR002350; IPR003598; IPR003599; IPR007110; IPR009030; IPR011390; IPR013783; IPR036058; IPR036179	Insulin-like growth factor-binding protein, IGFBP; Kazal domain; Immunoglobulin subtype 2; Immunoglobulin subtype; Immunoglobulin-like domain; Growth factor receptor cysteine-rich domain superfamily; Insulin-like growth factor binding protein-related protein (IGFBP-rP), MAC25; Immunoglobulin-like fold; Kazal domain superfamily; Immunoglobulin-like domain superfamily	6188	MWFKIILLAFGLVLVRTETKIKCEKCEPDKCVPPTEDCLAGLVRDLCGCCYVCGRREGELCDGDFLPIPYRNRGHGPCGEHLECRPRTDLAPGDPPEAQCVCVKNETFCGSDGKTYENECQMTEARYRERNGLQAVHRGPCKSAPKIVTPPEDASNYTNGHVALSCEAMGFPTPAIEWRVDKGTGDTIPLPSDDPKVAVQSRGGPSKYEITSWLQLLSIQPEDDAIYWCIAKNEEGESSAAARIILLESKSDSTKTERSNDL*	263	TRUE	1	17	sp|G4V4G1|IGFBP_CUPSA	sp|G4V4G1|IGFBP_CUPSA	sp|G4V4G1|IGFBP_CUPSA	sp|G4V4G1|IGFBP_CUPSA	sp|G4V4G1|IGFBP_CUPSA	sp|G4V4G1|IGFBP_CUPSA	sp|G4V4G1|IGFBP_CUPSA	sp|G4V4G1|IGFBP_CUPSA	sp|G4V4G1|IGFBP_CUPSA	sp|G4V4G1|IGFBP_CUPSA	sp|G4V4G1|IGFBP_CUPSA	sp|G4V4G1|IGFBP_CUPSA	tr|A0A8X6WSQ1|A0A8X6WSQ1_9ARAC	tr|A0A8X6WSQ1|A0A8X6WSQ1_9ARAC	tr|A0A8X6WSQ1|A0A8X6WSQ1_9ARAC
IGFBP	NODE_640_length_4712_cov_10.099205_g481_i0.p1 NODE_633_length_4712_cov_10.495169_g488_i0.p1 TRINITY_DN67335_c0_g1_i1.p1	NODE_640_length_4712_cov_10.099205_g481_i0; NODE_633_length_4712_cov_10.495169_g488_i0; TRINITY_DN67335_c0_g1_i1	IPR003598; IPR003599; IPR003961; IPR007110; IPR013151; IPR013783; IPR036116; IPR036179	Immunoglobulin subtype 2; Immunoglobulin subtype; Fibronectin type III; Immunoglobulin-like domain; Immunoglobulin; Immunoglobulin-like fold; Fibronectin type III superfamily; Immunoglobulin-like domain superfamily	448	MIWTTHLLVFAFVLNLISAIGASNSNLQFITEPTSRLVQLSDGRAVFRCEASPPGAEIRWLHNGSPIHHNRWIKISGPKLTIHLGKMDNVSKTSHHLDLQDDIFFQCEIRFKGKVLVSAPAKLVVATLDQFPAQPDVHISAIAGNIAAIPCDPPFSVPNVVTEFLFNDTVIRTTQGKMHLMASGDLQIFDVKHEDSGEYICVANNPFLAEKVTSGRKVFLHVTDSTSPKAATIIKSPRSKVSVALGSNITLECAAGGFPKPTVSWRRHHGKLPNDRYQQIGGNLHLIGVKRSDEGVYFCEADNSNGDPESRSVNLEIQETPKIVKSVKSINLDTGENLTLNCQVRGHPKPALKWLHNGRELSTDTKRTHLIIQNVSYRHGGIYQCFASNDLGTVYVSTL…	864	TRUE	1	22	sp|G4V4G1|IGFBP_CUPSA	sp|G4V4G1|IGFBP_CUPSA	sp|G4V4G1|IGFBP_CUPSA	sp|G4V4G1|IGFBP_CUPSA	sp|G4V4G1|IGFBP_CUPSA	sp|G4V4G1|IGFBP_CUPSA	sp|Q1HLC0|LOSAC_LONON	sp|G4V4G1|IGFBP_CUPSA	sp|G4V4G1|IGFBP_CUPSA	sp|B4LRN7|IHOG_DROVI	sp|G5EGI7|ZIG1_CAEEL	sp|G5EGI7|ZIG1_CAEEL	tr|A0A8T0E7R5|A0A8T0E7R5_ARGBR	tr|A0A4Y2WLX7|A0A4Y2WLX7_ARAVE	tr|A0A4Y2WLX7|A0A4Y2WLX7_ARAVE
IGFBP	NODE_681_length_4649_cov_24.037875_g514_i0.p1 NODE_677_length_4649_cov_25.051371_g523_i0.p1	NODE_681_length_4649_cov_24.037875_g514_i0; NODE_677_length_4649_cov_25.051371_g523_i0	IPR003598; IPR003599; IPR007110; IPR013098; IPR013106; IPR013783; IPR036179	Immunoglobulin subtype 2; Immunoglobulin subtype; Immunoglobulin-like domain; Immunoglobulin I-set; Immunoglobulin V-set domain; Immunoglobulin-like fold; Immunoglobulin-like domain superfamily	715	FFIFLFLGISIDSAFGQQNPSISYITKEQYANIGDTIDLHCSVHYSTGYPVLWVKMDEKGQNIISSGSTQIIPDQRYSIRHDEASSTYTLQITKVQKVDTGQYQCLVVISPSSKLAEDSWVYVRIPPVILDNSTQTVQTTSGSKVFLQCYATGYPEPKVSWRRENNDILPTGGILYRGNILAIHNITKRDRGTYYCIAENNVGKGARRHVGVEVEFAPAIYLPKTRYRQALNYDMDMYCQIEAYPEPSILWLKDQHQIFDNQREHFITTYSSESGFLETKLRVAAIEEDDYGVYTCKAINKLGHDQKYINLEESYKIECPPACGLSDASSFSPYVGIIIAISLLSFWIRKA*	352	TRUE	1	16	sp|G4V4G1|IGFBP_CUPSA	sp|G4V4G1|IGFBP_CUPSA	sp|G4V4G1|IGFBP_CUPSA	sp|G4V4G1|IGFBP_CUPSA	sp|G4V4G1|IGFBP_CUPSA	sp|G4V4G1|IGFBP_CUPSA	sp|Q1HLC0|LOSAC_LONON	sp|G4V4G1|IGFBP_CUPSA	sp|G4V4G1|IGFBP_CUPSA	sp|Q26474|LACH_SCHAM	sp|Q26474|LACH_SCHAM	sp|Q26474|LACH_SCHAM	tr|A0A8X7C9V8|A0A8X7C9V8_9ARAC	tr|A0A4Y2CJ00|A0A4Y2CJ00_ARAVE	tr|A0A4Y2CJ00|A0A4Y2CJ00_ARAVE
IGFBP	TRINITY_DN48383_c0_g1_i1.p1	TRINITY_DN48383_c0_g1_i1	IPR003598; IPR003599; IPR007110; IPR013098; IPR013106; IPR013783; IPR036179	Immunoglobulin subtype 2; Immunoglobulin subtype; Immunoglobulin-like domain; Immunoglobulin I-set; Immunoglobulin V-set domain; Immunoglobulin-like fold; Immunoglobulin-like domain superfamily	355	MTDLKIFFIFLFLGISIDSAFGQQNPSISYITKEQYANIGDTIDLHCSVHYSTGYPVLWVKMDEKGQNIISSGSTQIIPDQRYSIRHDEASSTYTLQITKVQKVDTGQYQCLVVISPSSKLAEDSWVYVRIPPVILDNSTQTVQTTSGSKVFLQCYATGYPEPKVSWRRENNDILPTGGILYRGNILAIHNITKRDRGTYYCIAENNVGKGARRHVGVEVEFAPAIYLPKTRYRQALNYDMDMYCQIEAYPEPSILWLKDQHQIFDNQREHFITTYSSESGFLETKLRVAAIEEDDYGVYTCKAINKLGHDQKYINLEESYKIECPPACGLSDASSFSPYVGIIIAISLLSFWIRKA*	358	TRUE	1	22	sp|G4V4G1|IGFBP_CUPSA	sp|G4V4G1|IGFBP_CUPSA	sp|G4V4G1|IGFBP_CUPSA	sp|G4V4G1|IGFBP_CUPSA	sp|G4V4G1|IGFBP_CUPSA	sp|G4V4G1|IGFBP_CUPSA	sp|Q1HLC0|LOSAC_LONON	sp|G4V4G1|IGFBP_CUPSA	sp|G4V4G1|IGFBP_CUPSA	sp|Q26474|LACH_SCHAM	sp|Q26474|LACH_SCHAM	sp|Q26474|LACH_SCHAM	tr|A0A8X7C9V8|A0A8X7C9V8_9ARAC	tr|A0A4Y2CJ00|A0A4Y2CJ00_ARAVE	tr|A0A4Y2CJ00|A0A4Y2CJ00_ARAVE
IGFBP	TRINITY_DN623_c0_g4_i1.p1	TRINITY_DN623_c0_g4_i1	IPR003598; IPR003599; IPR007110; IPR013098; IPR013783; IPR036179	Immunoglobulin subtype 2; Immunoglobulin subtype; Immunoglobulin-like domain; Immunoglobulin I-set; Immunoglobulin-like fold; Immunoglobulin-like domain superfamily	21	MVVWNFKLLLFICSLILEGCASLTDITYEGRKYVAEGQSFIMSCMKSSYGIPKWSRNGLAIDPSLDPDYVVVEENLPNDKIRIELKVKMAGWRHRGEYKCDSLNSNSHLIEIVPSRESDQEMCNQARVQLRPNRTLKLVCDQEENVVFPINWYKDGKRILESEEDTRIRMEGRTLLIAKSNEGDAGEYMCVIEMSGLSYPFADHLGTRIKVTYASRVENFPTQIRPILNRNLSMECQVQGFPIPRVEWFVDGFPIEEYRQNDSRYGVTDNSQGLPKAVFVIRDVKYGDNHQVTCIADNLDGSAETATLLAVRGKA*	316	TRUE	1	22	sp|G4V4G1|IGFBP_CUPSA	sp|G4V4G1|IGFBP_CUPSA	sp|G4V4G1|IGFBP_CUPSA	sp|G4V4G1|IGFBP_CUPSA	sp|G4V4G1|IGFBP_CUPSA	sp|G4V4G1|IGFBP_CUPSA	sp|Q1HLC0|LOSAC_LONON	sp|Q1HLC0|LOSAC_LONON	sp|Q1HLC0|LOSAC_LONON	sp|Q96RW7|HMCN1_HUMAN	sp|D3ZZ80|OBSL1_RAT	sp|D3ZZ80|OBSL1_RAT	tr|A0A8X6QV71|A0A8X6QV71_NEPPI	tr|A0A8X6GXW9|A0A8X6GXW9_TRICU	tr|A0A8X6GXW9|A0A8X6GXW9_TRICU
IGFBP	TRINITY_DN648_c0_g1_i7.p1	TRINITY_DN648_c0_g1_i7	IPR003598; IPR003599; IPR003961; IPR007110; IPR013098; IPR013783; IPR036116; IPR036179; IPR043204	Immunoglobulin subtype 2; Immunoglobulin subtype; Fibronectin type III; Immunoglobulin-like domain; Immunoglobulin I-set; Immunoglobulin-like fold; Fibronectin type III superfamily; Immunoglobulin-like domain superfamily; Basigin-like	310	MLRPIVLGLFLSIALCFAELDDDYAEEVPSTHKPHLLSSTTLVEATIGESVTFPCEVDDLGDFVLLWKKGKNRILFAGDLRINRDERIKIDKTSLVISSIHPKDSGEYVCQISTNPPLELSHTLDVLYPPAVKPHPQDGLITVKEGETVTLTCTATGNPKPTITWKHAGRHYDNSDMTSFHISSAQKGDSGEYECIADNSVGEPASAVITVEVVSAPKVYPEPKSGLLVVKEGEPIAISCEATGDPTPVISWKRPGGDKAMKQREENKIVISEADRSHAGSYECIANNSLGIFTSAIIRVQVLYTPEIQVPHSWIHAGEGTNVNISCIIRGEPVPSVMWKKADGHTIHNSDHYHLTSNNHLHTLELRQLKEEDFGRYECVASNSLSSTTENVHIIGTPQ…	535	TRUE	1	18	sp|G4V4G1|IGFBP_CUPSA	sp|G4V4G1|IGFBP_CUPSA	sp|G4V4G1|IGFBP_CUPSA	sp|G4V4G1|IGFBP_CUPSA	sp|G4V4G1|IGFBP_CUPSA	sp|G4V4G1|IGFBP_CUPSA	sp|Q1HLC0|LOSAC_LONON	sp|Q1HLC0|LOSAC_LONON	sp|Q1HLC0|LOSAC_LONON	sp|A4IGL7|PXDN_XENTR	sp|Q9ULH4|LRFN2_HUMAN	sp|Q9ULH4|LRFN2_HUMAN	tr|A0A8X6N6Q0|A0A8X6N6Q0_NEPPI	tr|A0A8X6N6Q0|A0A8X6N6Q0_NEPPI	tr|A0A8X6N6Q0|A0A8X6N6Q0_NEPPI
IGFBP	NODE_10968_length_1222_cov_274482.988003_g8923_i0.p2	NODE_10968_length_1222_cov_274482.988003_g8923_i0	IPR000867; IPR009030; IPR011390	Insulin-like growth factor-binding protein, IGFBP; Growth factor receptor cysteine-rich domain superfamily; Insulin-like growth factor binding protein-related protein (IGFBP-rP), MAC25	28887	TMQANLFIAVYLAFIVSCLALDCPGCNRTLCKDPGSCRLGETTDFCGCCTVCYKGVGEKCGGPWNVFGVCANRLTCIRLQGKDPIRNFNSTGKCLALP*	99	TRUE	1	20	sp|G4V4G1|IGFBP_CUPSA	sp|P0CJ14|VP302_LYCMC	sp|P0CJ14|VP302_LYCMC	sp|P0CJ14|VP302_LYCMC	sp|G4V4G1|IGFBP_CUPSA	sp|G4V4G1|IGFBP_CUPSA	sp|P0CJ14|VP302_LYCMC	sp|P0CJ14|VP302_LYCMC	sp|P0CJ14|VP302_LYCMC	sp|G4V4G0|SIBD2_CUPSA	sp|P0CJ14|VP302_LYCMC	sp|P0CJ14|VP302_LYCMC	tr|A0A4Q8K956|A0A4Q8K956_9ARAC	tr|A0A4Q8K956|A0A4Q8K956_9ARAC	tr|A0A4Q8K956|A0A4Q8K956_9ARAC
IGFBP	NODE_18560_length_648_cov_53076.568297_g15838_i0.p1 NODE_25339_length_457_cov_9214.196517_g22556_i0.p1 NODE_25445_length_455_cov_8195.115000_g22662_i0.p1	NODE_18560_length_648_cov_53076.568297_g15838_i0; NODE_25339_length_457_cov_9214.196517_g22556_i0; NODE_25445_length_455_cov_8195.115000_g22662_i0	IPR000867; IPR009030; IPR011390	Insulin-like growth factor-binding protein, IGFBP; Growth factor receptor cysteine-rich domain superfamily; Insulin-like growth factor binding protein-related protein (IGFBP-rP), MAC25	5887	TMQANLFIAVYLAFIVSCLALDCPGCNRTLCKDPGSCRLGETTDFCGCCTVCYKGVGEKCGGPWNVFGVCANRLTCIRLQGKDPIRNFNSAGKCLALP*	99	TRUE	1	20	sp|G4V4G1|IGFBP_CUPSA	sp|P0CJ14|VP302_LYCMC	sp|P0CJ14|VP302_LYCMC	sp|P0CJ14|VP302_LYCMC	sp|G4V4G1|IGFBP_CUPSA	sp|G4V4G1|IGFBP_CUPSA	sp|P0CJ14|VP302_LYCMC	sp|P0CJ14|VP302_LYCMC	sp|P0CJ14|VP302_LYCMC	sp|G4V4G0|SIBD2_CUPSA	sp|P0CJ14|VP302_LYCMC	sp|P0CJ14|VP302_LYCMC	tr|A0A4Q8K956|A0A4Q8K956_9ARAC	tr|A0A4Q8K956|A0A4Q8K956_9ARAC	tr|A0A4Q8K956|A0A4Q8K956_9ARAC
IGFBP	NODE_24351_length_476_cov_5.349169_g21570_i0.p1 NODE_24579_length_476_cov_5.391924_g21747_i0.p1 TRINITY_DN17560_c0_g1_i1.p1 TRINITY_DN17560_c0_g1_i2.p1	NODE_24351_length_476_cov_5.349169_g21570_i0; NODE_24579_length_476_cov_5.391924_g21747_i0; TRINITY_DN17560_c0_g1_i1; TRINITY_DN17560_c0_g1_i2	IPR000867; IPR009030; IPR011390	Insulin-like growth factor-binding protein, IGFBP; Growth factor receptor cysteine-rich domain superfamily; Insulin-like growth factor binding protein-related protein (IGFBP-rP), MAC25	20	MLFLHLCGMLFVIVSTSLSTATNDDDREILCSDITCDDYECPESLDCEFGEVPDVCECCYACAKGPGENCGGMFDLAGTCAWGYSCQPHPKYPQMPGVCVKY*	103	TRUE	1	21	sp|G4V4G1|IGFBP_CUPSA	sp|P0CJ14|VP302_LYCMC	sp|P0CJ14|VP302_LYCMC	sp|P0CJ14|VP302_LYCMC	sp|G4V4G1|IGFBP_CUPSA	sp|G4V4G1|IGFBP_CUPSA	sp|P0CJ14|VP302_LYCMC	sp|P0CJ14|VP302_LYCMC	sp|P0CJ14|VP302_LYCMC	sp|G4V4G0|SIBD2_CUPSA	sp|G4V4G0|SIBD2_CUPSA	sp|G4V4G0|SIBD2_CUPSA	tr|A0A8X6LEZ2|A0A8X6LEZ2_TRICU	tr|A0A8X6REV6|A0A8X6REV6_TRICX	tr|A0A8X6REV6|A0A8X6REV6_TRICX
IGFBP	NODE_25769_length_453_cov_7730.482412_g22936_i0.p1	NODE_25769_length_453_cov_7730.482412_g22936_i0	IPR000867; IPR009030; IPR011390	Insulin-like growth factor-binding protein, IGFBP; Growth factor receptor cysteine-rich domain superfamily; Insulin-like growth factor binding protein-related protein (IGFBP-rP), MAC25	921	TMQANLFIAVYLAFIVSCLALDCPGCNRTLCKDPGSCRLGETTDFCGCCTVCYKGVGEKCGGPWNVFGVCANRLTCIRLQGKDPIRNFNSAGKCLDLP*	99	TRUE	1	20	sp|G4V4G1|IGFBP_CUPSA	sp|P0CJ14|VP302_LYCMC	sp|P0CJ14|VP302_LYCMC	sp|P0CJ14|VP302_LYCMC	sp|G4V4G1|IGFBP_CUPSA	sp|G4V4G1|IGFBP_CUPSA	sp|P0CJ14|VP302_LYCMC	sp|P0CJ14|VP302_LYCMC	sp|P0CJ14|VP302_LYCMC	sp|G4V4G0|SIBD2_CUPSA	sp|P0CJ14|VP302_LYCMC	sp|P0CJ14|VP302_LYCMC	tr|A0A4Q8K956|A0A4Q8K956_9ARAC	tr|A0A4Q8K956|A0A4Q8K956_9ARAC	tr|A0A4Q8K956|A0A4Q8K956_9ARAC
IGFBP	NODE_3217_length_2831_cov_1552.274135_g79_i3.p2 NODE_3254_length_2831_cov_1632.351945_g77_i2.p2	NODE_3217_length_2831_cov_1552.274135_g79_i3; NODE_3254_length_2831_cov_1632.351945_g77_i2	IPR000867; IPR009030; IPR011390	Insulin-like growth factor-binding protein, IGFBP; Growth factor receptor cysteine-rich domain superfamily; Insulin-like growth factor binding protein-related protein (IGFBP-rP), MAC25	7729	MQANLFIAVYLAFIVSCLALDCPGCNRTLCKDPGSCRLGETTDFCGCCTVCYKGVGEKCGGPWNVFGVCANRLTCIRLQGKDPIRNFNSAGKCLALP*	98	TRUE	1	19	sp|G4V4G1|IGFBP_CUPSA	sp|P0CJ14|VP302_LYCMC	sp|P0CJ14|VP302_LYCMC	sp|P0CJ14|VP302_LYCMC	sp|G4V4G1|IGFBP_CUPSA	sp|G4V4G1|IGFBP_CUPSA	sp|P0CJ14|VP302_LYCMC	sp|P0CJ14|VP302_LYCMC	sp|P0CJ14|VP302_LYCMC	sp|G4V4G0|SIBD2_CUPSA	sp|P0CJ14|VP302_LYCMC	sp|P0CJ14|VP302_LYCMC	tr|A0A4Q8K956|A0A4Q8K956_9ARAC	tr|A0A4Q8K956|A0A4Q8K956_9ARAC	tr|A0A4Q8K956|A0A4Q8K956_9ARAC
IGFBP	TRINITY_DN1028_c0_g1_i10.p1 TRINITY_DN1028_c0_g1_i2.p1	TRINITY_DN1028_c0_g1_i10; TRINITY_DN1028_c0_g1_i2	IPR000867; IPR009030; IPR011390	Insulin-like growth factor-binding protein, IGFBP; Growth factor receptor cysteine-rich domain superfamily; Insulin-like growth factor binding protein-related protein (IGFBP-rP), MAC25	2524	MQANLFIAVYLAFIVSCLALDCPGCNRTLCKDPGSCRLGETTDFWGCCTVCYKGVGEKCGGPWNVFGVCANRLTCIRLQGKDPIRNFNSAGKCLALP*	98	TRUE	1	19	sp|G4V4G1|IGFBP_CUPSA	sp|P0CJ14|VP302_LYCMC	sp|P0CJ14|VP302_LYCMC	sp|P0CJ14|VP302_LYCMC	sp|G4V4G1|IGFBP_CUPSA	sp|G4V4G1|IGFBP_CUPSA	sp|P0CJ14|VP302_LYCMC	sp|P0CJ14|VP302_LYCMC	sp|P0CJ14|VP302_LYCMC	sp|G4V4G0|SIBD2_CUPSA	sp|P0CJ14|VP302_LYCMC	sp|P0CJ14|VP302_LYCMC	tr|A0A4Q8K956|A0A4Q8K956_9ARAC	tr|A0A4Q8K956|A0A4Q8K956_9ARAC	tr|A0A4Q8K956|A0A4Q8K956_9ARAC
IGFBP	TRINITY_DN1028_c0_g1_i12.p1	TRINITY_DN1028_c0_g1_i12	IPR000867; IPR009030; IPR011390	Insulin-like growth factor-binding protein, IGFBP; Growth factor receptor cysteine-rich domain superfamily; Insulin-like growth factor binding protein-related protein (IGFBP-rP), MAC25	1228	VNYIYIQEVRKAVVSTQSTGSFHCFLLTGTMQANLFIAVYLAFIVSCLALDCPGCNRTLCKDPGSCRLGETTDFWGCCTVCYKGVGEKCGGPWNVFGVCANRLTCIRLQGKDPIRNFNSAGKCLALP*	128	TRUE	1	49	sp|G4V4G1|IGFBP_CUPSA	sp|P0CJ14|VP302_LYCMC	sp|P0CJ14|VP302_LYCMC	sp|P0CJ14|VP302_LYCMC	sp|G4V4G1|IGFBP_CUPSA	sp|G4V4G1|IGFBP_CUPSA	sp|P0CJ14|VP302_LYCMC	sp|P0CJ14|VP302_LYCMC	sp|P0CJ14|VP302_LYCMC	sp|G4V4G0|SIBD2_CUPSA	sp|P0CJ14|VP302_LYCMC	sp|P0CJ14|VP302_LYCMC	tr|A0A4Q8K956|A0A4Q8K956_9ARAC	tr|A0A4Q8K956|A0A4Q8K956_9ARAC	tr|A0A4Q8K956|A0A4Q8K956_9ARAC
IGFBP	TRINITY_DN1028_c0_g1_i3.p1	TRINITY_DN1028_c0_g1_i3	IPR000867; IPR009030; IPR011390	Insulin-like growth factor-binding protein, IGFBP; Growth factor receptor cysteine-rich domain superfamily; Insulin-like growth factor binding protein-related protein (IGFBP-rP), MAC25	1168	MKRSLKGFFSGTMQANLFIAVYLAFIVSCLALDCPGCNRTLCKDPGSCRLGETTDFWGCCTVCYKGVGEKCGGPWNVFGVCANRLTCIRLQGKDPIRNFNSAGKCLALP*	110	TRUE	1	31	sp|G4V4G1|IGFBP_CUPSA	sp|P0CJ14|VP302_LYCMC	sp|P0CJ14|VP302_LYCMC	sp|P0CJ14|VP302_LYCMC	sp|G4V4G1|IGFBP_CUPSA	sp|G4V4G1|IGFBP_CUPSA	sp|P0CJ14|VP302_LYCMC	sp|P0CJ14|VP302_LYCMC	sp|P0CJ14|VP302_LYCMC	sp|G4V4G0|SIBD2_CUPSA	sp|P0CJ14|VP302_LYCMC	sp|P0CJ14|VP302_LYCMC	tr|A0A4Q8K956|A0A4Q8K956_9ARAC	tr|A0A4Q8K956|A0A4Q8K956_9ARAC	tr|A0A4Q8K956|A0A4Q8K956_9ARAC
IGFBP	NODE_10837_length_1236_cov_91.513971_g8833_i0.p1 NODE_10866_length_1236_cov_95.780694_g8842_i0.p1 TRINITY_DN28152_c0_g1_i1.p1	NODE_10837_length_1236_cov_91.513971_g8833_i0; NODE_10866_length_1236_cov_95.780694_g8842_i0; TRINITY_DN28152_c0_g1_i1	IPR003598; IPR003599; IPR007110; IPR013098; IPR013783; IPR036179	Immunoglobulin subtype 2; Immunoglobulin subtype; Immunoglobulin-like domain; Immunoglobulin I-set; Immunoglobulin-like fold; Immunoglobulin-like domain superfamily	1034	MPIWCPTTFVVLLAVPFTLSRHLEHTKRAGRRHEDLRHGDDSESPFPRTHLRLHAKPPKVLHMHEGGSDFLECQAGGSPLPRIYWLKNGEQMTQIDLVDEMELVSDSPSSLHIGATSSRLYLDCISMGDEAEYTCVAESANHRESTTTSVTVSSSDDKGCRDRKQFGQAPRIHTWTKTVLETQGQDVKVVCRAKGDPKPTVKWLDPHGDAIDDSSTKYDLESNGDLTIRNLKWADMGNFVCLAENTHGTARVETFVYPASPEDE*	265	TRUE	1	20	sp|G4V4G1|IGFBP_CUPSA				sp|G4V4G1|IGFBP_CUPSA	sp|G4V4G1|IGFBP_CUPSA	sp|Q1HLC0|LOSAC_LONON	sp|Q1HLC0|LOSAC_LONON	sp|Q1HLC0|LOSAC_LONON	sp|G5ECB1|ZIG4_CAEEL	sp|P34082|FAS2_DROME	sp|P34082|FAS2_DROME	tr|A0A4Y2BLV8|A0A4Y2BLV8_ARAVE	tr|A0A8X6NT68|A0A8X6NT68_NEPPI	tr|A0A8X6NT68|A0A8X6NT68_NEPPI
IGFBP	NODE_1425_length_3819_cov_428.270457_g1127_i0.p1 NODE_1429_length_3814_cov_448.435754_g1149_i0.p1	NODE_1425_length_3819_cov_428.270457_g1127_i0; NODE_1429_length_3814_cov_448.435754_g1149_i0	IPR003598; IPR003599; IPR007110; IPR013098; IPR013783; IPR036179	Immunoglobulin subtype 2; Immunoglobulin subtype; Immunoglobulin-like domain; Immunoglobulin I-set; Immunoglobulin-like fold; Immunoglobulin-like domain superfamily	3431	MVVWNFKLLLFICSLILEGCASLTDITYEGRKYVAEGQSFIMSCMKSSYGIPKWSRNGLAIDPSLDPDYVVVEENLPNDKIRIELKVKMAGWRHRGEYKCDSLNSNSHLIEIVPSRESDQEMCNQARVQLRPNRTLKLVCDQEENVVFPINWYKDGKRILESEEDTRIRMEGRTLLIAKSNEGDAGEYMCVIEMSGLSYPFADHLGTRIKVTYASRVENFPTQIRPILNRNLSMECQVQGFPIPRVEWFVDGFPIEEYRQNDSRYGVTDNSQGLPKAVFVIRDVKYGDNHQVTCIADNLDGSAETATLLAVRENAITTNEEEQGKGIILTPGHDLLLQCNNTDGITAEISWLKDGKQLNLTDARVQIIAANNSLLITNTVESDCGNYTCKGGGDEAVIA…	563	TRUE	1	22	sp|G4V4G1|IGFBP_CUPSA				sp|G4V4G1|IGFBP_CUPSA	sp|G4V4G1|IGFBP_CUPSA	sp|Q1HLC0|LOSAC_LONON	sp|Q1HLC0|LOSAC_LONON	sp|Q1HLC0|LOSAC_LONON	sp|Q96RW7|HMCN1_HUMAN	sp|F1LW30|UNC5D_RAT	sp|F1LW30|UNC5D_RAT	tr|A0A8X6QV71|A0A8X6QV71_NEPPI	tr|A0A8X6GXW9|A0A8X6GXW9_TRICU	tr|A0A8X6GXW9|A0A8X6GXW9_TRICU
kunitz	NODE_2170_length_3337_cov_53.856185_g434_i1.p1 TRINITY_DN1981_c0_g1_i3.p1	NODE_2170_length_3337_cov_53.856185_g434_i1; TRINITY_DN1981_c0_g1_i3	IPR000884; IPR002223; IPR020901; IPR036383; IPR036880; IPR044004	Thrombospondin type-1 (TSP1) repeat; Pancreatic trypsin inhibitor Kunitz domain; Proteinase inhibitor I2, Kunitz, conserved site; Thrombospondin type-1 (TSP1) repeat superfamily; Pancreatic trypsin inhibitor Kunitz domain superfamily; Spondin-like TSP1 domain	389	MPIYKTLFVFASMFISRMCFPFQLDPKCAVTHWSEWSPCTVTCGKGLKVRTRLYLSPAALSMCNVELMQKAPCTADKPDCTVNLTEAKKNCMQPKEVGPCRGYFPRWYYDVGRTMCLQFIYGGCRGNRNNFERYADCNRMCETMLRAPLSALTPLSTSPALPMDNKDQPPVIDCVVTPWSDWSPCSHTCGNGRKERRRMIKLNPENNGKPCPAKLVQRRKCKDNPPCPDRMSDREAVDCQLNPWSEWTPCSKTCGQGGTQQRTKTVKVPPKNNGAACGPKIERKYCTLPPCPLY*	295	TRUE	1	21	sp|P0CH75|VKT25_CYRHA	sp|A0A6P8HC43|ATPI1_ACTTE	sp|P0CH75|VKT25_CYRHA	sp|P0CH75|VKT25_CYRHA	sp|Q8T3S7|VKT1_ARAVE	sp|P0CH75|VKT25_CYRHA	sp|A0A6P8HC43|ATPI1_ACTTE	sp|P0CH75|VKT25_CYRHA	sp|P0CH75|VKT25_CYRHA	sp|Q9GLX9|SPON1_BOVIN	sp|H2A0N9|KCP4_PINMG	sp|H2A0N9|KCP4_PINMG	tr|A0A4Y2ELK7|A0A4Y2ELK7_ARAVE	tr|A0A8X6X3R1|A0A8X6X3R1_9ARAC	tr|A0A8X6X3R1|A0A8X6X3R1_9ARAC
kunitz	NODE_579_length_4845_cov_37.356576_g434_i0.p1 NODE_560_length_4855_cov_39.557708_g434_i0.p1	NODE_579_length_4845_cov_37.356576_g434_i0; NODE_560_length_4855_cov_39.557708_g434_i0	IPR000884; IPR002223; IPR002861; IPR009465; IPR020901; IPR036383; IPR036880; IPR038678; IPR042307; IPR044004	Thrombospondin type-1 (TSP1) repeat; Pancreatic trypsin inhibitor Kunitz domain; Reeler domain; Spondin, N-terminal; Proteinase inhibitor I2, Kunitz, conserved site; Thrombospondin type-1 (TSP1) repeat superfamily; Pancreatic trypsin inhibitor Kunitz domain superfamily; Spondin, N-terminal domain superfamily; Reeler domain superfamily; Spondin-like TSP1 domain	434	IVCKERSRHLARGFPWVNFRGCLMGVPLFVSLLLVAAFGAAVRGAEPAAETEPRMIPQSFPGRCRRAPPGVSIPKVPGDNGFYIKISGNPEKYQPGELYTVTLQGFTSQFAVQKFIGFMLMVEPKEIRNDISARPDVGSFQLFGDAMCKYSEECPNAIVHASLIPKQDIQVMWKAPPAGTGCVVFKATVQENREVWYMDEGGLIRELCEEEQENQDEQPEIIEDCCACDEAKYELTFEGLWSRHTHPKDFPTNEWLTHFSDIIGASHTGDFRMWEYGGIASEGVKEVAERGITKRLESELKTESNKIRTIIKARGLWYPNVQGKTFAVYRVDKYHHLMSLLTMLGPSPDWIVGVSALELCLKNCSWVTEKVMNLYPWDAGTDSGMTYISSKLPTVPQEK…	852	TRUE	1	44	sp|P0CH75|VKT25_CYRHA	sp|A0A6P8HC43|ATPI1_ACTTE	sp|P0CH75|VKT25_CYRHA	sp|P0CH75|VKT25_CYRHA	sp|Q8T3S7|VKT1_ARAVE	sp|P0CH75|VKT25_CYRHA	sp|A0A6P8HC43|ATPI1_ACTTE	sp|P0CH75|VKT25_CYRHA	sp|P0CH75|VKT25_CYRHA	sp|Q9GLX9|SPON1_BOVIN	sp|H2A0N9|KCP4_PINMG	sp|H2A0N9|KCP4_PINMG	tr|A0A8T0ED38|A0A8T0ED38_ARGBR	tr|A0A2L2Z4X4|A0A2L2Z4X4_PARTP	tr|A0A2L2Z4X4|A0A2L2Z4X4_PARTP
kunitz	NODE_15777_length_789_cov_99.604905_g13189_i0.p1 NODE_15856_length_789_cov_104.194823_g13233_i0.p1 TRINITY_DN4025_c0_g1_i1.p1	NODE_15777_length_789_cov_99.604905_g13189_i0; NODE_15856_length_789_cov_104.194823_g13233_i0; TRINITY_DN4025_c0_g1_i1	IPR002223; IPR020901; IPR036880	Pancreatic trypsin inhibitor Kunitz domain; Proteinase inhibitor I2, Kunitz, conserved site; Pancreatic trypsin inhibitor Kunitz domain superfamily	682	MTNVIALLLISSTVVAIAAAVQSNFPRPNYDNIPQCVQPKESGVCLAYIPSFYYNPSIEKCERFIYGGCSGNKNRFRSEAECMKTCGGFKLTTTKFELVTEASDNVKRSVEMDVCSLPMEVGHCYAAFPKYYFNGEKCETFTYGGCGGNENNFWSLEECEKACPPRDSAASVENNANETS*	181	TRUE	1	20	sp|P0CH75|VKT25_CYRHA	sp|W4VSH9|VKT1_TRILK	sp|P0DMJ2|VKT3C_ACTEQ	sp|P0DMJ2|VKT3C_ACTEQ	sp|W4VSH9|VKT1_TRILK	sp|P0CH75|VKT25_CYRHA	sp|W4VSH9|VKT1_TRILK	sp|Q9TWG0|VKT1_ANESU	sp|Q9TWG0|VKT1_ANESU	sp|W4VSH9|VKT1_TRILK	sp|P0DMJ2|VKT3C_ACTEQ	sp|P0DMJ2|VKT3C_ACTEQ	tr|A0A8X6QFM8|A0A8X6QFM8_NEPPI	tr|A0A811A951|A0A811A951_9POXV	tr|A0A811A951|A0A811A951_9POXV
kunitz	TRINITY_DN984_c0_g1_i20.p1	TRINITY_DN984_c0_g1_i20	IPR002223; IPR002919; IPR020901; IPR036084; IPR036880	Pancreatic trypsin inhibitor Kunitz domain; Trypsin Inhibitor-like, cysteine rich domain; Proteinase inhibitor I2, Kunitz, conserved site; Serine protease inhibitor-like superfamily; Pancreatic trypsin inhibitor Kunitz domain superfamily	43	MGARVLTFGFSLLMVAVAVGDGQLQRPPVRPTPYPPICKNNEEYQQCGCLRTCCNGGKPQGCAAQCTSGCFCKDGLVRNKNGVCIPLKDCNKTSGPTPSCGVDEEYYDCVPTCRDTCETYNSKAAICPEYCRSGCFCKKGWVKNSVGKCVPTSQCNPPTEKPPRCPKDEEFYADCAPSCTGTCENYNKSGIFNCPLCRPGCWCKKGLVRAKDGKCIAPSKCDVPTEECKGYNEVLVDCAKPKWCNTCGIKGNCKLSKCDKGCDCKPNYYRNGTGICIPESQCPEECGAGEEYQECGTLCPRTCANLPYQIRCIAGCKRGCFCKEGLVRNYNNVCVKPEQCENKQCKVNEEYQKCGNACPETCSSLGKPQLCSTHCVSGCFCQEGFVKDDNGVCVEPSEC…	900	TRUE	1	22	sp|Q8T3S7|VKT1_ARAVE	sp|Q6T269|VKT3_BITGA	sp|Q8T3S7|VKT1_ARAVE	sp|Q8T3S7|VKT1_ARAVE	sp|W4VSH9|VKT1_TRILK	sp|Q8T3S7|VKT1_ARAVE	sp|Q6T269|VKT3_BITGA	sp|Q8T3S7|VKT1_ARAVE	sp|Q8T3S7|VKT1_ARAVE	sp|O88799|ZAN_MOUSE	sp|Q8T3S7|VKT1_ARAVE	sp|Q8T3S7|VKT1_ARAVE	tr|A0A8T0EHP7|A0A8T0EHP7_ARGBR	tr|A0A5F8HA00|A0A5F8HA00_MONDO	tr|A0A5F8HA00|A0A5F8HA00_MONDO
kunitz	TRINITY_DN984_c0_g1_i22.p1	TRINITY_DN984_c0_g1_i22	IPR002223; IPR002919; IPR020901; IPR036084; IPR036880	Pancreatic trypsin inhibitor Kunitz domain; Trypsin Inhibitor-like, cysteine rich domain; Proteinase inhibitor I2, Kunitz, conserved site; Serine protease inhibitor-like superfamily; Pancreatic trypsin inhibitor Kunitz domain superfamily	35	MGARVLTFGFSLLMVAVAVGDGQLQRPPVRPTPYPPICKNNEEYQQCGCLRTCCNGGKPQGCAAQCTSGCFCKDGLVRNKNGVCIPLKDCNKTSGPTPSCGVDEEYYDCVPTCRDTCETYNSKAAICPEYCRSGCFCKKGWVKNSVGKCVPTSQCNPPTEKPPRCPKDEEFYADCAPSCTGTCENYNKSGIFNCPLCRPGCWCKKGLVRAKDGKCIAPSKCDVPTEECKGYNEVLVDCAKPKWCNTCGIKGNCKLSKCDKGCDCKPNYYRNGTGICIPESQCPGSTPSCGEDEVYYKDCAPSCTGSCDTYGKEAVILCPICRPGCWCKQGLVKNKDGKCIPFSQCDNKPEEECGAGEEYQECGTLCPRTCANLPYQIRCIAGCKRGCFCKEGLVRNYNN…	906	TRUE	1	22	sp|Q8T3S7|VKT1_ARAVE	sp|Q6T269|VKT3_BITGA	sp|Q8T3S7|VKT1_ARAVE	sp|Q8T3S7|VKT1_ARAVE	sp|W4VSH9|VKT1_TRILK	sp|Q8T3S7|VKT1_ARAVE	sp|Q6T269|VKT3_BITGA	sp|Q8T3S7|VKT1_ARAVE	sp|Q8T3S7|VKT1_ARAVE	sp|O88799|ZAN_MOUSE	sp|Q8T3S7|VKT1_ARAVE	sp|Q8T3S7|VKT1_ARAVE	tr|A0A8T0EG84|A0A8T0EG84_ARGBR	tr|A0A5F8HA00|A0A5F8HA00_MONDO	tr|A0A5F8HA00|A0A5F8HA00_MONDO
kunitz	TRINITY_DN984_c0_g1_i4.p1	TRINITY_DN984_c0_g1_i4	IPR002223; IPR002919; IPR020901; IPR036084; IPR036880	Pancreatic trypsin inhibitor Kunitz domain; Trypsin Inhibitor-like, cysteine rich domain; Proteinase inhibitor I2, Kunitz, conserved site; Serine protease inhibitor-like superfamily; Pancreatic trypsin inhibitor Kunitz domain superfamily	39	MGARVLTFGFSLLMVAVAVGDGQLQRPPVRPTPYPPICKNNEEYQQCGCLRTCCNGGKPQGCAAQCTSGCFCKDGLVRNKNGVCIPLKDCNKTSGPTPSCGVDEEYYDCVPTCRDTCETYNSKAAICPEYCRSGCFCKKGWVKNSVGKCVPTSQCNPPTEECKGYNEVLVDCAKPKWCNTCGIKGNCKLSKCDKGCDCKPNYYRNGTGICIPESQCPGSTPSCGEDEVYYKDCAPSCTGSCDTYGKEAVILCPICRPGCWCKQGLVKNKDGKCIPFSQCDNKPEEECGAGEEYQECGTLCPRTCANLPYQIRCIAGCKRGCFCKEGLVRNYNNVCVKPEQCENKQCKVNEEYQKCGNACPETCSSLGKPQLCSTHCVSGCFCQEGFVKDDNGVCVEPSE…	901	TRUE	1	22	sp|Q8T3S7|VKT1_ARAVE	sp|Q6T269|VKT3_BITGA	sp|Q8T3S7|VKT1_ARAVE	sp|Q8T3S7|VKT1_ARAVE	sp|W4VSH9|VKT1_TRILK	sp|Q8T3S7|VKT1_ARAVE	sp|Q6T269|VKT3_BITGA	sp|Q8T3S7|VKT1_ARAVE	sp|Q8T3S7|VKT1_ARAVE	sp|O88799|ZAN_MOUSE	sp|Q8T3S7|VKT1_ARAVE	sp|Q8T3S7|VKT1_ARAVE	tr|A0A8T0EHP7|A0A8T0EHP7_ARGBR	tr|A0A5F8HA00|A0A5F8HA00_MONDO	tr|A0A5F8HA00|A0A5F8HA00_MONDO
kunitz	TRINITY_DN42363_c0_g1_i1.p1	TRINITY_DN42363_c0_g1_i1	IPR002223; IPR020901; IPR036880	Pancreatic trypsin inhibitor Kunitz domain; Proteinase inhibitor I2, Kunitz, conserved site; Pancreatic trypsin inhibitor Kunitz domain superfamily	3	KQWYQRRVRDAVKMKHGVNISVLICLLVLTISIHFSRADGCDLCTLQADHGNCRKNITRYYYNVNKLFCETFTYGGCYGNANNFESEDECNWKCAPT*	98	TRUE	1	38	sp|W4VSH9|VKT1_TRILK	sp|Q6T6S5|VKT2_BITGA	sp|W4VSH9|VKT1_TRILK	sp|W4VSH9|VKT1_TRILK	sp|W4VSH9|VKT1_TRILK	sp|W4VSH9|VKT1_TRILK	sp|Q6T6S5|VKT2_BITGA	sp|W4VSH9|VKT1_TRILK	sp|W4VSH9|VKT1_TRILK	sp|B5L5M7|IVBI_AUSSU	sp|Q60495|A4_CAVPO	sp|Q60495|A4_CAVPO	tr|A0A8C6Y2X0|A0A8C6Y2X0_NAJNA	tr|W2T102|W2T102_NECAM	tr|W2T102|W2T102_NECAM
MIT-atracotoxin	NODE_19878_length_600_cov_27.994495_g17122_i0.p1 NODE_20033_length_600_cov_29.478899_g17238_i0.p1	NODE_19878_length_600_cov_27.994495_g17122_i0; NODE_20033_length_600_cov_29.478899_g17238_i0	IPR023569	Prokineticin domain	70	SFVFITVCLVVVSSKFCQYEDDCGDDECCAAYSKNLSRRGRCLKLGRARSRCNPPEAKLDYYGGKFVTYCPCQDGLECDVRKNGLGRCKGTGTSEEPDTSSSAPDVTEETDAPDVTEETYAPDVTEDTDAPDGDNRDPVDEGQFGPGGERPRDDDCADWELPC*	164	TRUE	1	14	sp|Q5D231|T7358_ILLWI	sp|Q5D231|T7358_ILLWI	sp|Q5D231|T7358_ILLWI	sp|Q5D231|T7358_ILLWI	sp|Q5D231|T7358_ILLWI	sp|Q5D231|T7358_ILLWI	sp|Q5D231|T7358_ILLWI	sp|Q5D231|T7358_ILLWI	sp|Q5D231|T7358_ILLWI	sp|Q5D231|T7358_ILLWI	sp|Q5D231|T7358_ILLWI	sp|Q5D231|T7358_ILLWI	tr|A0A8X6YGG1|A0A8X6YGG1_9ARAC	tr|A0A087U6F3|A0A087U6F3_STEMI	tr|A0A087U6F3|A0A087U6F3_STEMI
MIT-atracotoxin	TRINITY_DN631_c0_g1_i1.p1 TRINITY_DN631_c0_g1_i2.p1	TRINITY_DN631_c0_g1_i1; TRINITY_DN631_c0_g1_i2	IPR009523; IPR023569	Prokineticin; Prokineticin domain	70	MKLIISFVFITVCLVVVSSKFCQYEDDCGDDECCAAYSKNLSRRGRCLKLGRARSRCNPPEAKLDYYGGKFVTYCPCQDGLECDVRKNGLGRCKGTGTSEEPDTSSSAPDVTEETDAPDVTEETYAPDVTEDTDAPDGDNRDPVDEGQFGPGGERPRDDDCADWELPC*	169	TRUE	1	19	sp|Q5D231|T7358_ILLWI	sp|Q5D231|T7358_ILLWI	sp|Q5D231|T7358_ILLWI	sp|Q5D231|T7358_ILLWI	sp|Q5D231|T7358_ILLWI	sp|Q5D231|T7358_ILLWI	sp|Q5D231|T7358_ILLWI	sp|Q5D231|T7358_ILLWI	sp|Q5D231|T7358_ILLWI	sp|Q5D231|T7358_ILLWI	sp|Q5D231|T7358_ILLWI	sp|Q5D231|T7358_ILLWI	tr|A0A8X6YGG1|A0A8X6YGG1_9ARAC	tr|A0A087U6F3|A0A087U6F3_STEMI	tr|A0A087U6F3|A0A087U6F3_STEMI
neurotoxin 02	NODE_4804_length_2327_cov_127.298856_g3914_i0.p1 NODE_4900_length_2327_cov_134.585387_g3977_i0.p1	NODE_4804_length_2327_cov_127.298856_g3914_i0; NODE_4900_length_2327_cov_134.585387_g3977_i0	IPR000118; IPR037277; IPR039036	Granulin; Granulin superfamily; Granulin family	1851	SRDFNPKKNLISYCQITKTTDHFKLAHLFYFSPVKLDMKILAVVLLFPIALGLKHVCPGGTARCPDSSTCCELLDKSYGCCPLENAICCDDHIHCCPADTKCSAGMCYQSTNTSTSLYSIKSNDIVCPGGEATCPDETTCCKSPPGQIPKYGCCPMSGAVCCNDGFHCCPNGTTCDVEAGKCLGDGFVSEMYRKKTLRPQLPKNGLALIRASSQHATNVVCPSSELQCPDLTTCCKTQSGDWGCCPFPNAQCCVDKIHCCPENMHCDATSQYCSQGVMNTTSLRKVQAKEISQEVKDIVCPDKTQCDSKSTCCELPQGKFGCCPYVNATCCSDRLHCCPNRSQCDVKLRRCILHESWMSNVLHAIFHKL*	370	TRUE	1	52	sp|B3EWT2|TX20A_CUPSA				sp|B3EWT2|TX20A_CUPSA	sp|B3EWT2|TX20A_CUPSA				sp|P23785|GRN_RAT	sp|P25776|ORYA_ORYSJ	sp|P25776|ORYA_ORYSJ	tr|A0A8X6YC61|A0A8X6YC61_9ARAC	tr|A0A183WMC3|A0A183WMC3_TRIRE	tr|A0A183WMC3|A0A183WMC3_TRIRE
neurotoxin 02	TRINITY_DN8751_c0_g1_i2.p1	TRINITY_DN8751_c0_g1_i2	IPR000118; IPR037277; IPR039036	Granulin; Granulin superfamily; Granulin family	973	MKILAVVLLFPIALGLKHVCPGGTARCPDSSTCCELLDKSYGCCPLENAICCDDHIHCCPADTKCSAGMCYQSTNTSTSLYSIKSNDIVCPGGEATCPDETTCCKSPPGQIPKYGCCPMSGAVCCNDGFHCCPNGTTCDVEAGKCLGDGFVSEMYRKKTLRPQLPKNGLALIRASSQHATNVVCPSSELQCPDLTTCCKTQSGDWGCCPFPNAQCCVDKIHCCPENMHCDATSQYCSQGVMNTTSLRKVQAKEISQEVKDIVCPDKTQCDSKSTCCELPQGKFGCCPYVNATCCSDRLHCCPNRSQCDVKLRRCILHESWMSNVLHAIFHKL*	333	TRUE	1	15	sp|B3EWT2|TX20A_CUPSA				sp|B3EWT2|TX20A_CUPSA	sp|B3EWT2|TX20A_CUPSA				sp|P23785|GRN_RAT	sp|P25776|ORYA_ORYSJ	sp|P25776|ORYA_ORYSJ	tr|A0A8X6YC61|A0A8X6YC61_9ARAC	tr|A0A183WMC3|A0A183WMC3_TRIRE	tr|A0A183WMC3|A0A183WMC3_TRIRE
neurotoxin 02	NODE_14532_length_878_cov_2394.674362_g82_i34.p3	NODE_14532_length_878_cov_2394.674362_g82_i34	IPR004169	Spider toxin	35	MLKLSSILLLAIIGLTIISASRGAFVEDVAEVVKSECDGLIEEIRGSTRRTCIIKYSDCTGRPKDCCDQASCRCTLFGSNCNCQRTGLFQGK*	93	TRUE	1	23	sp|B6DD53|TX24B_LYCSI	sp|P0DQR5|PNTX_XIBTU	sp|B6DD53|TX24B_LYCSI	sp|B6DD53|TX24B_LYCSI	sp|B6DD52|TX24A_LYCSI	sp|B6DD53|TX24B_LYCSI	sp|P0DQR5|PNTX_XIBTU	sp|B6DD53|TX24B_LYCSI	sp|B6DD53|TX24B_LYCSI	sp|P0DQR5|PNTX_XIBTU	sp|B6DD53|TX24B_LYCSI	sp|B6DD53|TX24B_LYCSI	tr|A0A6G4ZWG8|A0A6G4ZWG8_CARMO	tr|A0A6G5A477|A0A6G5A477_RHIMP	tr|A0A6G5A477|A0A6G5A477_RHIMP
neurotoxin 02	TRINITY_DN459_c0_g1_i4.p1	TRINITY_DN459_c0_g1_i4	IPR004169	Spider toxin	1489	MFKRRSVFMALVFVTTFLVLQIASAEEATDVEESEVRFDAEDQEKDRDSFEQFEVSSNGLPVREVSRKDCVDKTSFEQFEVSSNGLPVREVSRKDCVDKTPGCIEWSKACTHAPSKCCYNTACRCNLFGSNCQCQAMGSLEAVINRHYHGIVYCDVM*	158	TRUE	1	25	sp|P0DQP5|TBO2_TIBOB	sp|P0DQR5|PNTX_XIBTU	sp|P0DQP5|TBO2_TIBOB	sp|P0DQP5|TBO2_TIBOB	sp|B3EWT2|TX20A_CUPSA	sp|P0DQP5|TBO2_TIBOB	sp|P0DQR5|PNTX_XIBTU	sp|P0DQP5|TBO2_TIBOB	sp|P0DQP5|TBO2_TIBOB	sp|P0DQR5|PNTX_XIBTU	sp|P0DQP5|TBO2_TIBOB	sp|P0DQP5|TBO2_TIBOB	tr|A0A1J1IWH2|A0A1J1IWH2_9DIPT	tr|A0A087TBW8|A0A087TBW8_STEMI	tr|A0A087TBW8|A0A087TBW8_STEMI
neurotoxin 02	NODE_16315_length_762_cov_1426.189533_g3_i19.p1 TRINITY_DN459_c0_g1_i6.p1	NODE_16315_length_762_cov_1426.189533_g3_i19; TRINITY_DN459_c0_g1_i6	IPR004169	Spider toxin	4972	MFKRRSVFMALVFVTTFLVLQIASAEEATDVEESEVRFDAEDQEKDRDSFEQFEVSSNGLPVREVSRKDCVDKTPGCIEWSKACTHAPSKCCYNTACRCNLFGSNCQCQAMGSLEAVINRHYHGIVYCDVM*	132	TRUE	1	25	sp|P0DQP5|TBO2_TIBOB	sp|P0DQR5|PNTX_XIBTU	sp|P0DQP5|TBO2_TIBOB	sp|P0DQP5|TBO2_TIBOB	sp|P0DQP5|TBO2_TIBOB	sp|P0DQP5|TBO2_TIBOB	sp|P0DQR5|PNTX_XIBTU	sp|P0DQP5|TBO2_TIBOB	sp|P0DQP5|TBO2_TIBOB	sp|P0DQR5|PNTX_XIBTU	sp|P0DQP5|TBO2_TIBOB	sp|P0DQP5|TBO2_TIBOB	tr|A0A834XMS3|A0A834XMS3_9HYME	tr|A0A087TBW8|A0A087TBW8_STEMI	tr|A0A087TBW8|A0A087TBW8_STEMI
neurotoxin 02	NODE_17421_length_699_cov_1504.489130_g14737_i0.p1	NODE_17421_length_699_cov_1504.489130_g14737_i0	IPR004169	Spider toxin	1047	MFKRRSVFMALVFVTTFLVLQIASAEEATDVEESEVRFDAEDQEKDRDSFEQFEVSSNGLPVREVSRKDCVDKTPGCIEWSKACTHAPSKCCYNTACRCNLFGSNCQCQAMGSLEALINRHYHGIVYCDVM*	132	TRUE	1	25	sp|P0DQP5|TBO2_TIBOB	sp|P0DQR5|PNTX_XIBTU	sp|P0DQP5|TBO2_TIBOB	sp|P0DQP5|TBO2_TIBOB	sp|P0DQP5|TBO2_TIBOB	sp|P0DQP5|TBO2_TIBOB	sp|P0DQR5|PNTX_XIBTU	sp|P0DQP5|TBO2_TIBOB	sp|P0DQP5|TBO2_TIBOB	sp|P0DQR5|PNTX_XIBTU	sp|P0DQP5|TBO2_TIBOB	sp|P0DQP5|TBO2_TIBOB	tr|A0A834XMS3|A0A834XMS3_9HYME	tr|A0A087TBW8|A0A087TBW8_STEMI	tr|A0A087TBW8|A0A087TBW8_STEMI
neurotoxin 02	NODE_11967_length_1109_cov_97817.374763_g9745_i0.p1	NODE_11967_length_1109_cov_97817.374763_g9745_i0	IPR004169	Spider toxin	25356	AAMLFKVLVLVFCLTFIQAEENFEPTIQHLQSLFTLLPIDLGILPDFTQMLLRMTPTNKNKVKDAIIGLTIISASRGAFVEDVAEVVKSEGDGLIEEIRGSTRRTCIRKYSDCTGRPNDCCDQASCRCNLFGSNCKCQRKGIFQGK*	147	TRUE	1	19	sp|P0DQP5|TBO2_TIBOB	sp|P0DQR5|PNTX_XIBTU	sp|P0DQP5|TBO2_TIBOB	sp|P0DQP5|TBO2_TIBOB	sp|Q5Y4U4|TX20A_AGEOR	sp|P0DQP5|TBO2_TIBOB	sp|P0DQR5|PNTX_XIBTU	sp|P0DQP5|TBO2_TIBOB	sp|P0DQP5|TBO2_TIBOB	sp|P0DQR5|PNTX_XIBTU	sp|P0DQP5|TBO2_TIBOB	sp|P0DQP5|TBO2_TIBOB	tr|A0A7M7QY56|A0A7M7QY56_NASVI	tr|A0A336K798|A0A336K798_CULSO	tr|A0A336K798|A0A336K798_CULSO
neurotoxin 02	NODE_3165_length_2852_cov_5017.976046_g86_i13.p3 NODE_3209_length_2850_cov_5160.894097_g82_i12.p3	NODE_3165_length_2852_cov_5017.976046_g86_i13; NODE_3209_length_2850_cov_5160.894097_g82_i12	IPR004169	Spider toxin	1886	MLKLSSILLLAIIGLTIISASRGAFVEDVAEVVKSEGDGLIEEIRGSTRRTCIRKYSDCTGRPNDCCDQASCRCNLFGSNCKCQRKVAFI*	91	TRUE	1	23	sp|P0DQP5|TBO2_TIBOB	sp|P0DQR5|PNTX_XIBTU	sp|P0DQP5|TBO2_TIBOB	sp|P0DQP5|TBO2_TIBOB	sp|Q5Y4U4|TX20A_AGEOR	sp|P0DQP5|TBO2_TIBOB	sp|P0DQR5|PNTX_XIBTU	sp|P0DQP5|TBO2_TIBOB	sp|P0DQP5|TBO2_TIBOB	sp|P0DQR5|PNTX_XIBTU	sp|P0DQP5|TBO2_TIBOB	sp|P0DQP5|TBO2_TIBOB	tr|A0A087TD82|A0A087TD82_STEMI	tr|A0A336K798|A0A336K798_CULSO	tr|A0A336K798|A0A336K798_CULSO
neurotoxin 28	TRINITY_DN4132_c0_g1_i1.p1	TRINITY_DN4132_c0_g1_i1	IPR009030	Growth factor receptor cysteine-rich domain superfamily	2	MTSVTIIAVLAMVVIATLQVDATSPMRCPDQCYSCEPVNCPCGTYKDQCQCCDICRKCRGEACLMLAGEVCQEGDTCGDPNRSLLDMYNKPATCIPGK*	99	TRUE	1	22	sp|Q27Q53|TX4_LOXIN	sp|P0CJ14|VP302_LYCMC	sp|P0CJ14|VP302_LYCMC	sp|P0CJ14|VP302_LYCMC	sp|Q27Q53|TX4_LOXIN	sp|Q27Q53|TX4_LOXIN	sp|P0CJ14|VP302_LYCMC	sp|P0CJ14|VP302_LYCMC	sp|P0CJ14|VP302_LYCMC	sp|P81281|TRGS_TACTR	sp|P29279|CCN2_HUMAN	sp|P29279|CCN2_HUMAN	tr|A0A8X6IL93|A0A8X6IL93_TRICU	tr|A0A8T0F4Q6|A0A8T0F4Q6_ARGBR	tr|A0A8T0F4Q6|A0A8T0F4Q6_ARGBR
neurotoxin 28	TRINITY_DN4132_c0_g1_i3.p1	TRINITY_DN4132_c0_g1_i3	IPR009030	Growth factor receptor cysteine-rich domain superfamily	2	AVVSTQSTGSLRSGSLLSKIPRFKMTSVTIIAVLAMVVIATLQVDATSPMRCPDQCYSCEPVNCPCGTYKDQCQCCDICRKCRGEACLMLAGEVCQEGDTCGDPNRSLLDMYNKPATCIPGK*	123	TRUE	1	46	sp|Q27Q53|TX4_LOXIN	sp|P0CJ14|VP302_LYCMC	sp|P0CJ14|VP302_LYCMC	sp|P0CJ14|VP302_LYCMC	sp|Q27Q53|TX4_LOXIN	sp|Q27Q53|TX4_LOXIN	sp|P0CJ14|VP302_LYCMC	sp|P0CJ14|VP302_LYCMC	sp|P0CJ14|VP302_LYCMC	sp|P81281|TRGS_TACTR	sp|P29279|CCN2_HUMAN	sp|P29279|CCN2_HUMAN	tr|A0A8X6IL93|A0A8X6IL93_TRICU	tr|A0A8T0F4Q6|A0A8T0F4Q6_ARGBR	tr|A0A8T0F4Q6|A0A8T0F4Q6_ARGBR
Prokineticin	NODE_3894_length_2593_cov_115.531127_g3171_i0.p1 NODE_3944_length_2593_cov_121.691489_g3195_i0.p1 TRINITY_DN67373_c0_g2_i1.p1	NODE_3894_length_2593_cov_115.531127_g3171_i0; NODE_3944_length_2593_cov_121.691489_g3195_i0; TRINITY_DN67373_c0_g2_i1	IPR023569	Prokineticin domain	2848	MPVSLYTVAVISFALFGCIRVNGYSLATSECRSPSDCGPGECCVLGMMRYSMAQCMPLGQVEDYCRDDNPPENRTLYYPNGDPVEVVDIYTHVCPCDDGLQCVDNFCAMDDSYENNYLY*	120	TRUE	1	23	sp|B1P1I9|JZT69_CHIGU	sp|Q8MTX1|TXCA_CAEEX	sp|D2Y2C0|H14A1_CYRHA	sp|D2Y2C0|H14A1_CYRHA	sp|Q8MTX1|TXCA_CAEEX	sp|B1P1I9|JZT69_CHIGU	sp|Q8MTX1|TXCA_CAEEX	sp|D2Y2C0|H14A1_CYRHA	sp|D2Y2C0|H14A1_CYRHA	sp|Q56R10|ASTA_PENMO	sp|Q56R10|ASTA_PENMO	sp|Q56R10|ASTA_PENMO	tr|A0A8T0EA81|A0A8T0EA81_ARGBR	tr|A0A4Y2BBS7|A0A4Y2BBS7_ARAVE	tr|A0A4Y2BBS7|A0A4Y2BBS7_ARAVE
S1 Protease	NODE_8486_length_1557_cov_19.675766_g6869_i0.p1 NODE_8550_length_1557_cov_20.615846_g6913_i0.p1 TRINITY_DN48384_c0_g1_i1.p1	NODE_8486_length_1557_cov_19.675766_g6869_i0; NODE_8550_length_1557_cov_20.615846_g6913_i0; TRINITY_DN48384_c0_g1_i1	IPR001254; IPR001314; IPR009003; IPR018114; IPR043504	Serine proteases, trypsin domain; Peptidase S1A, chymotrypsin family; Peptidase S1, PA clan; Serine proteases, trypsin family, histidine active site; Peptidase S1, PA clan, chymotrypsin-like fold	291	MPFHFLQFVILVFFVSKLVHSQDGNHYQCDCMEYWDCISRGGQPYAYCSLSNKVCCFFDLKDLSVGILPKKSKVASCGQKGTDSGKDGVSEAGEWSWHVAILEKPLELYVCGGSLVDEYWVLTAAHCVDDYSSASFLKVRLGEHDVSTSLERYPHEEFNASRIILHPRFNNETLENDIALLRLVTPVRRRPHINIVCLPETRTEETELLASSSCYITGWGRRTETSNHSFVLKEVNVPIWRQERCESALQLQFGSEFSLPGSSLCAGAEGRDACDGDGGGPLVCSKKSRWYQLGVISFGIGCGRKNTPGVYTRVQAFSTWIHETVARYAA*	331	TRUE	1	21	sp|P84033|PN47_PHONI	sp|Q58L93|FAXD_PSEPO	sp|C0HLA3|VSP4_LACMR	sp|C0HLA3|VSP4_LACMR	sp|Q9TXD8|ISOHC_AGEAP	sp|P84033|PN47_PHONI	sp|Q58L93|FAXD_PSEPO	sp|C0HLA3|VSP4_LACMR	sp|C0HLA3|VSP4_LACMR	sp|Q9GRW0|PPAF2_HOLDI	sp|P00763|TRY2_RAT	sp|P00763|TRY2_RAT	tr|A0A4Y2JDN1|A0A4Y2JDN1_ARAVE	tr|A0A8X6XK93|A0A8X6XK93_9ARAC	tr|A0A8X6XK93|A0A8X6XK93_9ARAC
S1 Protease	NODE_12024_length_1097_cov_687.247601_g227_i3.p1 NODE_7094_length_1817_cov_427.191260_g159_i2.p1	NODE_12024_length_1097_cov_687.247601_g227_i3; NODE_7094_length_1817_cov_427.191260_g159_i2	IPR001254; IPR001314; IPR009003; IPR018114; IPR043504	Serine proteases, trypsin domain; Peptidase S1A, chymotrypsin family; Peptidase S1, PA clan; Serine proteases, trypsin family, histidine active site; Peptidase S1, PA clan, chymotrypsin-like fold	1851	WYQRRVRGQLQEMFLSVCILLVLSSADAKVQSFHLDADSRPHCPCGNRNSPLKTRVVGGHKAGIGVFPYASGLQYATSEGRIRAPYCGATLVSDSHVVTAAHCVKSRSANEILVDVGDYDILHPSINQSIKVKSIIKFPNYVPGIFHFDIALIELETPVTWGPGLRASVLPPPGLELEEGTTVSVYGWGRLEYKGRHPNILRSVELPVIDNDICQEKFKTLIMDNMLCAGGQKGRDACIGDSGSGLVVRLGNEYVLCGVVSFGRQCALPNVAGVYTRVSYYTNWIMRNTRSSRCKPCIYR*	301	TRUE	1	28	sp|P84033|PN47_PHONI	sp|Q7M4I3|SP4_BOMPE	sp|P0DL27|VSP41_BOTPI	sp|P0DL27|VSP41_BOTPI	sp|Q9TXD8|ISOHC_AGEAP	sp|P84033|PN47_PHONI	sp|Q7M4I3|SP4_BOMPE	sp|P0DL27|VSP41_BOTPI	sp|P0DL27|VSP41_BOTPI	sp|B7YZU2|LINT_DROME	sp|P21902|PCE_TACTR	sp|P21902|PCE_TACTR	tr|A0A8X6IS50|A0A8X6IS50_NEPPI	tr|A9QQB1|A9QQB1_LYCSI	tr|A9QQB1|A9QQB1_LYCSI
S1 Protease	TRINITY_DN1452_c0_g1_i7.p1	TRINITY_DN1452_c0_g1_i7	IPR001254; IPR001314; IPR009003; IPR018114; IPR043504	Serine proteases, trypsin domain; Peptidase S1A, chymotrypsin family; Peptidase S1, PA clan; Serine proteases, trypsin family, histidine active site; Peptidase S1, PA clan, chymotrypsin-like fold	908	YQRRVRGQLQEMFLSVCILLVLSSADAKVQSFHLDADSRPHCPCGNRNSPLKTRVVGGHKAGIGVFPYASGLQYATSEGRIRAPYCGATLVSDSHVVTAAHCVKSRSANEILVDVGDYDILHPSINQSIKVKSIIKFPNYVPGIFHFDIALIELETPVTWGPGLRASVLPPPGLELEEGTTVSVYGWGRLEYKGRHPNILRSVELPVIDNDICQEKFKTLIMDNMLCAGGQKGRDACIGDSGSGLVVRLGNEYVLCGVVSFGRQCALPNVAGVYTRVSYYTNWIMRNTRSSRCKPCIYR*	300	TRUE	1	27	sp|P84033|PN47_PHONI	sp|Q7M4I3|SP4_BOMPE	sp|P0DL27|VSP41_BOTPI	sp|P0DL27|VSP41_BOTPI	sp|Q9TXD8|ISOHC_AGEAP	sp|P84033|PN47_PHONI	sp|Q7M4I3|SP4_BOMPE	sp|P0DL27|VSP41_BOTPI	sp|P0DL27|VSP41_BOTPI	sp|B7YZU2|LINT_DROME	sp|P21902|PCE_TACTR	sp|P21902|PCE_TACTR	tr|A0A8X6IS50|A0A8X6IS50_NEPPI	tr|A9QQB1|A9QQB1_LYCSI	tr|A9QQB1|A9QQB1_LYCSI
S1 Protease	NODE_2726_length_3051_cov_17.774366_g2207_i0.p1 NODE_2741_length_3051_cov_18.733979_g2235_i0.p1 TRINITY_DN5075_c0_g2_i4.p1	NODE_2726_length_3051_cov_17.774366_g2207_i0; NODE_2741_length_3051_cov_18.733979_g2235_i0; TRINITY_DN5075_c0_g2_i4	IPR000859; IPR001254; IPR001314; IPR003598; IPR003599; IPR007110; IPR009003; IPR013098; IPR013783; IPR033116; IPR035914; IPR036179; IPR043504	CUB domain; Serine proteases, trypsin domain; Peptidase S1A, chymotrypsin family; Immunoglobulin subtype 2; Immunoglobulin subtype; Immunoglobulin-like domain; Peptidase S1, PA clan; Immunoglobulin I-set; Immunoglobulin-like fold; Serine proteases, trypsin family, serine active site; Spermadhesin, CUB domain superfamily; Immunoglobulin-like domain superfamily; Peptidase S1, PA clan, chymotrypsin-…	367	MRKLQRSILLLLLISRCVDVKGSEESTRCRLIRRTRAANDECFTNLTVSGDGGTLTSPGFPNKYPSNTDCRWLLTTDDPNVTLFLRIDTLQIEPDTNCKLDYLQVYLGASTLAPALGPFCGNIKDRVLKTNSSTLLVVFHSDPVFQDKGFSIDYFTQTAGDCKTSLNDGSGVIRSPGFPNNYPDNTDCWTLITVNPDNKVALHFDSVDLEYGDNCTFDYIQIYDGATRESPLLGQICRRLELTSFESTSNSILLHFHSDESVNRKGYRARYSAIDKRSIVIGDCLWERGENNGTVASTNYPAHYPSFSNCSIWLQAPKGQWLSIVFDALQLEMESNCSYDYLKIKDGPPPNSTLMGTFCGRKIEPKNLTSTSNEVEIVFHSDDFAEFSGFKLRYFFRRN…	884	TRUE	1	22	sp|Q9TXD8|ISOHC_AGEAP	sp|A6MFK7|FAXD1_DEMVE	sp|Q58L95|FAXC_OXYMI	sp|Q58L95|FAXC_OXYMI	sp|Q9TXD8|ISOHC_AGEAP	sp|Q9TXD8|ISOHC_AGEAP	sp|A6MFK7|FAXD1_DEMVE	sp|Q58L95|FAXC_OXYMI	sp|Q58L95|FAXC_OXYMI	sp|Q8CHN8|MASP1_RAT	sp|P19221|THRB_MOUSE	sp|P19221|THRB_MOUSE	tr|A0A4Y2CTN8|A0A4Y2CTN8_ARAVE	tr|A0A8T0E2P2|A0A8T0E2P2_ARGBR	tr|A0A8T0E2P2|A0A8T0E2P2_ARGBR
S1 Protease	TRINITY_DN5075_c0_g2_i2.p1	TRINITY_DN5075_c0_g2_i2	IPR000859; IPR001254; IPR001314; IPR003598; IPR003599; IPR007110; IPR009003; IPR013098; IPR013783; IPR035914; IPR036179; IPR043504	CUB domain; Serine proteases, trypsin domain; Peptidase S1A, chymotrypsin family; Immunoglobulin subtype 2; Immunoglobulin subtype; Immunoglobulin-like domain; Peptidase S1, PA clan; Immunoglobulin I-set; Immunoglobulin-like fold; Spermadhesin, CUB domain superfamily; Immunoglobulin-like domain superfamily; Peptidase S1, PA clan, chymotrypsin-like fold	112	MRKLQRSILLLLLISRCVDVKGSEESTRCRLIRRTRAANDECFTNLTVSGDGGTLTSPGFPNKYPSNTDCRWLLTTDDPNVTLFLRIDTLQIEPDTNCKLDYLQVYLGASTLAPALGPFCGNIKDRVLKTNSSTLLVVFHSDPVFQDKGFSIDYFTQTAGDCKTSLNDGSGVIRSPGFPNNYPDNTDCWTLITVNPDNKVALHFDSVDLEYGDNCTFDYIQIYDGATRESPLLGQICRRLELTSFESTSNSILLHFHSDESVNRKGYRARYSAIDKRSIVIGDCLWERGENNGTVASTNYPAHYPSFSNCSIWLQAPKGQWLSIVFDALQLEMESNCSYDYLKIKDGPPPNSTLMGTFCGRKIEPKNLTSTSNEVEIVFHSDDFAEFSGFKLRYFFRRN…	817	TRUE	1	22	sp|Q9TXD8|ISOHC_AGEAP	sp|A6MFK8|FAXD2_DEMVE	sp|P0DJG3|VSP1_BOTAN	sp|P0DJG3|VSP1_BOTAN	sp|Q9TXD8|ISOHC_AGEAP	sp|Q9TXD8|ISOHC_AGEAP	sp|A6MFK8|FAXD2_DEMVE	sp|P0DJG3|VSP1_BOTAN	sp|P0DJG3|VSP1_BOTAN	sp|O43897|TLL1_HUMAN	sp|P21180|CO2_MOUSE	sp|P21180|CO2_MOUSE	tr|A0A4Y2CTN8|A0A4Y2CTN8_ARAVE	tr|A0A8T0E2P2|A0A8T0E2P2_ARGBR	tr|A0A8T0E2P2|A0A8T0E2P2_ARGBR
S1 Protease	NODE_947_length_4272_cov_6.349300_g733_i0.p1 NODE_961_length_4260_cov_7.252319_g733_i1.p1 NODE_950_length_4272_cov_6.728243_g753_i0.p1 NODE_960_length_4260_cov_7.605707_g753_i1.p1 TRINITY_DN4588_c1_g1_i1.p1	NODE_947_length_4272_cov_6.349300_g733_i0; NODE_961_length_4260_cov_7.252319_g733_i1; NODE_950_length_4272_cov_6.728243_g753_i0; NODE_960_length_4260_cov_7.605707_g753_i1; TRINITY_DN4588_c1_g1_i1	IPR001254; IPR001314; IPR009003; IPR018114; IPR043504	Serine proteases, trypsin domain; Peptidase S1A, chymotrypsin family; Peptidase S1, PA clan; Serine proteases, trypsin family, histidine active site; Peptidase S1, PA clan, chymotrypsin-like fold	246	TRCLAINLFFVLCSSRTFGAPEPLRLELWTNANDTENSAYFEPSPILQTRNDSILENGTAYDLESSESDSLERKSSPIVDRGAFYYASSSDVRQDDTTVHLFVKSDSASGRNNRRGVTTSGESGNCFGLCYRQNPKDSVATINRIDEPNPIKETNIERKQNWSSYRTNSTGDSVSENEENGALVSTNDSQPVIDIHENSNESSSTQSSLLFLNQQVASNFSGHNATNAETDPPNTQQVFNDIDAILESNFSEPLQGSDSNMSPLLDGASSITGRSGRSNEDLENIVPDRRRTGGISRVPLLPSLDTRSTTDDETPVQENHDDEELNAFIREARAARAAEVNFEGDDSRCPRGGGPCVPITDCRDAMNSLRHRRPQTCGFQNDMPLVCCTPTLPRTSTPL…	682	TRUE	1	19	sp|Q9TXD8|ISOHC_AGEAP	sp|B5U2W0|VSP_BOMIG	sp|Q7LZF5|VSPC1_CROAT	sp|Q7LZF5|VSPC1_CROAT	sp|Q9TXD8|ISOHC_AGEAP	sp|Q9TXD8|ISOHC_AGEAP	sp|B5U2W0|VSP_BOMIG	sp|Q7LZF5|VSPC1_CROAT	sp|Q7LZF5|VSPC1_CROAT	sp|Q27081|CFB_TACTR	sp|Q8VCA5|TMPS4_MOUSE	sp|Q8VCA5|TMPS4_MOUSE	tr|A0A8X6QPU6|A0A8X6QPU6_NEPPI	tr|B7QLJ4|B7QLJ4_IXOSC	tr|B7QLJ4|B7QLJ4_IXOSC
S1 Protease	TRINITY_DN39010_c0_g1_i1.p1	TRINITY_DN39010_c0_g1_i1	IPR001254; IPR001314; IPR009003; IPR041515; IPR043504	Serine proteases, trypsin domain; Peptidase S1A, chymotrypsin family; Peptidase S1, PA clan; PPAF-2-like, Clip domain; Peptidase S1, PA clan, chymotrypsin-like fold	46	KQWYQRRVREFTFLFNTFGRVRPVQQPNQKRIIKMAVFWRVLLVLAITSTCSSQDEDYLPPEDDDYPPLDDDYVPPADEGDDAPPEDIPAPVDAPRADQDYYQPGKATDNCLCVPFYLCVDGEIVTDGANILDPRRKPQTEELPLDEKYVPPECGPYHVCCRNPESSTTRPYEHRCGTRNPGGLNGRILTSQTGEAQFGEWPWQAAVLKRDGEEYVFKCGGTLIDERHIITIAHCADKFIDDKASMIIRLGEWDTQNSDEFLPHEDFEVEEIMLHPQYRKNNLHNDIAVIRLSRNVVFKPNIDTVCLPQDDDDFTGQQCTVTGWGTDAYKSGVFSAVMKEVTVPVVGNEECQRQLRRTRLGNHFGLYKGFMCAGGKEGEDTCKGDGGGPLVCYKPDNSY…	445	TRUE	1	53	sp|Q9TXD8|ISOHC_AGEAP	sp|B5U2W0|VSP_BOMIG	sp|Q7LZF5|VSPC1_CROAT	sp|Q7LZF5|VSPC1_CROAT	sp|Q9TXD8|ISOHC_AGEAP	sp|Q9TXD8|ISOHC_AGEAP	sp|B5U2W0|VSP_BOMIG	sp|Q7LZF5|VSPC1_CROAT	sp|Q7LZF5|VSPC1_CROAT	sp|A0A1S4H5M5|CLA28_ANOGA	sp|Q28412|PROC_FELCA	sp|Q28412|PROC_FELCA	tr|A0A8X6F288|A0A8X6F288_TRICU	tr|A0A087T9S0|A0A087T9S0_STEMI	tr|A0A087T9S0|A0A087T9S0_STEMI
S1 Protease	TRINITY_DN1571_c0_g2_i2.p1	TRINITY_DN1571_c0_g2_i2	IPR000436; IPR000742; IPR001254; IPR001314; IPR004043; IPR009003; IPR016186; IPR016187; IPR018114; IPR033116; IPR035976; IPR036609; IPR043504	Sushi/SCR/CCP domain; EGF-like domain; Serine proteases, trypsin domain; Peptidase S1A, chymotrypsin family; LCCL domain; Peptidase S1, PA clan; C-type lectin-like/link domain superfamily; C-type lectin fold; Serine proteases, trypsin family, histidine active site; Serine proteases, trypsin family, serine active site; Sushi/SCR/CCP superfamily; LCCL domain superfamily; Peptidase S1, PA clan, chym…	118	MKTAWILSGYTILACLALSEGHLFVKDGFVGLGIDFSKLGFGGKCPTEVNITCPCGLRAKPVNVTIPVCSYSHRWKLRCKPCDNVGQEDVCPKFQSCLQCHEDGKRGCAACPRNKFGQWCENDCKCVNGGTCELDGRCTCTTLFEGRNCEKQKGCSPPGPITYPLEVVLTPPDRPVTAVYSCPQNFELRGASVSTCLSDDKWSSQPPICLPTCPLLSAPANGRLKFSANELVEGVTATVSCNSYHRLVGEARLLCLAGGQWDSELPVCEKLASCPDPGGVPNAQRDVPSESVKLGGHFIQDSKLHYKCQEGYEQMGADTILCLFDGTWSDSLPSCIKVSTVTPDCNTKGSEIMSSAGVSIRIICPPECIDEEFNVWGTSIYRADSSVCQAAIHSAKITN…	1020	TRUE	1	21	sp|Q9TXD8|ISOHC_AGEAP	sp|P81428|FAXD_TROCA	sp|P0DKY5|VSP_CRODC	sp|P0DKY5|VSP_CRODC	sp|Q9TXD8|ISOHC_AGEAP	sp|Q9TXD8|ISOHC_AGEAP	sp|Q4QXT9|FA10_TROCA	sp|P0DKY5|VSP_CRODC	sp|P0DKY5|VSP_CRODC	sp|P28175|CFC_TACTR	sp|Q04833|LRP_CAEEL	sp|Q04833|LRP_CAEEL	tr|A0A8X6TRF1|A0A8X6TRF1_NEPPI	tr|A0A8X6VM56|A0A8X6VM56_TRICX	tr|A0A8X6VM56|A0A8X6VM56_TRICX
S1 Protease	NODE_4830_length_2319_cov_20.221290_g3936_i0.p1 NODE_4932_length_2319_cov_21.214664_g4002_i0.p1 TRINITY_DN398_c0_g1_i2.p1 TRINITY_DN398_c0_g1_i3.p1	NODE_4830_length_2319_cov_20.221290_g3936_i0; NODE_4932_length_2319_cov_21.214664_g4002_i0; TRINITY_DN398_c0_g1_i2; TRINITY_DN398_c0_g1_i3	IPR000436; IPR001254; IPR001314; IPR009003; IPR018114; IPR033116; IPR035976; IPR043504	Sushi/SCR/CCP domain; Serine proteases, trypsin domain; Peptidase S1A, chymotrypsin family; Peptidase S1, PA clan; Serine proteases, trypsin family, histidine active site; Serine proteases, trypsin family, serine active site; Sushi/SCR/CCP superfamily; Peptidase S1, PA clan, chymotrypsin-like fold	453	MMLAALCLTCALFVSVSAPCTRSTSCLCGSSSKNYTLCVDYVPTKTDPCVRWNQCQTCQEGMSSCLSCPPGYYGPTCSEVTRLKMIRRKRQVSRSWSEATFQIGNCAPMSPPSSGLIRCHDASRRGRCRGKCKPGYTFQNHERESQIQLECRTNGWYPHTAFPPCVAGIIESDCPDPGTSSNLMRSPFARYYPDTFVAEETVTFSCSDSDEVLDGPSVITCMPDGTWSAPRPRCVVPEPQPCSFPGVDPNGQVFQRSAAEGFLDPNQMLPPGTRLIYSCNEGYLRFGPESITCLTSGDWSNYYPDCIQMLSTRPDPGVYCPDLGPISNGKYQSISRTRMKNGDVEYPLGSIVTYSCVLGYALQGSQELVCEDSGSWSESLPSCIEVCGKSTLEASRRIT…	644	TRUE	1	18	sp|Q9TXD8|ISOHC_AGEAP	sp|P83370|FAXD_HOPST	sp|Q7LZF5|VSPC1_CROAT	sp|Q7LZF5|VSPC1_CROAT	sp|Q9TXD8|ISOHC_AGEAP	sp|Q9TXD8|ISOHC_AGEAP	sp|P83370|FAXD_HOPST	sp|Q7LZF5|VSPC1_CROAT	sp|Q7LZF5|VSPC1_CROAT	sp|Q26422|LFC_CARRO	sp|Q4V9Z5|SE6L2_MOUSE	sp|Q4V9Z5|SE6L2_MOUSE	tr|A0A8X6PZT5|A0A8X6PZT5_NEPPI	tr|A0A8X6EZC9|A0A8X6EZC9_TRICU	tr|A0A8X6EZC9|A0A8X6EZC9_TRICU
S1 Protease	TRINITY_DN3292_c0_g1_i2.p1	TRINITY_DN3292_c0_g1_i2	IPR001254; IPR001314; IPR009003; IPR018114; IPR033116; IPR043504	Serine proteases, trypsin domain; Peptidase S1A, chymotrypsin family; Peptidase S1, PA clan; Serine proteases, trypsin family, histidine active site; Serine proteases, trypsin family, serine active site; Peptidase S1, PA clan, chymotrypsin-like fold	28	MVSLKLIRVSIYVSFVFILLEQVWCQDTDKETCPEEHRCRERNMCRPSSMKLIRGRPTACGYSSRGRPNICCPEKSRPPVPSQSKPPTQPSTPEESDIGIGTPDIKPVPLNPGNCGISYGKASREGYVVGGEDAEQGAWPWMVAIMDVNKRGVQSSLCTGYLIDRRHVLTAAHCFTGKLGAECTGYLNNKQPVAYCFKGTKYSTRIGHVNLTLGDEYPISHIITHKGYKKGQYYNDIALLTLSKDVNVPNFNPICLPTSHSFRNLTGRGTTVAGWGATLVGGPTSLILMQLNEMPVVSNVLCDSIYSRKFKTFDRQFPRGISSKMLCSGFLNEPGKDSCMGDSGGPLMMQKEDRWYAVGIVSFGYECGNQGLPGGYTRVSEYLTWINRNKS*	392	TRUE	1	25	sp|Q9TXD8|ISOHC_AGEAP	sp|Q7M4I3|SP4_BOMPE	sp|P0CH88|SP4_BOMTE	sp|P0CH88|SP4_BOMTE	sp|Q9TXD8|ISOHC_AGEAP	sp|Q9TXD8|ISOHC_AGEAP	sp|Q7M4I3|SP4_BOMPE	sp|P0CH88|SP4_BOMTE	sp|P0CH88|SP4_BOMTE	sp|Q27081|CFB_TACTR	sp|P0DJE9|VSP1_BOTMA	sp|P0DJE9|VSP1_BOTMA	tr|A0A8X7CI12|A0A8X7CI12_9ARAC	tr|A0A8X6PY44|A0A8X6PY44_NEPPI	tr|A0A8X6PY44|A0A8X6PY44_NEPPI
S1 Protease	NODE_179_length_6345_cov_30.370747_g68_i1.p2 NODE_336_length_5428_cov_34.370370_g249_i0.p1	NODE_179_length_6345_cov_30.370747_g68_i1; NODE_336_length_5428_cov_34.370370_g249_i0	IPR001254; IPR009003; IPR018114; IPR043504	Serine proteases, trypsin domain; Peptidase S1, PA clan; Serine proteases, trypsin family, histidine active site; Peptidase S1, PA clan, chymotrypsin-like fold	400	WYQRRVRGQLQEMFLSVCILLVLSSADAKVQSFHLDADSRPHCPCGNRNSPLKTRVVGGHKAGIGVFPYASGLQYATSEGRIRAPYCGATLVSDSHVVTAAHCVKR*	107	TRUE	1	28	sp|Q9TXD8|ISOHC_AGEAP	sp|Q8MQS8|SP34_APIME	sp|Q8MQS8|SP34_APIME	sp|Q8MQS8|SP34_APIME	sp|Q9TXD8|ISOHC_AGEAP	sp|Q9TXD8|ISOHC_AGEAP	sp|Q8MQS8|SP34_APIME	sp|Q8MQS8|SP34_APIME	sp|Q8MQS8|SP34_APIME	sp|P21902|PCE_TACTR	sp|P16292|FA9_RABIT	sp|P16292|FA9_RABIT	tr|A0A8X6IS50|A0A8X6IS50_NEPPI	tr|A0A6P4J5V0|A0A6P4J5V0_DROKI	tr|A0A6P4J5V0|A0A6P4J5V0_DROKI
Techylectin	NODE_4617_length_2377_cov_53.237726_g3757_i0.p1 NODE_4721_length_2374_cov_55.681328_g3825_i0.p1 TRINITY_DN107_c0_g1_i1.p1	NODE_4617_length_2377_cov_53.237726_g3757_i0; NODE_4721_length_2374_cov_55.681328_g3825_i0; TRINITY_DN107_c0_g1_i1	IPR002181; IPR014716; IPR036056	Fibrinogen, alpha/beta/gamma chain, C-terminal globular domain; Fibrinogen, alpha/beta/gamma chain, C-terminal globular, subdomain 1; Fibrinogen-like, C-terminal	1201	MQRSGVLFLCALSVFVDVAFCNKDRNTRMSEIMDALRRIEDHISKEERLREIADVVRIDSNVDKLNIKMDRVLSILDSAGPAASGRSSDSNTAVMPRDLSSNVEMIQTRLQNLESSVNSVEETMKKMDFDSVKVNEIERRTTQLKDDMNAKLRKMMNVLTALYELNKEMKVNAEGRSETQEQPKRESGSGSATEFLMENLEELERKIKEQFSILTSEIRSEVTSLKIVASSAGVNCQPSVSTDDEEDEWMTPSNNNARLNINPSNRQAGRSLPNNENTLNNLVETLGRSTREIREEIQQGMQDIDTKLQNLTVIAQSQPKCDLAASESIITSRRTVMPFTSPSEQSLAENNRRAKADTCTKSVQNVPNPKSCADLRNGGATCDGIYVIFINGRRAVRVF…	590	TRUE	1	21	sp|P85031|TLLP_PHONI	sp|D8VNS7|FCNV1_CERRY	sp|P85031|TLLP_PHONI	sp|P85031|TLLP_PHONI	sp|P85031|TLLP_PHONI	sp|P85031|TLLP_PHONI	sp|D8VNS7|FCNV1_CERRY	sp|P85031|TLLP_PHONI	sp|P85031|TLLP_PHONI	sp|Q9U8W7|TL5B_TACTR	sp|P85031|TLLP_PHONI	sp|P85031|TLLP_PHONI	tr|A0A4Y2NZ75|A0A4Y2NZ75_ARAVE	tr|A0A8X6WQQ5|A0A8X6WQQ5_9ARAC	tr|A0A8X6WQQ5|A0A8X6WQQ5_9ARAC
Techylectin	NODE_10522_length_1272_cov_19.091208_g8561_i0.p1 NODE_10553_length_1272_cov_21.100247_g8574_i0.p1 TRINITY_DN309_c0_g1_i2.p1	NODE_10522_length_1272_cov_19.091208_g8561_i0; NODE_10553_length_1272_cov_21.100247_g8574_i0; TRINITY_DN309_c0_g1_i2	IPR002181; IPR014716; IPR020837; IPR036056	Fibrinogen, alpha/beta/gamma chain, C-terminal globular domain; Fibrinogen, alpha/beta/gamma chain, C-terminal globular, subdomain 1; Fibrinogen, conserved site; Fibrinogen-like, C-terminal	126	MDIRKAILFLVLHVYLPYLISGQNIPECRKEIKNSYLDIAMEMIKKARDTNYIYPKVQLEALYCVEVMTNGHNASGIYNVFPKSRVLNRKSVEVFCDMDTDGGGWTLIQRRGNFTRAKDYFFQDWISYKNGFGDIEKDFWLGNDNIFALSNQKLYSVRFDLKDVEGNKRYAVYDTFWIDDEDHKYTLHIKGYSGDAGDSMASAHDSQSFSTSDQDNDKEPRSCSELFKGGWWYNSCHHANLNGLYLRGKHDSYADGVIWHSWKGHHESMDTTEIKIRSKGFRKAPLPANIVTLE*	295	TRUE	1	22	sp|P85031|TLLP_PHONI	sp|P85031|TLLP_PHONI	sp|P85031|TLLP_PHONI	sp|P85031|TLLP_PHONI	sp|P85031|TLLP_PHONI	sp|P85031|TLLP_PHONI	sp|P85031|TLLP_PHONI	sp|P85031|TLLP_PHONI	sp|P85031|TLLP_PHONI	sp|Q9U8W8|TL5A_TACTR	sp|P85031|TLLP_PHONI	sp|P85031|TLLP_PHONI	tr|A0A8T0EPB0|A0A8T0EPB0_ARGBR	tr|A0A4Y2NC56|A0A4Y2NC56_ARAVE	tr|A0A4Y2NC56|A0A4Y2NC56_ARAVE
Techylectin	NODE_10586_length_1265_cov_21.626446_g8561_i1.p1	NODE_10586_length_1265_cov_21.626446_g8561_i1	IPR002181; IPR014716; IPR020837; IPR036056	Fibrinogen, alpha/beta/gamma chain, C-terminal globular domain; Fibrinogen, alpha/beta/gamma chain, C-terminal globular, subdomain 1; Fibrinogen, conserved site; Fibrinogen-like, C-terminal	35	MDARITILCLVVHVCLLHLISGEYIQQCRKEIKNHSYLDIATEMIKKAKDTNNICPKMQLEALDCGEVLKNGHNVSDVYNVFPKSRVLNGKTVEVFCDMDTDGGGWTLIQRRGNFSRAKDYFFQDWNSYKNGFGDLEKDFWLGNDNIFALSNQKLYSIRFDLKDVEGNKRYALYDTFWIDDEDHKYTLHIKGYSGDAGDSMASAHDSQSFSTSDQDNDKEPRSCSELFKGGWWYNSCHHANLNGLYLRGKHDSYADGVIWHSWKGHHESMDTTEIKIRSKGFRKAPLPANIVTLE*	296	TRUE	1	22	sp|P85031|TLLP_PHONI	sp|P85031|TLLP_PHONI	sp|P85031|TLLP_PHONI	sp|P85031|TLLP_PHONI	sp|P85031|TLLP_PHONI	sp|P85031|TLLP_PHONI	sp|P85031|TLLP_PHONI	sp|P85031|TLLP_PHONI	sp|P85031|TLLP_PHONI	sp|Q9U8W8|TL5A_TACTR	sp|P85031|TLLP_PHONI	sp|P85031|TLLP_PHONI	tr|A0A8T0EPB0|A0A8T0EPB0_ARGBR	tr|A0A4Y2NC56|A0A4Y2NC56_ARAVE	tr|A0A4Y2NC56|A0A4Y2NC56_ARAVE
Techylectin	NODE_13661_length_947_cov_16.306054_g11215_i0.p1	NODE_13661_length_947_cov_16.306054_g11215_i0	IPR002181; IPR014716; IPR020837; IPR036056	Fibrinogen, alpha/beta/gamma chain, C-terminal globular domain; Fibrinogen, alpha/beta/gamma chain, C-terminal globular, subdomain 1; Fibrinogen, conserved site; Fibrinogen-like, C-terminal	12	IESNPDKMDVRITILCLVLHVYLLHLISGEYIPECRKEIKNHSYLDIATEMIKKAKDTNNMCPKVQLEALDCGEVLKNGHNISGVYNVLPKSRVLNGKTVEVFCDMDTDGGGWTLIQRRGNFSRAKDYFFQDWNSYKNGFGDLEKDFWLGNDNIFALSNQKLYSIRFDLKDVEGNKRYAVYDTFWIDDEDHKYTLHIKDYSGDAGDSMISSHGNRKFTTKDQDNDEEATQSCSQLYKGGWWYSACHSANLNGLYLRGKHDSYADGVVWHTWKGHHESMDTTEMKIRPKGFRKANLTTNILTPE*	304	TRUE	1	29	sp|P85031|TLLP_PHONI	sp|P85031|TLLP_PHONI	sp|P85031|TLLP_PHONI	sp|P85031|TLLP_PHONI	sp|P85031|TLLP_PHONI	sp|P85031|TLLP_PHONI	sp|P85031|TLLP_PHONI	sp|P85031|TLLP_PHONI	sp|P85031|TLLP_PHONI	sp|Q9U8W8|TL5A_TACTR	sp|P85031|TLLP_PHONI	sp|P85031|TLLP_PHONI	tr|A0A8T0EPB0|A0A8T0EPB0_ARGBR	tr|A0A4Y2NC56|A0A4Y2NC56_ARAVE	tr|A0A4Y2NC56|A0A4Y2NC56_ARAVE
Techylectin	NODE_4964_length_2281_cov_31.120845_g4042_i0.p1 NODE_5071_length_2281_cov_32.839173_g4110_i0.p1 TRINITY_DN233_c0_g1_i1.p1 TRINITY_DN233_c0_g1_i2.p1	NODE_4964_length_2281_cov_31.120845_g4042_i0; NODE_5071_length_2281_cov_32.839173_g4110_i0; TRINITY_DN233_c0_g1_i1; TRINITY_DN233_c0_g1_i2	IPR002181; IPR014716; IPR020837; IPR036056	Fibrinogen, alpha/beta/gamma chain, C-terminal globular domain; Fibrinogen, alpha/beta/gamma chain, C-terminal globular, subdomain 1; Fibrinogen, conserved site; Fibrinogen-like, C-terminal	666	MFHYTLPILLLMVFSNSCASENMMTPECEKRETYLATLDFAKESISKAKDIQGSDVYNATTSQCEREKHLGYLNVALNLITDAKKTFESNIRTKSLPRHEKPMDCSDVLENGHNTSGDYIIWPRSRILFNKPHKVYCDMETDGGGWTVIQRRGNFSKPEDFYLDWQQYKTGFGNVSRDFWIGNDNIFSLSNQGMYQVRFDLQDVEGSKAFAIYDTFWIEDEKSNYKLHIKNYIGDAGDAMAEHNLQLFSTKDRKNDRATDQPCSTVRHGAWWYFNCAKANLNGLYQPGKKGDHKSVYWYYWKDLDGLATTEIKIRRK*	318	TRUE	1	19	sp|P85031|TLLP_PHONI	sp|P85031|TLLP_PHONI	sp|E2IYB3|FCNV1_VARKO	sp|E2IYB3|FCNV1_VARKO	sp|P85031|TLLP_PHONI	sp|P85031|TLLP_PHONI	sp|P85031|TLLP_PHONI	sp|E2IYB3|FCNV1_VARKO	sp|E2IYB3|FCNV1_VARKO	sp|Q9U8W8|TL5A_TACTR	sp|E2IYB3|FCNV1_VARKO	sp|E2IYB3|FCNV1_VARKO	tr|A0A8X6IXB9|A0A8X6IXB9_TRICU	tr|A0A4Y2MF76|A0A4Y2MF76_ARAVE	tr|A0A4Y2MF76|A0A4Y2MF76_ARAVE
Techylectin	TRINITY_DN15963_c0_g2_i1.p1	TRINITY_DN15963_c0_g2_i1	IPR002181; IPR014716; IPR036056	Fibrinogen, alpha/beta/gamma chain, C-terminal globular domain; Fibrinogen, alpha/beta/gamma chain, C-terminal globular, subdomain 1; Fibrinogen-like, C-terminal	22	MLRSYLSISKHTLHGSIVLFLLVLVTAEYQDTCLDDIVTEMKLQMVKDSLTKVKTLLPKCRDADEDLSKCSKRDTALAHLKLALDTLDGFEEGDTKICPKCPDPIVTNTAVDCSDVLHMGYKRSGVYTIYPRNGRSIKVYCDMNTDGGGWTVIQRRGNYSSQTDFHQDWETYKNGFGNVARDFWLGNENIYSLTNQAVYSLRIDMRSNVTEYRYSLHDIFSIGDEVSGYVLNIQDFTGNVSNDLDTQNKVPFSTKDRQNNNRAQSESCTGMYYGAWWYPESNCGHVNLNGRYMPGIGNRNSNWWWNWTGYQGLYFSEMKIRVKSRK*	327	TRUE	1	27	sp|P85031|TLLP_PHONI	sp|P85031|TLLP_PHONI	sp|E2IYB3|FCNV1_VARKO	sp|E2IYB3|FCNV1_VARKO	sp|P85031|TLLP_PHONI	sp|P85031|TLLP_PHONI	sp|P85031|TLLP_PHONI	sp|E2IYB3|FCNV1_VARKO	sp|E2IYB3|FCNV1_VARKO	sp|Q9U8W8|TL5A_TACTR	sp|Q5PPM0|ITLN1_XENLA	sp|Q5PPM0|ITLN1_XENLA	tr|A0A8X6J535|A0A8X6J535_TRICU	tr|A0A4Y2WVZ4|A0A4Y2WVZ4_ARAVE	tr|A0A4Y2WVZ4|A0A4Y2WVZ4_ARAVE
Techylectin	TRINITY_DN309_c0_g1_i14.p1	TRINITY_DN309_c0_g1_i14	IPR002181; IPR014716; IPR020837; IPR036056	Fibrinogen, alpha/beta/gamma chain, C-terminal globular domain; Fibrinogen, alpha/beta/gamma chain, C-terminal globular, subdomain 1; Fibrinogen, conserved site; Fibrinogen-like, C-terminal	33	MDIRKAILFLVLHVYLPYLISGQNIPECRKEIKNSYLDIAMEMIKKARDTNYIYPKVQLEALYCVEVMTNGHNASGIYNVFPKSRVLNRKSVEVFCDMDTDGGGWTLIQRRGNFTRAKDYFFQDWISYKNGFGDIEKDFWLGNDNIFALSNQKLYSVRFDLKDVEGNKRYAVYDTFWIDDEDHKYTLHIKGYSGDAGDSMASAHDSQSFSTSDQDNDKEPRSCSELFKGGWWYNNCHAANLNGLYLRGKHDSFADGVVWHSWKGHHESMDTTEIKIRSKGFRKAPLPANIVTLE*	295	TRUE	1	22	sp|P85031|TLLP_PHONI	sp|P85031|TLLP_PHONI	sp|P85031|TLLP_PHONI	sp|P85031|TLLP_PHONI	sp|P85031|TLLP_PHONI	sp|P85031|TLLP_PHONI	sp|P85031|TLLP_PHONI	sp|P85031|TLLP_PHONI	sp|P85031|TLLP_PHONI	sp|Q9U8W8|TL5A_TACTR	sp|P85031|TLLP_PHONI	sp|P85031|TLLP_PHONI	tr|A0A8T0EPB0|A0A8T0EPB0_ARGBR	tr|A0A4Y2NC56|A0A4Y2NC56_ARAVE	tr|A0A4Y2NC56|A0A4Y2NC56_ARAVE
Techylectin	TRINITY_DN309_c0_g1_i15.p1	TRINITY_DN309_c0_g1_i15	IPR002181; IPR014716; IPR020837; IPR036056	Fibrinogen, alpha/beta/gamma chain, C-terminal globular domain; Fibrinogen, alpha/beta/gamma chain, C-terminal globular, subdomain 1; Fibrinogen, conserved site; Fibrinogen-like, C-terminal	120	MDARITILCLVVHVCLLHLISGEYIQQCRKEIKNHSYLDIATEMIKKAKDTNNICPKMQLEALDCGEVLKNGHNVSDVYNVFPKSRVLNGKTVEVFCDMDTDGGGWTLIQRRGNFSRAKDYFFQDWNSYKNGFGDLEKDFWLGNDNIFALSNQKLYSIRFDLKDVEGNKRYALYDAFWIDDEDHKYTLHIKGYSGDAGDSMISIHDSQSFSTSDQDNDKEPRSCSELFKGGWWYNNCHAANLNGLYLRGKHDSYADGVIWHSWKGHHESMDTTEIKIRSKGFRKAPLPANIVTLE*	296	TRUE	1	22	sp|P85031|TLLP_PHONI	sp|P85031|TLLP_PHONI	sp|P85031|TLLP_PHONI	sp|P85031|TLLP_PHONI	sp|P85031|TLLP_PHONI	sp|P85031|TLLP_PHONI	sp|P85031|TLLP_PHONI	sp|P85031|TLLP_PHONI	sp|P85031|TLLP_PHONI	sp|Q9U8W8|TL5A_TACTR	sp|P85031|TLLP_PHONI	sp|P85031|TLLP_PHONI	tr|A0A8X6JXP3|A0A8X6JXP3_9ARAC	tr|A0A4Y2NC56|A0A4Y2NC56_ARAVE	tr|A0A4Y2NC56|A0A4Y2NC56_ARAVE
Techylectin	TRINITY_DN309_c0_g1_i8.p1	TRINITY_DN309_c0_g1_i8	IPR002181; IPR014716; IPR020837; IPR036056	Fibrinogen, alpha/beta/gamma chain, C-terminal globular domain; Fibrinogen, alpha/beta/gamma chain, C-terminal globular, subdomain 1; Fibrinogen, conserved site; Fibrinogen-like, C-terminal	25	MDVRITILCLVVHVCLLHLISGEYIQQCRKEIKNHSYLDIATEMIKKAKDTNNMCPKVQLEALDCGEVLKNGHNISGVYNVLPKSRVLNGKTVEVFCDMDTDGGGWTLIQRRGNFSRAKDYFFQDWNSYKNGFGDLEKDFWLGNDNIFALSNQKLYSIRFDLKDVEGNKRYALYDTFWIDDEDHKYTLHIKDYSGDAGDSMISSHGNRKFTTKDQDNDEEATQSCSQLYKGGWWYSACHSANLNGLYLRGKHDSYADGVVWHTWKGHHESMDTTEMKIRPKGFRKANLTTNILTPE*	297	TRUE	1	22	sp|P85031|TLLP_PHONI	sp|P85031|TLLP_PHONI	sp|P85031|TLLP_PHONI	sp|P85031|TLLP_PHONI	sp|P85031|TLLP_PHONI	sp|P85031|TLLP_PHONI	sp|P85031|TLLP_PHONI	sp|P85031|TLLP_PHONI	sp|P85031|TLLP_PHONI	sp|Q9U8W8|TL5A_TACTR	sp|P85031|TLLP_PHONI	sp|P85031|TLLP_PHONI	tr|A0A8T0EPB0|A0A8T0EPB0_ARGBR	tr|A0A4Y2NC56|A0A4Y2NC56_ARAVE	tr|A0A4Y2NC56|A0A4Y2NC56_ARAVE
Techylectin	TRINITY_DN39231_c0_g1_i1.p1	TRINITY_DN39231_c0_g1_i1	IPR002181; IPR014716; IPR020837; IPR036056	Fibrinogen, alpha/beta/gamma chain, C-terminal globular domain; Fibrinogen, alpha/beta/gamma chain, C-terminal globular, subdomain 1; Fibrinogen, conserved site; Fibrinogen-like, C-terminal	13	MLMMDSKTNLVFCLALLTVLHAAVLCEEATKESPACGSAKAAKAETYLETAAALIDKLRDNLPEEGTLDCSCPAKPMDCDEILQCGNNRSGVYQIWPRNRVMTGSVNVFCDLETNGGGWTVIQRRGDFKRPADFFLKTWHKYKTGFGDLRRDFWLGNENIYAITNQKRYYLRIDLTDFANNSRYAFYDQFWIDNESQHYKLHAYDYSGDAGDSFSRTHDDEKFTTVDRDNDNSTQNCAQKHKGAWWYADCLSSNLNGMYNSDKVKSADGIIWATWKGAMESLKMTEMKVRPMDFKAGFLEMDIDAV*	307	TRUE	1	26	sp|P85031|TLLP_PHONI	sp|P85031|TLLP_PHONI	sp|P85031|TLLP_PHONI	sp|P85031|TLLP_PHONI	sp|P85031|TLLP_PHONI	sp|P85031|TLLP_PHONI	sp|P85031|TLLP_PHONI	sp|P85031|TLLP_PHONI	sp|P85031|TLLP_PHONI	sp|Q9U8W8|TL5A_TACTR	sp|Q9U8W8|TL5A_TACTR	sp|Q9U8W8|TL5A_TACTR	tr|A0A8X6J9Q5|A0A8X6J9Q5_TRICU	tr|A0A8X6QQX3|A0A8X6QQX3_NEPPI	tr|A0A8X6QQX3|A0A8X6QQX3_NEPPI
WAP	NODE_21778_length_540_cov_1.938144_g19003_i0.p1 NODE_21943_length_540_cov_2.356701_g19118_i0.p1 TRINITY_DN61343_c0_g1_i1.p1	NODE_21778_length_540_cov_1.938144_g19003_i0; NODE_21943_length_540_cov_2.356701_g19118_i0; TRINITY_DN61343_c0_g1_i1	IPR036645	Elafin-like superfamily	12	MKAVLLLVFVVFYVEAQTSGFCPRKSTTVCVKAINECCADSHCPFNRNICCKEFCGNTCYSSVPKQTNGERVKESEECCIGSACPWNS*	89	TRUE	1	16	sp|B6DCY1|TXK04_LYCSI	sp|Q5Y4V9|TXAG7_AGEOR	sp|B6DCY1|TXK04_LYCSI	sp|B6DCY1|TXK04_LYCSI	sp|Q5Y4V9|TXAG7_AGEOR	sp|B6DCY1|TXK04_LYCSI	sp|Q5Y4V9|TXAG7_AGEOR	sp|B6DCY1|TXK04_LYCSI	sp|B6DCY1|TXK04_LYCSI	sp|Q5Y4V9|TXAG7_AGEOR	sp|B6DCY1|TXK04_LYCSI	sp|B6DCY1|TXK04_LYCSI	tr|A0A4Y2TWB0|A0A4Y2TWB0_ARAVE	tr|A0A4Q8K5Q0|A0A4Q8K5Q0_9ARAC	tr|A0A4Q8K5Q0|A0A4Q8K5Q0_9ARAC
WAP	NODE_18943_length_634_cov_8.789292_g16209_i0.p1 NODE_19107_length_634_cov_9.108808_g16333_i0.p1	NODE_18943_length_634_cov_8.789292_g16209_i0; NODE_19107_length_634_cov_9.108808_g16333_i0	IPR008197; IPR036645	WAP-type 'four-disulfide core' domain; Elafin-like superfamily	28	MRTVILLCVLVVVVAAKEGYCPQRSIENCIRSINKCCKDSDCSEGEVCCQENCGKTCHPAVDHQTDGRRIVPFPSCTIDPY*	82	TRUE	1	16	sp|B6DD34|TXE01_LYCSI	sp|B6DD38|TXE05_LYCSI	sp|A7X4K1|WAP1_PHIOL	sp|A7X4K1|WAP1_PHIOL	sp|B6DD38|TXE05_LYCSI	sp|B6DD34|TXE01_LYCSI	sp|B6DD38|TXE05_LYCSI	sp|A7X4K1|WAP1_PHIOL	sp|A7X4K1|WAP1_PHIOL	sp|B6DD38|TXE05_LYCSI	sp|A7X4K1|WAP1_PHIOL	sp|A7X4K1|WAP1_PHIOL	tr|A0A8X6UJA4|A0A8X6UJA4_NEPPI	tr|A0A8X6WMR0|A0A8X6WMR0_9ARAC	tr|A0A8X6WMR0|A0A8X6WMR0_9ARAC
WAP	NODE_25783_length_449_cov_5.263959_g23000_i0.p1 NODE_26006_length_449_cov_5.314721_g23173_i0.p1	NODE_25783_length_449_cov_5.263959_g23000_i0; NODE_26006_length_449_cov_5.314721_g23173_i0	IPR008197; IPR036645	WAP-type 'four-disulfide core' domain; Elafin-like superfamily	14	LCVLVVVVAAKEGFCPPRPSSLCFKFVDKCCEDSDCGDSEICCQQDCGRICRQPVDQETSGTKSKPHPSCRIDSD*	76	TRUE	1	10	sp|B6DD36|TXE03_LYCSI	sp|B6DD36|TXE03_LYCSI	sp|B6DD36|TXE03_LYCSI	sp|B6DD36|TXE03_LYCSI	sp|B6DD36|TXE03_LYCSI	sp|B6DD36|TXE03_LYCSI	sp|B6DD36|TXE03_LYCSI	sp|B6DD36|TXE03_LYCSI	sp|B6DD36|TXE03_LYCSI	sp|B6DD36|TXE03_LYCSI	sp|Q6IE40|WFD12_RAT	sp|Q6IE40|WFD12_RAT	tr|A0A8X6WMR0|A0A8X6WMR0_9ARAC	tr|A0A8X6UN56|A0A8X6UN56_NEPPI	tr|A0A8X6UN56|A0A8X6UN56_NEPPI
WAP	TRINITY_DN1211_c0_g1_i1.p1	TRINITY_DN1211_c0_g1_i1	IPR008197; IPR036645	WAP-type 'four-disulfide core' domain; Elafin-like superfamily	19	KQWYQRRVRGSRSQRKKFNQKMRTVILLCVLVVVVAAKEGYCPQRSIENCIRSINKCCKDSDCSEGEVCCQENCGKTCHPAVDHQTDGRRIVPFPSCTIDPY*	103	TRUE	1	37	sp|B6DD38|TXE05_LYCSI	sp|B6DD38|TXE05_LYCSI	sp|A7X4K1|WAP1_PHIOL	sp|A7X4K1|WAP1_PHIOL	sp|B6DD38|TXE05_LYCSI	sp|B6DD38|TXE05_LYCSI	sp|B6DD38|TXE05_LYCSI	sp|A7X4K1|WAP1_PHIOL	sp|A7X4K1|WAP1_PHIOL	sp|B6DD38|TXE05_LYCSI	sp|A7X4K1|WAP1_PHIOL	sp|A7X4K1|WAP1_PHIOL	tr|A0A8X6UJA4|A0A8X6UJA4_NEPPI	tr|A0A4Y2KD91|A0A4Y2KD91_ARAVE	tr|A0A4Y2KD91|A0A4Y2KD91_ARAVE
WAP	TRINITY_DN1211_c0_g2_i1.p1	TRINITY_DN1211_c0_g2_i1	IPR008197; IPR036645	WAP-type 'four-disulfide core' domain; Elafin-like superfamily	9	KQWYQRRVRGSRSQRKKFNQKMRTVILLCVLVVVVAAKEGFCPPRPSSLCFKFVDKCCEDSDCGDSEICCQQDCGRICRQPVDQETSGTKSKPHPSCRIDSD*	103	TRUE	1	37	sp|B6DD38|TXE05_LYCSI	sp|B6DD38|TXE05_LYCSI	sp|A7X4K7|WAP2_PHIOL	sp|A7X4K7|WAP2_PHIOL	sp|B6DD38|TXE05_LYCSI	sp|B6DD38|TXE05_LYCSI	sp|B6DD38|TXE05_LYCSI	sp|A7X4K7|WAP2_PHIOL	sp|A7X4K7|WAP2_PHIOL	sp|B6DD38|TXE05_LYCSI	sp|Q6IE40|WFD12_RAT	sp|Q6IE40|WFD12_RAT	tr|A0A8X6WMR0|A0A8X6WMR0_9ARAC	tr|A0A8X6UN56|A0A8X6UN56_NEPPI	tr|A0A8X6UN56|A0A8X6UN56_NEPPI
WAP	NODE_8074_length_1632_cov_3072.043754_g1490_i2.p1	NODE_8074_length_1632_cov_3072.043754_g1490_i2	IPR036645	Elafin-like superfamily	5739	MASKLVLVAFLVVLVTIVASEKFCPKPRTTEKCPMWYRRNDCCKQSDCRTFDICCRENCGFVCRRASDTKTTGVALKDGQPCIEGFDDVNID*	93	TRUE	1	20	sp|Q5Y4V9|TXAG7_AGEOR	sp|B6DD62|TXK03_LYCSI	sp|Q5Y4V9|TXAG7_AGEOR	sp|Q5Y4V9|TXAG7_AGEOR	sp|B6DD62|TXK03_LYCSI	sp|Q5Y4V9|TXAG7_AGEOR	sp|B6DD62|TXK03_LYCSI	sp|Q5Y4V9|TXAG7_AGEOR	sp|Q5Y4V9|TXAG7_AGEOR	sp|B6DD62|TXK03_LYCSI	sp|Q5Y4V9|TXAG7_AGEOR	sp|Q5Y4V9|TXAG7_AGEOR	tr|A0A2D0PC24|A0A2D0PC24_ERECI	tr|A0A1V0FWL7|A0A1V0FWL7_9ARAC	tr|A0A1V0FWL7|A0A1V0FWL7_9ARAC
WAP	NODE_9421_length_1414_cov_3357.246505_g453_i4.p1	NODE_9421_length_1414_cov_3357.246505_g453_i4	IPR036645	Elafin-like superfamily	7232	MTSKLVLVAFLVVLVTIVASEKFCPKPRTTEKCPMWYRRNDCCKQSDCRTFDICCRENCGFVCRRASDTKTTGVALKDGQPCIEGFDDVNID*	93	TRUE	1	20	sp|Q5Y4V9|TXAG7_AGEOR	sp|B6DD62|TXK03_LYCSI	sp|Q5Y4V9|TXAG7_AGEOR	sp|Q5Y4V9|TXAG7_AGEOR	sp|B6DD62|TXK03_LYCSI	sp|Q5Y4V9|TXAG7_AGEOR	sp|B6DD62|TXK03_LYCSI	sp|Q5Y4V9|TXAG7_AGEOR	sp|Q5Y4V9|TXAG7_AGEOR	sp|B6DD62|TXK03_LYCSI	sp|Q5Y4V9|TXAG7_AGEOR	sp|Q5Y4V9|TXAG7_AGEOR	tr|A0A2D0PC24|A0A2D0PC24_ERECI	tr|A0A1V0FWL7|A0A1V0FWL7_9ARAC	tr|A0A1V0FWL7|A0A1V0FWL7_9ARAC
	TRINITY_DN4627_c0_g1_i28.p1	TRINITY_DN4627_c0_g1_i28	IPR000997; IPR002018; IPR019826; IPR029058	Cholinesterase; Carboxylesterase, type B; Carboxylesterase type B, active site; Alpha/Beta hydrolase fold	749	MDFSLSGTLLPNILLILFLFKTSSSKGYNGQPEVDTPSGKIIGKTVFFRDIPVKSFLGVPFAKPPIGEYRFKKPYSVEKWTEPFTANHIPPACVQYSSNPFPWLDTLPNQSQDCLYLNMWVPTTSCAVKKSVMIWLFGGGFRIGSNRLDFTDGRVLAALGDVIVVAPNYRLGTEGFLYLGTEDAPGNMGLYDILEALKWVHSNIESFGGSKDNITVFGQSAGAIALGMLMVSPLTKGLFTRAIFQSGSPANLDAEDNDRDFRLSQAVAKAIGCMTDEMSLPDDADEVIRCLNGKDALELTKTVGKVSDNPQRGLYPRFGDEILPSNARESLIQGDFRNMPIFIGNNNNEGASMITKAYKPEFGFFGFKGVFINKTYGEYMIRKNFKSFPDTEAVVQQYL…	520	TRUE	1	25	sp|W4VSJ0|ACES_TRILK	sp|W4VSJ0|ACES_TRILK	sp|W4VSJ0|ACES_TRILK	sp|W4VSJ0|ACES_TRILK	sp|W4VSJ0|ACES_TRILK	sp|W4VSJ0|ACES_TRILK	sp|W4VSJ0|ACES_TRILK	sp|W4VSJ0|ACES_TRILK	sp|W4VSJ0|ACES_TRILK	sp|W4VSJ0|ACES_TRILK	sp|P32750|CHLE_CANLF	sp|P32750|CHLE_CANLF	tr|A0A8X6UN41|A0A8X6UN41_NEPPI	tr|A0A4Y2X9K5|A0A4Y2X9K5_ARAVE	tr|A0A4Y2X9K5|A0A4Y2X9K5_ARAVE
