# Supplementary material for: Comparative venomics suggests an evolutionary adaption of spider venom from predation to defense
Source: Commun Biol. 2025 Oct 23;8:1496. doi: 10.1038/s42003-025-09015-6 (PMC12550024; doi:10.1038/s42003-025-09015-6)
Supplement: Supplementary file 6 — Supplementary Data 3 [file 42003_2025_9015_MOESM6_ESM.xlsx]

## Sheet: Overview
Family annotation	contigs	Accession	Start	End	Probability	IDs	Description	venomzone_2024_08_30_tophit_similarity.tsv	venomzone_spiders_2024_08_30_tophit_similarity.tsv	uniprot_sprot_2024_04_tophit_bit_e.tsv	uniprot_sprot_2024_04_tophit_coverage.tsv	uniprot_sprot_2024_04_tophit_similarity.tsv	uniprot_trembl_2024_04_tophit_bit_e.tsv	uniprot_trembl_2024_04_tophit_coverage.tsv	uniprot_trembl_2024_04_tophit_similarity.tsv	venomzone_2024_08_30_tophit_bit_e.tsv	venomzone_2024_08_30_tophit_coverage.tsv	venomzone_spiders_2024_08_30_tophit_bit_e.tsv	venomzone_spiders_2024_08_30_tophit_coverage.tsv		toxprot_2024_08_30_tophit_bit_e.tsv	toxprot_2024_08_30_tophit_coverage.tsv	toxprot_2024_08_30_tophit_similarity.tsv	TPM_2024.6_Psalmopoeus	ORF_length	ORF_sequence
Acetylcholinesterase	TRINITY_DN117022_c0_g1_i2	TRINITY_DN117022_c0_g1_i2.p1	1	23	0.999466	IPR050654, IPR029058, IPR019819, IPR002018, IPR000997	Acetylcholinesterase-related enzymes, Alpha/Beta hydrolase fold, Carboxylesterase type B, conserved site, Carboxylesterase, type B, Cholinesterase	sp|Q92035|ACES_BUNFA	sp|W4VSJ0|ACES_TRILK	sp|W4VSJ0|ACES_TRILK	sp|P56161|ACES_ANOST	sp|P32750|CHLE_CANLF	tr|A0A8X6TAE4|A0A8X6TAE4_NEPPI	tr|A0A6J0BVK0|A0A6J0BVK0_NEOLC	tr|A0A292QBT0|A0A292QBT0_SALPV	sp|W4VSJ0|ACES_TRILK	sp|A0A8B0RBM2|ACES_BOMIG	sp|W4VSJ0|ACES_TRILK	sp|W4VSJ0|ACES_TRILK		sp|W4VSJ0|ACES_TRILK	sp|A0A8B0RBM2|ACES_BOMIG	sp|Q92035|ACES_BUNFA	747	564	MDSIKKVLIFAALILCIMKTCSSYGYLYPAYDKDSFPVVSTSTGDIRGKQMNIEGNQVTAFLGIPYAEPPVGGQRFKKAVPKRKWSGVYEATKKPPPCMQHSTKAKDFAWMTESTPSEDCLYLNVWVPGKMNAFQVESKGRPVMLWIHGGGFFAGSSELDLYDGAALAAQGNVIVVSINYRLGSFGFLTSGTQEAPGNMGMHDQYLAMKWVKNNMRNFNGDSDKITLFGQSAGGTAVGLHLISPLSRNLFRRAIMESGGPYHPLLGGKPSVIIYLSNLFASAAGCANDTVNIFTDSKKVIECLRNADAMQLATLEGLMLVKTPFLFLPIHGDDLLPVDPITAMDEGDFKHTEVLIGTTPDEGAVLLYYSLPEIFGSQHVAKLDKKQAENVINGLFQNST…
B1P1F2	TRINITY_DN5469_c0_g1_i1	TRINITY_DN5469_c0_g1_i1.p3	1	21	0.999828	IPR011696, IPR013140	Huwentoxin-1 family, Huwentoxin, conserved site-1	sp|B1P1F2|JZT26_CHIGU	sp|B1P1F2|JZT26_CHIGU	sp|B1P1F2|JZT26_CHIGU	sp|P0DJA9|TX15_GRARO	sp|B1P1F2|JZT26_CHIGU	tr|M5AWT6|M5AWT6_GRARO	tr|M5AWT6|M5AWT6_GRARO	tr|A0A482Z6M3|A0A482Z6M3_9ARAC	sp|B1P1F2|JZT26_CHIGU	sp|P0DJA9|TX15_GRARO	sp|B1P1F2|JZT26_CHIGU	sp|P0DJA9|TX15_GRARO		sp|B1P1F2|JZT26_CHIGU	sp|P0DJA9|TX15_GRARO	sp|B1P1F2|JZT26_CHIGU	549	83	MKTAVLLATAGLALLSVVCNGSELEEQTPPKEVLSAIFHMKKPQEREQCLDWLSACNPNNDKCCEERICDRKAKWCKIVFRK*
CAP	NODE_13372_length_1608_cov_4994.523503_g6295_i1 NODE_10095_length_1970_cov_3729.132637_g6295_i0	NODE_13372_length_1608_cov_4994.523503_g6295_i1.p1 NODE_10095_length_1970_cov_3729.132637_g6295_i0.p1	1	17	0.999854	IPR018244, IPR035940, IPR001283, IPR014044, IPR042076, IPR013871	Allergen V5/Tpx-1-related, conserved site, CAP superfamily, Cysteine-rich secretory protein-related, CAP domain, Crisp-like domain, Cysteine-rich secretory protein	sp|P81993|CRVP_BUNCA	sp|W4VS53|CRVP_TRILK	sp|P16562|CRIS2_HUMAN	sp|P54107|CRIS1_HUMAN	sp|P81993|CRVP_BUNCA	tr|M5AYF1|M5AYF1_GRARO	tr|M5AYF1|M5AYF1_GRARO	tr|M5AYF1|M5AYF1_GRARO	sp|Q2XXQ6|CRVP1_DISTY	sp|Q8JGT9|CRVP_RHATT	sp|W4VS53|CRVP_TRILK	sp|W4VS53|CRVP_TRILK		sp|Q2XXQ6|CRVP1_DISTY	sp|Q8JGT9|CRVP_RHATT	sp|P81993|CRVP_BUNCA	12523	261	MNHSILLVLLAATVCYAVPRLSRPKIYGNAIPYRDLDTSNEATQKKIVLMHNFFRSRVQPAASDMLAMSWHEGAAEDAQRWAESCQLLLHDNTTGRWTQDFGTCGQNIFVANVQVPWFFAAKVWFLEKDNFTYGKNVNNPDVVGHYTQMVWYSTHKVGCGFHYCGPDVTKVPYYSYVCNYCPIGNHPDRLDRPYTRGKPCSACPGQCKFKKLCTNTCPHADSWINCRELNETWHDWLCGNEQNEGHQACKATCYCEGAIR*
CAP	NODE_4899_length_3033_cov_12.616857_g2959_i0 TRINITY_DN9113_c2_g1_i1 NODErc_5031_length_3010_cov_13.176988_g2895_i0	NODE_4899_length_3033_cov_12.616857_g2959_i0.p1 TRINITY_DN9113_c2_g1_i1.p1 NODErc_5031_length_3010_cov_13.176988_g2895_i0.p1	1	25	0.999853	IPR035940, IPR042076, IPR002413, IPR014044, IPR001283, IPR013871, IPR003582, IPR018244	CAP superfamily, Crisp-like domain, Venom allergen 5-like, CAP domain, Cysteine-rich secretory protein-related, Cysteine-rich secretory protein, ShKT domain, Allergen V5/Tpx-1-related, conserved site	sp|P81993|CRVP_BUNCA	sp|W4VS53|CRVP_TRILK	sp|P16562|CRIS2_HUMAN	sp|Q9XSD3|CRIS1_MACMU	sp|P85840|VA5_TITSE	tr|A0A9Y0CGM5|A0A9Y0CGM5_ECOLX	tr|A0A9Y0CGM5|A0A9Y0CGM5_ECOLX	tr|A0A9Y0CGM5|A0A9Y0CGM5_ECOLX	sp|Q09GJ9|CRVP_PHIOL	sp|Q91055|CRVP_HELHO	sp|W4VS53|CRVP_TRILK	sp|A9QQ26|VA5_LYCSI		sp|Q09GJ9|CRVP_PHIOL	sp|Q91055|CRVP_HELHO	sp|P81993|CRVP_BUNCA	364	269	MILYWREACQLSVFVLLTASTLVTAGSKYLRKPKVFGKSIPDRDLDPRHQHTRQKIVVMHNFYRTRVDPPASDMLEMSWHREAQESAQRWAEECHILRYDGILGKYVEDYGSCGQNIFVSNEKVPWTFVGEAWFAERYEFSYGSYNNSISEVGHYTQMVWNGSHRIGCGFHYCERKVKKPFYNYVCNYCPIGNDPKRLGMPYSSGKPCSECVSHCKYKKLCTNTCPYADLWANCAQLNVTWNDWLCNNPEHQRHRGCRATCLCPGKVV*
CAP	TRINITY_DN1592_c0_g2_i7 NODErc_10309_length_1971_cov_3811.145094_g6152_i0 NODErc_13737_length_1609_cov_5101.187259_g6152_i1 TRINITY_DN1592_c0_g2_i5 TRINITY_DN1592_c0_g2_i3	TRINITY_DN1592_c0_g2_i7.p1 NODErc_10309_length_1971_cov_3811.145094_g6152_i0.p1 NODErc_13737_length_1609_cov_5101.187259_g6152_i1.p1 TRINITY_DN1592_c0_g2_i5.p1 TRINITY_DN1592_c0_g2_i3.p1	1	17	0.999854	IPR018244, IPR042076, IPR001283, IPR035940, IPR014044, IPR013871	Allergen V5/Tpx-1-related, conserved site, Crisp-like domain, Cysteine-rich secretory protein-related, CAP superfamily, CAP domain, Cysteine-rich secretory protein	sp|P81993|CRVP_BUNCA	sp|W4VS53|CRVP_TRILK	sp|P16562|CRIS2_HUMAN	sp|P54107|CRIS1_HUMAN	sp|P81993|CRVP_BUNCA	tr|M5AYF1|M5AYF1_GRARO	tr|M5AYF1|M5AYF1_GRARO	tr|M5AYF1|M5AYF1_GRARO	sp|Q2XXQ6|CRVP1_DISTY	sp|Q8JGT9|CRVP_RHATT	sp|W4VS53|CRVP_TRILK	sp|W4VS53|CRVP_TRILK		sp|Q2XXQ6|CRVP1_DISTY	sp|Q8JGT9|CRVP_RHATT	sp|P81993|CRVP_BUNCA	51742	261	MNHSILLVLLAATVCYAVPRLSRPKIYGNAIPYRDLDTSNEATQKKIVLMHNFFRSRVQPAASDMLAMSWHEGAAEDAQRWAESCQLLLHDNTTGRWTQDFGTCGQNIFVANVQVPWFFAAKVWFLEKDNFTYGKNVNNPDVVGHYTQMVWYSTHKVGCGFHYCGPDVTKVPYYSYVCNYCPIGNHPDRFDRPYTRGKPCSACPGQCKFKKLCTNTCPHADSWINCRELNETWHDWLCGNEQNEGHQACKATCYCEGAIR*
CAP	NODE_7517_length_2370_cov_50797.248812_g28_i376	NODE_7517_length_2370_cov_50797.248812_g28_i376.p1	1	25	0.999864	IPR035940, IPR014044, IPR001283, IPR002413, IPR018244	CAP superfamily, CAP domain, Cysteine-rich secretory protein-related, Venom allergen 5-like, Allergen V5/Tpx-1-related, conserved site	sp|P85860|VA_PHOKE	sp|P85860|VA_PHOKE	sp|W4VS53|CRVP_TRILK	sp|W4VS53|CRVP_TRILK	sp|P85860|VA_PHOKE	tr|M5AWW7|M5AWW7_GRARO	tr|A0A1V1WBF2|A0A1V1WBF2_9SCOR	tr|A0A1V0FWK8|A0A1V0FWK8_POEFR	sp|W4VS53|CRVP_TRILK	sp|W4VS53|CRVP_TRILK	sp|W4VS53|CRVP_TRILK	sp|W4VS53|CRVP_TRILK		sp|W4VS53|CRVP_TRILK	sp|W4VS53|CRVP_TRILK	sp|P85860|VA_PHOKE	47040	443	RKRENKKMSIRIILMLCSVWLGVNSETCPAIYLRYSKQHTYCLPPKSSCTIVQSGVSKSDAQDIVKEHNTLRSRVASGKETTYSMPKASVMLQMVWDDELAAVAQKHANQCTFKHDCGGCRRVKNFGVGQNLFKRETSVQPSQPTWAEAVRDWYSEIKDFQKEQIDRFIDGEGPPATGHFTQDVRQTVQDHLNSSHTFSSILILDAAREIWAKTWRVGCGYSVYKKGSGFEELYTCNYGPGGNVKNQPIYEKGEPCTECPINSCCGKSCIGGTKYPGLCRISGENAPQYKRPEGLVFYCSFNNEPDCARTTSGVDKWEVSNTLSGSYIGIVLNGGESSTLSFTTPFKTPKQPICFISYYRTGPQVEGDKPAGTAMEIFKLPASPGFSFTPKLNPNKLMS…
CAP	NODErc_9042_length_2143_cov_57192.552682_g6_i809	NODErc_9042_length_2143_cov_57192.552682_g6_i809.p1	1	26	0.999844	IPR014044, IPR035940, IPR001283, IPR018244, IPR002413	CAP domain, CAP superfamily, Cysteine-rich secretory protein-related, Allergen V5/Tpx-1-related, conserved site, Venom allergen 5-like	sp|P85860|VA_PHOKE	sp|P85860|VA_PHOKE	sp|W4VS53|CRVP_TRILK	sp|W4VS53|CRVP_TRILK	sp|P85860|VA_PHOKE	tr|M5AWW7|M5AWW7_GRARO	tr|A0A1V1WBF2|A0A1V1WBF2_9SCOR	tr|A0A1V0FWK8|A0A1V0FWK8_POEFR	sp|W4VS53|CRVP_TRILK	sp|W4VS53|CRVP_TRILK	sp|W4VS53|CRVP_TRILK	sp|W4VS53|CRVP_TRILK		sp|W4VS53|CRVP_TRILK	sp|W4VS53|CRVP_TRILK	sp|P85860|VA_PHOKE	47020	444	ARKRENKKMSIRIILMLCSVWLGVNSETCPAIYLRYSKQHTYCLPPKSSCTIVQSGVSKSDAQDIVKEHNTLRSRVASGKETTYSMPKASVMLQMVWDDELAAVAQKHANQCTFKHDCGGCRRVKNFGVGQNLFKRETSVQPSQPTWAEAVRDWYSEIKDFQKEQIDRFIDGEGPPATGHFTQDVRQTVQDHLNSSHTFSSILILDAAREIWAKTWRVGCGYSVYKKGSGFEELYTCNYGPGGNVKNQPIYEKGEPCTECPINSCCGKSCIGGTKYPGLCRISGENAPQYKRPEGLVFYCSFNNEPDCARTTSGVDKWEVSNTLSGSYIGIVLNGGESSTLSFTTPFKTPKQPICFISYYRTGPQVEGDKPAGTAMEIFKLPASPGFSFTPKLNPNKLM…
CAP	TRINITY_DN12515_c0_g2_i10	TRINITY_DN12515_c0_g2_i10.p1	1	18	0.999813	IPR001283, IPR035940, IPR014044, IPR018244, IPR002413	Cysteine-rich secretory protein-related, CAP superfamily, CAP domain, Allergen V5/Tpx-1-related, conserved site, Venom allergen 5-like	sp|P85860|VA_PHOKE	sp|P85860|VA_PHOKE	sp|W4VS53|CRVP_TRILK	sp|W4VS53|CRVP_TRILK	sp|P85860|VA_PHOKE	tr|M5AWW7|M5AWW7_GRARO	tr|A0A482ZBT3|A0A482ZBT3_CORTR	tr|A0A1V0FWK8|A0A1V0FWK8_POEFR	sp|W4VS53|CRVP_TRILK	sp|W4VS53|CRVP_TRILK	sp|W4VS53|CRVP_TRILK	sp|W4VS53|CRVP_TRILK		sp|W4VS53|CRVP_TRILK	sp|W4VS53|CRVP_TRILK	sp|P85860|VA_PHOKE	63691	436	MSIRIILMLCSVWLGVNSETCPAIYLRYSKQHTYCLPPKSSCTIVQSGVSKSDAQDIVKEHNTLRSRVASGKETTYSMPKASVMLQMVWDDELAAVAQKHANQCTFKHDCGGCRRVKNFGVGQNLFKRETSVQPSQPTWAEAVRDWYSEIKDFQKEQIDRFIDGEGPPATGHFTQDVRQTVQDHLNSSHTFSSILILDAAREIWAKTWRVGCGYSVYKKGSGFEELYTCNYGPGGNVKNQPIYEKGEPCTECPINSCCGKSCIGGTKYPGLCRISGENAPQYKRPEGLVFYCSFNNEPDCARTTSGVDKWEVSNTLSGSYIGIVLNGGESSTLSFTTPFKTPKQPICFISYYRTGPQVEGDKPAGTAMEIFKLPASPGFSFTPKLNPNKLMSFTRFNVL…
CAP	NODE_6943_length_2492_cov_50472.312269_g28_i347	NODE_6943_length_2492_cov_50472.312269_g28_i347.p1	1	35	0.999769	IPR001283, IPR014044, IPR035940, IPR018244, IPR002413	Cysteine-rich secretory protein-related, CAP domain, CAP superfamily, Allergen V5/Tpx-1-related, conserved site, Venom allergen 5-like	sp|W4VS53|CRVP_TRILK	sp|W4VS53|CRVP_TRILK	sp|W4VS53|CRVP_TRILK	sp|W4VS53|CRVP_TRILK	sp|W4VS53|CRVP_TRILK	tr|M5AWW7|M5AWW7_GRARO	tr|A0A1V1WBF2|A0A1V1WBF2_9SCOR	tr|A0A1V0FWK8|A0A1V0FWK8_POEFR	sp|W4VS53|CRVP_TRILK	sp|W4VS53|CRVP_TRILK	sp|W4VS53|CRVP_TRILK	sp|W4VS53|CRVP_TRILK		sp|W4VS53|CRVP_TRILK	sp|W4VS53|CRVP_TRILK	sp|W4VS53|CRVP_TRILK	63190	427	MQKPSENKRPRKRENKKMSIRIILMLCSVWLGVNSETCPAIYLRYSKQHTYCLPPKSSCTIVQSGVSKSDAQDIVKEHNTLRSRVASGKETTYSMPKASVMLQMVWDDELAAVAQKHANQCTFKHDCGGCRRVKNFGVGQNLFKRETSVQPSQPTWAEAVRDWYSEIKDFQKEQIDRFIDGEGPPATGHFTQEIWAKTWRVGCGYSVYKKGSGFEELYTCNYGPGGNVKNQPIYEKGEPCTECPINSCCGKSCIGGTKYPGLCRISGENAPQYKRPEGLVFYCSFNNEPDCARTTSGVDKWEVSNTLSGSYIGIVLNGGESSTLSFTTPFKTPKQPICFISYYRTGPQVEGDKPAGTAMEIFKLPASPGFSFTPKLNPNKLMSFTRFNVLLGWAMETTV…
CAP	NODErc_18218_length_1261_cov_146957.169983_g6_i1345	NODErc_18218_length_1261_cov_146957.169983_g6_i1345.p1	1	28	0.999843			sp|W4VS53|CRVP_TRILK	sp|W4VS53|CRVP_TRILK	sp|W4VS53|CRVP_TRILK	sp|W4VS53|CRVP_TRILK	sp|W4VS53|CRVP_TRILK	tr|A0A482ZBT3|A0A482ZBT3_CORTR	tr|A0A4Y2V637|A0A4Y2V637_ARAVE	tr|A0A482ZBT3|A0A482ZBT3_CORTR	sp|W4VS53|CRVP_TRILK	sp|W4VS53|CRVP_TRILK	sp|W4VS53|CRVP_TRILK	sp|W4VS53|CRVP_TRILK		sp|W4VS53|CRVP_TRILK	sp|W4VS53|CRVP_TRILK	sp|W4VS53|CRVP_TRILK	10583	150	YCKAIGRMRTQVFVAILVLAALAVISFARESGSYIGIVLNGGEGSTLSFTTPFKTPKQPICFISYYRTGPQVEGDKPAGTAMEIFKLPASPGFSFTPKLNPNKLMSFTRFNVLLGWAMETTVSVSLSVPKGKPAQYLEITHISVQQGPC*
CAP	NODErc_6398_length_2646_cov_48202.199923_g6_i586	NODErc_6398_length_2646_cov_48202.199923_g6_i586.p1	1	69	0.510374	IPR001283, IPR002413, IPR018244, IPR035940, IPR014044	Cysteine-rich secretory protein-related, Venom allergen 5-like, Allergen V5/Tpx-1-related, conserved site, CAP superfamily, CAP domain	sp|W4VS53|CRVP_TRILK	sp|W4VS53|CRVP_TRILK	sp|W4VS53|CRVP_TRILK	sp|W4VS53|CRVP_TRILK	sp|W4VS53|CRVP_TRILK	tr|M5AWW7|M5AWW7_GRARO	tr|A0AAJ7SG06|A0AAJ7SG06_9ACAR	tr|A0A1V0FWK8|A0A1V0FWK8_POEFR	sp|W4VS53|CRVP_TRILK	sp|W4VS53|CRVP_TRILK	sp|W4VS53|CRVP_TRILK	sp|W4VS53|CRVP_TRILK		sp|W4VS53|CRVP_TRILK	sp|W4VS53|CRVP_TRILK	sp|W4VS53|CRVP_TRILK	63159	461	MPVFGPMLTFTRWIYHAWTSSMEINQDAIKNHTTVLITKFETEARKRENKKMSIRIILMLCSVWLGVNSETCPAIYLRYSKQHTYCLPPKSSCTIVQSGVSKSDAQDIVKEHNTLRSRVASGKETTYSMPKASVMLQMVWDDELAAVAQKHANQCTFKHDCGGCRRVKNFGVGQNLFKRETSVQPSQPTWAEAVRDWYSEIKDFQKEQIDRFIDGEGPPATGHFTQEIWAKTWRVGCGYSVYKKGSGFEELYTCNYGPGGNVKNQPIYEKGEPCTECPINSCCGKSCIGGTKYPGLCRISGENAPQYKRPEGLVFYCSFNNEPDCARTTSGVDKWEVSNTLSGSYIGIVLNGGESSTLSFTTPFKTPKQPICFISYYRTGPQVEGDKPAGTAMEIFKLP…
CAP	NODErc_6639_length_2587_cov_49284.355450_g6_i609 NODErc_5981_length_2744_cov_46438.100037_g6_i553 NODErc_6380_length_2652_cov_48051.656527_g6_i585 TRINITY_DN12515_c0_g2_i2 TRINITY_DN12515_c0_g2_i4 TRINITY_DN12515_c0_g2_i23 NODE_5382_length_2881_cov_43527.958953_g28_i263 NODE_10750_length_1889_cov_67890.900763_g28_i509	NODErc_6639_length_2587_cov_49284.355450_g6_i609.p1 NODErc_5981_length_2744_cov_46438.100037_g6_i553.p1 NODErc_6380_length_2652_cov_48051.656527_g6_i585.p1 TRINITY_DN12515_c0_g2_i2.p1 TRINITY_DN12515_c0_g2_i4.p1 TRINITY_DN12515_c0_g2_i23.p1 NODE_5382_length_2881_cov_43527.958953_g28_i263.p1 NODE_10750_length_1889_cov_67890.900763_g28_i509.p1	1	18	0.999813	IPR014044, IPR035940, IPR002413, IPR001283, IPR018244	CAP domain, CAP superfamily, Venom allergen 5-like, Cysteine-rich secretory protein-related, Allergen V5/Tpx-1-related, conserved site	sp|W4VS53|CRVP_TRILK	sp|W4VS53|CRVP_TRILK	sp|W4VS53|CRVP_TRILK	sp|W4VS53|CRVP_TRILK	sp|W4VS53|CRVP_TRILK	tr|M5AWW7|M5AWW7_GRARO	tr|A0A482ZBT3|A0A482ZBT3_CORTR	tr|A0A1V0FWK8|A0A1V0FWK8_POEFR	sp|W4VS53|CRVP_TRILK	sp|W4VS53|CRVP_TRILK	sp|W4VS53|CRVP_TRILK	sp|W4VS53|CRVP_TRILK		sp|W4VS53|CRVP_TRILK	sp|W4VS53|CRVP_TRILK	sp|W4VS53|CRVP_TRILK	538948	410	MSIRIILMLCSVWLGVNSETCPAIYLRYSKQHTYCLPPKSSCTIVQSGVSKSDAQDIVKEHNTLRSRVASGKETTYSMPKASVMLQMVWDDELAAVAQKHANQCTFKHDCGGCRRVKNFGVGQNLFKRETSVQPSQPTWAEAVRDWYSEIKDFQKEQIDRFIDGEGPPATGHFTQEIWAKTWRVGCGYSVYKKGSGFEELYTCNYGPGGNVKNQPIYEKGEPCTECPINSCCGKSCIGGTKYPGLCRISGENAPQYKRPEGLVFYCSFNNEPDCARTTSGVDKWEVSNTLSGSYIGIVLNGGESSTLSFTTPFKTPKQPICFISYYRTGPQVEGDKPAGTAMEIFKLPASPGFSFTPKLNPNKLMSFTRFNVLLGWAMETTVSVSLSVPKGKPAQYLEI…
CAP	TRINITY_DN12515_c0_g2_i17	TRINITY_DN12515_c0_g2_i17.p1	1	18	0.999813	IPR001283, IPR014044, IPR002413, IPR018244, IPR035940	Cysteine-rich secretory protein-related, CAP domain, Venom allergen 5-like, Allergen V5/Tpx-1-related, conserved site, CAP superfamily	sp|W4VS53|CRVP_TRILK	sp|W4VS53|CRVP_TRILK	sp|W4VS53|CRVP_TRILK	sp|W4VS53|CRVP_TRILK	sp|W4VS53|CRVP_TRILK	tr|M5AWW7|M5AWW7_GRARO	tr|M5AWW7|M5AWW7_GRARO	tr|A0A1V0FWK8|A0A1V0FWK8_POEFR	sp|W4VS53|CRVP_TRILK	sp|W4VS53|CRVP_TRILK	sp|W4VS53|CRVP_TRILK	sp|W4VS53|CRVP_TRILK		sp|W4VS53|CRVP_TRILK	sp|W4VS53|CRVP_TRILK	sp|W4VS53|CRVP_TRILK	70437	397	MSIRIILMLCSVWLGVNSETCPAIYLRYSKQHTYCLPPKSSCTIVQSGVSKSDAQDIVKEHNTLRSRVASGKETTYSMPKASVMLQMVWDDELAAVAQKHANQCTFKHDCGGCRRVKNFGVGQNLFKRETSVQPSQPTWAEAVRDWYSEIKDFQKEQIDRFIDGEGPPATGHFTQEIWAKTWRVGCGYSVYKKGSGFEELYTCNYGPGGNVKNQPIYEKGEPCTECPINSCCGKSCIGGTKYPGLCRISGENAPQYKRPEGLVFYCSFNNEPDCARTTSGVDKWEVSNTLSGSYIGIVLNGGESSTLSFTTPFKTPKQPICFISYYRTGPQVEGDKPAGTAMEIFKLPASPGFSFTPKLNPNKLMSFTRFNVLLGWAMETTHVWYVMCERFYRFSI*
CAP	TRINITY_DN35371_c0_g1_i1	TRINITY_DN35371_c0_g1_i1.p1	1	18	0.999776	IPR001283, IPR035940, IPR014044, IPR002413, IPR018244	Cysteine-rich secretory protein-related, CAP superfamily, CAP domain, Venom allergen 5-like, Allergen V5/Tpx-1-related, conserved site	sp|W4VS53|CRVP_TRILK	sp|W4VS53|CRVP_TRILK	sp|W4VS53|CRVP_TRILK	sp|W4VS53|CRVP_TRILK	sp|W4VS53|CRVP_TRILK	tr|M5AWW7|M5AWW7_GRARO	tr|A0A4Y2MWF7|A0A4Y2MWF7_ARAVE	tr|A0A1V0FWK8|A0A1V0FWK8_POEFR	sp|W4VS53|CRVP_TRILK	sp|W4VS53|CRVP_TRILK	sp|W4VS53|CRVP_TRILK	sp|W4VS53|CRVP_TRILK		sp|W4VS53|CRVP_TRILK	sp|W4VS53|CRVP_TRILK	sp|W4VS53|CRVP_TRILK	110	407	MSSLRILPLSFFGLGIKAETCPMLYQRYSQTHTYCLPPKETCNIIRSNVKPSDIEIILREHNKYRSKIASGEEKTYSLPKASDMLEMVWDEELADVAQKHSEQCAFQHDCNECRRVQNFDVGQNLYERVVYPEPKPPDWKAAIKAWYDEVRDFDKQQIDSFQDGEGPPPTGHCTQVIWAQTYRIGCGYVLQKEENEYKDLYSCNYGPAGNIKDEPIYKRGEPCSRCPINSCCGKSCVNATYPGLCQISGNNAPEYKRPEGSLFLCTFNNEPDCARTVSGVDRWKVSNTLSGSYIGTVLNGGESSTFNFTKSFKGNQSMCLTSYFRKGPDTAGKEGNNTAYEIVTIPSINFSFSPEMQSYSVDFIKFSITLNWNMPTMLSVRFEVRVGADPQYLEIKDIE…
Cystatin	TRINITY_DN237594_c0_g1_i1	TRINITY_DN237594_c0_g1_i1.p1	1	18	0.999842	IPR000010, IPR046350	Cystatin domain, Cystatin superfamily	sp|Q6T6T4|CYT_BITGA	sp|P0DXA0|T71A_HADIN	sp|Q7M429|CYTL_TACTR	sp|P35481|CYT_CYPCA	sp|Q7M429|CYTL_TACTR	tr|A0A9Y0CGL6|A0A9Y0CGL6_KLEPN	tr|A0A9Y0CGL6|A0A9Y0CGL6_KLEPN	tr|A0A9Y0CGL6|A0A9Y0CGL6_KLEPN	sp|B1P1J3|CYT_CHIGU	sp|B1P1J3|CYT_CHIGU	sp|B1P1J3|CYT_CHIGU	sp|B1P1J3|CYT_CHIGU		sp|B1P1J3|CYT_CHIGU	sp|B1P1J3|CYT_CHIGU	sp|Q6T6T4|CYT_BITGA	286	134	MLKLVIFTLVLICALAAAIPGGWYDVKIDDEDVVNAAQAATKALGKQFSTPYHAKLHTVHKAKKQIVAGANYALGLTVGLTNCKKEEVNYEDIDSCEYQVGVSTYRKCDVTVFQNLKDEYKLTWSGCILTTVE*
Elafin-like	NODE_33829_length_652_cov_486.056951_g25521_i0 TRINITY_DN245779_c0_g1_i1	NODE_33829_length_652_cov_486.056951_g25521_i0.p1 TRINITY_DN245779_c0_g1_i1.p1	1	18	0.999836	IPR036645, IPR008197	Elafin-like superfamily, WAP-type 'four-disulfide core' domain	sp|A7X4I7|WAP1_THRJA	sp|B6DD39|TXE06_LYCSI	sp|B6DD39|TXE06_LYCSI	sp|B6DD39|TXE06_LYCSI	sp|P22298|SLPI_PIG	tr|A0A4Q8K556|A0A4Q8K556_9ARAC	tr|A0A4V6MKA5|A0A4V6MKA5_9ARAC	tr|A0A1V0FX10|A0A1V0FX10_9ARAC	sp|B6DD39|TXE06_LYCSI	sp|B6DD39|TXE06_LYCSI	sp|B6DD39|TXE06_LYCSI	sp|B6DD39|TXE06_LYCSI		sp|B6DD39|TXE06_LYCSI	sp|B6DD39|TXE06_LYCSI	sp|A7X4I7|WAP1_THRJA	2849	82	MKKLLCLICVFSIMHVIATELYCPERSDVYCVISTNSCYSDEECPANQICCAETCGFKCHYPSTVETNGIRVGQPRPLFEP*
Gomesin	NODE_34496_length_638_cov_131.132075_g26155_i0 TRINITY_DN25880_c0_g1_i1	NODE_34496_length_638_cov_131.132075_g26155_i0.p1 TRINITY_DN25880_c0_g1_i1.p1	1	23	0.999834			sp|A0A1D0BZI2|GOML_HADIN	sp|A0A1D0BZI2|GOML_HADIN	sp|P82358|GOME_ACAGO	sp|A0A1D0BZI2|GOML_HADIN	sp|P82358|GOME_ACAGO				sp|A0A1D0BZI2|GOML_HADIN	sp|A0A1D0BZI2|GOML_HADIN	sp|A0A1D0BZI2|GOML_HADIN	sp|A0A1D0BZI2|GOML_HADIN		sp|A0A1D0BZI2|GOML_HADIN	sp|A0A1D0BZI2|GOML_HADIN	sp|A0A1D0BZI2|GOML_HADIN	789	95	MNKTHVFVFFFLSVLILAYEADAQCRRVCYGRRCVTYCRGGGGGGRRGGRGKRSLDETNVDASDMEKRAFDDSNIPSLTEEREFNEEEEGYYFT*
hainantoxin	NODE_23671_length_962_cov_18452.266814_g15719_i1 NODErc_15910_length_1427_cov_12123.585277_g9959_i0	NODE_23671_length_962_cov_18452.266814_g15719_i1.p1 NODErc_15910_length_1427_cov_12123.585277_g9959_i0.p1	1	23	0.999781			sp|D2Y2C5|H17A1_CYRHA	sp|D2Y2C5|H17A1_CYRHA	sp|P0DQJ4|GEND1_ACAGO	sp|P0DQJ4|GEND1_ACAGO	sp|D2Y2C5|H17A1_CYRHA				sp|P0DQJ4|GEND1_ACAGO	sp|P0DQJ4|GEND1_ACAGO	sp|P0DQJ4|GEND1_ACAGO	sp|P0DQJ4|GEND1_ACAGO		sp|P0DQJ4|GEND1_ACAGO	sp|P0DQJ4|GEND1_ACAGO	sp|D2Y2C5|H17A1_CYRHA	105779	64	MRLAVLFGLSVLLVALCILTCTAQHPGFEKSMMPYENMGDEENMGVEENIEEERCPRFWLCWL*
hexatoxin	NODE_26839_length_841_cov_41.676845_g19189_i0	NODE_26839_length_841_cov_41.676845_g19189_i0.p1	1	36	0.999346			sp|A0A1D0BN92|T51A_HADIN	sp|A0A1D0BN92|T51A_HADIN	sp|A0A1D0BN92|T51A_HADIN	sp|A0A1D0BN92|T51A_HADIN	sp|A0A1D0BN92|T51A_HADIN	tr|A0A482ZAQ7|A0A482ZAQ7_9ARAC	tr|D5J6Y1|D5J6Y1_PELMU	tr|D5J6Y1|D5J6Y1_PELMU	sp|A0A1D0BN92|T51A_HADIN	sp|A0A1D0BN92|T51A_HADIN	sp|A0A1D0BN92|T51A_HADIN	sp|A0A1D0BN92|T51A_HADIN		sp|A0A1D0BN92|T51A_HADIN	sp|A0A1D0BN92|T51A_HADIN	sp|A0A1D0BN92|T51A_HADIN	166	205	RRRTISKSTKYSASIKMNIILVATFLCILTGHLSLSHNKPPFPRPFPQPRPWPFPPRHPWRIGHPCRFNRCRAPEIPGCCEFFAALREEMGGLKKDREQSCRRLPAGEQRDECKMQKIMNARSNVQPSEQCRERLLQLAEGTSPSTTTPSSTTTPLSTTTPPSTTTSPATTIPPSTTTPPSTTTSPSTTTPPSTTTQPSTVTDE*
hexatoxin	NODE_38167_length_570_cov_709.545631_g29665_i0	NODE_38167_length_570_cov_709.545631_g29665_i0.p1	1	64	0.574607			sp|A0A1D0BN92|T51A_HADIN	sp|A0A1D0BN92|T51A_HADIN	sp|A0A1D0BN92|T51A_HADIN	sp|A0A1D0BN92|T51A_HADIN	sp|A0A1D0BN92|T51A_HADIN	tr|A0A482ZAQ7|A0A482ZAQ7_9ARAC	tr|A0A482ZGZ7|A0A482ZGZ7_CORTR	tr|A0A482ZGZ7|A0A482ZGZ7_CORTR	sp|A0A1D0BN92|T51A_HADIN	sp|A0A1D0BN92|T51A_HADIN	sp|A0A1D0BN92|T51A_HADIN	sp|A0A1D0BN92|T51A_HADIN		sp|A0A1D0BN92|T51A_HADIN	sp|A0A1D0BN92|T51A_HADIN	sp|A0A1D0BN92|T51A_HADIN	1299	149	TEVLQHILSGVYLGTLRYIYCVLGTEIVRGNNAFLLHETFSSSKMKVLFIVMLLCVLAIHMGVSQKDPCRNHCHLPKIPGCCEFFAAFRKEMDELKKDPAQSCRRFPDSEQQQECKMQKILIARGKAEGSLTAQCKERMQAYVAGESP*
hexatoxin	NODE_39200_length_554_cov_125.044088_g30672_i0 TRINITY_DN1232_c0_g1_i2	NODE_39200_length_554_cov_125.044088_g30672_i0.p1 TRINITY_DN1232_c0_g1_i2.p1	1	19	0.999865			sp|A0A1D0BN92|T51A_HADIN	sp|A0A1D0BN92|T51A_HADIN	sp|A0A1D0BN92|T51A_HADIN	sp|A0A1D0BN92|T51A_HADIN	sp|A0A1D0BN92|T51A_HADIN	tr|A0A482ZAQ7|A0A482ZAQ7_9ARAC	tr|D5J6Y2|D5J6Y2_PELMU	tr|A0A4Q8K780|A0A4Q8K780_HADCE	sp|A0A1D0BN92|T51A_HADIN	sp|A0A1D0BN92|T51A_HADIN	sp|A0A1D0BN92|T51A_HADIN	sp|A0A1D0BN92|T51A_HADIN		sp|A0A1D0BN92|T51A_HADIN	sp|A0A1D0BN92|T51A_HADIN	sp|A0A1D0BN92|T51A_HADIN	433	120	MKVFLVIFLVVLPLEFVNGRTEEEDWAEKIVELPKIMGCYDFVKKMIKEMAAQKEDGSVNCKTLETVEQKQQCKMEKLMAARSKVQPSEKCLQNLKIFVNGIPPSSETAVTESVATTVA*
hexatoxin	NODE_45515_length_473_cov_1995.476077_g36900_i0 TRINITY_DN261_c0_g1_i1	NODE_45515_length_473_cov_1995.476077_g36900_i0.p1 TRINITY_DN261_c0_g1_i1.p1	1	20	0.999822			sp|A0A1D0BN92|T51A_HADIN	sp|A0A1D0BN92|T51A_HADIN	sp|A0A1D0BN92|T51A_HADIN	sp|A0A1D0BN92|T51A_HADIN	sp|A0A1D0BN92|T51A_HADIN	tr|A0A482ZAQ7|A0A482ZAQ7_9ARAC	tr|A0A482ZAQ7|A0A482ZAQ7_9ARAC	tr|A0A482ZAQ7|A0A482ZAQ7_9ARAC	sp|A0A1D0BN92|T51A_HADIN	sp|A0A1D0BN92|T51A_HADIN	sp|A0A1D0BN92|T51A_HADIN	sp|A0A1D0BN92|T51A_HADIN		sp|A0A1D0BN92|T51A_HADIN	sp|A0A1D0BN92|T51A_HADIN	sp|A0A1D0BN92|T51A_HADIN	5948	111	MKVVLFLTVLCILSVHLTVAQETQEPCDSCRMPKIPGCCEFFEEFRKQMDALKGRGTDRSCKRLPSAEEQQECKMQKILYARSKVEPSDQCKQRMQDFVQGTPPSSTTVA*
hexatoxin	NODErc_38985_length_559_cov_736.555556_g30037_i0 TRINITY_DN335_c0_g2_i1	NODErc_38985_length_559_cov_736.555556_g30037_i0.p1 TRINITY_DN335_c0_g2_i1.p1	1	64	0.824568			sp|A0A1D0BN92|T51A_HADIN	sp|A0A1D0BN92|T51A_HADIN	sp|A0A1D0BN92|T51A_HADIN	sp|A0A1D0BN92|T51A_HADIN	sp|A0A1D0BN92|T51A_HADIN	tr|A0A482ZDB1|A0A482ZDB1_CORTR	tr|A0A482ZGZ7|A0A482ZGZ7_CORTR	tr|A0A482ZGZ7|A0A482ZGZ7_CORTR	sp|A0A1D0BN92|T51A_HADIN	sp|A0A1D0BN92|T51A_HADIN	sp|A0A1D0BN92|T51A_HADIN	sp|A0A1D0BN92|T51A_HADIN		sp|A0A1D0BN92|T51A_HADIN	sp|A0A1D0BN92|T51A_HADIN	sp|A0A1D0BN92|T51A_HADIN	1651	149	TEVLQHILSGVYLGTLRYIYCVLGTEIVRGNNAFLLHETFSSSKMKVLFIVTLLCVLAIHMGVSQKDPCRNHCHLPKIPGCCEFFAAFRKEMDELKKDPAQSCRRFPDSEQQQECKMQKILIARGKAEGSLTAQCKERMQAYVAGESP*
hexatoxin	NODErc_45670_length_471_cov_2038.896635_g36644_i0	NODErc_45670_length_471_cov_2038.896635_g36644_i0.p1	1	20	0.999822			sp|A0A1D0BN92|T51A_HADIN	sp|A0A1D0BN92|T51A_HADIN	sp|A0A1D0BN92|T51A_HADIN	sp|A0A1D0BN92|T51A_HADIN	sp|A0A1D0BN92|T51A_HADIN	tr|A0A482ZAQ7|A0A482ZAQ7_9ARAC	tr|A0A482ZAQ7|A0A482ZAQ7_9ARAC	tr|A0A482ZAQ7|A0A482ZAQ7_9ARAC	sp|A0A1D0BN92|T51A_HADIN	sp|A0A1D0BN92|T51A_HADIN	sp|A0A1D0BN92|T51A_HADIN	sp|A0A1D0BN92|T51A_HADIN		sp|A0A1D0BN92|T51A_HADIN	sp|A0A1D0BN92|T51A_HADIN	sp|A0A1D0BN92|T51A_HADIN	2360	136	MKVVLFLTVLCILSVHLTVAQETQEPCDSCRMPKIPGCCEFFEEFRKQMDALKGRGTDRSCKRLPSAEEQQECKMQKILYARSKVEPSDQCKQRMQDFVQAHHRQAQLLHKESEELSFGIIHEYVMPSKSKVTFA*
hexatoxin	TRINITY_DN1232_c0_g1_i1	TRINITY_DN1232_c0_g1_i1.p1	1	25	0.999865			sp|A0A1D0BN92|T51A_HADIN	sp|A0A1D0BN92|T51A_HADIN	sp|A0A1D0BN92|T51A_HADIN	sp|A0A1D0BN92|T51A_HADIN	sp|A0A1D0BN92|T51A_HADIN	tr|A0A482ZAQ7|A0A482ZAQ7_9ARAC	tr|A0A482ZGZ7|A0A482ZGZ7_CORTR	tr|D5J6Y3|D5J6Y3_PELMU	sp|A0A1D0BN92|T51A_HADIN	sp|A0A1D0BN92|T51A_HADIN	sp|A0A1D0BN92|T51A_HADIN	sp|A0A1D0BN92|T51A_HADIN		sp|A0A1D0BN92|T51A_HADIN	sp|A0A1D0BN92|T51A_HADIN	sp|A0A1D0BN92|T51A_HADIN	706	124	PLDLLAMKVFLAITVFVVALQLTVADREEEEWDDGHFPKVPGCCEYFSQIAKEMKAQKEDGSVNCKTLETVEQKQQCKMEKLMAARSKVQPSEKCLQNLKIFVNGIPPSSETAVTESVATTVA*
hexatoxin	TRINITY_DN261_c0_g1_i2 NODErc_34208_length_647_cov_1446.341216_g25450_i0 TRINITY_DN261_c0_g1_i4 NODE_34302_length_642_cov_1431.122658_g25969_i0	TRINITY_DN261_c0_g1_i2.p1 NODErc_34208_length_647_cov_1446.341216_g25450_i0.p1 TRINITY_DN261_c0_g1_i4.p1 NODE_34302_length_642_cov_1431.122658_g25969_i0.p1	1	20	0.999844			sp|A0A1D0BN92|T51A_HADIN	sp|A0A1D0BN92|T51A_HADIN	sp|A0A1D0BN92|T51A_HADIN	sp|A0A1D0BN92|T51A_HADIN	sp|A0A1D0BN92|T51A_HADIN	tr|A0A482ZAQ7|A0A482ZAQ7_9ARAC	tr|D5J6Y3|D5J6Y3_PELMU	tr|D5J6Y1|D5J6Y1_PELMU	sp|A0A1D0BN92|T51A_HADIN	sp|A0A1D0BN92|T51A_HADIN	sp|A0A1D0BN92|T51A_HADIN	sp|A0A1D0BN92|T51A_HADIN		sp|A0A1D0BN92|T51A_HADIN	sp|A0A1D0BN92|T51A_HADIN	sp|A0A1D0BN92|T51A_HADIN	7433	112	MKVVLFLTVLCILSVHLTVAQETQAPCRFDHCHLPKIPGCCEFFEAFRKEMDALKGRGTDKSCKRLPTVEQQQDCKMQKILTARSKVQPSEQCKQRMQDFVQGTPPSTRTA*
hexatoxin	TRINITY_DN261_c0_g1_i3	TRINITY_DN261_c0_g1_i3.p1	1	19	0.999866			sp|A0A1D0BN92|T51A_HADIN	sp|A0A1D0BN92|T51A_HADIN	sp|A0A1D0BN92|T51A_HADIN	sp|A0A1D0BN92|T51A_HADIN	sp|A0A1D0BN92|T51A_HADIN	tr|A0A482ZAQ7|A0A482ZAQ7_9ARAC	tr|D5J6Y3|D5J6Y3_PELMU	tr|A0A482ZAQ7|A0A482ZAQ7_9ARAC	sp|A0A1D0BN92|T51A_HADIN	sp|A0A1D0BN92|T51A_HADIN	sp|A0A1D0BN92|T51A_HADIN	sp|A0A1D0BN92|T51A_HADIN		sp|A0A1D0BN92|T51A_HADIN	sp|A0A1D0BN92|T51A_HADIN	sp|A0A1D0BN92|T51A_HADIN	491	111	KVVLFLTVLCILSVHLTVAEEAEAPCKFDTCHLPKVPGCCEFFAAFRKEMDALKGRGTDKSCKRLPTVEQQQDCKMQKILTARSKVQPSEQCKQRMQDFVQGTPPSTRTA*
hexatoxin	TRINITY_DN3082_c0_g1_i1	TRINITY_DN3082_c0_g1_i1.p1	1	20	0.99984			sp|A0A1D0BN92|T51A_HADIN	sp|A0A1D0BN92|T51A_HADIN	sp|A0A1D0BN92|T51A_HADIN	sp|A0A1D0BN92|T51A_HADIN	sp|A0A1D0BN92|T51A_HADIN	tr|D5J6Y1|D5J6Y1_PELMU	tr|D5J6Y1|D5J6Y1_PELMU	tr|D5J6Y1|D5J6Y1_PELMU	sp|A0A1D0BN92|T51A_HADIN	sp|A0A1D0BN92|T51A_HADIN	sp|A0A1D0BN92|T51A_HADIN	sp|A0A1D0BN92|T51A_HADIN		sp|A0A1D0BN92|T51A_HADIN	sp|A0A1D0BN92|T51A_HADIN	sp|A0A1D0BN92|T51A_HADIN	394	110	MRVILVAAILCVLAVHMTVSQSETSSGPCRMDHCNLPRIPGCCDFLESFNKEMADLKTDGEQSCKRFPNREQQEECKMKKMLDTRAKVQPSTQCKERMQAFVQGKPSSS*
hexatoxin	TRINITY_DN335_c0_g1_i1 NODE_32519_length_681_cov_127.033546_g24280_i0 NODErc_32687_length_681_cov_129.233227_g24028_i0	TRINITY_DN335_c0_g1_i1.p1 NODE_32519_length_681_cov_127.033546_g24280_i0.p1 NODErc_32687_length_681_cov_129.233227_g24028_i0.p1	1	20	0.999836			sp|A0A1D0BN92|T51A_HADIN	sp|A0A1D0BN92|T51A_HADIN	sp|A0A1D0BN92|T51A_HADIN	sp|A0A1D0BN92|T51A_HADIN	sp|A0A1D0BN92|T51A_HADIN	tr|A0A482ZAQ7|A0A482ZAQ7_9ARAC	tr|D5J6Y1|D5J6Y1_PELMU	tr|D5J6Y1|D5J6Y1_PELMU	sp|A0A1D0BN92|T51A_HADIN	sp|A0A1D0BN92|T51A_HADIN	sp|A0A1D0BN92|T51A_HADIN	sp|A0A1D0BN92|T51A_HADIN		sp|A0A1D0BN92|T51A_HADIN	sp|A0A1D0BN92|T51A_HADIN	sp|A0A1D0BN92|T51A_HADIN	827	106	MKVIFIATLLCVLAIHMGVSQMEPCRMDHCHLPKIPGCCEFFETFRKEMDELKTDPAQSCKRFPDREQQEECKMEKILIARGKAERSLTPQCKERMQAYVEGQSP*
hexatoxin	TRINITY_DN880_c0_g1_i1	TRINITY_DN880_c0_g1_i1.p1	1	36	0.999407			sp|A0A1D0BN92|T51A_HADIN	sp|A0A1D0BN92|T51A_HADIN	sp|A0A1D0BN92|T51A_HADIN	sp|A0A1D0BN92|T51A_HADIN	sp|A0A1D0BN92|T51A_HADIN	tr|A0A482ZAQ7|A0A482ZAQ7_9ARAC	tr|D5J6Y1|D5J6Y1_PELMU	tr|D5J6Y1|D5J6Y1_PELMU	sp|A0A1D0BN92|T51A_HADIN	sp|A0A1D0BN92|T51A_HADIN	sp|A0A1D0BN92|T51A_HADIN	sp|A0A1D0BN92|T51A_HADIN		sp|A0A1D0BN92|T51A_HADIN	sp|A0A1D0BN92|T51A_HADIN	sp|A0A1D0BN92|T51A_HADIN	50	205	RRRTISKSTKYSASIKMNIILVATFLCILTGHLSLSHNRPPFPRPFPQPRPWPFPPRHPWRIGHPCRFDRCRAPEIPGCCEFFAALREEMGGLKKDREQSCRRLPAGEQRDECKMQKIMNARSNVQPSEQCRERLLQLAEGTSPSTTTPSSTTTPLSTTTPPSSTTSPATTIPPSTTTPPSTTTSPSTTTPPSTTTQPSTVTDE*
hexatoxin	TRINITY_DN880_c0_g1_i6	TRINITY_DN880_c0_g1_i6.p1	1	35	0.999626			sp|A0A1D0BN92|T51A_HADIN	sp|A0A1D0BN92|T51A_HADIN	sp|A0A1D0BN92|T51A_HADIN	sp|A0A1D0BN92|T51A_HADIN	sp|A0A1D0BN92|T51A_HADIN	tr|A0A482ZAQ7|A0A482ZAQ7_9ARAC	tr|D5J6Y1|D5J6Y1_PELMU	tr|D5J6Y1|D5J6Y1_PELMU	sp|A0A1D0BN92|T51A_HADIN	sp|A0A1D0BN92|T51A_HADIN	sp|A0A1D0BN92|T51A_HADIN	sp|A0A1D0BN92|T51A_HADIN		sp|A0A1D0BN92|T51A_HADIN	sp|A0A1D0BN92|T51A_HADIN	sp|A0A1D0BN92|T51A_HADIN	56	196	RRTISKSTKYSDSIKMNIILVATFLCILTGHLSLSHNRPPFPRPFPPRHPWRIGHPCRFDRCRAPEIPGCCEFFAALREEMGGLKKDREQSCRRLPAGEQRDECKMQKIMNARSNVQPSEQCRERLLQLAEGTSPSTTTPSSTTTPLSTTTPPSSTTSPATTIPPSTTTPPSTTTSPSTTTPPSTTTQPSTVTDE*
hyaluronidase	NODE_4700_length_3101_cov_1400.080105_g1190_i6 TRINITY_DN1626_c0_g1_i41 TRINITY_DN1626_c0_g1_i23 NODE_4789_length_3070_cov_1371.988060_g1190_i7 TRINITY_DN1626_c0_g1_i14 NODE_1938_length_4477_cov_940.483265_g1190_i0 NODE_3392_length_3585_cov_1172.898017_g1190_i1 NODE_4501_length_3164_cov_1391.155999_g1190_i5 TRINITY_DN1626_c0_g1_i29	NODE_4700_length_3101_cov_1400.080105_g1190_i6.p2 TRINITY_DN1626_c0_g1_i41.p1 TRINITY_DN1626_c0_g1_i23.p1 NODE_4789_length_3070_cov_1371.988060_g1190_i7.p2 TRINITY_DN1626_c0_g1_i14.p1 NODE_1938_length_4477_cov_940.483265_g1190_i0.p2 NODE_3392_length_3585_cov_1172.898017_g1190_i1.p2 NODE_4501_length_3164_cov_1391.155999_g1190_i5.p2 TRINITY_DN1626_c0_g1_i29.p1	1	17	0.999827	IPR018155, IPR017853, IPR013785, IPR000742	Hyaluronidase, Glycoside hydrolase superfamily, Aldolase-type TIM barrel, EGF-like domain	sp|R4J7Z9|HYAL_LOXIN	sp|R4J7Z9|HYAL_LOXIN	sp|R4J7Z9|HYAL_LOXIN	sp|A3QVN4|HYAL3_CERCE	sp|R4J7Z9|HYAL_LOXIN	tr|J9XYC6|J9XYC6_9ARAC	tr|A0A3B3XS84|A0A3B3XS84_9TELE	tr|J9XYC6|J9XYC6_9ARAC	sp|R4J7Z9|HYAL_LOXIN	sp|A3QVN4|HYAL3_CERCE	sp|R4J7Z9|HYAL_LOXIN	sp|R4J7Z9|HYAL_LOXIN		sp|R4J7Z9|HYAL_LOXIN	sp|A3QVN4|HYAL3_CERCE	sp|R4J7Z9|HYAL_LOXIN	23019	431	MSITLFLLSLFPYYTWQAEDPTIFSVRWNVPTIQCRKSYGTDFVPLLKRYGILVNKGDEFKGEVDTIFYESQLGLYPYLNQSGDRVNGGIPQLGDLTEHLKKTRKDINQIIPNINFSGLGIIDWESWRPVWNFNWGTLKKYQEESFEEARKQHPGWTNASLWQLAQQEWETSAKNFMLETLRLAQTMRPNSLWCYYLFPDCYNYNGQSPQEFRCPPIVIRGNNQLSWLWQESKAVCPSLYVVEGYLQKYTFKQRTWFVNGRLQEAFRVAPNSQIYPYIGYGYGVTPGAMVPEDDFWRILAQVASAGSSGTVIWGASATLRSRENCELLVKYVKDTLGPSVTTVKENAERCARTVCNGKGRCTWPNDPNVVAWRVYLDKDKRSFQRSEITCRCVEGYSGR…
hyaluronidase	NODErc_4164_length_3305_cov_1370.759385_g28_i13 NODErc_1757_length_4712_cov_961.794288_g28_i6 NODErc_3516_length_3569_cov_1314.669038_g28_i9 NODErc_2986_length_3820_cov_1184.300398_g28_i7 NODErc_3907_length_3403_cov_1389.331541_g28_i12	NODErc_4164_length_3305_cov_1370.759385_g28_i13.p2 NODErc_1757_length_4712_cov_961.794288_g28_i6.p2 NODErc_3516_length_3569_cov_1314.669038_g28_i9.p2 NODErc_2986_length_3820_cov_1184.300398_g28_i7.p2 NODErc_3907_length_3403_cov_1389.331541_g28_i12.p2	1	17	0.999827	IPR013785, IPR018155, IPR017853, IPR000742	Aldolase-type TIM barrel, Hyaluronidase, Glycoside hydrolase superfamily, EGF-like domain	sp|R4J7Z9|HYAL_LOXIN	sp|R4J7Z9|HYAL_LOXIN	sp|R4J7Z9|HYAL_LOXIN	sp|A3QVN4|HYAL3_CERCE	sp|R4J7Z9|HYAL_LOXIN	tr|J9XYC6|J9XYC6_9ARAC	tr|A0A3B3XS84|A0A3B3XS84_9TELE	tr|J9XYC6|J9XYC6_9ARAC	sp|R4J7Z9|HYAL_LOXIN	sp|A3QVN4|HYAL3_CERCE	sp|R4J7Z9|HYAL_LOXIN	sp|R4J7Z9|HYAL_LOXIN		sp|R4J7Z9|HYAL_LOXIN	sp|A3QVN4|HYAL3_CERCE	sp|R4J7Z9|HYAL_LOXIN	8605	431	MSITLFLLSLFPYYTWQAEDPTIFSVRWNVPTIQCRKSYGTDFVPLLKRYGILVNKGDEFKGEVDTIFYESQLGLYPYLNQSGDRVNGGIPQLGDLTEHLKKTRKDINQIIPNINFSGLGIIDWESWRPVWNFNWGTLKKYQEESFEEARKQHPGWTNASLWQLAQQEWETSAKNFMLETLRLAQTMRPNSLWCYYLFPDCYNYNGQSPQEFRCPPIVIRGNNQLSWLWQESKAVCPSLYVVEGYLQKYTFKQRTWFVNGRLQEAFRVAPNSQIYPYIGYGYGVTPGAMVPEDDFWRILAQVASAGSSGTVIWGASATLRSRENCELLVKYVKDTLGPSVTTVKKNAERCARTVCNGKGRCTWPNDPNVVAWRVYLDKDKRSFQRSEITCRCVEGYSGR…
hyaluronidase	TRINITY_DN1626_c0_g1_i16 TRINITY_DN1626_c0_g1_i3	TRINITY_DN1626_c0_g1_i16.p1 TRINITY_DN1626_c0_g1_i3.p1	1	24	0.670041	IPR018155, IPR013785, IPR000742, IPR017853	Hyaluronidase, Aldolase-type TIM barrel, EGF-like domain, Glycoside hydrolase superfamily	sp|R4J7Z9|HYAL_LOXIN	sp|R4J7Z9|HYAL_LOXIN	sp|R4J7Z9|HYAL_LOXIN	sp|G5ECE8|CHHY1_CAEEL	sp|R4J7Z9|HYAL_LOXIN	tr|J9XYC6|J9XYC6_9ARAC	tr|A0A3B3XS84|A0A3B3XS84_9TELE	tr|J9XYC6|J9XYC6_9ARAC	sp|R4J7Z9|HYAL_LOXIN	sp|R4J7Z9|HYAL_LOXIN	sp|R4J7Z9|HYAL_LOXIN	sp|R4J7Z9|HYAL_LOXIN		sp|R4J7Z9|HYAL_LOXIN	sp|R4J7Z9|HYAL_LOXIN	sp|R4J7Z9|HYAL_LOXIN	3796	438	LFQVCFVMSITLFLLSLFPYYTWQAEDPTIFSVRWNVPTIQCRKSYGTDFVPLLKRYGILVNKGDEFKGEVDTIFYESQLGLYPYLNQSGDRVNGGIPQLGDLTEHLKKTRKDINQIIPNINFSGLGIIDWESWRPVWNFNWGTLKKYQEESFEEARKQHPGWTNASLWQLAQQEWETSAKNFMLETLRLAQTMRPNSLWCYYLFPDCYNYNGQSPQEFRCPPIVIRGNNQLSWLWQESKAVCPSLYVVEGYLQKYTFKQRTWFVNGRLQEAFRVAPNSQIYPYIGYGYGVTPGAMVPEDDFWRILAQVASAGSSGTVIWGASATLRSRENCELLVKYVKDTLGPSVTTVKENAERCARTVCNGKGRCTWPNDPNVVAWRVYLDKDKRSFQRSEITCRC…
IGFBP	NODE_16035_length_1391_cov_82.178144_g10534_i0 NODErc_15433_length_1468_cov_79.791224_g9623_i0 TRINITY_DN1220_c0_g1_i1	NODE_16035_length_1391_cov_82.178144_g10534_i0.p1 NODErc_15433_length_1468_cov_79.791224_g9623_i0.p1 TRINITY_DN1220_c0_g1_i1.p1	1	42	0.988055	IPR003599, IPR036058, IPR000867, IPR009030, IPR011390, IPR007110, IPR013783, IPR003598, IPR002350, IPR036179	Immunoglobulin domain subtype, Kazal domain superfamily, Insulin-like growth factor-binding protein, IGFBP, Growth factor receptor cysteine-rich domain superfamily, Insulin-like growth factor binding protein-related protein (IGFBP-rP), MAC25, Immunoglobulin-like domain, Immunoglobulin-like fold, Immunoglobulin subtype 2, Kazal domain, Immunoglobulin-like domain superfamily	sp|G4V4G1|IGFBP_CUPSA	sp|G4V4G1|IGFBP_CUPSA	sp|G4V4G1|IGFBP_CUPSA	sp|G4V4G1|IGFBP_CUPSA	sp|G4V4G1|IGFBP_CUPSA	tr|A0A4Q8K4H7|A0A4Q8K4H7_9ARAC	tr|A0A8C4XVW2|A0A8C4XVW2_9SAUR	tr|A0A8T0EFF3|A0A8T0EFF3_ARGBR	sp|G4V4G1|IGFBP_CUPSA	sp|G4V4G1|IGFBP_CUPSA	sp|G4V4G1|IGFBP_CUPSA	sp|G4V4G1|IGFBP_CUPSA		sp|G4V4G1|IGFBP_CUPSA	sp|G4V4G1|IGFBP_CUPSA	sp|G4V4G1|IGFBP_CUPSA	1069	286	MKNGCLKKYKTNRGFLTEITVMKNWWCVPVLVALFNIGGISGDKQCAECDVPACVPPKDCLAGMVKDECGCCFVCGKREGEQCDDDKLPLPYRNRGLGSCGENLECRPRADLPEGDPPEAVCVCLRSEALCGSDGVTYETECKLTEARYQRRDGLRAMHRGPCRSVPKIVSPPENVSNKTGGYAAMSCEATGWPVPVVQWQIDRGDGNTIPLPSDDPKIAVQSRGGPGKYEVTGWLQILQLAPEDDASYWCVAKNEEGEVSEVARIIVLDANREVPSHDARDNDL*
IGFBP	NODE_485_length_6727_cov_179.894035_g307_i0 NODErc_495_length_6718_cov_185.206664_g158_i1 TRINITY_DN60_c0_g1_i6	NODE_485_length_6727_cov_179.894035_g307_i0.p1 NODErc_495_length_6718_cov_185.206664_g158_i1.p1 TRINITY_DN60_c0_g1_i6.p1	1	18	0.999825	IPR003599, IPR036179, IPR003598, IPR013783, IPR007110, IPR013098	Immunoglobulin domain subtype, Immunoglobulin-like domain superfamily, Immunoglobulin subtype 2, Immunoglobulin-like fold, Immunoglobulin-like domain, Immunoglobulin I-set	sp|G4V4G1|IGFBP_CUPSA	sp|G4V4G1|IGFBP_CUPSA	sp|P17790|BASI_CHICK	sp|Q52KR2|LRIG2_MOUSE	sp|V6CLP5|KETN1_CAEEL	tr|A0A4Y2KNS3|A0A4Y2KNS3_ARAVE	tr|R4WD95|R4WD95_RIPPE	tr|A0A8S3CJR8|A0A8S3CJR8_9BILA	sp|G4V4G1|IGFBP_CUPSA	sp|G4V4G1|IGFBP_CUPSA	sp|G4V4G1|IGFBP_CUPSA	sp|G4V4G1|IGFBP_CUPSA		sp|Q1HLC0|LOSAC_LONON	sp|Q1HLC0|LOSAC_LONON	sp|G4V4G1|IGFBP_CUPSA	4349	273	MKILCTALLCVVLGHVSASIENMISTNEVEPGKGIVLNPGSDLTLQCNVTDNPQMNVNWLKNGSPLNVTDERIDMTVHNTITILRTSEGDTGSYMCEVNDENVKANATIVVRTEIKLLPFDHSRNIVEGQNIILTCNVTQGTPLPTLQWFKDGEPLNLTDPRISVEADRGIDAVKITIKEAEFDDRAEYMCVATNDFGTVNGTILVRVKDKFAALWPFLGICAEVAILITIIFIYEKKRQKPDYDESEADHNTENKTVPDQEDKSQDVRQRK*
IGFBP	NODErc_127_length_8682_cov_78.399328_g85_i0 NODE_1447_length_4965_cov_40.040326_g879_i0	NODErc_127_length_8682_cov_78.399328_g85_i0.p1 NODE_1447_length_4965_cov_40.040326_g879_i0.p1	1	16	0.999659	IPR003599, IPR013783, IPR007110, IPR003598, IPR036179, IPR013098	Immunoglobulin domain subtype, Immunoglobulin-like fold, Immunoglobulin-like domain, Immunoglobulin subtype 2, Immunoglobulin-like domain superfamily, Immunoglobulin I-set	sp|G4V4G1|IGFBP_CUPSA	sp|G4V4G1|IGFBP_CUPSA	sp|G5ECB1|ZIG4_CAEEL	sp|Q810U3|NFASC_MOUSE	sp|Q32Q07|LRRN1_RAT	tr|A0A4Y2DPB2|A0A4Y2DPB2_ARAVE	tr|A0A7E5WV81|A0A7E5WV81_TRINI	tr|A0A8T0F6S9|A0A8T0F6S9_ARGBR	sp|G4V4G1|IGFBP_CUPSA	sp|G4V4G1|IGFBP_CUPSA	sp|G4V4G1|IGFBP_CUPSA	sp|G4V4G1|IGFBP_CUPSA		sp|Q1HLC0|LOSAC_LONON	sp|Q1HLC0|LOSAC_LONON	sp|G4V4G1|IGFBP_CUPSA	1885	278	MHSHFLLIALLPLVFCRHTLFERSSRSTEVSNSHSQRYAKSGRPVRRTLKPSLTIRSAPPEVLAVMSSENKVLECEAGGNPPPTIHWLKDGKRIPQSLYEAIHPTNDDGNEDVVPVLGLSLTRSRLYIDCIGPREEGTYTCVAENSFTKVSRDTELQIVDWEDADSSAICIAKKSYVSPARIHMWTHTRLELMGSDVQLFCRSDGEPQPKITWLGPEDTPLENSEKYQVMENGDLIIRDIEWDDMGGYTCEVINPQGSDSTLTFLYPTQPDKRKSKA*
IGFBP	NODErc_252_length_7712_cov_160.486352_g158_i0 TRINITY_DN60_c0_g1_i13 NODE_1957_length_4461_cov_99.147526_g307_i1	NODErc_252_length_7712_cov_160.486352_g158_i0.p1 TRINITY_DN60_c0_g1_i13.p1 NODE_1957_length_4461_cov_99.147526_g307_i1.p1	1	21	0.999868	IPR007110, IPR013783, IPR003599, IPR036179, IPR013098, IPR004074, IPR003598	Immunoglobulin-like domain, Immunoglobulin-like fold, Immunoglobulin domain subtype, Immunoglobulin-like domain superfamily, Immunoglobulin I-set, Interleukin-1 receptor type I/II, Immunoglobulin subtype 2	sp|G4V4G1|IGFBP_CUPSA	sp|G4V4G1|IGFBP_CUPSA	sp|Q96RW7|HMCN1_HUMAN	sp|P19320|VCAM1_HUMAN	sp|P26619|PGFRA_XENLA	tr|A0A4Y2KNS3|A0A4Y2KNS3_ARAVE	tr|A0A674CZT8|A0A674CZT8_SALTR	tr|A0A8S3CJR8|A0A8S3CJR8_9BILA	sp|G4V4G1|IGFBP_CUPSA	sp|G4V4G1|IGFBP_CUPSA	sp|G4V4G1|IGFBP_CUPSA	sp|G4V4G1|IGFBP_CUPSA		sp|Q1HLC0|LOSAC_LONON	sp|Q1HLC0|LOSAC_LONON	sp|G4V4G1|IGFBP_CUPSA	2717	562	MCHQLLTVSYLVLLVAFLGLGSDVKYEGKTYVREGSPFVITCKRPPLRPPKWSKDGITLEEEDNNYKFLKESQKGNVIVMRITVDSAQLKHRGDYKCDSLSNKSHRIEVVPSAETDETWKLQATKRLLLNEPLELYCEEVDNNIVDVEWYKDGYRISESGRIETSGQRRRTLTVKNATENDAGDYTCSALGSTRPYLMSEQQGYVIHVTYETRVEKFQHQIRPIFDRNFTLECKVHGYPVPRVTWFIDDEPAEIFVQNHTRISILDNAQGLPNSVFFIRKVTYDDGYKVRCHAENFEGSDETWVSLAVQENMISTNEVEPGKGIVLNPGSDLTLQCNVTDNPQMNVNWLKNGSPLNVTDERIDMTVHNTITILRTSEGDTGSYMCEVNDENVKANATIV…
IGFBP	TRINITY_DN3444_c0_g2_i3	TRINITY_DN3444_c0_g2_i3.p1	1	16	0.999723	IPR036179, IPR007110, IPR013783, IPR013098, IPR003599, IPR003598	Immunoglobulin-like domain superfamily, Immunoglobulin-like domain, Immunoglobulin-like fold, Immunoglobulin I-set, Immunoglobulin domain subtype, Immunoglobulin subtype 2	sp|G4V4G1|IGFBP_CUPSA	sp|G4V4G1|IGFBP_CUPSA	sp|G5ECB1|ZIG4_CAEEL	sp|O97394|SDK_DROME	sp|Q32Q07|LRRN1_RAT	tr|A0A4Y2DPB2|A0A4Y2DPB2_ARAVE	tr|A0A7E5WV81|A0A7E5WV81_TRINI	tr|A0A8T0F6S9|A0A8T0F6S9_ARGBR	sp|G4V4G1|IGFBP_CUPSA	sp|G4V4G1|IGFBP_CUPSA	sp|G4V4G1|IGFBP_CUPSA	sp|G4V4G1|IGFBP_CUPSA		sp|Q1HLC0|LOSAC_LONON	sp|Q1HLC0|LOSAC_LONON	sp|Q1HLC0|LOSAC_LONON	394	278	MHSHFLLIALLPLVFCRHTLFERSSRSTEVSNSHSQRYAKSGRPVRRTLKPSLTIRSAPPEVLAVMSSEYKVLECEAGGNPPPTIHWLKDGKRIPQSLYEAIHPTNDDGNEDVVPVLGLSLTRSRLYIDCIGPREEGTYTCVAENSFTKVSRDTELQIVDWEDADSSAICIAKKSYVSPARIHMWTHTRLELMGSDVQLFCRSDGEPQPKITWLGPEDTPLENSEKYQVMENGDLIIRDIEWDDMGGYTCEVINPQGSDSTLTFLYPTQPDKRKSKA*
IGFBP	TRINITY_DN4889_c0_g1_i1	TRINITY_DN4889_c0_g1_i1.p1	1	19	0.999826	IPR013783, IPR007110, IPR036179, IPR051170, IPR013098, IPR003598, IPR003599	Immunoglobulin-like fold, Immunoglobulin-like domain, Immunoglobulin-like domain superfamily, Neural and epithelial cell adhesion domain-containing protein, Immunoglobulin I-set, Immunoglobulin subtype 2, Immunoglobulin domain subtype	sp|G4V4G1|IGFBP_CUPSA	sp|G4V4G1|IGFBP_CUPSA	sp|Q24372|LACH_DROME	sp|Q9NQS3|NECT3_HUMAN	sp|Q95132|ICAM1_BOVIN	tr|A0A4Y2AS53|A0A4Y2AS53_ARAVE	tr|T1DFY0|T1DFY0_CUPSA	tr|A0A087SWR8|A0A087SWR8_STEMI	sp|G4V4G1|IGFBP_CUPSA	sp|G4V4G1|IGFBP_CUPSA	sp|G4V4G1|IGFBP_CUPSA	sp|G4V4G1|IGFBP_CUPSA		sp|Q1HLC0|LOSAC_LONON	sp|Q1HLC0|LOSAC_LONON	sp|Q1HLC0|LOSAC_LONON	349	445	MIKFMTLFHVMMLVKGSAPETTGPSFAEPIPNVTVAAGREITLPCVVDNLENYKVAWIHTDRHTLLTLHDKVITRNPRYSINHNGYRTWWLHIVNVEQGDSGKYMCQINTSPMKSQVGYLEVVVPPKVDEVYTSSDTDVREGGDVTLRCKATGSPLPKIKWRREDQKEIPVGTAPTGTGPKTVAAVDGEYLNISKVSRLHMGAYLCIASNGVQPSVSKRIMLNVNFAPMIWIPNQLVGAPMETDVLLDCGLESHPRSVTYWNREGGVMILSNSKYDSMLVETGSYKAQMRLRIKNLRPEDYGSYVCVAKNSHGETAGTIKLYEITRPTTTSSTVPQYTIKTSRTDAGNQHTTSEKMLLGPWQNSLVKDDIDASRKTELSTELLDKGSTVGVAASAADHE…
IGFBP	TRINITY_DN543_c0_g1_i4	TRINITY_DN543_c0_g1_i4.p1	1	28	0.77272	IPR036179, IPR013783, IPR009138, IPR003961, IPR007110, IPR003599, IPR036116, IPR051170, IPR003598	Immunoglobulin-like domain superfamily, Immunoglobulin-like fold, Neural cell adhesion, Fibronectin type III, Immunoglobulin-like domain, Immunoglobulin domain subtype, Fibronectin type III superfamily, Neural and epithelial cell adhesion domain-containing protein, Immunoglobulin subtype 2	sp|G4V4G1|IGFBP_CUPSA	sp|G4V4G1|IGFBP_CUPSA	sp|P22648|FAS2_SCHAM	sp|P31836|NCAM1_BOVIN	sp|Q68FQ2|JAM3_RAT	tr|A0A8X6TU01|A0A8X6TU01_NEPPI	tr|A0A8X6Y9J1|A0A8X6Y9J1_9ARAC	tr|A0A4Y2PDM8|A0A4Y2PDM8_ARAVE	sp|G4V4G1|IGFBP_CUPSA	sp|G4V4G1|IGFBP_CUPSA	sp|G4V4G1|IGFBP_CUPSA	sp|G4V4G1|IGFBP_CUPSA		sp|Q1HLC0|LOSAC_LONON	sp|Q1HLC0|LOSAC_LONON	sp|G4V4G1|IGFBP_CUPSA	597	916	MWDLKRIGLLLVGLVTGYLLQVVDGTSTANLVINPAGAKQNQPAGKGFALTCIGEADFPELFTDMKWIGPKGVLEEGNSGSIEVSKFGSTLLLMFRAPSVEDGGMYNCSAMFDNTDPQNAGVELVFYQDITWEDCPTEQALVINNDGKVVCRVSANPPASVTWARGQKGTEPMKEHYIVEPNGVKVIGVTEEDKGTFYVRAMVAQTGKFQTRTINVEVHVPPEIIELEDNAEAIEGKDQPLRCQASGFPRPVYTWFDPHQRDLSSVDGYTVDQDTGTLVILNVKREDRGRYTCMAKNPAGDTKRSLDLTVIVKPEIKEFSNVTSVENEVAMFECHAEGDPLPEMSIRKDGHDRPFSDEDDRITLNRREGEQKSILTLTIQKTIRSDDGLYYCAAENKGA…
IGFBP	TRINITY_DN543_c0_g1_i5	TRINITY_DN543_c0_g1_i5.p1	1	28	0.77272	IPR013783, IPR036179, IPR003961, IPR009138, IPR051170, IPR007110, IPR003599, IPR036116, IPR003598	Immunoglobulin-like fold, Immunoglobulin-like domain superfamily, Fibronectin type III, Neural cell adhesion, Neural and epithelial cell adhesion domain-containing protein, Immunoglobulin-like domain, Immunoglobulin domain subtype, Fibronectin type III superfamily, Immunoglobulin subtype 2	sp|G4V4G1|IGFBP_CUPSA	sp|G4V4G1|IGFBP_CUPSA	sp|P22648|FAS2_SCHAM	sp|O35136|NCAM2_MOUSE	sp|Q68FQ2|JAM3_RAT	tr|A0A8X6TT54|A0A8X6TT54_NEPPI	tr|A0A8X7CLA9|A0A8X7CLA9_9ARAC	tr|A0A4Y2X5P5|A0A4Y2X5P5_ARAVE	sp|G4V4G1|IGFBP_CUPSA	sp|G4V4G1|IGFBP_CUPSA	sp|G4V4G1|IGFBP_CUPSA	sp|G4V4G1|IGFBP_CUPSA		sp|Q1HLC0|LOSAC_LONON	sp|Q1HLC0|LOSAC_LONON	sp|G4V4G1|IGFBP_CUPSA	578	852	MWDLKRIGLLLVGLVTGYLLQVVDGTSTANLVINPAGAKQNQPAGKGFALTCIGEADFPELFTDMKWIGPKGVLEEGNSGSIEVSKFGSTLLLMFRAPSVEDGGMYNCSAMFDNTDPQNAGVELVFYQDITWEDCPTEQALVINNDGKVVCRVSANPPASVTWARGQKGTEPMKEHYIVEPNGVKVIGVTEEDKGTFYVRAMVAQTGKFQTRTINVEVHVPPEIIELEDNAEAIEGKDQPLRCQASGFPRPVYTWFDPHQRDLSSVDGYTVDQDTGTLVILNVKREDRGRYTCMAKNPAGDTKRSLDLTVIVKPEIKEFSNVTSVENEVAMFECHAEGDPLPEMSIRKDGHDRPFSDEDDRITLNRREGEQKSILTLTIQKTIRSDDGLYYCAAENKGA…
IGFBP	TRINITY_DN543_c0_g1_i6	TRINITY_DN543_c0_g1_i6.p1	1	28	0.77272	IPR013783, IPR003961, IPR007110, IPR009138, IPR036179, IPR051170, IPR003599, IPR036116, IPR003598	Immunoglobulin-like fold, Fibronectin type III, Immunoglobulin-like domain, Neural cell adhesion, Immunoglobulin-like domain superfamily, Neural and epithelial cell adhesion domain-containing protein, Immunoglobulin domain subtype, Fibronectin type III superfamily, Immunoglobulin subtype 2	sp|G4V4G1|IGFBP_CUPSA	sp|G4V4G1|IGFBP_CUPSA	sp|P22648|FAS2_SCHAM	sp|O35136|NCAM2_MOUSE	sp|Q68FQ2|JAM3_RAT	tr|A0A8X6TT54|A0A8X6TT54_NEPPI	tr|A0A8X6Y9J1|A0A8X6Y9J1_9ARAC	tr|A0A4Y2PDM8|A0A4Y2PDM8_ARAVE	sp|G4V4G1|IGFBP_CUPSA	sp|G4V4G1|IGFBP_CUPSA	sp|G4V4G1|IGFBP_CUPSA	sp|G4V4G1|IGFBP_CUPSA		sp|Q1HLC0|LOSAC_LONON	sp|Q1HLC0|LOSAC_LONON	sp|G4V4G1|IGFBP_CUPSA	643	872	MWDLKRIGLLLVGLVTGYLLQVVDGTSTANLVINPAGAKQNQPAGKGFALTCIGEADFPELFTDMKWIGPKGVLEEGNSGSIEVSKFGSTLLLMFRAPSVEDGGMYNCSAMFDNTDPQNAGVELVFYQDITWEDCPTEQALVINNDGKVVCRVSANPPASVTWARGQKGTEPMKEHYIVEPNGVKVIGVTEEDKGTFYVRAMVAQTGKFQTRTINVEVHVPPEIIELEDNAEAIEGKDQPLRCQASGFPRPVYTWFDPHQRDLSSVDGYTVDQDTGTLVILNVKREDRGRYTCMAKNPAGDTKRSLDLTVIVKPEIKEFSNVTSVENEVAMFECHAEGDPLPEMSIRKDGHDRPFSDEDDRITLNRREGEQKSILTLTIQKTIRSDDGLYYCAAENKGA…
IGFBP	TRINITY_DN543_c0_g1_i8	TRINITY_DN543_c0_g1_i8.p1	1	28	0.77272	IPR003961, IPR036116, IPR036179, IPR013783, IPR007110, IPR051170, IPR003599, IPR009138, IPR003598	Fibronectin type III, Fibronectin type III superfamily, Immunoglobulin-like domain superfamily, Immunoglobulin-like fold, Immunoglobulin-like domain, Neural and epithelial cell adhesion domain-containing protein, Immunoglobulin domain subtype, Neural cell adhesion, Immunoglobulin subtype 2	sp|G4V4G1|IGFBP_CUPSA	sp|G4V4G1|IGFBP_CUPSA	sp|P22648|FAS2_SCHAM	sp|P31836|NCAM1_BOVIN	sp|Q68FQ2|JAM3_RAT	tr|A0A8X6P2Q4|A0A8X6P2Q4_NEPPI	tr|A0A8X6Y9J1|A0A8X6Y9J1_9ARAC	tr|A0A4Y2PDM8|A0A4Y2PDM8_ARAVE	sp|G4V4G1|IGFBP_CUPSA	sp|G4V4G1|IGFBP_CUPSA	sp|G4V4G1|IGFBP_CUPSA	sp|G4V4G1|IGFBP_CUPSA		sp|Q1HLC0|LOSAC_LONON	sp|Q1HLC0|LOSAC_LONON	sp|G4V4G1|IGFBP_CUPSA	609	901	MWDLKRIGLLLVGLVTGYLLQVVDGTSTANLVINPAGAKQNQPAGKGFALTCIGEADFPELFTDMKWIGPKGVLEEGNSGSIEVSKFGSTLLLMFRAPSVEDGGMYNCSAMFDNTDPQNAGVELVFYQDITWEDCPTEQALVINNDGKVVCRVSANPPASVTWARGQKGTEPMKEHYIVEPNGVKVIGVTEEDKGTFYVRAMVAQTGKFQTRTINVEVHVPPEIIELEDNAEAIEGKDQPLRCQASGFPRPVYTWFDPHQRDLSSVDGYTVDQDTGTLVILNVKREDRGRYTCMAKNPAGDTKRSLDLTVIVKPEIKEFSNVTSVENEVAMFECHAEGDPLPEMSIRKDGHDRPFSDEDDRITLNRREGEQKSILTLTIQKTIRSDDGLYYCAAENKGA…
IGFBP	TRINITY_DN543_c0_g1_i9	TRINITY_DN543_c0_g1_i9.p1	1	24	0.999855	IPR013783, IPR036179, IPR003961, IPR009138, IPR007110, IPR003599, IPR051170, IPR036116, IPR003598	Immunoglobulin-like fold, Immunoglobulin-like domain superfamily, Fibronectin type III, Neural cell adhesion, Immunoglobulin-like domain, Immunoglobulin domain subtype, Neural and epithelial cell adhesion domain-containing protein, Fibronectin type III superfamily, Immunoglobulin subtype 2	sp|G4V4G1|IGFBP_CUPSA	sp|G4V4G1|IGFBP_CUPSA	sp|P22648|FAS2_SCHAM	sp|P31836|NCAM1_BOVIN	sp|Q68FQ2|JAM3_RAT	tr|A0A8X7CLA9|A0A8X7CLA9_9ARAC	tr|A0A224Z2W9|A0A224Z2W9_9ACAR	tr|A0A4Y2PDM8|A0A4Y2PDM8_ARAVE	sp|G4V4G1|IGFBP_CUPSA	sp|G4V4G1|IGFBP_CUPSA	sp|G4V4G1|IGFBP_CUPSA	sp|G4V4G1|IGFBP_CUPSA		sp|Q1HLC0|LOSAC_LONON	sp|Q1HLC0|LOSAC_LONON	sp|G4V4G1|IGFBP_CUPSA	613	900	MKVTVVASGVFILYIGYLLQVVDGTSTANLVINPAGAKQNQPAGKGFALTCIGEADFPELFTDMKWIGPKGVLEEGNSGSIEVSKFGSTLLLMFRAPSVEDGGMYNCSAMFDNTDPQNAGVELVFYQDITWEDCPTEQALVINNDGKVVCRVSANPPASVTWARGQKGTEPMKEHYIVEPNGVKVIGVTEEDKGTFYVRAMVAQTGKFQTRTINVEVHVPPEIIELEDNAEAIEGKDQPLRCQASGFPRPVYTWFDPHQRDLSSVDGYTVDQDTGTLVILNVKREDRGRYTCMAKNPAGDTKRSLDLTVIVKPEIKEFSNVTSVENEVAMFECHAEGDPLPEMSIRKDGHDRPFSDEDDRITLNRREGEQKSILTLTIQKTIRSDDGLYYCAAENKGAH…
IGFBP	TRINITY_DN5622_c0_g1_i2 NODE_1493_length_4919_cov_17.735197_g908_i0	TRINITY_DN5622_c0_g1_i2.p1 NODE_1493_length_4919_cov_17.735197_g908_i0.p1	1	23	0.999785	IPR013098, IPR010255, IPR001007, IPR037120, IPR019791, IPR007110, IPR032675, IPR034824, IPR036179, IPR013783, IPR050702, IPR000483, IPR013106, IPR003591, IPR003598, IPR003599, IPR001611	Immunoglobulin I-set, Haem peroxidase superfamily, VWFC domain, Haem peroxidase domain superfamily, animal type, Haem peroxidase, animal-type, Immunoglobulin-like domain, Leucine-rich repeat domain superfamily, Peroxidasin, peroxidase domain, Immunoglobulin-like domain superfamily, Immunoglobulin-like fold, Peroxidase Activity and Reactive Species Generation, Cysteine-rich flanking region, C-term…	sp|G4V4G1|IGFBP_CUPSA	sp|G4V4G1|IGFBP_CUPSA	sp|A4IGL7|PXDN_XENTR	sp|Q9VZZ4|PXDN_DROME	sp|Q01129|PGS2_RAT	tr|T1DFR8|T1DFR8_CUPSA	tr|A0A8W8J0R6|A0A8W8J0R6_CRAGI	tr|A0A8X7C2E2|A0A8X7C2E2_9ARAC	sp|G4V4G1|IGFBP_CUPSA	sp|G4V4G1|IGFBP_CUPSA	sp|G4V4G1|IGFBP_CUPSA	sp|G4V4G1|IGFBP_CUPSA		sp|Q1HLC0|LOSAC_LONON	sp|Q1HLC0|LOSAC_LONON	sp|G4V4G1|IGFBP_CUPSA	725	1469	MNYMKIPALVLVVAALGFELILCQETECPSRCLCFRTTVRCMFLQMEKVPEVPSTTTILDLRFNKIKEIPKNAFVNLKKLNTLLLNNNHIIKIDDDGFNGLKELRYLYLYKNKIRTIGSQAFKGLHKLEQLYIHFNKLEEIEPATFSDLPALERLFLHNNKLSRIPYGVFKKLGALRRLRLDSNALICDCELMWLSQMLKENQATTQAAVTCEHPSSLQGKSLTTLSTTDLRCKRPELTEEPSDVDISFGGTAYFNCKADGDPKPDILWLHNNNEILPDEGGRYSVLTDGTLMITDAQDLDEGVYECMAKNPVGEVKSRAAKMHYYLENKGKMTFVEYPTNHNISVGSTINLPCRAAGDPAPTITWTHNGLPLPPSHRYYVSSKGTLSIKNVQRLDTGI…
IGFBP	TRINITY_DN75973_c0_g1_i1	TRINITY_DN75973_c0_g1_i1.p1	1	23	0.999813	IPR036116, IPR013783, IPR007110, IPR036179, IPR003961, IPR013106, IPR013098, IPR003598, IPR003599	Fibronectin type III superfamily, Immunoglobulin-like fold, Immunoglobulin-like domain, Immunoglobulin-like domain superfamily, Fibronectin type III, Immunoglobulin V-set domain, Immunoglobulin I-set, Immunoglobulin subtype 2, Immunoglobulin domain subtype	sp|G4V4G1|IGFBP_CUPSA	sp|G4V4G1|IGFBP_CUPSA	sp|O89026|ROBO1_MOUSE	sp|Q9Y6N7|ROBO1_HUMAN	sp|Q9HCK4|ROBO2_HUMAN	tr|A0A4Y2JNC9|A0A4Y2JNC9_ARAVE	tr|A0A8T0FXW7|A0A8T0FXW7_ARGBR	tr|A0A8X6MLS9|A0A8X6MLS9_9ARAC	sp|G4V4G1|IGFBP_CUPSA	sp|G4V4G1|IGFBP_CUPSA	sp|G4V4G1|IGFBP_CUPSA	sp|G4V4G1|IGFBP_CUPSA		sp|Q1HLC0|LOSAC_LONON	sp|Q1HLC0|LOSAC_LONON	sp|G4V4G1|IGFBP_CUPSA	343	1329	MVWIKLGVAWIALLSLVALLVKGQSRAPRITEHPSDILVGKYEPATLNCKAEGRPTPSIEWYHEGSRVQDTANRMALPSGSLFFLHVLHTKREQDTGTYWCVARNDAGQARSRNATLEVAMLRDDFRISPKSSLAAVGDTATIECLPPKGHPEPTVRWRKDGQVISANKGRMRVSPPGNLIISEVRQSDAGRYTCVAENIAGSRESPPAVITVYVKPFFIKEPEHQTVLAGVDVEFKCQVDGDPPPNVIWHREDGKMPIGRSKITEGKSLVINGVTTADEGTYICEAENSVGVISSAATLTVHSRPKFLSIPKDQRVSLNGMAKFDCAASGNPPPSIFWTKEGNQVLMFPERTYERFSVTKEGSLVISGVRKEDRGYYICSVLSGIGSTMSKAYLEVTA…
IGFBP	TRINITY_DN200605_c0_g1_i1	TRINITY_DN200605_c0_g1_i1.p1	1	20	0.99981	IPR000867, IPR036058, IPR013098, IPR013783, IPR003598, IPR003599, IPR009030, IPR036179, IPR007110, IPR002350, IPR011390	Insulin-like growth factor-binding protein, IGFBP, Kazal domain superfamily, Immunoglobulin I-set, Immunoglobulin-like fold, Immunoglobulin subtype 2, Immunoglobulin domain subtype, Growth factor receptor cysteine-rich domain superfamily, Immunoglobulin-like domain superfamily, Immunoglobulin-like domain, Kazal domain, Insulin-like growth factor binding protein-related protein (IGFBP-rP), MAC25	sp|P0DKT5|TU91_GEMLI	sp|G4V4G1|IGFBP_CUPSA	sp|G4V4G1|IGFBP_CUPSA	sp|G4V4G1|IGFBP_CUPSA	sp|G4V4G1|IGFBP_CUPSA	tr|A0A4Q8K772|A0A4Q8K772_HADFO	tr|A0A8X6MXS3|A0A8X6MXS3_NEPPI	tr|A0A4Q8K772|A0A4Q8K772_HADFO	sp|G4V4G1|IGFBP_CUPSA	sp|G4V4G1|IGFBP_CUPSA	sp|G4V4G1|IGFBP_CUPSA	sp|G4V4G1|IGFBP_CUPSA		sp|G4V4G1|IGFBP_CUPSA	sp|G4V4G1|IGFBP_CUPSA	sp|P0DKT5|TU91_GEMLI	510	251	MDVKYFLLFAILVILELRNCEETSGGNCGECDQSSCEPPATCLAGMVKDSCDCCYLCARREGQSCNHPNLDTDTEFGKCGKDLECRMRTDLDPEDPPEATCFCTKTYPICGSDGVTYENMCQLREERYRRRNGMRAVSREPCRTAPKIVSAPQSQRNTTGTYVALLCEASGWPAPDMKWTAHKSGNSPTDLPGSNSRIVVHSRSSSIYGDVTSWLLISHLLTEDDATYKCVAENDLGSDSASAHVYVTDS*
Kunitz	NODE_6180_length_2673_cov_13.703209_g3747_i0	NODE_6180_length_2673_cov_13.703209_g3747_i0.p2	1	18	0.999803	IPR002223, IPR036880, IPR020901, IPR050098	Pancreatic trypsin inhibitor Kunitz domain, Pancreatic trypsin inhibitor Kunitz domain superfamily, Proteinase inhibitor I2, Kunitz, conserved site, Kunitz-type Serine Protease Inhibitor	sp|A0A1D0BND9|TD1A_HADIN	sp|A0A1D0BND9|TD1A_HADIN	sp|A0A1D0BND9|TD1A_HADIN	sp|W4VSH9|VKT1_TRILK	sp|A0A1D0BND9|TD1A_HADIN	tr|A0A9Y0C4H6|A0A9Y0C4H6_ENTFL	tr|A0A9D3TDU1|A0A9D3TDU1_MEGAT	tr|W2T102|W2T102_NECAM	sp|A0A1D0BND9|TD1A_HADIN	sp|W4VSH9|VKT1_TRILK	sp|A0A1D0BND9|TD1A_HADIN	sp|W4VSH9|VKT1_TRILK		sp|A0A1D0BND9|TD1A_HADIN	sp|W4VSH9|VKT1_TRILK	sp|A0A1D0BND9|TD1A_HADIN	99	330	MKFTLSCVLSLFFGICFANHNEPDVVCSLPAESGMCYAYFPMFYYDAPSGKCINFIYGGCGGNNNRFWTEEECMNKCGDGGSTTKETAEEERGPIFLGPADKGKGTTPQKPVDEGKEVIFQKPVDVGKGTAFPHPTDGGKGLIFNRPIFGGKGMIFQQPLGAGKGVILQEPLGAGKGVILQEPVDGGKGVLLQQPSDGAVLLHAPQSNICNQEKEAGNCSSQIIRYYFDKESRKCERFIYSCCGKNENSFDYKFECERTCPGDHDVGDVCRFKQDTGPCRAFFPRFYFSSETGQCEQFIYGGCQGNHNNFKTKEECLRFCTSGKGSPFP*
Kunitz	TRINITY_DN215_c0_g3_i1 NODE_24996_length_910_cov_35.828070_g17609_i0	TRINITY_DN215_c0_g3_i1.p1 NODE_24996_length_910_cov_35.828070_g17609_i0.p1	1	24	0.999796	IPR002223, IPR036880, IPR050098, IPR020901	Pancreatic trypsin inhibitor Kunitz domain, Pancreatic trypsin inhibitor Kunitz domain superfamily, Kunitz-type Serine Protease Inhibitor, Proteinase inhibitor I2, Kunitz, conserved site	sp|A0A1D0BND9|TD1A_HADIN	sp|A0A1D0BND9|TD1A_HADIN	sp|A0A6P8HC43|ATPI1_ACTTE	sp|Q7YRQ8|TFPI2_BOVIN	sp|A0A1D0BND9|TD1A_HADIN	tr|A0A9Y0C4H6|A0A9Y0C4H6_ENTFL	tr|A0A8C0B6L4|A0A8C0B6L4_9AVES	tr|A0A9Y0C4H6|A0A9Y0C4H6_ENTFL	sp|A0A6P8HC43|ATPI1_ACTTE	sp|A0A6P8HC43|ATPI1_ACTTE	sp|A0A1D0BND9|TD1A_HADIN	sp|W4VSH9|VKT1_TRILK		sp|A0A6P8HC43|ATPI1_ACTTE	sp|A0A6P8HC43|ATPI1_ACTTE	sp|A0A1D0BND9|TD1A_HADIN	298	217	MVIVSPMGVRICLLLLAIVAFSFSSQETNEICNLDKESGDCGSVLHRYYFDSETRKCERFIYTGCGGNDNNFGYQYECERYCPGDLDLGDICSLDPEPGIPGKPIMCMAYFPRYYFSKELGECDIFVFGGCGGNHNNFYTKEECERFCPPVPQPAFNRTECGQLPETGNCRAHMRRFYYDNETGECKEFTYGGCGGNRNNFRTREECQDKCGDPGM*
Kunitz	TRINITY_DN2154_c0_g1_i1	TRINITY_DN2154_c0_g1_i1.p1	1	18	0.999803	IPR036880, IPR002223, IPR020901, IPR050098	Pancreatic trypsin inhibitor Kunitz domain superfamily, Pancreatic trypsin inhibitor Kunitz domain, Proteinase inhibitor I2, Kunitz, conserved site, Kunitz-type Serine Protease Inhibitor	sp|A0A1D0BND9|TD1A_HADIN	sp|A0A1D0BND9|TD1A_HADIN	sp|A0A1D0BND9|TD1A_HADIN	sp|A0A6P8HC43|ATPI1_ACTTE	sp|A0A1D0BND9|TD1A_HADIN	tr|A0A9Y0C4H6|A0A9Y0C4H6_ENTFL	tr|A0A077Z9R9|A0A077Z9R9_TRITR	tr|W2T102|W2T102_NECAM	sp|A0A1D0BND9|TD1A_HADIN	sp|A0A6P8HC43|ATPI1_ACTTE	sp|A0A1D0BND9|TD1A_HADIN	sp|W4VSH9|VKT1_TRILK		sp|A0A1D0BND9|TD1A_HADIN	sp|A0A6P8HC43|ATPI1_ACTTE	sp|A0A1D0BND9|TD1A_HADIN	90	354	MKFTLSCVLSLFFGICFANHNEPDVVCSLPAESGMCYAYFPMFYYDAPSGKCINFIYGGCGGNNNRFWTEEECMNKCGDGGSTTKETAEEERGPIFLGPADKGKGTTPQKPVDEGKEVIFQKPVDVGKGTAFPHPTDGGKGLIFNRPIFGGKGMIFQQPLGAGKGVILQEPLGAGKGVILQEPLGAGKGVILQEPLGAGKGVILQEPVDGGKGVLLQQPSDGAVLLHAPQSNICNQEKEAGNCSSQIIRYYFDKESRKCERFIYSCCGKNENSFDYKFECERTCPGDHDVGDVCRFKQDTGPCRAFFPRFYFSSETGQCEQFIYGGCQGNHNNFKTKEECLRFCTSGKGSPFP*
Kunitz	TRINITY_DN2154_c0_g1_i2	TRINITY_DN2154_c0_g1_i2.p1	1	18	0.999803	IPR002223, IPR036880, IPR050098, IPR020901	Pancreatic trypsin inhibitor Kunitz domain, Pancreatic trypsin inhibitor Kunitz domain superfamily, Kunitz-type Serine Protease Inhibitor, Proteinase inhibitor I2, Kunitz, conserved site	sp|A0A1D0BND9|TD1A_HADIN	sp|A0A1D0BND9|TD1A_HADIN	sp|W4VSH9|VKT1_TRILK	sp|W4VSH9|VKT1_TRILK	sp|A0A1D0BND9|TD1A_HADIN	tr|A0A4Y2DPF6|A0A4Y2DPF6_ARAVE	tr|A0A6M2D6F9|A0A6M2D6F9_RHIMP	tr|W2T102|W2T102_NECAM	sp|W4VSH9|VKT1_TRILK	sp|W4VSH9|VKT1_TRILK	sp|W4VSH9|VKT1_TRILK	sp|W4VSH9|VKT1_TRILK		sp|W4VSH9|VKT1_TRILK	sp|W4VSH9|VKT1_TRILK	sp|A0A1D0BND9|TD1A_HADIN	81	294	MKFTLSCVLSLFFGICFANHNEPDVVCSLPAESGMCYAYFPMFYYDAPSGKCINFIYGGCGGNNNRFWTEEECMNKCGDGGSTTKETAEEERGPIFLGPADKGKGTTPQKPVDEGKEVIFQKPVDVGKGTAFPHPTDGGKGLIFNRPIFGGKGMIFQQPLGAGKGVILQEPLGAGKGVILQEPLGAGKGVILQEPLGAGKGVILQEPVDGGKGVLLQQPSDGAVLLHHDVGDVCRFKQDTGPCRAFFPRFYFSSETGQCEQFIYGGCQGNHNNFKTKEECLRFCTSGKGSPFP*
Kunitz	TRINITY_DN2154_c0_g1_i3	TRINITY_DN2154_c0_g1_i3.p1	1	18	0.999803	IPR036880, IPR002223, IPR050098, IPR020901	Pancreatic trypsin inhibitor Kunitz domain superfamily, Pancreatic trypsin inhibitor Kunitz domain, Kunitz-type Serine Protease Inhibitor, Proteinase inhibitor I2, Kunitz, conserved site	sp|A0A1D0BND9|TD1A_HADIN	sp|A0A1D0BND9|TD1A_HADIN	sp|W4VSH9|VKT1_TRILK	sp|W4VSH9|VKT1_TRILK	sp|A0A1D0BND9|TD1A_HADIN	tr|A0A8T0DZM3|A0A8T0DZM3_ARGBR	tr|A0A6M2D6F9|A0A6M2D6F9_RHIMP	tr|W2T102|W2T102_NECAM	sp|W4VSH9|VKT1_TRILK	sp|W4VSH9|VKT1_TRILK	sp|W4VSH9|VKT1_TRILK	sp|W4VSH9|VKT1_TRILK		sp|W4VSH9|VKT1_TRILK	sp|W4VSH9|VKT1_TRILK	sp|A0A1D0BND9|TD1A_HADIN	69	285	MKFTLSCVLSLFFGICFANHNEPDVVCSLPAESGMCYAYFPMFYYDAPSGKCINFIYGGCGGNNNRFWTEEECMNKCGDGGSTTKETAEEERGPIFLGPADKGKGTTPQKPVDEGKEVIFQKPVDVGKGTAFPHPTDGGKGLIFNRPIFGGKGMIFQQPLGAGKGVILQEPLGAGKGVILQEPLGAGKGVILQEPLGAGKGVILQEPVDGGKGVLLQHHDVGDVCRFKQDTGPCRAFFPRFYFSSETGQCEQFIYGGCQGNHNNFKTKEECLRFCTSGKGSPFP*
Kunitz	TRINITY_DN80938_c0_g1_i1	TRINITY_DN80938_c0_g1_i1.p1	1	18	0.999772			sp|A0A1D0BRB6|TE1A_HADIN	sp|A0A1D0BRB6|TE1A_HADIN				tr|A0A482ZI81|A0A482ZI81_CORTR	tr|A0A482ZI81|A0A482ZI81_CORTR	tr|A0A482ZI81|A0A482ZI81_CORTR	sp|A0A1D0BRB6|TE1A_HADIN	sp|A0A1D0BRB6|TE1A_HADIN	sp|A0A1D0BRB6|TE1A_HADIN	sp|A0A1D0BRB6|TE1A_HADIN		sp|A0A1D0BRB6|TE1A_HADIN	sp|A0A1D0BRB6|TE1A_HADIN	sp|A0A1D0BRB6|TE1A_HADIN	79	56	MMKLLAFVCFILVAETFAQIPCNGQQTCSDQECCLFDWSTGSSDCQPLVQKAHLR*
Kunitz	TRINITY_DN961_c0_g1_i3 NODE_24485_length_929_cov_31.852403_g17181_i0	TRINITY_DN961_c0_g1_i3.p1 NODE_24485_length_929_cov_31.852403_g17181_i0.p1	1	18	0.999824			sp|A0A1D0BRB6|TE1A_HADIN	sp|A0A1D0BRB6|TE1A_HADIN	sp|B1P1I9|JZT69_CHIGU	sp|Q5D233|T11A_HADIN	sp|Q5D233|T11A_HADIN	tr|A0A482ZI81|A0A482ZI81_CORTR	tr|A0A482ZI81|A0A482ZI81_CORTR	tr|A0A482ZI81|A0A482ZI81_CORTR	sp|B1P1I9|JZT69_CHIGU	sp|Q5D233|T11A_HADIN	sp|B1P1I9|JZT69_CHIGU	sp|Q5D233|T11A_HADIN		sp|B1P1I9|JZT69_CHIGU	sp|Q5D233|T11A_HADIN	sp|A0A1D0BRB6|TE1A_HADIN	230	110	MMKLAVLVCFTLVAKTFAEIQCGNQTCSSQQCCMLRLLPFSYKCQPLAQKGAHCELDMSRNFRVHLLHCPCEEGLSCRWNALQLICQGSPQVNKTVNTVSAKDTSTPSP*
kunitz	TRINITY_DN158938_c0_g1_i1	TRINITY_DN158938_c0_g1_i1.p1	1	27	0.99985	IPR036880, IPR020901, IPR002223, IPR050098	Pancreatic trypsin inhibitor Kunitz domain superfamily, Proteinase inhibitor I2, Kunitz, conserved site, Pancreatic trypsin inhibitor Kunitz domain, Kunitz-type Serine Protease Inhibitor	sp|P00990|VKT2_DABSI	sp|P0DMJ1|VKT39_CYRSC	sp|P0DMJ1|VKT39_CYRSC	sp|P0DMJ1|VKT39_CYRSC	sp|O76840|PPN1_CAEEL	tr|A0A4Q8K0Q2|A0A4Q8K0Q2_9ARAC	tr|A0A6P8IAK6|A0A6P8IAK6_ACTTE	tr|A0A0N4V7Z1|A0A0N4V7Z1_ENTVE	sp|P0DMJ1|VKT39_CYRSC	sp|P0DMJ1|VKT39_CYRSC	sp|P0DMJ1|VKT39_CYRSC	sp|P0DMJ1|VKT39_CYRSC		sp|P0DMJ1|VKT39_CYRSC	sp|P0DMJ1|VKT39_CYRSC	sp|P00990|VKT2_DABSI	200	88	MGTARIFSAVALFTILFALTLPDLISAQYDWETDICNLPPHSGTCFLNLRRWHFNGINCELFFYRGCGGNANRFDTEMECVARCGRG*
kunitz	TRINITY_DN1121_c0_g1_i1 NODE_33779_length_653_cov_123.578595_g25471_i0	TRINITY_DN1121_c0_g1_i1.p1 NODE_33779_length_653_cov_123.578595_g25471_i0.p1	1	27	0.999877	IPR036880, IPR002223, IPR050098	Pancreatic trypsin inhibitor Kunitz domain superfamily, Pancreatic trypsin inhibitor Kunitz domain, Kunitz-type Serine Protease Inhibitor	sp|P0CH75|VKT25_CYRHA	sp|P0CH75|VKT25_CYRHA	sp|B2ZBB6|VKT11_CYRSC	sp|B2ZBB6|VKT11_CYRSC	sp|P0CH75|VKT25_CYRHA	tr|A0A4Q8K0Q2|A0A4Q8K0Q2_9ARAC	tr|A0A9N7V6R1|A0A9N7V6R1_PLEPL	tr|A0A914YV45|A0A914YV45_9BILA	sp|B2ZBB6|VKT11_CYRSC	sp|B2ZBB6|VKT11_CYRSC	sp|B2ZBB6|VKT11_CYRSC	sp|B2ZBB6|VKT11_CYRSC		sp|B2ZBB6|VKT11_CYRSC	sp|B2ZBB6|VKT11_CYRSC	sp|P0CH75|VKT25_CYRHA	657	85	MGLVKMCTIISLYAIVIALTFPVHSSADSYLDICRLPPDSGMAFANFWRWYFNGRACVEFVYGGVGGNANNFLSKAQCMKTCWR*
kunitz	TRINITY_DN1547_c0_g1_i8 NODE_22698_length_1006_cov_4971.207150_g15734_i0 TRINITY_DN1547_c0_g1_i11 TRINITY_DN1547_c0_g1_i4	TRINITY_DN1547_c0_g1_i8.p1 NODE_22698_length_1006_cov_4971.207150_g15734_i0.p1 TRINITY_DN1547_c0_g1_i11.p1 TRINITY_DN1547_c0_g1_i4.p1	1	27	0.999848	IPR002223, IPR020901, IPR036880, IPR051388	Pancreatic trypsin inhibitor Kunitz domain, Proteinase inhibitor I2, Kunitz, conserved site, Pancreatic trypsin inhibitor Kunitz domain superfamily, Serine protease inhibitor and venom toxin	sp|P0CH75|VKT25_CYRHA	sp|P0CH75|VKT25_CYRHA	sp|B6ZIW0|KUN_HAELO	sp|O43291|SPIT2_HUMAN	sp|Q9BQY6|WFDC6_HUMAN	tr|A0A131Y5D8|A0A131Y5D8_IXORI	tr|A0A3P9JVP1|A0A3P9JVP1_ORYLA	tr|A0A023G0Y7|A0A023G0Y7_AMBTT	sp|Q6T269|VKT3_BITGA	sp|A0A6P8HC43|ATPI1_ACTTE	sp|W4VSH9|VKT1_TRILK	sp|A0A1D0BND9|TD1A_HADIN		sp|B6ZIW0|KUN_HAELO	sp|A0A6P8HC43|ATPI1_ACTTE	sp|P0CH75|VKT25_CYRHA	29811	141	METAGHSKAGLTLSLILLVTFYPLLSAQNDETCLLCREAGPCKAYIKRWFFNGAVCSQFIYGGCLGNANNFQSQKICNQACSNKTFDKCRMCPDIGRCFDDMERWYFSGSACKLFLYGGCGGNANNFLDEAECKEQCGTG*
kunitz	TRINITY_DN215_c0_g2_i2	TRINITY_DN215_c0_g2_i2.p1	1	43	0.996226	IPR002223, IPR050098, IPR036880, IPR020901	Pancreatic trypsin inhibitor Kunitz domain, Kunitz-type Serine Protease Inhibitor, Pancreatic trypsin inhibitor Kunitz domain superfamily, Proteinase inhibitor I2, Kunitz, conserved site	sp|P0DJ46|VKT21_LYCMC	sp|A0A1D0BND9|TD1A_HADIN	sp|A0A6P8HC43|ATPI1_ACTTE	sp|A0A6P8HC43|ATPI1_ACTTE	sp|P0DJ46|VKT21_LYCMC	tr|A0A9Y0C4H6|A0A9Y0C4H6_ENTFL	tr|A0A8C4PRA1|A0A8C4PRA1_EQUAS	tr|A0A9Y0C4H6|A0A9Y0C4H6_ENTFL	sp|A0A6P8HC43|ATPI1_ACTTE	sp|A0A6P8HC43|ATPI1_ACTTE	sp|A0A1D0BND9|TD1A_HADIN	sp|A0A1D0BND9|TD1A_HADIN		sp|A0A6P8HC43|ATPI1_ACTTE	sp|A0A6P8HC43|ATPI1_ACTTE	sp|P0DJ46|VKT21_LYCMC	1740	234	LFLFCRFRSQCRSSNSTTNIVSDMGVRTEFFLLVTVAFSFASGETNEICNLDKESGDCDSQLPRYYFDRETGKCERFIYTGCGGNENNFGYLYECERYCPGDLDLGDICSLGPEPGVPGKQIICRAYFPRYYFSQELGECDTFIFGGCGGNYNNFRTKEECEKFCPPVPQPPFNRTECGQPPEIGNCRAHMPRFYYGKETGECKEFTYGGCGGNKNNFRTQEECEDKCGGPGM*
kunitz	TRINITY_DN215_c0_g2_i3	TRINITY_DN215_c0_g2_i3.p1	1	43	0.996226	IPR036880, IPR002223, IPR020901, IPR050098	Pancreatic trypsin inhibitor Kunitz domain superfamily, Pancreatic trypsin inhibitor Kunitz domain, Proteinase inhibitor I2, Kunitz, conserved site, Kunitz-type Serine Protease Inhibitor	sp|P0DJ46|VKT21_LYCMC	sp|A0A1D0BND9|TD1A_HADIN	sp|A0A6P8HC43|ATPI1_ACTTE	sp|A0A6P8HC43|ATPI1_ACTTE	sp|P0DJ46|VKT21_LYCMC	tr|A0A9Y0C4H6|A0A9Y0C4H6_ENTFL	tr|A0A8C4PRA1|A0A8C4PRA1_EQUAS	tr|A0A9Y0C4H6|A0A9Y0C4H6_ENTFL	sp|A0A6P8HC43|ATPI1_ACTTE	sp|A0A6P8HC43|ATPI1_ACTTE	sp|A0A1D0BND9|TD1A_HADIN	sp|A0A1D0BND9|TD1A_HADIN		sp|A0A6P8HC43|ATPI1_ACTTE	sp|A0A6P8HC43|ATPI1_ACTTE	sp|P0DJ46|VKT21_LYCMC	930	246	LFLFCRFRSQCRSSNSTTNIVSDMGVRTEFFLLVTVAFSFASGETNEICNLDKESGDCDSQLPRYYFDRETGKCERFIYTGCGGNENNFGYLYECERYCPGDLDLGDICSLGPEPGVPGKQIICRAYFPRYYFSQELGECDTFIFGGCGGNYNNFRTKEECEKFCPPVPQPPFNRTECGQPPEIGNCRAHMPRFYYGKETGECKEFTYGGCGGNKNNFRTQEECEDKCGGFHNVLTCINQHCFAH*
kunitz	NODE_31126_length_715_cov_225.989394_g23000_i0 NODErc_32804_length_678_cov_245.146067_g24140_i0	NODE_31126_length_715_cov_225.989394_g23000_i0.p1 NODErc_32804_length_678_cov_245.146067_g24140_i0.p1	1	27	0.999867	IPR036880, IPR002223, IPR051388, IPR020901	Pancreatic trypsin inhibitor Kunitz domain superfamily, Pancreatic trypsin inhibitor Kunitz domain, Serine protease inhibitor and venom toxin, Proteinase inhibitor I2, Kunitz, conserved site	sp|P0DJ50|VKT31_MESMA	sp|P0DJ66|VKT17_CYRHA	sp|B2ZBB6|VKT11_CYRSC	sp|B2ZBB6|VKT11_CYRSC	sp|P0DJ50|VKT31_MESMA	tr|A0A023WAD7|A0A023WAD7_CYRSC	tr|A0A4Q8K0Q2|A0A4Q8K0Q2_9ARAC	tr|A0A9D4PJR2|A0A9D4PJR2_RHISA	sp|B2ZBB6|VKT11_CYRSC	sp|B2ZBB6|VKT11_CYRSC	sp|B2ZBB6|VKT11_CYRSC	sp|B2ZBB6|VKT11_CYRSC		sp|B2ZBB6|VKT11_CYRSC	sp|B2ZBB6|VKT11_CYRSC	sp|P0DJ50|VKT31_MESMA	727	103	MGFASVFSVAFLFTAFLALTYPRISSADHHEGTGSHHEGAGSHHEGADICHLPSDTGVCKAYSEQWYSNGKDCEMFVYGGCGGNANRFPTKAACTERCFGKG*
kunitz	NODErc_33738_length_657_cov_326.900332_g25018_i0 NODE_31941_length_694_cov_301.115806_g23753_i0	NODErc_33738_length_657_cov_326.900332_g25018_i0.p1 NODE_31941_length_694_cov_301.115806_g23753_i0.p1	1	27	0.999867	IPR020901, IPR051388, IPR002223, IPR036880	Proteinase inhibitor I2, Kunitz, conserved site, Serine protease inhibitor and venom toxin, Pancreatic trypsin inhibitor Kunitz domain, Pancreatic trypsin inhibitor Kunitz domain superfamily	sp|P0DJ66|VKT17_CYRHA	sp|P0DJ66|VKT17_CYRHA	sp|B2ZBB6|VKT11_CYRSC	sp|B2ZBB6|VKT11_CYRSC	sp|P0DJ66|VKT17_CYRHA	tr|A0A482Z857|A0A482Z857_9ARAC	tr|A0A803TE64|A0A803TE64_ANOCA	tr|V5HBA7|V5HBA7_IXORI	sp|B2ZBB6|VKT11_CYRSC	sp|B2ZBB6|VKT11_CYRSC	sp|B2ZBB6|VKT11_CYRSC	sp|B2ZBB6|VKT11_CYRSC		sp|B2ZBB6|VKT11_CYRSC	sp|B2ZBB6|VKT11_CYRSC	sp|P0DJ66|VKT17_CYRHA	1138	96	MGFASVFSVAFLFTAFLALTYPRISSADHHEGTGSHHEGADICHLPSDPGVCKAYSEQWYSNGRDCEMFIYGGCGGNANRFPTKVACTERCFGKG*
kunitz	NODErc_8777_length_2182_cov_2220.125999_g5162_i0 NODErc_13893_length_1597_cov_3057.710117_g5162_i1 NODE_18621_length_1219_cov_3966.353952_g12479_i0	NODErc_8777_length_2182_cov_2220.125999_g5162_i0.p12 NODErc_13893_length_1597_cov_3057.710117_g5162_i1.p8 NODE_18621_length_1219_cov_3966.353952_g12479_i0.p6	1	21	0.999758			sp|P0DJA9|TX15_GRARO	sp|P0DJA9|TX15_GRARO	sp|D2Y2G6|H8A11_CYRHA	sp|P68426|TXT1_CYRSC	sp|P0DJA9|TX15_GRARO	tr|B5U1J9|B5U1J9_CYRSC	tr|B5U1J9|B5U1J9_CYRSC	tr|B5U1J9|B5U1J9_CYRSC	sp|D2Y2G6|H8A11_CYRHA	sp|P68426|TXT1_CYRSC	sp|D2Y2G6|H8A11_CYRHA	sp|P68426|TXT1_CYRSC		sp|D2Y2G6|H8A11_CYRHA	sp|P68426|TXT1_CYRSC	sp|P0DJA9|TX15_GRARO	6951	56	MKASLLLAIAGFALLCASCDASEVKNKNSVKDVISGFFAVDINLKSQESESSDYF*
kunitz	TRINITY_DN93_c0_g2_i1	TRINITY_DN93_c0_g2_i1.p2	1	27	0.999804			sp|P0DKL8|VKT_VIPRE	sp|P0DJ81|VKT24_CYRSC	sp|D2Y2Q9|VKTR1_CYRHA	sp|B2ZBB8|VKT33_CYRSC	sp|P0DJ81|VKT24_CYRSC	tr|A0A482Z857|A0A482Z857_9ARAC	tr|A0A023WBT6|A0A023WBT6_CYRSC	tr|A0A482Z857|A0A482Z857_9ARAC	sp|D2Y2Q9|VKTR1_CYRHA	sp|B2ZBB8|VKT33_CYRSC	sp|D2Y2Q9|VKTR1_CYRHA	sp|B2ZBB8|VKT33_CYRSC		sp|D2Y2Q9|VKTR1_CYRHA	sp|B2ZBB8|VKT33_CYRSC	sp|P0DKL8|VKT_VIPRE	156	58	MGFASVFSVAFLFTAFLALTYPRISSADHHEGTGSHHEGADICHLPSDPGVCKAYSE*
kunitz	TRINITY_DN93_c0_g2_i2	TRINITY_DN93_c0_g2_i2.p2	1	27	0.999831			sp|P0DKL8|VKT_VIPRE	sp|P0DJ81|VKT24_CYRSC	sp|B2ZBB6|VKT11_CYRSC	sp|B2ZBB8|VKT33_CYRSC	sp|B2ZBB8|VKT33_CYRSC	tr|A0A4Q8K0Q2|A0A4Q8K0Q2_9ARAC	tr|A0A023WAD7|A0A023WAD7_CYRSC	tr|A0A4V2H975|A0A4V2H975_9ARAC	sp|B2ZBB6|VKT11_CYRSC	sp|B2ZBB8|VKT33_CYRSC	sp|B2ZBB6|VKT11_CYRSC	sp|B2ZBB8|VKT33_CYRSC		sp|B2ZBB6|VKT11_CYRSC	sp|B2ZBB8|VKT33_CYRSC	sp|P0DKL8|VKT_VIPRE	199	65	MGFASVFSVAFLFTAFLALTYPRISSADHHEGTGSHHEGAGSHHEGADICHLPSDPGVCKAYSE*
kunitz	TRINITY_DN76508_c0_g1_i1	TRINITY_DN76508_c0_g1_i1.p1	1	25	0.999783	IPR020901, IPR036880, IPR000884, IPR050439, IPR036383, IPR013783, IPR002223, IPR007110, IPR036645, IPR036179, IPR003598, IPR010909, IPR013273, IPR003599, IPR008197, IPR010294, IPR013098	Proteinase inhibitor I2, Kunitz, conserved site, Pancreatic trypsin inhibitor Kunitz domain superfamily, Thrombospondin type-1 (TSP1) repeat, ADAMTS and ADAMTS-like, Thrombospondin type-1 (TSP1) repeat superfamily, Immunoglobulin-like fold, Pancreatic trypsin inhibitor Kunitz domain, Immunoglobulin-like domain, Elafin-like superfamily, Immunoglobulin-like domain superfamily, Immunoglobulin subtyp…	sp|P0DMJ1|VKT39_CYRSC	sp|P0DMJ1|VKT39_CYRSC	sp|Q868Z9|PPN_DROME	sp|O76840|PPN1_CAEEL	sp|P15989|CO6A3_CHICK	tr|A0A8X6UJM4|A0A8X6UJM4_NEPPI	tr|A0A8X6UJM4|A0A8X6UJM4_NEPPI	tr|A0A087TVV4|A0A087TVV4_STEMI	sp|A0A6P8HC43|ATPI1_ACTTE	sp|A0A6P8HC43|ATPI1_ACTTE	sp|W4VSH9|VKT1_TRILK	sp|W4VSH9|VKT1_TRILK		sp|A0A6P8HC43|ATPI1_ACTTE	sp|A0A6P8HC43|ATPI1_ACTTE	sp|P0DMJ1|VKT39_CYRSC	1201	2198	MIAQRWNWRWCSIIGVILLEVFANGHLRHERKRSHRSLLDEGIALGLFSKVEETGPWGPWSESSECSRTCGGGVAFQTRSCIVTNDHSSSCAGPKKRYFSCNIQDCPEGSKDFREEQCSKFDGIPFDEKLYKWVPYKKKKGLTDCELNCMPEGERFYYRHAQFVVDGTRCQDDATDVCVQGVCVAVGCDMMLGSEMKEDKCGECGGDGRNCKTVEGIFDLENLQVGYNDIILIPTGATNIKIEELEPTSNYLAVRNLTGYYYLNGNWRIEFPRHLRFAGTTFHYERSSRGHLGVETLEALGPTTEPVYISLLYQQKNQGIFYEYSVPNGVSSTRSDSYIWITSTYGTCTQSCAGGFQFRNVSCAAAKTFEVVPEYLCDSSVRPPSNRSCNENPCSARWK…
kunitz	NODE_18266_length_1240_cov_382.934177_g12219_i0 TRINITY_DN215_c0_g2_i4	NODE_18266_length_1240_cov_382.934177_g12219_i0.p1 TRINITY_DN215_c0_g2_i4.p1	1	43	0.996226	IPR036880, IPR002223, IPR050098, IPR020901	Pancreatic trypsin inhibitor Kunitz domain superfamily, Pancreatic trypsin inhibitor Kunitz domain, Kunitz-type Serine Protease Inhibitor, Proteinase inhibitor I2, Kunitz, conserved site	sp|P0DN10|VKT6_ANEVI	sp|A0A1D0BND9|TD1A_HADIN	sp|A0A6P8HC43|ATPI1_ACTTE	sp|A0A6P8HC43|ATPI1_ACTTE	sp|P0DN10|VKT6_ANEVI	tr|A0A9Y0C4H6|A0A9Y0C4H6_ENTFL	tr|A0A9Q0IAV1|A0A9Q0IAV1_9TELE	tr|A0A9Y0C4H6|A0A9Y0C4H6_ENTFL	sp|A0A6P8HC43|ATPI1_ACTTE	sp|A0A6P8HC43|ATPI1_ACTTE	sp|A0A1D0BND9|TD1A_HADIN	sp|A0A1D0BND9|TD1A_HADIN		sp|A0A6P8HC43|ATPI1_ACTTE	sp|A0A6P8HC43|ATPI1_ACTTE	sp|P0DN10|VKT6_ANEVI	1946	302	LFLFCRFRSQCRSSNSTTNIVSDMGVRTEFFLLVTVAFSFASGETNEICNLDKESGDCDSQLPRYYFDRETGKCERFIYTGCGGNENNFGYLYECERYCPGDLDLGDICSLGPEPGVPGKQIICRAYFPRYYFSQELGECDTFIFGGCGGNYNNFRTKEECEKFCPPVPQPPFNRTECGQPPEIGNCRAHMPRFYYGKETGECKEFTYGGCGGNKNNFRTQEECEDKCGDLGNPDPAAICSLKAEPGVPGKNIMCMAYFRRFYFNSATGKCEEFVFGGCGGNPNSFPTKEACEKVCAGVKL*
kunitz	TRINITY_DN93_c0_g1_i1 NODE_35332_length_621_cov_124.291519_g26955_i0	TRINITY_DN93_c0_g1_i1.p1 NODE_35332_length_621_cov_124.291519_g26955_i0.p1	1	27	0.999847	IPR036880, IPR002223, IPR020901, IPR051388	Pancreatic trypsin inhibitor Kunitz domain superfamily, Pancreatic trypsin inhibitor Kunitz domain, Proteinase inhibitor I2, Kunitz, conserved site, Serine protease inhibitor and venom toxin	sp|P0DQR1|VKT3_PALCA	sp|W4VSH9|VKT1_TRILK	sp|B2ZBB6|VKT11_CYRSC	sp|D2Y2Q7|VKTP1_CYRHA	sp|P0DQR1|VKT3_PALCA	tr|A0A023WAD7|A0A023WAD7_CYRSC	tr|A0A8W8P304|A0A8W8P304_CRAGI	tr|A0A3M6TKP1|A0A3M6TKP1_POCDA	sp|B2ZBB6|VKT11_CYRSC	sp|D2Y2Q7|VKTP1_CYRHA	sp|B2ZBB6|VKT11_CYRSC	sp|D2Y2Q7|VKTP1_CYRHA		sp|B2ZBB6|VKT11_CYRSC	sp|D2Y2Q7|VKTP1_CYRHA	sp|P0DQR1|VKT3_PALCA	726	89	MGIANVFSVAFFFTAFLALTYPPISSADHHEGADICNLPRDPGLCLAYIEQWYFNGRACEMFVFGGCGGNANRFPTKAACAERCFQKG*
kunitz	NODE_21107_length_1083_cov_2639.776265_g14454_i0	NODE_21107_length_1083_cov_2639.776265_g14454_i0.p1	1	27	0.999848	IPR002223, IPR036880, IPR020901, IPR051388	Pancreatic trypsin inhibitor Kunitz domain, Pancreatic trypsin inhibitor Kunitz domain superfamily, Proteinase inhibitor I2, Kunitz, conserved site, Serine protease inhibitor and venom toxin	sp|Q0PL65|VKTH7_BUNMU	sp|P0CH75|VKT25_CYRHA	sp|P68425|VKT1A_CYRSC	sp|Q28864|TFPI1_MACMU	sp|Q9BQY6|WFDC6_HUMAN	tr|A0A023WB42|A0A023WB42_CYRSC	tr|A0A0K8RHX9|A0A0K8RHX9_IXORI	tr|A0A023G0Y7|A0A023G0Y7_AMBTT	sp|P68425|VKT1A_CYRSC	sp|D2Y2C2|VKTA1_CYRHA	sp|P68425|VKT1A_CYRSC	sp|D2Y2C2|VKTA1_CYRHA		sp|P68425|VKT1A_CYRSC	sp|D2Y2C2|VKTA1_CYRHA	sp|Q0PL65|VKTH7_BUNMU	2658	159	METAGHSKAGLTLSLILLVTFYPLLSAQNDETCLLCREAGPCKAYIKRWFFNGAVCSQFIYGGCLGNANNFQSQKICNQACSNKTFDMKGDLDVRKENVGVVESDALAEEKKMEPLLCVFPWTCRFNKTYTGYRSTRVPSSLQITLSPKSESSASKIF*
kunitz	NODErc_24332_length_942_cov_4568.250282_g16604_i0	NODErc_24332_length_942_cov_4568.250282_g16604_i0.p1	1	27	0.999848	IPR036880, IPR002223, IPR051388, IPR020901	Pancreatic trypsin inhibitor Kunitz domain superfamily, Pancreatic trypsin inhibitor Kunitz domain, Serine protease inhibitor and venom toxin, Proteinase inhibitor I2, Kunitz, conserved site	sp|Q0PL65|VKTH7_BUNMU	sp|P0CH75|VKT25_CYRHA	sp|P68425|VKT1A_CYRSC	sp|O43291|SPIT2_HUMAN	sp|Q9BQY6|WFDC6_HUMAN	tr|A0A023WB42|A0A023WB42_CYRSC	tr|A0A3Q1IWW3|A0A3Q1IWW3_ANATE	tr|A0A8I5TPP9|A0A8I5TPP9_PONAB	sp|P68425|VKT1A_CYRSC	sp|D2Y2C2|VKTA1_CYRHA	sp|P68425|VKT1A_CYRSC	sp|D2Y2C2|VKTA1_CYRHA		sp|P68425|VKT1A_CYRSC	sp|D2Y2C2|VKTA1_CYRHA	sp|Q0PL65|VKTH7_BUNMU	4998	107	METAGHSKAGLTLSLILLVTFYPLLSAQNDETCLLCREAGPCKAYIKRWFFNGAVCSQFIYGGCLGNANNFQSQKICNQACSNKTFVVRRASCFYMEAVVEMLITF*
kunitz	TRINITY_DN1547_c0_g1_i7	TRINITY_DN1547_c0_g1_i7.p1	1	27	0.999848	IPR002223, IPR036880, IPR020901, IPR051388	Pancreatic trypsin inhibitor Kunitz domain, Pancreatic trypsin inhibitor Kunitz domain superfamily, Proteinase inhibitor I2, Kunitz, conserved site, Serine protease inhibitor and venom toxin	sp|Q0PL65|VKTH7_BUNMU	sp|P0CH75|VKT25_CYRHA	sp|B2ZBB6|VKT11_CYRSC	sp|A0A6P8HC43|ATPI1_ACTTE	sp|Q9BQY6|WFDC6_HUMAN	tr|A0A023WB42|A0A023WB42_CYRSC	tr|A0A8R1Y9T3|A0A8R1Y9T3_PRIPA	tr|A0A8I5TPP9|A0A8I5TPP9_PONAB	sp|B2ZBB6|VKT11_CYRSC	sp|A0A6P8HC43|ATPI1_ACTTE	sp|B2ZBB6|VKT11_CYRSC	sp|D2Y2C2|VKTA1_CYRHA		sp|B2ZBB6|VKT11_CYRSC	sp|A0A6P8HC43|ATPI1_ACTTE	sp|Q0PL65|VKTH7_BUNMU	2646	94	METAGHSKAGLTLSLILLVTFYPLLSAQNDETCLLCREAGPCKAYIKRWFFNGAVCSQFIYGGCLGNANNFQSQKICNQACSNKTFVSDALSA*
kunitz	TRINITY_DN1547_c0_g1_i9 NODE_26901_length_839_cov_4178.872449_g19247_i0	TRINITY_DN1547_c0_g1_i9.p1 NODE_26901_length_839_cov_4178.872449_g19247_i0.p1	1	27	0.999848	IPR036880, IPR002223, IPR020901, IPR051388	Pancreatic trypsin inhibitor Kunitz domain superfamily, Pancreatic trypsin inhibitor Kunitz domain, Proteinase inhibitor I2, Kunitz, conserved site, Serine protease inhibitor and venom toxin	sp|Q0PL65|VKTH7_BUNMU	sp|P0CH75|VKT25_CYRHA	sp|P68425|VKT1A_CYRSC	sp|D2Y2C2|VKTA1_CYRHA	sp|Q9BQY6|WFDC6_HUMAN	tr|A0A023WB42|A0A023WB42_CYRSC	tr|A0A3B3RJM0|A0A3B3RJM0_9TELE	tr|A0A8I5TPP9|A0A8I5TPP9_PONAB	sp|P68425|VKT1A_CYRSC	sp|D2Y2C2|VKTA1_CYRHA	sp|P68425|VKT1A_CYRSC	sp|D2Y2C2|VKTA1_CYRHA		sp|P68425|VKT1A_CYRSC	sp|D2Y2C2|VKTA1_CYRHA	sp|Q0PL65|VKTH7_BUNMU	7529	97	METAGHSKAGLTLSLILLVTFYPLLSAQNDETCLLCREAGPCKAYIKRWFFNGAVCSQFIYGGCLGNANNFQSQKICNQACSNKTFEHHHKVCIRH*
kunitz	TRINITY_DN195885_c0_g1_i1	TRINITY_DN195885_c0_g1_i1.p1	1	18	0.999814	IPR050098, IPR002223, IPR036880, IPR020901	Kunitz-type Serine Protease Inhibitor, Pancreatic trypsin inhibitor Kunitz domain, Pancreatic trypsin inhibitor Kunitz domain superfamily, Proteinase inhibitor I2, Kunitz, conserved site	sp|W4VSH9|VKT1_TRILK	sp|W4VSH9|VKT1_TRILK	sp|B6ZIW0|KUN_HAELO	sp|P0DJ46|VKT21_LYCMC	sp|B6ZIW0|KUN_HAELO	tr|A0A9Y0FS90|A0A9Y0FS90_MOUSE	tr|A0A0K8RI88|A0A0K8RI88_IXORI	tr|A0A9J6G987|A0A9J6G987_HAELO	sp|W4VSH9|VKT1_TRILK	sp|P0DJ46|VKT21_LYCMC	sp|W4VSH9|VKT1_TRILK	sp|A0A1D0BND9|TD1A_HADIN		sp|B6ZIW0|KUN_HAELO	sp|P0DJ46|VKT21_LYCMC	sp|B6ZIW0|KUN_HAELO	924	90	MYARIVFVIFVAFSFVSCDFPSDPAEICSLNAEPGIPGTNIACLAFIPRFYFNSEKGNCEQFIFGGCGGNPNSFKTLEECEEFCAGVKL*
M12 Metalloprotease	NODErc_17915_length_1282_cov_6.066015_g11472_i0 TRINITY_DN83486_c0_g1_i1	NODErc_17915_length_1282_cov_6.066015_g11472_i0.p1 TRINITY_DN83486_c0_g1_i1.p1	1	47	0.874716	IPR001506, IPR024079, IPR006026	Peptidase M12A, Metallopeptidase, catalytic domain superfamily, Peptidase, metallopeptidase	sp|P0DM61|VMPA4_LOXLA	sp|P0DM61|VMPA4_LOXLA	sp|Q9U3S9|NAS6_CAEEL	sp|Q7Z0M7|NAS23_CAEEL	sp|A8Q2D1|NAS35_BRUMA	tr|A0A8X6P3K2|A0A8X6P3K2_NEPPI	tr|A0A0N5C7Z0|A0A0N5C7Z0_STREA	tr|A0A1S3PRB3|A0A1S3PRB3_SALSA	sp|A0FKN6|VMPA_LOXIN	sp|K7Z9Q9|VMP_NEMVE	sp|A0FKN6|VMPA_LOXIN	sp|C9D7R3|VMPA3_LOXIN		sp|A0FKN6|VMPA_LOXIN	sp|K7Z9Q9|VMP_NEMVE	sp|P0DM61|VMPA4_LOXLA	73	335	MWLFSCVLITKPGEGKRERRSIKETNKEGKMNIVLVVSFCLFGFSAPEILEDGREIVEPEHLFSLLEEKNYDEFNRLMAIENPKLTIPRDENDKSDPRYNRDLEHGDFLVSPAQKRSFQGRSAINFGKHPSYKWRNGIVPFTVDRNGFTAKEIRQIYDCTEQCNVMYNDCVRLTPYENITDEKQKRNYVVIMNGNGCWSYIGSQGGQQPMSLQSTGCLSCGTICHEFMHCIGFAHEHSRADRDHHITMRWENINPGWESQFNMANYDDFLLHLCYDLCSVMHYPRYHSDLCKPGKNAFDIKVPNDVNCSHVIGYAPALTKLDTEKVCKAYPKKK*
M12 Metalloprotease	TRINITY_DN29592_c0_g1_i1 NODE_22025_length_1038_cov_6.462869_g15191_i0	TRINITY_DN29592_c0_g1_i1.p1 NODE_22025_length_1038_cov_6.462869_g15191_i0.p1	1	16	0.999843	IPR006026, IPR001506, IPR034035, IPR024079	Peptidase, metallopeptidase, Peptidase M12A, Astacin-like metallopeptidase domain, Metallopeptidase, catalytic domain superfamily	sp|P0DM61|VMPA4_LOXLA	sp|P0DM61|VMPA4_LOXLA	sp|Q1LW01|HE12_DANRE	sp|P98060|NAS35_CAEEL	sp|P55112|NAS4_CAEEL	tr|A0A087U675|A0A087U675_STEMI	tr|A0A1B6JCM6|A0A1B6JCM6_9HEMI	tr|A0A4Y2MK71|A0A4Y2MK71_ARAVE	sp|K7Z9Q9|VMP_NEMVE	sp|C9D7R2|VMPA2_LOXIN	sp|C9D7R2|VMPA2_LOXIN	sp|C9D7R2|VMPA2_LOXIN		sp|K7Z9Q9|VMP_NEMVE	sp|C9D7R2|VMPA2_LOXIN	sp|P0DM61|VMPA4_LOXLA	62	297	MKFLVIFAFGVFFVDSIPVEESREEKQYVEPEYLDTLLQEHRYEEFSKLMGISNPRLAMPRNASDKSDPAFVDPNFIRGLLEGDILLTPLQEEARQVLDMDKYRGNKWQTAYVPYAISSDYSANEKAFIQRAIDAWNSNLSSCVRFQPRNTEKDYCFFFSGDGCYANLGRVGGQQPISIQKNGCMSNGTIQHEMSHSIGTVHEQSRPDRDSHVNVLYNNIPSDWHSQYDKEAANDVLIHGNYECESAMHYPMNAPGTNKPAFEFKGNSCPDRTKVGQRRGLTETDIKKIKSAYKCK*
M13 Metalloproteinase	NODE_4971_length_3007_cov_6230.763550_g1889_i2	NODE_4971_length_3007_cov_6230.763550_g1889_i2.p1	1	25	0.999833	IPR000718, IPR018497, IPR008753, IPR024079, IPR042089	Peptidase M13, Peptidase M13, C-terminal domain, Peptidase M13, N-terminal domain, Metallopeptidase, catalytic domain superfamily, Peptidase M13, domain 2	sp|W4VS99|NEP_TRILK	sp|W4VS99|NEP_TRILK	sp|W4VS99|NEP_TRILK	sp|Q8IS64|ECE_LOCMI	sp|W4VS99|NEP_TRILK	tr|A0A4Q8KBR0|A0A4Q8KBR0_HADCE	tr|A0A2B4RU89|A0A2B4RU89_STYPI	tr|A0A3P8HAT2|A0A3P8HAT2_TRIRE	sp|W4VS99|NEP_TRILK	sp|W4VS99|NEP_TRILK	sp|W4VS99|NEP_TRILK	sp|W4VS99|NEP_TRILK		sp|W4VS99|NEP_TRILK	sp|W4VS99|NEP_TRILK	sp|W4VS99|NEP_TRILK	14325	730	MTMRAFVYFSITLCLVIERITESSAAVPKRRVPKPEECTTPVCQKTAQYLLASMDTSVNPCQDFYQYACGGWIRSHPIPDEKSRYSTFDVLYDELRDTVAEILRNASSEAHTRAVLDSAAFFEACTDREARESAGLESLKNLLNELGGWPMINPNWNGDGYEWQKQVATVARNLAIAAIISVGVDVDANHTSQHIVYLDQPQEFGIGRNELKDKDATERNREIVAAYKTYMISTGKLLNPNADESQLGNEADEVIEFESKLAQFSKPPEERRDASSWYHKMTLAEVQTVTENTGFQWTDFVNEVLVDFPKVTSETEVILSEKDYLKNTLKLIQETYITNPKVLANYIGWIVMKKIGYYTTKAFRENKSAFDKVELGVQKEEKLERICADGAVELLGYAS…
M13 Metalloproteinase	NODE_5789_length_2774_cov_281.611622_g3513_i0 TRINITY_DN88_c0_g1_i2	NODE_5789_length_2774_cov_281.611622_g3513_i0.p1 TRINITY_DN88_c0_g1_i2.p1	1	27	0.99984	IPR042089, IPR008753, IPR024079, IPR000718, IPR018497	Peptidase M13, domain 2, Peptidase M13, N-terminal domain, Metallopeptidase, catalytic domain superfamily, Peptidase M13, Peptidase M13, C-terminal domain	sp|W4VS99|NEP_TRILK	sp|W4VS99|NEP_TRILK	sp|W4VS99|NEP_TRILK	sp|P0DPD6|ECE2_HUMAN	sp|W4VS99|NEP_TRILK	tr|A0A4Q8KBR0|A0A4Q8KBR0_HADCE	tr|A0A9Q1D3G8|A0A9Q1D3G8_CONCO	tr|Q9W7L9|Q9W7L9_ORYLA	sp|W4VS99|NEP_TRILK	sp|W4VS99|NEP_TRILK	sp|W4VS99|NEP_TRILK	sp|W4VS99|NEP_TRILK		sp|W4VS99|NEP_TRILK	sp|W4VS99|NEP_TRILK	sp|W4VS99|NEP_TRILK	6496	764	MTFRSVLGASHFLVVLISLLFYQGISASNTKDVEVCQTKVCQESARFLMDSMDASVNPCDDFYKYACGGWIEKHPIPKGRRSFSMTADLNDEVSRELAGLLKNATNENHPKAVLDAARLFQGCIDTETRESKGVIALQNVVNSLGGFPMIDPQWISTNYVWHKEVAKLRRLGLQSIIGVVIMDDDEVGSNQRLIGLSIPERDLGAEYLTNQTSKVAQKTVTYFKNYMVSTIKLMNPSMNETSLKNAVDEIIELEASLVKELEPLPEDKEEKEEEKEEESLLGGLISFIDYLTSKISGGSDDESDEESEESEPTNTFNISDVQRITENGYFRWTDFLNEVLEGLPQVSDETEIAVQSLAYLKHVVEVLHNTDARIVANYLGWVFLKNFGLYATKAFRDNE…
M13 Metalloproteinase	NODE_7988_length_2282_cov_2580.178716_g1889_i21	NODE_7988_length_2282_cov_2580.178716_g1889_i21.p1	1	25	0.999833	IPR000718, IPR042089, IPR024079, IPR008753	Peptidase M13, Peptidase M13, domain 2, Metallopeptidase, catalytic domain superfamily, Peptidase M13, N-terminal domain	sp|W4VS99|NEP_TRILK	sp|W4VS99|NEP_TRILK	sp|W4VS99|NEP_TRILK	sp|W4VS99|NEP_TRILK	sp|W4VS99|NEP_TRILK	tr|A0A4Q8KBR0|A0A4Q8KBR0_HADCE	tr|A0A2B4SEV4|A0A2B4SEV4_STYPI	tr|B7PJ56|B7PJ56_IXOSC	sp|W4VS99|NEP_TRILK	sp|W4VS99|NEP_TRILK	sp|W4VS99|NEP_TRILK	sp|W4VS99|NEP_TRILK		sp|W4VS99|NEP_TRILK	sp|W4VS99|NEP_TRILK	sp|W4VS99|NEP_TRILK	6230	357	MTMRAFVYFSITLCLVIERITESSAAVPKRRVPKPEECTTPVCQKTAQYLLASMDTSVNPCQDFYQYACGGWIRSHPIPDEKSRYSTFDVLYDELRDTVAEILRNASSEAHTRAVLDSAAFFEACTDREARESAGLESLKNLLNELGGWPMINPNWNGDGYEWQKQVATVARNLAIAAIISVGVDVDANHTSQHIVYLDQPQEFGIGRNELKDKDATERNREIVAAYKTYMISTGKLLNPNADESQLGNEADEVIEFESKLAQFSKPPEERRDASSWYHKMTLAEVQTVTENTGFQWTDFVNEVLVDFPKVTSETEVILSEKDYLKNTLKLIQETYITNPKFFFPCVIYLDIKAGI*
M13 Metalloproteinase	NODErc_6050_length_2727_cov_52.848054_g3520_i0 TRINITY_DN88_c0_g3_i1 NODE_5900_length_2747_cov_57.769688_g3577_i0	NODErc_6050_length_2727_cov_52.848054_g3520_i0.p1 TRINITY_DN88_c0_g3_i1.p1 NODE_5900_length_2747_cov_57.769688_g3577_i0.p1	1	24	0.999861	IPR024079, IPR018497, IPR000718, IPR042089, IPR008753	Metallopeptidase, catalytic domain superfamily, Peptidase M13, C-terminal domain, Peptidase M13, Peptidase M13, domain 2, Peptidase M13, N-terminal domain	sp|W4VS99|NEP_TRILK	sp|W4VS99|NEP_TRILK	sp|W4VS99|NEP_TRILK	sp|P78562|PHEX_HUMAN	sp|W4VS99|NEP_TRILK	tr|A0A4Q8KBR0|A0A4Q8KBR0_HADCE	tr|A0AAD9RMG3|A0AAD9RMG3_9HYME	tr|A0A3P8HAT2|A0A3P8HAT2_TRIRE	sp|W4VS99|NEP_TRILK	sp|W4VS99|NEP_TRILK	sp|W4VS99|NEP_TRILK	sp|W4VS99|NEP_TRILK		sp|W4VS99|NEP_TRILK	sp|W4VS99|NEP_TRILK	sp|W4VS99|NEP_TRILK	1522	757	MAFAFVHVTGVFLLIFASPLLSQGTNNSDLEDLEVCYTQVCQDSARFLLESMDHSVDPCNDFYRYACGGWIDKHPIPMGRRSYSTVDVLTDEVHNIVAEFLKNAINENHPKAIIDAARLYQGCIDEEARERQGVSPLRNILNSIGGWPMINTQWTNTSYEWYKQVAAVRRTVGVQAIVSVKVDEYPGKPGYVINLNEPSYAIDNDYLRNQTSDKAEKIIAAYRNFIKSTAKLLNPDVDESSLENDIDDIIAFMADLAAEPEPLPKEVTKLPWYQNVMSFIEFMITKAQAPSYGQQSKFTLSEIQTITQNEYFNWTDFLNDVFQHLQQVEDQTEVIVYDLAYLKHAIEVAENTDARTVANYIGWILIQDTGLYTTKQFREYKDRFTNFTKALEREEEEDE…
M13 Metalloproteinase	TRINITY_DN400_c0_g1_i12	TRINITY_DN400_c0_g1_i12.p1	1	25	0.999833	IPR000718, IPR024079, IPR018497, IPR008753, IPR042089	Peptidase M13, Metallopeptidase, catalytic domain superfamily, Peptidase M13, C-terminal domain, Peptidase M13, N-terminal domain, Peptidase M13, domain 2	sp|W4VS99|NEP_TRILK	sp|W4VS99|NEP_TRILK	sp|W4VS99|NEP_TRILK	sp|Q8IS64|ECE_LOCMI	sp|W4VS99|NEP_TRILK	tr|A0A4Q8KBR0|A0A4Q8KBR0_HADCE	tr|A0A2B4RU89|A0A2B4RU89_STYPI	tr|Q9W7L9|Q9W7L9_ORYLA	sp|W4VS99|NEP_TRILK	sp|W4VS99|NEP_TRILK	sp|W4VS99|NEP_TRILK	sp|W4VS99|NEP_TRILK		sp|W4VS99|NEP_TRILK	sp|W4VS99|NEP_TRILK	sp|W4VS99|NEP_TRILK	20014	698	MTMRAFVYFSITLCLVIERITESSAAVPKRRVPKPEECTTPVCQKTAQYLLASMDTSVNPCQDFYQYACGGWIRSHPIPDEKSRYSTFDVLYDELRDTVAEILRNASSEAHTRAVLDSAAFFEACTDREARESAGLESLKNLLNELGGWPMINPNWNGDGYEWQKQVATVARNLAIAAIISVGVDVDANHTSQHIVYLDQPQEFGIGRNELKDKDATERNREIVAAYKTYMISTGKLLNPNADESQLGNEADEVIEFESKLAQFSKPPEERRDASSWYHKMTLAEVQTVTENTGFQWTDFVNEVLVDFPKVTSETEVILSEKDYLKNTLKLIQETYITNPKVLANYIGWIVMKKIGYYTTKAFRENKFAFDKVELGVQKEEKLERICADGAVELLGYAS…
M13 Metalloproteinase	TRINITY_DN400_c0_g1_i13 NODE_10403_length_1931_cov_3075.700959_g1889_i61	TRINITY_DN400_c0_g1_i13.p1 NODE_10403_length_1931_cov_3075.700959_g1889_i61.p1	1	25	0.999833	IPR042089, IPR000718, IPR008753, IPR024079	Peptidase M13, domain 2, Peptidase M13, Peptidase M13, N-terminal domain, Metallopeptidase, catalytic domain superfamily	sp|W4VS99|NEP_TRILK	sp|W4VS99|NEP_TRILK	sp|W4VS99|NEP_TRILK	sp|Q8IS64|ECE_LOCMI	sp|W4VS99|NEP_TRILK	tr|A0A4Q8KBR0|A0A4Q8KBR0_HADCE	tr|A0A9P0FB17|A0A9P0FB17_BRAAE	tr|B7PJ56|B7PJ56_IXOSC	sp|W4VS99|NEP_TRILK	sp|W4VS99|NEP_TRILK	sp|W4VS99|NEP_TRILK	sp|W4VS99|NEP_TRILK		sp|W4VS99|NEP_TRILK	sp|W4VS99|NEP_TRILK	sp|W4VS99|NEP_TRILK	12235	348	MTMRAFVYFSITLCLVIERITESSAAVPKRRVPKPEECTTPVCQKTAQYLLASMDTSVNPCQDFYQYACGGWIRSHPIPDEKSRYSTFDVLYDELRDTVAEILRNASSEAHTRAVLDSAAFFEACTDREARESAGLESLKNLLNELGGWPMINPNWNGDGYEWQKQVATVARNLAIAAIISVGVDVDANHTSQHIVYLDQPQEFGIGRNELKDKDATERNREIVAAYKTYMISTGKLLNPNADESQLGNEADEVIEFESKLAQFSKPPEERRDASSWYHKMTLAEVQTVTENTGFQWTDFVNEVLVDFPKVTSETEVILSEKDYLKNTLKLIQETYITNPKFVRGKN*
M13 Metalloproteinase	TRINITY_DN400_c0_g1_i21 TRINITY_DN400_c0_g1_i18 NODErc_5048_length_3005_cov_6323.584407_g458_i3	TRINITY_DN400_c0_g1_i21.p1 TRINITY_DN400_c0_g1_i18.p1 NODErc_5048_length_3005_cov_6323.584407_g458_i3.p1	1	25	0.999833	IPR000718, IPR008753, IPR018497, IPR042089, IPR024079	Peptidase M13, Peptidase M13, N-terminal domain, Peptidase M13, C-terminal domain, Peptidase M13, domain 2, Metallopeptidase, catalytic domain superfamily	sp|W4VS99|NEP_TRILK	sp|W4VS99|NEP_TRILK	sp|W4VS99|NEP_TRILK	sp|Q8IS64|ECE_LOCMI	sp|W4VS99|NEP_TRILK	tr|A0A4Q8KBR0|A0A4Q8KBR0_HADCE	tr|A0A2B4RU89|A0A2B4RU89_STYPI	tr|A0A3P8HAT2|A0A3P8HAT2_TRIRE	sp|W4VS99|NEP_TRILK	sp|W4VS99|NEP_TRILK	sp|W4VS99|NEP_TRILK	sp|W4VS99|NEP_TRILK		sp|W4VS99|NEP_TRILK	sp|W4VS99|NEP_TRILK	sp|W4VS99|NEP_TRILK	56621	730	MTMRAFVYFSITLCLVIERITESSAAVPKRRVPKPEECTTPVCQKTAQYLLASMDTSVNPCQDFYQYACGGWIRSHPIPDEKSRYSTFDVLYDELRDTVAEILRNASSEAHTRAVLDSAAFFEACTDREARESAGLESLKNLLNELGGWPMINPNWNGDGYEWQKQVATVARNLAIAAIISVGVDVDANHTSQHIVYLDQPQEFGIGRNELKDKDATERNREIVAAYKTYMISTGKLLNPNADESQLGNEADEVIEFESKLAQFSKPPEERRDASSWYHKMTLAEVQTVTENTGFQWTDFVNEVLVDFPKVTSETEVILSEKDYLKNTLKLIQETYITNPKVLANYIGWIVMKKIGYYTTKAFRENKFAFDKVELGVQKEEKLERICADGAVELLGYAS…
M13 Metalloproteinase	TRINITY_DN512_c0_g1_i1 NODE_5528_length_2842_cov_213.253319_g3341_i1 NODE_5509_length_2847_cov_214.901862_g3341_i0 NODErc_5606_length_2845_cov_233.213978_g3258_i0	TRINITY_DN512_c0_g1_i1.p1 NODE_5528_length_2842_cov_213.253319_g3341_i1.p1 NODE_5509_length_2847_cov_214.901862_g3341_i0.p1 NODErc_5606_length_2845_cov_233.213978_g3258_i0.p1	1	24	0.999834	IPR018497, IPR000718, IPR024079, IPR008753, IPR042089	Peptidase M13, C-terminal domain, Peptidase M13, Metallopeptidase, catalytic domain superfamily, Peptidase M13, N-terminal domain, Peptidase M13, domain 2	sp|W4VS99|NEP_TRILK	sp|W4VS99|NEP_TRILK	sp|W4VS99|NEP_TRILK	sp|W4VS99|NEP_TRILK	sp|W4VS99|NEP_TRILK	tr|A0A4Q8KBR0|A0A4Q8KBR0_HADCE	tr|A0A0K2T4W0|A0A0K2T4W0_LEPSM	tr|A0A819K8T8|A0A819K8T8_9BILA	sp|W4VS99|NEP_TRILK	sp|W4VS99|NEP_TRILK	sp|W4VS99|NEP_TRILK	sp|W4VS99|NEP_TRILK		sp|W4VS99|NEP_TRILK	sp|W4VS99|NEP_TRILK	sp|W4VS99|NEP_TRILK	6139	731	MIVPKALLEVFFVLVFRSALPTAATPIIDFDDPDVCNTPACKEAAQNLRDSMDTSADPCQDFYRYACGGWIDKHSIPEDKTSYSTTDIMADQVSERVADLLRTASNEDHARPVLQAATLFEACMDEDARETKGVEPLINLLNSLGGWPIIDPEWSDVSYQWQEEVANAIRSLSVTAIIGFLVQPDPMESSHHIIRLDQASFGFSRDELINFNSSERNVEFFEAYRDFAVQAAKLLNPDASEAQLTKDAEDLILFESALAQLSKPPQEKKDPEFWYNKMTVTEADRITENTYFKWKDFLSIVLQDYPEVIDETEVMVADINFLKNAIKLTEATSSRTVANYIGWILVKALVDENTKEFRQIAFNYNSVVTGVQKPPKLESTCSQTVIQIFGFAVGRLYVD…
MIT atracotoxin	NODE_20170_length_1134_cov_830.326228_g10985_i4 TRINITY_DN448_c0_g1_i5 TRINITY_DN448_c0_g1_i1	NODE_20170_length_1134_cov_830.326228_g10985_i4.p1 TRINITY_DN448_c0_g1_i5.p1 TRINITY_DN448_c0_g1_i1.p1	1	19	0.999841			sp|P0CJ13|VP164_LYCMC	sp|Q5D229|T7418_ILLWI	sp|Q56R10|ASTA_PENMO	sp|Q5D229|T7418_ILLWI	sp|P0CJ13|VP164_LYCMC	tr|A0A482Z7V2|A0A482Z7V2_9ARAC	tr|A0A8X6XPN7|A0A8X6XPN7_9ARAC	tr|A0A482Z9X7|A0A482Z9X7_9ARAC	sp|Q5D229|T7418_ILLWI	sp|D2Y2E3|H14C3_CYRHA	sp|Q5D229|T7418_ILLWI	sp|D2Y2E3|H14C3_CYRHA		sp|Q5D229|T7418_ILLWI	sp|D2Y2E3|H14C3_CYRHA	sp|P0CJ13|VP164_LYCMC	3525	105	MSLKFAILISLLVLEGVLYVSCNECQSPNDCKPDECCAIGWQRFSIPSCVKLGKSEDWCYHGAVAEDLELSYPNGVMKVYGVYRMFCPCEQGLKCKHGNKCAIA*
MIT atracotoxin	NODErc_20366_length_1134_cov_765.286376_g12200_i4 NODE_16630_length_1346_cov_6144.559256_g10985_i0	NODErc_20366_length_1134_cov_765.286376_g12200_i4.p1 NODE_16630_length_1346_cov_6144.559256_g10985_i0.p1	1	19	0.999864			sp|P0CJ13|VP164_LYCMC	sp|Q5D229|T7418_ILLWI	sp|Q56R10|ASTA_PENMO	sp|Q5D229|T7418_ILLWI	sp|P0CJ13|VP164_LYCMC	tr|A0A482Z7V2|A0A482Z7V2_9ARAC	tr|A0A8X6XPN7|A0A8X6XPN7_9ARAC	tr|A0A482Z9X7|A0A482Z9X7_9ARAC	sp|Q5D229|T7418_ILLWI	sp|D2Y2E3|H14C3_CYRHA	sp|Q5D229|T7418_ILLWI	sp|D2Y2E3|H14C3_CYRHA		sp|Q5D229|T7418_ILLWI	sp|D2Y2E3|H14C3_CYRHA	sp|P0CJ13|VP164_LYCMC	2844	105	MSLKFAILISLLVLEGVLYVSCNECQSPNDCKPDECCAVGWQRFSIPSCVKLGKSEDWCYHGAVAEDLELSYPNGVMKVYGVYRMFCPCEQGLKCKHGNKCAIA*
MIT atracotoxin	NODE_23691_length_961_cov_312.349890_g16534_i0 TRINITY_DN1591_c0_g1_i1	NODE_23691_length_961_cov_312.349890_g16534_i0.p1 TRINITY_DN1591_c0_g1_i1.p1	1	25	0.999846	IPR001981	Colipase	sp|P0DQE7|TXI1A_ETHRU	sp|Q5D231|T7358_ILLWI	sp|P0DQE7|TXI1A_ETHRU	sp|P0DQE7|TXI1A_ETHRU	sp|P0DQE7|TXI1A_ETHRU	tr|A0A482Z7F7|A0A482Z7F7_CORTR	tr|A0A482Z7F7|A0A482Z7F7_CORTR	tr|A0A9Y0B496|A0A9Y0B496_ECOLX	sp|P0DQE7|TXI1A_ETHRU	sp|P0DQE7|TXI1A_ETHRU	sp|Q5D231|T7358_ILLWI	sp|Q5D231|T7358_ILLWI		sp|P0DQE7|TXI1A_ETHRU	sp|P0DQE7|TXI1A_ETHRU	sp|P0DQE7|TXI1A_ETHRU	2714	128	MSKYRMKVLGSLVITLVLIAVFSEAGEIKDKVKGLTRFALEQRPLLFAGESRNRNREVEASCRFSSQCSSGCCVQTKPGKNRRCARKGKKGELCSEQQIKGGAYLDYCPCEKGDGKCQTGKEPKCFA*
MIT atracotoxin	NODE_33979_length_649_cov_768.569024_g25660_i0 NODErc_34460_length_642_cov_798.807496_g25690_i0 TRINITY_DN34_c0_g1_i3	NODE_33979_length_649_cov_768.569024_g25660_i0.p1 NODErc_34460_length_642_cov_798.807496_g25690_i0.p1 TRINITY_DN34_c0_g1_i3.p1	1	18	0.999841			sp|Q5D228|T7406_ILLWI	sp|Q5D228|T7406_ILLWI	sp|B1P1I9|JZT69_CHIGU	sp|B1P1J2|JZT74_CHIGU	sp|Q5D228|T7406_ILLWI	tr|A0A482ZI81|A0A482ZI81_CORTR	tr|A0A4Q8KBS6|A0A4Q8KBS6_HADCE	tr|A0A8X6G9J3|A0A8X6G9J3_TRICU	sp|B1P1I9|JZT69_CHIGU	sp|B1P1J2|JZT74_CHIGU	sp|B1P1I9|JZT69_CHIGU	sp|B1P1J2|JZT74_CHIGU		sp|B1P1I9|JZT69_CHIGU	sp|B1P1J2|JZT74_CHIGU	sp|Q5D228|T7406_ILLWI	2933	101	MMKLVVLVCFTLVAKTIAQAQCGDVICSSEECCLRRLISSTCQPLAQKGKSCSVPKNNNEPYMGACPCEDGLTCQRVMFRSTCVDSSTNTTTTTVSSGDA*
MIT atracotoxin	TRINITY_DN34_c0_g1_i1	TRINITY_DN34_c0_g1_i1.p1	1	18	0.999852			sp|Q5D228|T7406_ILLWI	sp|Q5D228|T7406_ILLWI	sp|D2Y2E6|H14G1_CYRHA	sp|Q5D228|T7406_ILLWI	sp|Q5D228|T7406_ILLWI	tr|A0A482ZI81|A0A482ZI81_CORTR	tr|A0A4Q8KBS6|A0A4Q8KBS6_HADCE	tr|A0A4Y2H6N3|A0A4Y2H6N3_ARAVE	sp|D2Y2E6|H14G1_CYRHA	sp|B1P1J2|JZT74_CHIGU	sp|D2Y2E6|H14G1_CYRHA	sp|B1P1J2|JZT74_CHIGU		sp|D2Y2E6|H14G1_CYRHA	sp|B1P1J2|JZT74_CHIGU	sp|Q5D228|T7406_ILLWI	1599	101	MMKLVVLVCFTLVAKTIAQGQCRREACSSEQCCMSVLFSSTCQPLAQKGKSCSVPKNNNEPYMGACPCEDGLTCQRVMFRSTCVDSSTNTTTTTVSSGDA*
MIT atracotoxin	TRINITY_DN34_c0_g2_i1 NODE_37776_length_577_cov_230.224138_g29283_i0	TRINITY_DN34_c0_g2_i1.p2 NODE_37776_length_577_cov_230.224138_g29283_i0.p2	1	18	0.999839			sp|Q5D228|T7406_ILLWI	sp|Q5D228|T7406_ILLWI	sp|Q5D228|T7406_ILLWI	sp|D2Y2E4|H14D1_CYRHA	sp|Q5D228|T7406_ILLWI	tr|A0A482ZI81|A0A482ZI81_CORTR	tr|A0A482Z7P7|A0A482Z7P7_CORTR	tr|A0A482ZI81|A0A482ZI81_CORTR	sp|Q5D228|T7406_ILLWI	sp|B1P1J2|JZT74_CHIGU	sp|Q5D228|T7406_ILLWI	sp|B1P1J2|JZT74_CHIGU		sp|Q5D228|T7406_ILLWI	sp|B1P1J2|JZT74_CHIGU	sp|Q5D228|T7406_ILLWI	1209	100	MMKLVVLVCFTLVAETIAQTRSNRTCNAQECYRFNLFPPLYNCQPLAQEGQPCSVRNDIGLYLFSCPCADGLQCRGIFPSLCFESSTNTSTTTVSSGDA*
MIT atracotoxin	TRINITY_DN961_c0_g1_i4	TRINITY_DN961_c0_g1_i4.p1	1	18	0.999823			sp|Q5D228|T7406_ILLWI	sp|Q5D228|T7406_ILLWI				tr|A0A482ZI81|A0A482ZI81_CORTR	tr|A0A482ZI81|A0A482ZI81_CORTR	tr|A0A482ZI81|A0A482ZI81_CORTR	sp|Q5D231|T7358_ILLWI	sp|Q5D231|T7358_ILLWI	sp|Q5D231|T7358_ILLWI	sp|Q5D231|T7358_ILLWI		sp|Q5D231|T7358_ILLWI	sp|Q5D231|T7358_ILLWI	sp|Q5D228|T7406_ILLWI	58	65	MMKLAVLVCFTLVAKTFAEIQCGNQTCSSQQCCMLRLLPFSYKCQPLAQKECPPAHLPRITTSQ*
MIT atracotoxin	NODE_12280_length_1713_cov_1244.594692_g28_i555 NODErc_12613_length_1713_cov_1294.004222_g7684_i0 TRINITY_DN1024_c1_g1_i11	NODE_12280_length_1713_cov_1244.594692_g28_i555.p1 NODErc_12613_length_1713_cov_1294.004222_g7684_i0.p1 TRINITY_DN1024_c1_g1_i11.p1	1	18	0.999827			sp|Q5D231|T7358_ILLWI	sp|Q5D231|T7358_ILLWI	sp|W4VSC2|PE1_TRILK	sp|W4VSC2|PE1_TRILK	sp|P83997|TX16_PHONI	tr|A0A4Y2GN46|A0A4Y2GN46_ARAVE	tr|A0A8X6KX62|A0A8X6KX62_TRICU	tr|A0A4Y2GL33|A0A4Y2GL33_ARAVE	sp|W4VSC2|PE1_TRILK	sp|Q5D228|T7406_ILLWI	sp|W4VSC2|PE1_TRILK	sp|Q5D228|T7406_ILLWI		sp|W4VSC2|PE1_TRILK	sp|Q5D228|T7406_ILLWI	sp|Q5D231|T7358_ILLWI	10118	105	MKNSILFCFCLMVSSSFSKDIRCAYTDYYCNKHQCCLAYSLFNFKNTCGDLTDEGKACETGAPNRPHILNCPCKPGLRCEPSGLRYATTYLLFSGLTMKYTTEY*
MIT atracotoxin	NODE_14145_length_1540_cov_1150.153535_g28_i620 NODE_6334_length_2634_cov_2729.382319_g28_i323	NODE_14145_length_1540_cov_1150.153535_g28_i620.p1 NODE_6334_length_2634_cov_2729.382319_g28_i323.p3	1	18	0.999827			sp|Q5D231|T7358_ILLWI	sp|Q5D231|T7358_ILLWI	sp|W4VSC2|PE1_TRILK	sp|W4VSC2|PE1_TRILK	sp|P83997|TX16_PHONI	tr|A0A4Y2GN46|A0A4Y2GN46_ARAVE	tr|A0A8X6KX62|A0A8X6KX62_TRICU	tr|A0A8X6THJ7|A0A8X6THJ7_NEPPI	sp|W4VSC2|PE1_TRILK	sp|Q5D228|T7406_ILLWI	sp|W4VSC2|PE1_TRILK	sp|Q5D228|T7406_ILLWI		sp|W4VSC2|PE1_TRILK	sp|Q5D228|T7406_ILLWI	sp|Q5D231|T7358_ILLWI	4060	114	MKNSILFCFCLMVSSSFSKDIRCAYTDYYCNKHQCCLAYSLFNFKNTCGDLTDEGKACETGAPNRPHILNCPCKPGLRCEPSGLRYATTYLLFSTPIGVLGLIEGNFPHSPAL*
MIT atracotoxin	NODE_41171_length_526_cov_7.392781_g32604_i0 TRINITY_DN122685_c0_g1_i1	NODE_41171_length_526_cov_7.392781_g32604_i0.p1 TRINITY_DN122685_c0_g1_i1.p1	1	19	0.999873	IPR020202	Atracotoxin	sp|Q5D231|T7358_ILLWI	sp|Q5D231|T7358_ILLWI	sp|O94907|DKK1_HUMAN	sp|Q5D231|T7358_ILLWI	sp|Q8JFY1|BM8C_BOMMX	tr|A0A218UIX3|A0A218UIX3_9PASE	tr|A0A0C4W4D2|A0A0C4W4D2_PLETR	tr|A0A7L1G661|A0A7L1G661_9PICI	sp|Q5D233|T11A_HADIN	sp|Q5D231|T7358_ILLWI	sp|Q5D233|T11A_HADIN	sp|Q5D231|T7358_ILLWI		sp|Q5D233|T11A_HADIN	sp|Q5D231|T7358_ILLWI	sp|Q8JFY1|BM8C_BOMMX	34	108	MKFVVFLGILLVMCDLCQSQGCSSECGSGTCCSRWFRSPRCRPLGVRYGICHLNNTADSNGVYRICPCSQGMECQPLRFLGWQSSHLGWCQARRTTTAGTSTTMPSK*
MIT atracotoxin	TRINITY_DN1024_c1_g1_i12	TRINITY_DN1024_c1_g1_i12.p1	1	18	0.999827			sp|Q5D231|T7358_ILLWI	sp|Q5D231|T7358_ILLWI	sp|W4VSC2|PE1_TRILK	sp|W4VSC2|PE1_TRILK	sp|P83997|TX16_PHONI	tr|A0A4Y2GN46|A0A4Y2GN46_ARAVE	tr|A0A8X6KX62|A0A8X6KX62_TRICU	tr|A0A8X6THJ7|A0A8X6THJ7_NEPPI	sp|W4VSC2|PE1_TRILK	sp|Q5D230|T7390_ILLWI	sp|W4VSC2|PE1_TRILK	sp|Q5D230|T7390_ILLWI		sp|W4VSC2|PE1_TRILK	sp|Q5D230|T7390_ILLWI	sp|Q5D231|T7358_ILLWI	1400	98	MKNSILFCFCLMVSSSFSKDIRCAYTDYYCNKHQCCLAYSLFNFKNTCGDLTDEGKACETGAPNRPHILNCPCKPGLRCEPSGLRYPLQVCRRRIHG*
MIT atracotoxin	TRINITY_DN1024_c0_g1_i8 NODE_29244_length_765_cov_421.081690_g21305_i0 NODErc_28675_length_786_cov_420.470588_g20366_i0	TRINITY_DN1024_c0_g1_i8.p1 NODE_29244_length_765_cov_421.081690_g21305_i0.p1 NODErc_28675_length_786_cov_420.470588_g20366_i0.p1	1	18	0.999857			sp|Q5D232|T7496_ILLWI	sp|Q5D232|T7496_ILLWI	sp|P83997|TX16_PHONI	sp|W4VSC2|PE1_TRILK	sp|Q5D232|T7496_ILLWI	tr|A0A482ZAM0|A0A482ZAM0_9ARAC	tr|A0A482Z7P7|A0A482Z7P7_CORTR	tr|A0A482ZAM0|A0A482ZAM0_9ARAC	sp|P83997|TX16_PHONI	sp|W4VSC2|PE1_TRILK	sp|P83997|TX16_PHONI	sp|W4VSC2|PE1_TRILK		sp|P83997|TX16_PHONI	sp|W4VSC2|PE1_TRILK	sp|Q5D232|T7496_ILLWI	1760	92	MKISILFCFFLTVSSTFSKDIWCHRGDYYSKQGQCCLTNYNVKCIGLANEGERCETGRIEERHLFYCPCKPGLECRGECPKLQVCQRYRGS*
neurotoxin 03	TRINITY_DN42_c0_g2_i1 NODErc_20566_length_1122_cov_28810.792877_g13571_i0 NODErc_27998_length_806_cov_35802.568575_g19760_i0	TRINITY_DN42_c0_g2_i1.p1 NODErc_20566_length_1122_cov_28810.792877_g13571_i0.p2 NODErc_27998_length_806_cov_35802.568575_g19760_i0.p2	1	19	0.99984			sp|B1P1I2|TX32B_CHIGU	sp|B1P1I2|TX32B_CHIGU	sp|D2Y2B6|TX32A_CYRHA	sp|B1P1I2|TX32B_CHIGU	sp|B1P1I2|TX32B_CHIGU	tr|A0A482ZE10|A0A482ZE10_9ARAC	tr|A0A482ZAX3|A0A482ZAX3_9ARAC	tr|A0A1V0FWK5|A0A1V0FWK5_POEFR	sp|D2Y2B6|TX32A_CYRHA	sp|B1P1I2|TX32B_CHIGU	sp|D2Y2B6|TX32A_CYRHA	sp|B1P1I2|TX32B_CHIGU		sp|D2Y2B6|TX32A_CYRHA	sp|B1P1I2|TX32B_CHIGU	sp|B1P1I2|TX32B_CHIGU	113164	118	MMKLCVLVIAVLLTVVAVALPSKDQKEVSRGNELTEEAEILAEPEKYDDTAASEERSCIAEMKTCENNCECCGASTICSSSWVDGTQIKLCRNEGNKLQKAWHFVQKSYSKIKSCKN*
neurotoxin 03	TRINITY_DN1004_c0_g1_i8	TRINITY_DN1004_c0_g1_i8.p4	1	19	0.99977			sp|B1P1I5|TX32D_CHIGU	sp|B1P1I5|TX32D_CHIGU				tr|A0A4Q8K171|A0A4Q8K171_9ARAC	tr|A0A4Q8K171|A0A4Q8K171_9ARAC	tr|A0A4Q8K171|A0A4Q8K171_9ARAC	sp|B1P1I6|TX32E_CHIGU	sp|B1P1I6|TX32E_CHIGU	sp|B1P1I6|TX32E_CHIGU	sp|B1P1I6|TX32E_CHIGU		sp|B1P1I6|TX32E_CHIGU	sp|B1P1I6|TX32E_CHIGU	sp|B1P1I5|TX32D_CHIGU	5686	56	MKLYFPILLILIFVAVAWSSDDSQKYAEDYELIERFMESRSDGRYSSVCSFTCNF*
neurotoxin 03	TRINITY_DN1004_c0_g1_i3 NODE_26644_length_848_cov_16626.659521_g443_i1	TRINITY_DN1004_c0_g1_i3.p1 NODE_26644_length_848_cov_16626.659521_g443_i1.p1	1	19	0.999837			sp|P85275|TX36C_CTEON	sp|P85275|TX36C_CTEON	sp|B1P1I6|TX32E_CHIGU	sp|B1P1I6|TX32E_CHIGU	sp|B1P1I5|TX32D_CHIGU	tr|A0A4Q8K171|A0A4Q8K171_9ARAC	tr|A0A482ZD57|A0A482ZD57_9ARAC	tr|A0A1V0FWS8|A0A1V0FWS8_POEFR	sp|B1P1I6|TX32E_CHIGU	sp|B1P1I6|TX32E_CHIGU	sp|B1P1I6|TX32E_CHIGU	sp|B1P1I6|TX32E_CHIGU		sp|B1P1I6|TX32E_CHIGU	sp|B1P1I6|TX32E_CHIGU	sp|P85275|TX36C_CTEON	72821	104	MKLYFPILLILIFVAVAWSSDDSQKYAEDYELIERFMESRSDGRACTPKGEPCASTCECCGFTTECRYSNSAEEKICKKGGNAFMKAKAAGKKANCVRKMYSK*
neurotoxin 04	TRINITY_DN81911_c0_g1_i1 NODErc_29570_length_761_cov_5.161473_g21176_i0	TRINITY_DN81911_c0_g1_i1.p1 NODErc_29570_length_761_cov_5.161473_g21176_i0.p1	1	42	0.995426	IPR004169	Spider toxin	sp|P0DQP5|TBO2_TIBOB	sp|P81744|TOG3B_AGEAP	sp|Q5Y4U4|TX20A_AGEOR	sp|B6DD53|TX24B_LYCSI	sp|P0DQP5|TBO2_TIBOB	tr|A0A2D0PBN7|A0A2D0PBN7_ERECI	tr|A0A482WFC6|A0A482WFC6_LAOST	tr|A0A4Y5UI29|A0A4Y5UI29_CUPSA	sp|Q5Y4U4|TX20A_AGEOR	sp|P37045|TX23B_AGEAP	sp|Q5Y4U4|TX20A_AGEOR	sp|P37045|TX23B_AGEAP		sp|Q5Y4U4|TX20A_AGEOR	sp|P37045|TX23B_AGEAP	sp|P0DQP5|TBO2_TIBOB	36	116	FSNRIRFRVLHLAPPNLSPMTNMKYVVCAVVLLILLVETMAAVPYPPPLDRNLSEDYNENLENVLMRTDKRACVRRGSSCDGKPNDCCPNSSCRCNLWGTNCRCERAGLFQQWGK*
neurotoxin 10	NODE_17879_length_1264_cov_6417.902399_g11924_i0	NODE_17879_length_1264_cov_6417.902399_g11924_i0.p5	1	21	0.99961			sp|B1P1D3|JZT18_CHIGU	sp|B1P1D3|JZT18_CHIGU	sp|B1P1D3|JZT18_CHIGU	sp|B1P1C0|JZ14A_CHIGU	sp|B1P1D3|JZT18_CHIGU	tr|B1P1D1|B1P1D1_CHIGU	tr|B1P1D1|B1P1D1_CHIGU	tr|B1P1D1|B1P1D1_CHIGU	sp|B1P1D3|JZT18_CHIGU	sp|B1P1C0|JZ14A_CHIGU	sp|B1P1D3|JZT18_CHIGU	sp|B1P1C0|JZ14A_CHIGU		sp|B1P1D3|JZT18_CHIGU	sp|B1P1C0|JZ14A_CHIGU	sp|B1P1D3|JZT18_CHIGU	1586	41	MKTFILIVVLGLTWLLALSSGTELEERSRACKRVSLWCPG*
neurotoxin 10	NODE_2233_length_4266_cov_1596.627879_g28_i116	NODE_2233_length_4266_cov_1596.627879_g28_i116.p13	1	21	0.99971			sp|B1P1D3|JZT18_CHIGU	sp|B1P1D3|JZT18_CHIGU	sp|B1P1D3|JZT18_CHIGU	sp|B1P1D3|JZT18_CHIGU	sp|B1P1D3|JZT18_CHIGU				sp|B1P1D3|JZT18_CHIGU	sp|B1P1C0|JZ14A_CHIGU	sp|B1P1D3|JZT18_CHIGU	sp|B1P1C0|JZ14A_CHIGU		sp|B1P1D3|JZT18_CHIGU	sp|B1P1C0|JZ14A_CHIGU	sp|B1P1D3|JZT18_CHIGU	565	46	MKTFILIVVLGLTWLLALSSGTELEERSRLQLRTGWQFPPLLRRS*
neurotoxin 10	NODE_8566_length_2186_cov_5523.894885_g28_i422	NODE_8566_length_2186_cov_5523.894885_g28_i422.p1	1	21	0.999827			sp|B1P1D3|JZT18_CHIGU	sp|B1P1D3|JZT18_CHIGU	sp|B1P1D3|JZT18_CHIGU	sp|B1P1D3|JZT18_CHIGU	sp|B1P1D3|JZT18_CHIGU				sp|B1P1D3|JZT18_CHIGU	sp|B1P1D3|JZT18_CHIGU	sp|B1P1D3|JZT18_CHIGU	sp|B1P1D3|JZT18_CHIGU		sp|B1P1D3|JZT18_CHIGU	sp|B1P1D3|JZT18_CHIGU	sp|B1P1D3|JZT18_CHIGU	63576	67	MKTFILIVVLGLTWLLALSSGTELEERSSDLSYFNSICIVTETVEWVDKVAGVISLAVAQDSSVTQ*
neurotoxin 10	NODE_8022_length_2275_cov_5243.036486_g28_i396 NODErc_8257_length_2275_cov_5353.839640_g344_i12	NODE_8022_length_2275_cov_5243.036486_g28_i396.p1 NODErc_8257_length_2275_cov_5353.839640_g344_i12.p1	1	21	0.999859			sp|B1P1D4|JZT15_CHIGU	sp|B1P1D4|JZT15_CHIGU	sp|B1P1B9|JZTX2_CHIGU	sp|B1P1D2|JZ16B_CHIGU	sp|B1P1D4|JZT15_CHIGU	tr|A0A482ZD06|A0A482ZD06_CORTR	tr|A0A482ZCM2|A0A482ZCM2_CORTR	tr|A0A482ZCM2|A0A482ZCM2_CORTR	sp|B1P1B9|JZTX2_CHIGU	sp|B1P1D2|JZ16B_CHIGU	sp|B1P1B9|JZTX2_CHIGU	sp|B1P1D2|JZ16B_CHIGU		sp|B1P1B9|JZTX2_CHIGU	sp|B1P1D2|JZ16B_CHIGU	sp|B1P1D4|JZT15_CHIGU	22785	69	MKTFILIVVLGLTWLLALSSGTELEERSSYRNCGMGGQSCGSDKPCCSAGFFCDTVKKICKWKGPLRR*
neurotoxin 10	NODE_8797_length_2148_cov_5644.677019_g28_i432 NODErc_9010_length_2148_cov_5766.642140_g344_i14	NODE_8797_length_2148_cov_5644.677019_g28_i432.p1 NODErc_9010_length_2148_cov_5766.642140_g344_i14.p1	1	21	0.999841			sp|B1P1D4|JZT15_CHIGU	sp|B1P1D4|JZT15_CHIGU	sp|B1P1D0|JZ13B_CHIGU	sp|B1P1D2|JZ16B_CHIGU	sp|B1P1D4|JZT15_CHIGU	tr|A0A482ZD06|A0A482ZD06_CORTR	tr|A0A482ZCM2|A0A482ZCM2_CORTR	tr|A0A482Z6H4|A0A482Z6H4_9ARAC	sp|B1P1D0|JZ13B_CHIGU	sp|B1P1D2|JZ16B_CHIGU	sp|B1P1D0|JZ13B_CHIGU	sp|B1P1D2|JZ16B_CHIGU		sp|B1P1D0|JZ13B_CHIGU	sp|B1P1D2|JZ16B_CHIGU	sp|B1P1D4|JZT15_CHIGU	4279	67	MKTFILIVVLGLTWLLALSSGTELEERSRNCGMGGQSCGSDKPCCSAGFFCDTVKKICKWKGPLRR*
neurotoxin 10	NODE_16887_length_1329_cov_20328.806122_g11172_i0	NODE_16887_length_1329_cov_20328.806122_g11172_i0.p1	1	21	0.951726			sp|B1P1E5|JZ21C_CHIGU	sp|B1P1E5|JZ21C_CHIGU	sp|B1P1G9|JZ20A_CHIGU	sp|D2Y239|H9B02_CYRHA	sp|B1P1F2|JZT26_CHIGU	tr|H7CEK6|H7CEK6_GRARO	tr|H7CEK6|H7CEK6_GRARO	tr|H7CEK6|H7CEK6_GRARO	sp|B1P1G9|JZ20A_CHIGU	sp|D2Y239|H9B02_CYRHA	sp|B1P1G9|JZ20A_CHIGU	sp|D2Y239|H9B02_CYRHA		sp|B1P1G9|JZ20A_CHIGU	sp|D2Y239|H9B02_CYRHA	sp|B1P1E5|JZ21C_CHIGU	12512	92	MKTTALVVFLGLTLFTVLCSASDSSENDLSEEMFRAVFEAPEEPQERSECRWFLFFFYCLSHFNIMLLFSACSTLYEAFKLLKLTADSRSD*
neurotoxin 10	NODE_4486_length_3168_cov_7354.361709_g2723_i0 NODErc_1956_length_4538_cov_5225.102833_g509_i2 TRINITY_DN395_c0_g1_i13	NODE_4486_length_3168_cov_7354.361709_g2723_i0.p4 NODErc_1956_length_4538_cov_5225.102833_g509_i2.p5 TRINITY_DN395_c0_g1_i13.p3	1	21	0.999833			sp|B1P1E5|JZ21C_CHIGU	sp|B1P1E5|JZ21C_CHIGU	sp|B1P1G9|JZ20A_CHIGU	sp|B1P1F0|JZT24_CHIGU	sp|B1P1G9|JZ20A_CHIGU	tr|H7CEK6|H7CEK6_GRARO	tr|H7CEK6|H7CEK6_GRARO	tr|H7CEK6|H7CEK6_GRARO	sp|B1P1G9|JZ20A_CHIGU	sp|D2Y2B2|H13A4_CYRHA	sp|B1P1G9|JZ20A_CHIGU	sp|D2Y2C1|H12A1_CYRHA		sp|B1P1G9|JZ20A_CHIGU	sp|D2Y2B2|H13A4_CYRHA	sp|B1P1E5|JZ21C_CHIGU	12798	88	MKTTALVVFLGLTLFTVLCSASDSSENDLSEEMFRAVFEAPEEPQESLRCVKNQHGAQKPHRCDWCRYEWNIGNESSEGRRTGTHML*
neurotoxin 10	NODErc_1496_length_4946_cov_4851.266612_g99_i14 NODErc_1034_length_5549_cov_4307.494357_g99_i11 NODErc_537_length_6626_cov_3645.432659_g99_i2 NODErc_543_length_6625_cov_3645.108828_g99_i8 NODErc_1030_length_5558_cov_4299.150463_g99_i10 NODErc_1430_length_5023_cov_4762.126610_g99_i13 NODErc_998_length_5617_cov_4289.926825_g99_i9 NODErc_536_length_6626_cov_3645.575559_g99_i1 NODErc_539_length_6626_…	NODErc_1496_length_4946_cov_4851.266612_g99_i14.p16 NODErc_1034_length_5549_cov_4307.494357_g99_i11.p15 NODErc_537_length_6626_cov_3645.432659_g99_i2.p21 NODErc_543_length_6625_cov_3645.108828_g99_i8.p19 NODErc_1030_length_5558_cov_4299.150463_g99_i10.p13 NODErc_1430_length_5023_cov_4762.126610_g99_i13.p13 NODErc_998_length_5617_cov_4289.926825_g99_i9.p18 NODErc_536_length_6626_cov_3645.575559_g9…	1	21	0.999399			sp|B1P1E5|JZ21C_CHIGU	sp|B1P1E5|JZ21C_CHIGU	sp|B1P1G9|JZ20A_CHIGU	sp|B1P1F0|JZT24_CHIGU	sp|B1P1G9|JZ20A_CHIGU				sp|B1P1G9|JZ20A_CHIGU	sp|B1P1F0|JZT24_CHIGU	sp|B1P1G9|JZ20A_CHIGU	sp|B1P1F0|JZT24_CHIGU		sp|B1P1G9|JZ20A_CHIGU	sp|B1P1F0|JZT24_CHIGU	sp|B1P1E5|JZ21C_CHIGU	62699	48	MKTTALVVFLGLTLFTVLCSASDSSENDLSEEMFRAVFEAPEEPQER*
neurotoxin 10	NODErc_35178_length_627_cov_44349.391608_g26377_i0	NODErc_35178_length_627_cov_44349.391608_g26377_i0.p3	1	21	0.99696			sp|B1P1E5|JZ21C_CHIGU	sp|B1P1E5|JZ21C_CHIGU							sp|B1P1G9|JZ20A_CHIGU	sp|P56852|TXHN1_GRARO	sp|B1P1G9|JZ20A_CHIGU	sp|P56852|TXHN1_GRARO		sp|B1P1G9|JZ20A_CHIGU	sp|P56852|TXHN1_GRARO	sp|B1P1E5|JZ21C_CHIGU	7703	40	MKTTALVVFLGLTLLTVLCSASDSFENDLSELSGNEGTN*
neurotoxin 10	NODE_5791_length_2773_cov_20034.409124_g228_i2	NODE_5791_length_2773_cov_20034.409124_g228_i2.p5	1	6	0.66237	IPR011696	Huwentoxin-1 family	sp|B1P1F5|JZT32_CHIGU	sp|B1P1F5|JZT32_CHIGU	sp|B1P1F5|JZT32_CHIGU	sp|B1P1G1|JZ38D_CHIGU	sp|B1P1F5|JZT32_CHIGU	tr|A0A482ZCT4|A0A482ZCT4_CORTR	tr|A0A4Q8K7M9|A0A4Q8K7M9_9ARAC	tr|A0A482ZCT4|A0A482ZCT4_CORTR	sp|B1P1F5|JZT32_CHIGU	sp|B1P1G1|JZ38D_CHIGU	sp|B1P1F5|JZT32_CHIGU	sp|B1P1G1|JZ38D_CHIGU		sp|B1P1F5|JZT32_CHIGU	sp|B1P1G1|JZ38D_CHIGU	sp|B1P1F5|JZT32_CHIGU	11826	59	PAMLKAMGEVFRGVDKEGCRKMFGGCDKDSDCCPYLGCKNKWPYYCAWDGTVDGLWTK*
neurotoxin 10	NODE_72679_length_307_cov_1.488095_g64036_i0	NODE_72679_length_307_cov_1.488095_g64036_i0.p3	1	19	0.999865			sp|B1P1F8|JZ35B_CHIGU	sp|P0DQN1|PE1A_PHOEV	sp|W4VS23|ICK20_TRILK	sp|W4VS23|ICK20_TRILK	sp|W4VS23|ICK20_TRILK				sp|W4VS23|ICK20_TRILK	sp|W4VS23|ICK20_TRILK	sp|W4VS23|ICK20_TRILK	sp|W4VS23|ICK20_TRILK		sp|W4VS23|ICK20_TRILK	sp|W4VS23|ICK20_TRILK	sp|B1P1F8|JZ35B_CHIGU	4	82	MKYLLLLAILIISLWCSECSRIQDFKLLRRANFLREPEEARCKSLNDSCSKDEDCCSTYCRMDPKYQIPYWKKCVSTWRTT*
neurotoxin 10	NODErc_7282_length_2457_cov_8465.074521_g1845_i4 NODE_11308_length_1822_cov_12466.050934_g1603_i4	NODErc_7282_length_2457_cov_8465.074521_g1845_i4.p1 NODE_11308_length_1822_cov_12466.050934_g1603_i4.p1	1	21	0.999833	IPR011696	Huwentoxin-1 family	sp|B1P1F8|JZ35B_CHIGU	sp|B1P1F8|JZ35B_CHIGU	sp|P56852|TXHN1_GRARO	sp|P56852|TXHN1_GRARO	sp|B1P1F8|JZ35B_CHIGU	tr|M5AYA8|M5AYA8_GRARO	tr|M5AYA8|M5AYA8_GRARO	tr|A0A482ZGR8|A0A482ZGR8_CORTR	sp|P56852|TXHN1_GRARO	sp|P56852|TXHN1_GRARO	sp|P56852|TXHN1_GRARO	sp|P56852|TXHN1_GRARO		sp|P56852|TXHN1_GRARO	sp|P56852|TXHN1_GRARO	sp|B1P1F8|JZ35B_CHIGU	14234	82	MRTSVLGAVLGVVLIVGLCFASELEEKDLLSDTMEEILQARREERNCQMMFQACKTNEDCCAHMVCVPKGNLCTWDGTFGK*
neurotoxin 10	TRINITY_DN490_c0_g2_i6 TRINITY_DN490_c0_g2_i2 TRINITY_DN490_c0_g2_i4	TRINITY_DN490_c0_g2_i6.p2 TRINITY_DN490_c0_g2_i2.p1 TRINITY_DN490_c0_g2_i4.p1	1	21	0.999858	IPR011696	Huwentoxin-1 family	sp|B1P1F8|JZ35B_CHIGU	sp|B1P1F8|JZ35B_CHIGU	sp|P56852|TXHN1_GRARO	sp|P56852|TXHN1_GRARO	sp|B1P1F8|JZ35B_CHIGU	tr|M5AYA8|M5AYA8_GRARO	tr|A0A4Q8K4N2|A0A4Q8K4N2_9ARAC	tr|A0A1V0FWN0|A0A1V0FWN0_POEFR	sp|P56852|TXHN1_GRARO	sp|P56852|TXHN1_GRARO	sp|P56852|TXHN1_GRARO	sp|P56852|TXHN1_GRARO		sp|P56852|TXHN1_GRARO	sp|P56852|TXHN1_GRARO	sp|B1P1F8|JZ35B_CHIGU	7480	82	MRTLVFGAVLGVVLIVGLCFASELEEKDLLSDTMEEILQARREERNCQMMFQACKTNEDCCEHMVCVPKGNLCTWDGTFGK*
neurotoxin 10	NODE_30998_length_718_cov_14008.947210_g5982_i3 NODErc_31468_length_710_cov_14461.722137_g5867_i3	NODE_30998_length_718_cov_14008.947210_g5982_i3.p8 NODErc_31468_length_710_cov_14461.722137_g5867_i3.p8	1	21	0.842975			sp|B1P1G9|JZ20A_CHIGU	sp|B1P1G9|JZ20A_CHIGU	sp|P56852|TXHN1_GRARO	sp|P56852|TXHN1_GRARO	sp|P56852|TXHN1_GRARO				sp|P56852|TXHN1_GRARO	sp|B1P1F0|JZT24_CHIGU	sp|P56852|TXHN1_GRARO	sp|B1P1F0|JZT24_CHIGU		sp|P56852|TXHN1_GRARO	sp|B1P1F0|JZT24_CHIGU	sp|B1P1G9|JZ20A_CHIGU	8666	35	MRTSVLVAFLGLALIAVICSGSETQGNEAIADGF*
neurotoxin 10	NODE_39384_length_551_cov_789.604839_g30849_i0	NODE_39384_length_551_cov_789.604839_g30849_i0.p1	1	29	0.959376			sp|B1P1G9|JZ20A_CHIGU	sp|B1P1G9|JZ20A_CHIGU	sp|B1P1G9|JZ20A_CHIGU	sp|B1P1F0|JZT24_CHIGU	sp|B1P1G9|JZ20A_CHIGU	tr|M5AYA5|M5AYA5_GRARO	tr|M5AYA5|M5AYA5_GRARO	tr|M5AYA5|M5AYA5_GRARO	sp|B1P1G9|JZ20A_CHIGU	sp|D2Y2N6|H8P01_CYRHA	sp|B1P1G9|JZ20A_CHIGU	sp|D2Y2N6|H8P01_CYRHA		sp|B1P1G9|JZ20A_CHIGU	sp|D2Y2N6|H8P01_CYRHA	sp|B1P1G9|JZ20A_CHIGU	267	110	RLRKFKEQLKSSVLTVFLGLTLLVVLCSASESKENDLYEDMFAAAIEIVAETIPLEKYSNKKCYSKWFTAVDSIVSEQVSKWKRMPLFPWRLQAGFGLLQTFSMQNTGA*
neurotoxin 10	NODE_40371_length_537_cov_23691.697095_g31820_i0 NODErc_40008_length_543_cov_25360.922131_g31043_i0	NODE_40371_length_537_cov_23691.697095_g31820_i0.p3 NODErc_40008_length_543_cov_25360.922131_g31043_i0.p4	1	21	0.999574			sp|B1P1G9|JZ20A_CHIGU	sp|B1P1E5|JZ21C_CHIGU							sp|B1P1G9|JZ20A_CHIGU	sp|P56852|TXHN1_GRARO	sp|B1P1G9|JZ20A_CHIGU	sp|P56852|TXHN1_GRARO		sp|B1P1G9|JZ20A_CHIGU	sp|P56852|TXHN1_GRARO	sp|B1P1G9|JZ20A_CHIGU	2349	43	MKTTALVVFLGLTLFTVLCSASDSSENVLNLHGNILCHRRFV*
neurotoxin 10	NODE_9635_length_2029_cov_3680.530395_g5982_i0 NODErc_9878_length_2029_cov_3765.610436_g5867_i0	NODE_9635_length_2029_cov_3680.530395_g5982_i0.p9 NODErc_9878_length_2029_cov_3765.610436_g5867_i0.p9	1	21	0.999724			sp|B1P1G9|JZ20A_CHIGU	sp|B1P1G9|JZ20A_CHIGU	sp|P56852|TXHN1_GRARO	sp|B1P1G9|JZ20A_CHIGU	sp|B1P1G9|JZ20A_CHIGU	tr|M5AWS0|M5AWS0_GRARO	tr|A0A9Y0D7A2|A0A9Y0D7A2_KLEPN	tr|A0A9Y0D7A2|A0A9Y0D7A2_KLEPN	sp|P56852|TXHN1_GRARO	sp|B1P1G9|JZ20A_CHIGU	sp|P56852|TXHN1_GRARO	sp|B1P1G9|JZ20A_CHIGU		sp|P56852|TXHN1_GRARO	sp|B1P1G9|JZ20A_CHIGU	sp|B1P1G9|JZ20A_CHIGU	13483	52	MRTSVLVAFLGLALIAVICSGSETQGNVVDLPEKLLAAYLEAIAKVDPQER*
neurotoxin 10	NODErc_103485_length_237_cov_85784.483516_g94437_i0	NODErc_103485_length_237_cov_85784.483516_g94437_i0.p2	1	39	0.691209			sp|B1P1G9|JZ20A_CHIGU	sp|B1P1G9|JZ20A_CHIGU	sp|P56852|TXHN1_GRARO	sp|P56852|TXHN1_GRARO	sp|P56852|TXHN1_GRARO				sp|P56852|TXHN1_GRARO	sp|D2Y2M6|H8A15_CYRHA	sp|P56852|TXHN1_GRARO	sp|Q7YT39|MTX4_GRARO		sp|P56852|TXHN1_GRARO	sp|D2Y2M6|H8A15_CYRHA	sp|B1P1G9|JZ20A_CHIGU	154	51	ERFRSCLISELSPHGFVKMRNSIFATVLGVAVLIVICSASELDEKATRIC*
neurotoxin 10	NODErc_7281_length_2457_cov_16700.058285_g1845_i3 NODE_11307_length_1822_cov_22400.108659_g1603_i3 NODE_12914_length_1649_cov_20375.698243_g1603_i7	NODErc_7281_length_2457_cov_16700.058285_g1845_i3.p1 NODE_11307_length_1822_cov_22400.108659_g1603_i3.p1 NODE_12914_length_1649_cov_20375.698243_g1603_i7.p1	1	21	0.99986	IPR011696	Huwentoxin-1 family	sp|B1P1H9|JZT60_CHIGU	sp|B1P1H9|JZT60_CHIGU	sp|P56852|TXHN1_GRARO	sp|P56852|TXHN1_GRARO	sp|B1P1H9|JZT60_CHIGU	tr|M5AYA8|M5AYA8_GRARO	tr|A0A4Q8K3D6|A0A4Q8K3D6_9ARAC	tr|M5AY71|M5AY71_GRARO	sp|P56852|TXHN1_GRARO	sp|P56852|TXHN1_GRARO	sp|P56852|TXHN1_GRARO	sp|P56852|TXHN1_GRARO		sp|P56852|TXHN1_GRARO	sp|P56852|TXHN1_GRARO	sp|B1P1H9|JZT60_CHIGU	288058	82	MRTSVLGAVLGVVLIVGLCFASELEENDLLSDTMEEMLQAKREERKCGRWFEACKTNQDCCAHMVCIPKGNLCTWDGTFRK*
neurotoxin 10	NODE_21748_length_1050_cov_4441.155779_g14965_i0	NODE_21748_length_1050_cov_4441.155779_g14965_i0.p1	1	21	0.999889			sp|B1P1I7|JZ67B_CHIGU	sp|B1P1I7|JZ67B_CHIGU	sp|D2Y1X6|H1A01_CYRHA	sp|D2Y1X6|H1A01_CYRHA	sp|B1P1I7|JZ67B_CHIGU	tr|A0A4Q8K6J1|A0A4Q8K6J1_9ARAC	tr|A0A482Z807|A0A482Z807_9ARAC	tr|A0A482Z807|A0A482Z807_9ARAC	sp|D2Y1X6|H1A01_CYRHA	sp|D2Y1X6|H1A01_CYRHA	sp|D2Y1X6|H1A01_CYRHA	sp|D2Y1X6|H1A01_CYRHA		sp|D2Y1X6|H1A01_CYRHA	sp|D2Y1X6|H1A01_CYRHA	sp|B1P1I7|JZ67B_CHIGU	1021	89	MKASLLLAIAGFALLCAICDASEVKNKNSVKDGMSGFFAVDINLKAQERICRSQTMTCFSGKNECCKGLSCSQTDRRCRIILGKTSNN*
neurotoxin 10	NODE_22892_length_997_cov_8381.084926_g14965_i4 TRINITY_DN1033_c0_g1_i6 NODErc_22686_length_1014_cov_8436.370177_g6_i1435	NODE_22892_length_997_cov_8381.084926_g14965_i4.p1 TRINITY_DN1033_c0_g1_i6.p1 NODErc_22686_length_1014_cov_8436.370177_g6_i1435.p1	1	21	0.999886			sp|B1P1I7|JZ67B_CHIGU	sp|B1P1I7|JZ67B_CHIGU	sp|D2Y1X6|H1A01_CYRHA	sp|D2Y1X6|H1A01_CYRHA	sp|B1P1I7|JZ67B_CHIGU	tr|A0A4Q8K6J1|A0A4Q8K6J1_9ARAC	tr|A0A482Z807|A0A482Z807_9ARAC	tr|A0A482Z807|A0A482Z807_9ARAC	sp|D2Y1X6|H1A01_CYRHA	sp|D2Y1X6|H1A01_CYRHA	sp|D2Y1X6|H1A01_CYRHA	sp|D2Y1X6|H1A01_CYRHA		sp|D2Y1X6|H1A01_CYRHA	sp|D2Y1X6|H1A01_CYRHA	sp|B1P1I7|JZ67B_CHIGU	29684	89	MKASLLLAIAGFALLCASCDASEVKNKNSVKDVISGFFAVDINLKSQERICRSQTMTCFPGKNECCKGLSCSQTDRRCRIILGKTSNN*
neurotoxin 10	NODE_37215_length_587_cov_104244.962406_g28748_i0 NODErc_29401_length_765_cov_84168.412676_g21019_i0	NODE_37215_length_587_cov_104244.962406_g28748_i0.p1 NODErc_29401_length_765_cov_84168.412676_g21019_i0.p1	1	21	0.999815			sp|B1P1I7|JZ67B_CHIGU	sp|B1P1I7|JZ67B_CHIGU	sp|D2Y2N6|H8P01_CYRHA	sp|P83303|TXH4_CYRSC	sp|D2Y2M6|H8A15_CYRHA				sp|D2Y2N6|H8P01_CYRHA	sp|P83303|TXH4_CYRSC	sp|D2Y2N6|H8P01_CYRHA	sp|P83303|TXH4_CYRSC		sp|D2Y2N6|H8P01_CYRHA	sp|P83303|TXH4_CYRSC	sp|B1P1I7|JZ67B_CHIGU	18492	70	MKASVLSGFLVLTMLVVLCFASESEENDLHKDGLGAAIEIDAEEKPQESGRECIICLEALLRVLTGANI*
neurotoxin 10	NODErc_20364_length_1134_cov_5450.671918_g13404_i1 NODE_16488_length_1357_cov_4385.898618_g2658_i21	NODErc_20364_length_1134_cov_5450.671918_g13404_i1.p3 NODE_16488_length_1357_cov_4385.898618_g2658_i21.p2	1	21	0.999878			sp|B1P1I7|JZ67B_CHIGU	sp|B1P1I7|JZ67B_CHIGU	sp|B1P1F0|JZT24_CHIGU	sp|B1P1F0|JZT24_CHIGU	sp|B1P1I7|JZ67B_CHIGU	tr|B3FIQ9|B3FIQ9_CYRSC	tr|A0A482ZHF0|A0A482ZHF0_9ARAC	tr|B3FIR9|B3FIR9_CYRSC	sp|B1P1F0|JZT24_CHIGU	sp|B1P1F0|JZT24_CHIGU	sp|B1P1F0|JZT24_CHIGU	sp|B1P1F0|JZT24_CHIGU		sp|B1P1F0|JZT24_CHIGU	sp|B1P1F0|JZT24_CHIGU	sp|B1P1I7|JZ67B_CHIGU	15351	85	MKASLLLAIAGFALLCASCDASEVKNKNSVKDVISGFFAVDINLKSHERVCKIQWMKCTPGESECCKSLYCSEKDRRCRIKITK*
neurotoxin 10	TRINITY_DN1033_c0_g1_i5	TRINITY_DN1033_c0_g1_i5.p1	1	21	0.999886			sp|B1P1I7|JZ67B_CHIGU	sp|B1P1I7|JZ67B_CHIGU	sp|D2Y1X6|H1A01_CYRHA	sp|D2Y1X6|H1A01_CYRHA	sp|B1P1I7|JZ67B_CHIGU	tr|A0A4Q8K6J1|A0A4Q8K6J1_9ARAC	tr|A0A482Z807|A0A482Z807_9ARAC	tr|A0A482Z807|A0A482Z807_9ARAC	sp|D2Y1X6|H1A01_CYRHA	sp|D2Y1X6|H1A01_CYRHA	sp|D2Y1X6|H1A01_CYRHA	sp|D2Y1X6|H1A01_CYRHA		sp|D2Y1X6|H1A01_CYRHA	sp|D2Y1X6|H1A01_CYRHA	sp|B1P1I7|JZ67B_CHIGU	5507	92	MKASLLLAIAGFALLCASCDASEVKNKNSVKDVISGFFAVDINLKSQERICRSQTMTCFPGKNECCKGLSCSQTDRRCRIILGKKRNSLHE*
neurotoxin 10	TRINITY_DN1033_c0_g1_i8 NODErc_20363_length_1134_cov_5701.826691_g13404_i0 NODE_16487_length_1357_cov_4587.598310_g2658_i20	TRINITY_DN1033_c0_g1_i8.p1 NODErc_20363_length_1134_cov_5701.826691_g13404_i0.p3 NODE_16487_length_1357_cov_4587.598310_g2658_i20.p2	1	21	0.999875			sp|B1P1I8|JZT68_CHIGU	sp|B1P1I8|JZT68_CHIGU	sp|B1P1F0|JZT24_CHIGU	sp|B1P1F0|JZT24_CHIGU	sp|B1P1I8|JZT68_CHIGU	tr|B3FIQ9|B3FIQ9_CYRSC	tr|A0A482ZHF0|A0A482ZHF0_9ARAC	tr|B3FIR9|B3FIR9_CYRSC	sp|B1P1F0|JZT24_CHIGU	sp|B1P1F0|JZT24_CHIGU	sp|B1P1F0|JZT24_CHIGU	sp|B1P1F0|JZT24_CHIGU		sp|B1P1F0|JZT24_CHIGU	sp|B1P1F0|JZT24_CHIGU	sp|B1P1I8|JZT68_CHIGU	17842	85	MKASLLLAIAGFALLCASCDASEVKNKNSVKDVISGFFAVDINLKSQERVCKIQWMKCTPGESECCKSLYCSEKDRRCRIKINK*
neurotoxin 10	NODE_24264_length_938_cov_76481.334088_g16171_i1	NODE_24264_length_938_cov_76481.334088_g16171_i1.p1	1	21	0.999864			sp|B3FIS2|TXLA3_CYRSC	sp|B3FIS2|TXLA3_CYRSC	sp|P56852|TXHN1_GRARO	sp|D2Y239|H9B02_CYRHA	sp|P56852|TXHN1_GRARO	tr|A0A4Y2TNP1|A0A4Y2TNP1_ARAVE	tr|M5AWS0|M5AWS0_GRARO	tr|A0A4Y2DSG2|A0A4Y2DSG2_ARAVE	sp|P56852|TXHN1_GRARO	sp|W4VRV4|ICK1_TRILK	sp|P56852|TXHN1_GRARO	sp|W4VRV4|ICK1_TRILK		sp|P56852|TXHN1_GRARO	sp|W4VRV4|ICK1_TRILK	sp|B3FIS2|TXLA3_CYRSC	50211	115	MRTSVLSAVLGVVLLVSFCFASELQKNGIPEEVVSAVIGEILGMIPKERADCRMMFGTCAVDSGVQCGCQYECFRAHCSSDSVGYGTPQQTPLTCAAVDPASPTSTTTVGPETS*
neurotoxin 10	NODE_22254_length_1025_cov_44002.923711_g15378_i0 NODErc_16355_length_1392_cov_33034.475692_g4187_i2	NODE_22254_length_1025_cov_44002.923711_g15378_i0.p3 NODErc_16355_length_1392_cov_33034.475692_g4187_i2.p3	1	39	0.972062	IPR011696	Huwentoxin-1 family	sp|C0HLN4|TX1_POEVT	sp|C0HLN4|TX1_POEVT	sp|P56852|TXHN1_GRARO	sp|B1P1D3|JZT18_CHIGU	sp|C0HLN4|TX1_POEVT	tr|M5AWS0|M5AWS0_GRARO	tr|H7CEK6|H7CEK6_GRARO	tr|M5AWS0|M5AWS0_GRARO	sp|P56852|TXHN1_GRARO	sp|B1P1D3|JZT18_CHIGU	sp|P56852|TXHN1_GRARO	sp|B1P1D3|JZT18_CHIGU		sp|P56852|TXHN1_GRARO	sp|B1P1D3|JZT18_CHIGU	sp|C0HLN4|TX1_POEVT	31214	104	MKAEEERATNWHTNEFNIMRTIMLASILGVALLVVLCSASDLEDKDIPEKVLSAIMEEILRTGPEERDCKDLLGSCKTDADCCENLSCKQKVNICDLKSVLGK*
neurotoxin 10	NODE_22358_length_1021_cov_47201.416149_g10560_i2 TRINITY_DN1057_c0_g1_i9 NODErc_16426_length_1388_cov_35365.074269_g4187_i3 TRINITY_DN1057_c0_g1_i28 TRINITY_DN1057_c0_g1_i14 TRINITY_DN1057_c0_g1_i16	NODE_22358_length_1021_cov_47201.416149_g10560_i2.p2 TRINITY_DN1057_c0_g1_i9.p2 NODErc_16426_length_1388_cov_35365.074269_g4187_i3.p2 TRINITY_DN1057_c0_g1_i28.p2 TRINITY_DN1057_c0_g1_i14.p2 TRINITY_DN1057_c0_g1_i16.p1	1	21	0.999795	IPR011696	Huwentoxin-1 family	sp|C0HLN4|TX1_POEVT	sp|C0HLN4|TX1_POEVT	sp|P56852|TXHN1_GRARO	sp|B1P1D3|JZT18_CHIGU	sp|C0HLN4|TX1_POEVT	tr|M5AWS0|M5AWS0_GRARO	tr|H7CEK6|H7CEK6_GRARO	tr|M5AWS0|M5AWS0_GRARO	sp|P56852|TXHN1_GRARO	sp|B1P1D3|JZT18_CHIGU	sp|P56852|TXHN1_GRARO	sp|B1P1D3|JZT18_CHIGU		sp|P56852|TXHN1_GRARO	sp|B1P1D3|JZT18_CHIGU	sp|C0HLN4|TX1_POEVT	175115	86	MRTIMLASILGVALLVVLCSASDLEDKDIPEKVLSAIMEEILRTGPEERDCKDLLGSCKTDADCCENLSCKQKVNICDLKSVLGK*
neurotoxin 10	NODE_26960_length_837_cov_54578.759591_g19293_i0 NODErc_19135_length_1204_cov_38437.827676_g4187_i5 TRINITY_DN1057_c0_g1_i12	NODE_26960_length_837_cov_54578.759591_g19293_i0.p2 NODErc_19135_length_1204_cov_38437.827676_g4187_i5.p2 TRINITY_DN1057_c0_g1_i12.p2	1	40	0.957196	IPR011696	Huwentoxin-1 family	sp|C0HLN4|TX1_POEVT	sp|C0HLN4|TX1_POEVT	sp|P56852|TXHN1_GRARO	sp|B1P1D3|JZT18_CHIGU	sp|C0HLN4|TX1_POEVT	tr|M5AWS0|M5AWS0_GRARO	tr|H7CEK6|H7CEK6_GRARO	tr|M5AWS0|M5AWS0_GRARO	sp|P56852|TXHN1_GRARO	sp|B1P1D3|JZT18_CHIGU	sp|P56852|TXHN1_GRARO	sp|B1P1D3|JZT18_CHIGU		sp|P56852|TXHN1_GRARO	sp|B1P1D3|JZT18_CHIGU	sp|C0HLN4|TX1_POEVT	48307	105	MKDLNIFCLIYRHTNEFNIMRTIMLASILGVALLVVLCSASDLEDKDIPEKVLSAIMEEILRTGPEERDCKDLLGSCKTDADCCENLSCKQKVNICDLKSVLGK*
neurotoxin 10	NODE_33343_length_663_cov_55598.585526_g10560_i3 NODE_32466_length_682_cov_45747.395534_g10015_i9	NODE_33343_length_663_cov_55598.585526_g10560_i3.p2 NODE_32466_length_682_cov_45747.395534_g10015_i9.p1	1	4	0.999789	IPR011696	Huwentoxin-1 family	sp|C0HLN4|TX1_POEVT	sp|C0HLN4|TX1_POEVT	sp|P56852|TXHN1_GRARO	sp|D2Y2D1|H3A09_CYRHA	sp|C0HLN4|TX1_POEVT	tr|M5AWR7|M5AWR7_GRARO	tr|H7CEK6|H7CEK6_GRARO	tr|M5AYB3|M5AYB3_GRARO	sp|P56852|TXHN1_GRARO	sp|P83303|TXH4_CYRSC	sp|P56852|TXHN1_GRARO	sp|P83303|TXH4_CYRSC		sp|P56852|TXHN1_GRARO	sp|P83303|TXH4_CYRSC	sp|C0HLN4|TX1_POEVT	17383	69	LCSASDLEDKDIPEKVLSAIMEEILRTGPEERDCKDLLGSCKTDADCCENLSCKQKVNICDLKSVLGK*
neurotoxin 10	NODErc_18779_length_1226_cov_36048.190436_g4187_i4	NODErc_18779_length_1226_cov_36048.190436_g4187_i4.p3	1	21	0.999796	IPR011696	Huwentoxin-1 family	sp|C0HLN4|TX1_POEVT	sp|C0HLN4|TX1_POEVT	sp|P56852|TXHN1_GRARO	sp|B1P1D3|JZT18_CHIGU	sp|C0HLN4|TX1_POEVT	tr|M5AWS0|M5AWS0_GRARO	tr|H7CEK6|H7CEK6_GRARO	tr|M5AWS0|M5AWS0_GRARO	sp|P56852|TXHN1_GRARO	sp|B1P1D3|JZT18_CHIGU	sp|P56852|TXHN1_GRARO	sp|B1P1D3|JZT18_CHIGU		sp|P56852|TXHN1_GRARO	sp|B1P1D3|JZT18_CHIGU	sp|C0HLN4|TX1_POEVT	46281	86	MRTIMLASVLGVALLVILCSASDLEDKDIPEKVLSAIMEEILRTGPEERDCKDLLGSCKTDADCCENLSCKQKVNICDLKSVLGK*
neurotoxin 10	NODErc_22952_length_1002_cov_46636.061246_g4187_i6 NODE_34655_length_635_cov_73586.013793_g26306_i0	NODErc_22952_length_1002_cov_46636.061246_g4187_i6.p2 NODE_34655_length_635_cov_73586.013793_g26306_i0.p2	1	47	0.941148	IPR011696	Huwentoxin-1 family	sp|C0HLN4|TX1_POEVT	sp|C0HLN4|TX1_POEVT	sp|P56852|TXHN1_GRARO	sp|D2Y2H8|H12A4_CYRHA	sp|B1P1A2|JZT42_CHIGU	tr|M5AWS0|M5AWS0_GRARO	tr|H7CEK6|H7CEK6_GRARO	tr|M5AWS0|M5AWS0_GRARO	sp|P56852|TXHN1_GRARO	sp|D2Y2H8|H12A4_CYRHA	sp|P56852|TXHN1_GRARO	sp|D2Y2H8|H12A4_CYRHA		sp|P56852|TXHN1_GRARO	sp|D2Y2H8|H12A4_CYRHA	sp|C0HLN4|TX1_POEVT	31025	112	MNLFPSCCNHKSLLPRDKRHTNEFNIMRTIMLASILGVALLVVLCSASDLEDKDIPEKVLSAIMEEILRTGPEERDCKDLLGSCKTDADCCENLSCKQKVNICDLKSVLGK*
neurotoxin 10	TRINITY_DN1057_c0_g1_i3 NODE_20616_length_1108_cov_31270.113010_g10560_i1 NODErc_15319_length_1475_cov_24149.790141_g4187_i1	TRINITY_DN1057_c0_g1_i3.p5 NODE_20616_length_1108_cov_31270.113010_g10560_i1.p4 NODErc_15319_length_1475_cov_24149.790141_g4187_i1.p4	1	3	0.500647	IPR011696	Huwentoxin-1 family	sp|C0HLN4|TX1_POEVT	sp|C0HLN4|TX1_POEVT	sp|P56852|TXHN1_GRARO	sp|B1P1G3|JZ38C_CHIGU	sp|C0HLN4|TX1_POEVT	tr|M5AWR7|M5AWR7_GRARO	tr|M5AWR7|M5AWR7_GRARO	tr|A0A4Q8K4N2|A0A4Q8K4N2_9ARAC	sp|P56852|TXHN1_GRARO	sp|B1P1G3|JZ38C_CHIGU	sp|P56852|TXHN1_GRARO	sp|B1P1G3|JZ38C_CHIGU		sp|P56852|TXHN1_GRARO	sp|B1P1G3|JZ38C_CHIGU	sp|C0HLN4|TX1_POEVT	113907	49	MEEILRTGPEERDCKDLLGSCKTDADCCENLSCKQKVNICDLKSVLGK*
neurotoxin 10	TRINITY_DN1057_c0_g1_i5	TRINITY_DN1057_c0_g1_i5.p2	1	38	0.994134	IPR011696	Huwentoxin-1 family	sp|C0HLN4|TX1_POEVT	sp|C0HLN4|TX1_POEVT	sp|P56852|TXHN1_GRARO	sp|B1P1D3|JZT18_CHIGU	sp|C0HLN4|TX1_POEVT	tr|M5AWS0|M5AWS0_GRARO	tr|H7CEK6|H7CEK6_GRARO	tr|M5AWS0|M5AWS0_GRARO	sp|P56852|TXHN1_GRARO	sp|B1P1D3|JZT18_CHIGU	sp|P56852|TXHN1_GRARO	sp|B1P1D3|JZT18_CHIGU		sp|P56852|TXHN1_GRARO	sp|B1P1D3|JZT18_CHIGU	sp|C0HLN4|TX1_POEVT	17219	103	MYLKSLLHNSHTNEFNIMRTIMLASILGVALLVVLCSASDLEDKDIPEKVLSAIMEEILRTGPEERDCKDLLGSCKTDADCCENLSCKQKVNICDLKSVLGK*
neurotoxin 10	TRINITY_DN1057_c3_g1_i1	TRINITY_DN1057_c3_g1_i1.p1	1	38	0.970085	IPR011696	Huwentoxin-1 family	sp|C0HLN4|TX1_POEVT	sp|C0HLN4|TX1_POEVT	sp|P56852|TXHN1_GRARO	sp|D2Y2H8|H12A4_CYRHA	sp|P56852|TXHN1_GRARO	tr|M5AWS0|M5AWS0_GRARO	tr|A0A4Q8K309|A0A4Q8K309_9ARAC	tr|M5AWS0|M5AWS0_GRARO	sp|P56852|TXHN1_GRARO	sp|D2Y2H8|H12A4_CYRHA	sp|P56852|TXHN1_GRARO	sp|D2Y2H8|H12A4_CYRHA		sp|P56852|TXHN1_GRARO	sp|D2Y2H8|H12A4_CYRHA	sp|C0HLN4|TX1_POEVT	9	94	PDPRPFENSRHTNEFNMIRTIMLASIMVVALLVVLCSASDLEDKNIHEKVLSAIIEEILGTGPQERDCKKLLGTCKTDADCCENLSSLLFESS*
neurotoxin 10	TRINITY_DN3645_c0_g2_i2	TRINITY_DN3645_c0_g2_i2.p2	1	3	0.666603	IPR011696	Huwentoxin-1 family	sp|C0HLN4|TX1_POEVT	sp|C0HLN4|TX1_POEVT	sp|B1P1F5|JZT32_CHIGU	sp|W4VSC0|ICK4_TRILK	sp|C0HLN4|TX1_POEVT	tr|A0A482ZCT4|A0A482ZCT4_CORTR	tr|A0A482ZCT4|A0A482ZCT4_CORTR	tr|A0A1V0FWJ9|A0A1V0FWJ9_POEFR	sp|B1P1F5|JZT32_CHIGU	sp|W4VSC0|ICK4_TRILK	sp|B1P1F5|JZT32_CHIGU	sp|W4VSC0|ICK4_TRILK		sp|B1P1F5|JZT32_CHIGU	sp|W4VSC0|ICK4_TRILK	sp|C0HLN4|TX1_POEVT	107367	69	AREVDESSMNEEGLPAMLKAMGEVFRGVDKEGCRKMFGDCKKDSDCCLHLGCRYKWPQYCAWDGTVGK*
neurotoxin 10	NODE_23263_length_980_cov_104463.326486_g16171_i0	NODE_23263_length_980_cov_104463.326486_g16171_i0.p1	1	21	0.99984			sp|D2Y1X6|H1A01_CYRHA	sp|D2Y1X6|H1A01_CYRHA	sp|P56852|TXHN1_GRARO	sp|P56852|TXHN1_GRARO	sp|P56852|TXHN1_GRARO	tr|M5AWS0|M5AWS0_GRARO	tr|M5AWS0|M5AWS0_GRARO	tr|M5AWS0|M5AWS0_GRARO	sp|P56852|TXHN1_GRARO	sp|D2Y1X8|H1A03_CYRHA	sp|P56852|TXHN1_GRARO	sp|D2Y1X8|H1A03_CYRHA		sp|P56852|TXHN1_GRARO	sp|D2Y246|H8D01_CYRHA	sp|D2Y1X6|H1A01_CYRHA	44366	89	MRTSVLSAVLGVVLLVSFCFASELQKNGIPEEVVSAVIGEILGMIPKERACPGRSRVACGTASTASATPSGPPNCFMRTVGFAAHGSC*
neurotoxin 10	NODE_18853_length_1206_cov_476.446568_g10763_i1 NODErc_19104_length_1206_cov_487.628149_g10645_i1	NODE_18853_length_1206_cov_476.446568_g10763_i1.p1 NODErc_19104_length_1206_cov_487.628149_g10645_i1.p1	1	21	0.999792			sp|D2Y232|H4A01_CYRHA	sp|P68426|TXT1_CYRSC							sp|P56852|TXHN1_GRARO	sp|P56852|TXHN1_GRARO	sp|P56852|TXHN1_GRARO	sp|P56852|TXHN1_GRARO		sp|P56852|TXHN1_GRARO	sp|P56852|TXHN1_GRARO	sp|D2Y232|H4A01_CYRHA	1096	126	MRTLGFGAVLAISLLLVLCFASELEDKDASEELLGDTVGEIVQERHEERTVLGAKSPLRKMCKRYNSFCECADLFAAPCYSAKRIKILPFLHCKTCDVDIMNYYRIWFSTAFRHTHFENDTVGVS*
neurotoxin 10	TRINITY_DN4316_c0_g1_i16	TRINITY_DN4316_c0_g1_i16.p1	1	21	0.999829			sp|D2Y232|H4A01_CYRHA	sp|D2Y232|H4A01_CYRHA							sp|P56852|TXHN1_GRARO	sp|P56852|TXHN1_GRARO	sp|P56852|TXHN1_GRARO	sp|P56852|TXHN1_GRARO		sp|P56852|TXHN1_GRARO	sp|P56852|TXHN1_GRARO	sp|D2Y232|H4A01_CYRHA	176	68	MRTLGFGAVLAISLLLVLCFASELEDKDASEELLGDTVGEIVQERHEESFPCPSLYMRQIYKNEIKG*
neurotoxin 10	NODE_15594_length_1425_cov_34997.700730_g9_i62	NODE_15594_length_1425_cov_34997.700730_g9_i62.p2	1	21	0.999869			sp|D2Y239|H9B02_CYRHA	sp|D2Y239|H9B02_CYRHA	sp|P56852|TXHN1_GRARO	sp|P56852|TXHN1_GRARO	sp|P56852|TXHN1_GRARO				sp|P56852|TXHN1_GRARO	sp|P56852|TXHN1_GRARO	sp|P56852|TXHN1_GRARO	sp|P56852|TXHN1_GRARO		sp|P56852|TXHN1_GRARO	sp|P56852|TXHN1_GRARO	sp|D2Y239|H9B02_CYRHA	1691	79	MRNSVFAAVLGVAVLIVICSASELDEKGNEGCASGFLSPATAGYVTAIHLVHVWPGRVFFDGRRIPNTIFGKRSCFGK*
neurotoxin 10	NODE_16848_length_1332_cov_6684.269381_g11141_i0	NODE_16848_length_1332_cov_6684.269381_g11141_i0.p4	1	27	0.998576			sp|D2Y239|H9B02_CYRHA	sp|D2Y239|H9B02_CYRHA							sp|P56852|TXHN1_GRARO	sp|P83303|TXH4_CYRSC	sp|P56852|TXHN1_GRARO	sp|P83303|TXH4_CYRSC		sp|P56852|TXHN1_GRARO	sp|P83303|TXH4_CYRSC	sp|D2Y239|H9B02_CYRHA	45	42	PHGFVKMRNSVFAAVIGLAVLIVVCSASELFPCTFCNRNYC*
neurotoxin 10	NODE_30624_length_727_cov_27614.543155_g22539_i0	NODE_30624_length_727_cov_27614.543155_g22539_i0.p1	1	40	0.963027			sp|D2Y239|H9B02_CYRHA	sp|D2Y239|H9B02_CYRHA	sp|P56852|TXHN1_GRARO	sp|P56852|TXHN1_GRARO	sp|P56852|TXHN1_GRARO				sp|P56852|TXHN1_GRARO	sp|D2Y243|H8A04_CYRHA	sp|P56852|TXHN1_GRARO	sp|D2Y243|H8A04_CYRHA		sp|P56852|TXHN1_GRARO	sp|D2Y243|H8A04_CYRHA	sp|D2Y239|H9B02_CYRHA	1413	101	EERFRSCLISELSPHGFVKMRNSVFAAVIGLAVLIVVCSASELNEKGEEHLLCYSFPNDLFVCICNCGVKWLQQTTIMILRSVSSFFGICFIFLSACALM*
neurotoxin 10	TRINITY_DN4316_c0_g1_i8	TRINITY_DN4316_c0_g1_i8.p2	1	21	0.999698			sp|D2Y239|H9B02_CYRHA	sp|D2Y239|H9B02_CYRHA	sp|P56852|TXHN1_GRARO	sp|P56852|TXHN1_GRARO	sp|P56852|TXHN1_GRARO				sp|P56852|TXHN1_GRARO	sp|P56852|TXHN1_GRARO	sp|P56852|TXHN1_GRARO	sp|P56852|TXHN1_GRARO		sp|P56852|TXHN1_GRARO	sp|P56852|TXHN1_GRARO	sp|D2Y239|H9B02_CYRHA	600	50	MKTLEFGAVLGISLLVVLCSASELEEKDASEELPRDTVGEILQERHEER*
neurotoxin 10	TRINITY_DN8177_c0_g1_i3	TRINITY_DN8177_c0_g1_i3.p1	1	21	0.999754			sp|D2Y239|H9B02_CYRHA	sp|D2Y239|H9B02_CYRHA							sp|P56852|TXHN1_GRARO	sp|P56852|TXHN1_GRARO	sp|P56852|TXHN1_GRARO	sp|P56852|TXHN1_GRARO		sp|P56852|TXHN1_GRARO	sp|P56852|TXHN1_GRARO	sp|D2Y239|H9B02_CYRHA	-1	48	MRNSVFAAVLGVAVLIVVCSASELEGKGPTADGCLEAVKRIQIAAHV*
neurotoxin 10	NODErc_19492_length_1181_cov_16720.945826_g12715_i0 NODE_5817_length_2768_cov_7541.545522_g1243_i2	NODErc_19492_length_1181_cov_16720.945826_g12715_i0.p3 NODE_5817_length_2768_cov_7541.545522_g1243_i2.p5	1	21	0.994922			sp|D2Y245|H8C01_CYRHA	sp|D2Y245|H8C01_CYRHA	sp|D2Y2N5|H8O01_CYRHA	sp|D2Y2M6|H8A15_CYRHA	sp|D2Y2M6|H8A15_CYRHA				sp|D2Y2N5|H8O01_CYRHA	sp|B1P1F0|JZT24_CHIGU	sp|D2Y2N5|H8O01_CYRHA	sp|B1P1F0|JZT24_CHIGU		sp|D2Y2N5|H8O01_CYRHA	sp|B1P1F0|JZT24_CHIGU	sp|D2Y245|H8C01_CYRHA	6053	42	MKASVLAGFLGLTMLVVLCFASESEENGKFRFSLTYCQCDR*
neurotoxin 10	NODE_110001_length_218_cov_905741.159509_g101357_i0	NODE_110001_length_218_cov_905741.159509_g101357_i0.p2	1	23	0.999748			sp|D2Y2A0|H13A1_CYRHA	sp|P60590|WGRTX_GRARO							sp|D2Y2A0|H13A1_CYRHA	sp|D2Y2A0|H13A1_CYRHA	sp|D2Y2A0|H13A1_CYRHA	sp|D2Y2A0|H13A1_CYRHA		sp|D2Y2A0|H13A1_CYRHA	sp|D2Y2A0|H13A1_CYRHA	sp|D2Y2A0|H13A1_CYRHA	2636	49	GRMRTQVFVAILVLAALAVISFAREVDESKVANNYLEVANMMTTAVHT*
neurotoxin 10	NODE_12275_length_1714_cov_182.333333_g5195_i1 TRINITY_DN2317_c2_g1_i3 NODErc_12553_length_1719_cov_189.170072_g4373_i2 TRINITY_DN2317_c2_g1_i2	NODE_12275_length_1714_cov_182.333333_g5195_i1.p1 TRINITY_DN2317_c2_g1_i3.p1 NODErc_12553_length_1719_cov_189.170072_g4373_i2.p1 TRINITY_DN2317_c2_g1_i2.p1	1	20	0.999784	IPR012879	PAT complex subunit CCDC47	sp|D2Y2M0|H8I01_CYRHA	sp|D2Y2M0|H8I01_CYRHA	sp|Q66I12|CCD47_DANRE	sp|Q66I12|CCD47_DANRE	sp|Q9D024|CCD47_MOUSE	tr|A0A087UE65|A0A087UE65_STEMI	tr|A0A482XM94|A0A482XM94_LAOST	tr|A0A087UE65|A0A087UE65_STEMI	sp|D2Y2N7|H8Q01_CYRHA	sp|D2Y2N7|H8Q01_CYRHA	sp|D2Y2N7|H8Q01_CYRHA	sp|D2Y2N7|H8Q01_CYRHA		sp|D2Y2N7|H8Q01_CYRHA	sp|D2Y2N7|H8Q01_CYRHA	sp|D2Y2M0|H8I01_CYRHA	1583	468	MARFWLIALFTTSIISFVLTLSHHKADIEDNEFAEFEEFDDEDEIIAKEPETKSGPDVKPTISPPQNFDDDVQIEEEGEEEFDHFQDDEEFEGLDQEIPLSKGKPSEKPDLKITKVPLHLRRNWESFYLEFLMIAGLLVYFINFIAGKNKNQKLAMAWFNSHKQMLDSNFALVGDDGKKEIENSGLQKESENIYTLWCSGRVCVEGMLVELKLLKRQDLVSVLSNMLRPASDQMVVKVTMSPDSMDNFIFCLANKKTANRLVKDMGDLSTYCPEKKPAEKHGVPENFTMMSELGEAASAMLDSKLITVLQKYQDCIDFIHFSDQYSGPKQQDDTQPTKLPDVKKMLIFGFNVPGRGKVTSETMENLKPLLQLVFYSIEKVRRFRLSKEAKLKAEKNRQR…
neurotoxin 10	NODErc_11399_length_1848_cov_167.107083_g4373_i1	NODErc_11399_length_1848_cov_167.107083_g4373_i1.p1	1	20	0.999784	IPR012879	PAT complex subunit CCDC47	sp|D2Y2M0|H8I01_CYRHA	sp|D2Y2M0|H8I01_CYRHA	sp|Q66I12|CCD47_DANRE	sp|Q66I12|CCD47_DANRE	sp|Q9D024|CCD47_MOUSE	tr|A0A087UE65|A0A087UE65_STEMI	tr|A0A482XM94|A0A482XM94_LAOST	tr|A0A087UE65|A0A087UE65_STEMI	sp|D2Y2N7|H8Q01_CYRHA	sp|D2Y2N7|H8Q01_CYRHA	sp|D2Y2N7|H8Q01_CYRHA	sp|D2Y2N7|H8Q01_CYRHA		sp|D2Y2N7|H8Q01_CYRHA	sp|D2Y2N7|H8Q01_CYRHA	sp|D2Y2M0|H8I01_CYRHA	331	495	MARFWLIALFTTSIISFVLTLSHHKADIEDNEFAEFEEFDDEDEIIAKEPETKSGPDVKPTISPPQNFDDDVQIEEEGEEEFDHFQDDEEFEGLDQEIPLSKGKPSEKPDLKITKVPLHLRRNWESFYLEFLMIAGLLVYFINFIAGKNKNQKLAMAWFNSHKQMLDSNFALVGDDGKKEIENSGLQKESENIYTLWCSGRVCVEGMLVELKLLKRQDLVSVLSNMLRPASDQMFFWEKCLEVDMIGSRHASRNQLTSTSKVVKVTMSPDSMDNFIFCLANKKTANRLVKDMGDLSTYCPEKKPAEKHGVPENFTMMSELGEAASAMLDSKLITVLQKYQDCIDFIHFSDQYSGPKQQDDTQPTKLPDVKKMLIFGFNVPGRGKVTSETMENLKPLLQL…
neurotoxin 10	NODErc_7502_length_2415_cov_127.453814_g4373_i0	NODErc_7502_length_2415_cov_127.453814_g4373_i0.p1	1	25	0.999745	IPR012879	PAT complex subunit CCDC47	sp|D2Y2M0|H8I01_CYRHA	sp|D2Y2M0|H8I01_CYRHA	sp|Q66I12|CCD47_DANRE	sp|Q66I12|CCD47_DANRE	sp|Q9D024|CCD47_MOUSE	tr|A0A087UE65|A0A087UE65_STEMI	tr|A0A8J2MHK9|A0A8J2MHK9_COTCN	tr|A0A087UE65|A0A087UE65_STEMI	sp|D2Y2N7|H8Q01_CYRHA	sp|D2Y2N7|H8Q01_CYRHA	sp|D2Y2N7|H8Q01_CYRHA	sp|D2Y2N7|H8Q01_CYRHA		sp|D2Y2N7|H8Q01_CYRHA	sp|D2Y2N7|H8Q01_CYRHA	sp|D2Y2M0|H8I01_CYRHA	329	500	MEGNQMARFWLIALFTTSIISFVLTLSHHKADIEDNEFAEFEEFDDEDEIIAKEPETKSGPDVKPTISPPQNFDDDVQIEEEGEEEFDHFQDDEEFEGLDQEIPLSKGKPSEKPDLKITKVPLHLRRNWESFYLEFLMIAGLLVYFINFIAGKNKNQKLAMAWFNSHKQMLDSNFALVGDDGKKEIENSGLQKESENIYTLWCSGRVCVEGMLVELKLLKRQDLVSVLSNMLRPASDQMFFWEKCLEVDMIGSRHASRNQLTSTSKVVKVTMSPDSMDNFIFCLANKKTANRLVKDMGDLSTYCPEKKPAEKHGVPENFTMMSELGEAASAMLDSKLITVLQKYQDCIDFIHFSDQYSGPKQQDDTQPTKLPDVKKMLIFGFNVPGRGKVTSETMENLK…
neurotoxin 10	TRINITY_DN2317_c2_g1_i1	TRINITY_DN2317_c2_g1_i1.p1	1	25	0.999745	IPR012879	PAT complex subunit CCDC47	sp|D2Y2M0|H8I01_CYRHA	sp|D2Y2M0|H8I01_CYRHA	sp|Q66I12|CCD47_DANRE	sp|Q66I12|CCD47_DANRE	sp|Q9D024|CCD47_MOUSE	tr|A0A087UE65|A0A087UE65_STEMI	tr|A0A8J2MHK9|A0A8J2MHK9_COTCN	tr|A0A087UE65|A0A087UE65_STEMI	sp|D2Y2N7|H8Q01_CYRHA	sp|D2Y2N7|H8Q01_CYRHA	sp|D2Y2N7|H8Q01_CYRHA	sp|D2Y2N7|H8Q01_CYRHA		sp|D2Y2N7|H8Q01_CYRHA	sp|D2Y2N7|H8Q01_CYRHA	sp|D2Y2M0|H8I01_CYRHA	561	473	MEGNQMARFWLIALFTTSIISFVLTLSHHKADIEDNEFAEFEEFDDEDEIIAKEPETKSGPDVKPTISPPQNFDDDVQIEEEGEEEFDHFQDDEEFEGLDQEIPLSKGKPSEKPDLKITKVPLHLRRNWESFYLEFLMIAGLLVYFINFIAGKNKNQKLAMAWFNSHKQMLDSNFALVGDDGKKEIENSGLQKESENIYTLWCSGRVCVEGMLVELKLLKRQDLVSVLSNMLRPASDQMVVKVTMSPDSMDNFIFCLANKKTANRLVKDMGDLSTYCPEKKPAEKHGVPENFTMMSELGEAASAMLDSKLITVLQKYQDCIDFIHFSDQYSGPKQQDDTQPTKLPDVKKMLIFGFNVPGRGKVTSETMENLKPLLQLVFYSIEKVRRFRLSKEAKLKAE…
neurotoxin 10	NODE_10052_length_1975_cov_19747.900521_g1243_i4 NODE_10511_length_1919_cov_20341.304185_g1243_i5 NODErc_15964_length_1423_cov_26700.461257_g9508_i1 NODErc_15261_length_1479_cov_25650.265449_g9508_i0	NODE_10052_length_1975_cov_19747.900521_g1243_i4.p3 NODE_10511_length_1919_cov_20341.304185_g1243_i5.p3 NODErc_15964_length_1423_cov_26700.461257_g9508_i1.p3 NODErc_15261_length_1479_cov_25650.265449_g9508_i0.p3	1	21	0.994915			sp|D2Y2M6|H8A15_CYRHA	sp|D2Y2M6|H8A15_CYRHA	sp|D2Y2N5|H8O01_CYRHA	sp|D2Y2M6|H8A15_CYRHA	sp|D2Y2M6|H8A15_CYRHA	tr|A0A9Y0DKW4|A0A9Y0DKW4_KLEPN	tr|A0A9Y0D7A2|A0A9Y0D7A2_KLEPN	tr|A0A9Y0D7A2|A0A9Y0D7A2_KLEPN	sp|D2Y2N5|H8O01_CYRHA	sp|D2Y2M6|H8A15_CYRHA	sp|D2Y2N5|H8O01_CYRHA	sp|D2Y2M6|H8A15_CYRHA		sp|D2Y2N5|H8O01_CYRHA	sp|D2Y2M6|H8A15_CYRHA	sp|D2Y2M6|H8A15_CYRHA	36027	50	MKASVLAGFLGLTMLVVLCFASESEENDLHKDGLGAAIEIDAEEKPQER*
neurotoxin 10	NODE_20168_length_1134_cov_54457.176089_g1243_i8	NODE_20168_length_1134_cov_54457.176089_g1243_i8.p1	1	21	0.999813			sp|D2Y2M6|H8A15_CYRHA	sp|D2Y2M6|H8A15_CYRHA	sp|D2Y2N6|H8P01_CYRHA	sp|P83303|TXH4_CYRSC	sp|D2Y2M6|H8A15_CYRHA				sp|D2Y2N6|H8P01_CYRHA	sp|P83303|TXH4_CYRSC	sp|D2Y2N6|H8P01_CYRHA	sp|P83303|TXH4_CYRSC		sp|D2Y2N6|H8P01_CYRHA	sp|P83303|TXH4_CYRSC	sp|D2Y2M6|H8A15_CYRHA	54821	70	MKASVLAGFLGLTMLVVLCFASESEENYLHKDGLGAAIGIDAEEKPQESGRECIICLEALLRVLTGANI*
neurotoxin 10	NODE_8901_length_2131_cov_6300.930154_g1243_i3 NODErc_20490_length_1127_cov_12101.943097_g12715_i1	NODE_8901_length_2131_cov_6300.930154_g1243_i3.p4 NODErc_20490_length_1127_cov_12101.943097_g12715_i1.p3	1	21	0.836883			sp|D2Y2M6|H8A15_CYRHA	sp|D2Y2M6|H8A15_CYRHA							sp|D2Y2N5|H8O01_CYRHA	sp|D2Y2M6|H8A15_CYRHA	sp|D2Y2N5|H8O01_CYRHA	sp|D2Y2M6|H8A15_CYRHA		sp|D2Y2N5|H8O01_CYRHA	sp|D2Y2M6|H8A15_CYRHA	sp|D2Y2M6|H8A15_CYRHA	234	41	MKASVLAGFLGLTMLVVLCFASESEENCKLRFSLTYCQSD*
neurotoxin 10	NODErc_12988_length_1678_cov_38060.154036_g6_i1092	NODErc_12988_length_1678_cov_38060.154036_g6_i1092.p6	1	21	0.999828			sp|D2Y2M6|H8A15_CYRHA	sp|D2Y2M6|H8A15_CYRHA	sp|D2Y2N6|H8P01_CYRHA	sp|P83303|TXH4_CYRSC	sp|D2Y2M6|H8A15_CYRHA	tr|A0A9Y0DKW4|A0A9Y0DKW4_KLEPN	tr|A0A9Y0D7A2|A0A9Y0D7A2_KLEPN	tr|A0A9Y0DKW4|A0A9Y0DKW4_KLEPN	sp|D2Y2N6|H8P01_CYRHA	sp|P83303|TXH4_CYRSC	sp|D2Y2N6|H8P01_CYRHA	sp|P83303|TXH4_CYRSC		sp|D2Y2N6|H8P01_CYRHA	sp|P83303|TXH4_CYRSC	sp|D2Y2M6|H8A15_CYRHA	10384	70	MKASVLAGFMGLTMLVVLCFASESEENDLHKDGLGAAIEIDAEEKPQESGRECIICLEALLRVLTGANI*
neurotoxin 10	NODErc_16058_length_1415_cov_18128.570588_g4537_i2	NODErc_16058_length_1415_cov_18128.570588_g4537_i2.p2	1	21	0.800484			sp|D2Y2M6|H8A15_CYRHA	sp|D2Y2M6|H8A15_CYRHA	sp|D2Y2N5|H8O01_CYRHA	sp|P56852|TXHN1_GRARO	sp|D2Y2M6|H8A15_CYRHA	tr|A0A9Y0D7A2|A0A9Y0D7A2_KLEPN	tr|A0A9Y0D7A2|A0A9Y0D7A2_KLEPN	tr|A0A9Y0D7A2|A0A9Y0D7A2_KLEPN	sp|D2Y2N5|H8O01_CYRHA	sp|P56852|TXHN1_GRARO	sp|D2Y2N5|H8O01_CYRHA	sp|P56852|TXHN1_GRARO		sp|D2Y2N5|H8O01_CYRHA	sp|P56852|TXHN1_GRARO	sp|D2Y2M6|H8A15_CYRHA	4964	74	MKASVLAGFLGLTMLVVLCFASESEENYLHKDGLGAAIGIDAEEKPQERFIKFMQANIYLFALEVTLNSFTMN*
neurotoxin 10	NODErc_3736_length_3474_cov_22024.771278_g6_i375 NODErc_35790_length_615_cov_134303.857143_g26956_i0 NODE_14617_length_1500_cov_49204.447751_g9519_i0 NODE_49176_length_437_cov_184282.730366_g40540_i0 NODE_21638_length_1056_cov_70487.559441_g12237_i1 NODErc_20244_length_1140_cov_76247.159447_g4537_i3 TRINITY_DN269_c0_g1_i12 NODE_52017_length_413_cov_196663.734637_g43378_i0 NODErc_35878_length_613_…	NODErc_3736_length_3474_cov_22024.771278_g6_i375.p4 NODErc_35790_length_615_cov_134303.857143_g26956_i0.p1 NODE_14617_length_1500_cov_49204.447751_g9519_i0.p6 NODE_49176_length_437_cov_184282.730366_g40540_i0.p1 NODE_21638_length_1056_cov_70487.559441_g12237_i1.p2 NODErc_20244_length_1140_cov_76247.159447_g4537_i3.p1 TRINITY_DN269_c0_g1_i12.p1 NODE_52017_length_413_cov_196663.734637_g43378_i0.p1 …	1	21	0.999805			sp|D2Y2M6|H8A15_CYRHA	sp|D2Y2M6|H8A15_CYRHA	sp|D2Y2N6|H8P01_CYRHA	sp|P83303|TXH4_CYRSC	sp|D2Y2M6|H8A15_CYRHA	tr|A0A9Y0DKW4|A0A9Y0DKW4_KLEPN	tr|A0A9Y0D7A2|A0A9Y0D7A2_KLEPN	tr|A0A9Y0DKW4|A0A9Y0DKW4_KLEPN	sp|D2Y2N6|H8P01_CYRHA	sp|P83303|TXH4_CYRSC	sp|D2Y2N6|H8P01_CYRHA	sp|P83303|TXH4_CYRSC		sp|D2Y2N6|H8P01_CYRHA	sp|P83303|TXH4_CYRSC	sp|D2Y2M6|H8A15_CYRHA	593077	70	MKASVLAGFLGLTMLVVLCFASESEENDLHKDGLGAAIEIDAEEKPQESGRECIICLEALLRVLTGANI*
neurotoxin 10	TRINITY_DN196766_c0_g1_i2	TRINITY_DN196766_c0_g1_i2.p9	1	21	0.742214			sp|D2Y2M6|H8A15_CYRHA	sp|D2Y2M6|H8A15_CYRHA							sp|D2Y2N5|H8O01_CYRHA	sp|D2Y2M6|H8A15_CYRHA	sp|D2Y2N5|H8O01_CYRHA	sp|D2Y2M6|H8A15_CYRHA		sp|D2Y2N5|H8O01_CYRHA	sp|D2Y2M6|H8A15_CYRHA	sp|D2Y2M6|H8A15_CYRHA	582	29	MKASVLAGFLGLTMLVVLCFASESEFFS*
neurotoxin 10	TRINITY_DN4892_c0_g1_i2	TRINITY_DN4892_c0_g1_i2.p2	1	21	0.997792			sp|D2Y2M6|H8A15_CYRHA	sp|D2Y2M6|H8A15_CYRHA							sp|D2Y2N5|H8O01_CYRHA	sp|D2Y2M6|H8A15_CYRHA	sp|D2Y2N5|H8O01_CYRHA	sp|D2Y2M6|H8A15_CYRHA		sp|D2Y2N5|H8O01_CYRHA	sp|D2Y2M6|H8A15_CYRHA	sp|D2Y2M6|H8A15_CYRHA	66	41	MKASVLASFLGLTMLVVLCFASESEENCKLRFSLTYCQSD*
neurotoxin 10	TRINITY_DN9214_c0_g1_i19	TRINITY_DN9214_c0_g1_i19.p3	1	21	0.931341			sp|D2Y2M6|H8A15_CYRHA	sp|D2Y2M6|H8A15_CYRHA	sp|D2Y2N5|H8O01_CYRHA	sp|P56852|TXHN1_GRARO	sp|D2Y2M6|H8A15_CYRHA	tr|A0A9Y0D7A2|A0A9Y0D7A2_KLEPN	tr|A0A9Y0D7A2|A0A9Y0D7A2_KLEPN	tr|A0A9Y0D7A2|A0A9Y0D7A2_KLEPN	sp|D2Y2N5|H8O01_CYRHA	sp|P56852|TXHN1_GRARO	sp|D2Y2N5|H8O01_CYRHA	sp|P56852|TXHN1_GRARO		sp|D2Y2N5|H8O01_CYRHA	sp|P56852|TXHN1_GRARO	sp|D2Y2M6|H8A15_CYRHA	21519	74	MKASVLASFLGLTMLVVLCFASESEENYLHKDGLGAAIGIDAEEKPQERFIKFMQANIYLFALEVTLNSFTMN*
neurotoxin 10	TRINITY_DN9214_c0_g1_i3	TRINITY_DN9214_c0_g1_i3.p1	1	21	0.999722			sp|D2Y2M6|H8A15_CYRHA	sp|D2Y2M6|H8A15_CYRHA	sp|D2Y2N5|H8O01_CYRHA	sp|D2Y2M6|H8A15_CYRHA	sp|D2Y2M6|H8A15_CYRHA	tr|B5U1J9|B5U1J9_CYRSC	tr|A0A9Y0D7A2|A0A9Y0D7A2_KLEPN	tr|A0A9Y0D7A2|A0A9Y0D7A2_KLEPN	sp|D2Y2N5|H8O01_CYRHA	sp|D2Y2L7|H9B03_CYRHA	sp|D2Y2N5|H8O01_CYRHA	sp|D2Y2L7|H9B03_CYRHA		sp|D2Y2N5|H8O01_CYRHA	sp|D2Y2L7|H9B03_CYRHA	sp|D2Y2M6|H8A15_CYRHA	21532	51	MKASVLASFLGLTMLVVLCFASESEENYLHKDGLGAAIGIDAEEKPQERY*
neurotoxin 10	TRINITY_DN9214_c0_g1_i4 TRINITY_DN9214_c0_g1_i7	TRINITY_DN9214_c0_g1_i4.p1 TRINITY_DN9214_c0_g1_i7.p1	1	21	0.999683			sp|D2Y2M6|H8A15_CYRHA	sp|D2Y2M6|H8A15_CYRHA	sp|D2Y2N6|H8P01_CYRHA	sp|D2Y246|H8D01_CYRHA	sp|D2Y2M6|H8A15_CYRHA	tr|A0A9Y0D7A2|A0A9Y0D7A2_KLEPN	tr|A0A9Y0D7A2|A0A9Y0D7A2_KLEPN	tr|A0A9Y0D7A2|A0A9Y0D7A2_KLEPN	sp|D2Y2N6|H8P01_CYRHA	sp|D2Y246|H8D01_CYRHA	sp|D2Y2N6|H8P01_CYRHA	sp|D2Y246|H8D01_CYRHA		sp|D2Y2N6|H8P01_CYRHA	sp|D2Y246|H8D01_CYRHA	sp|D2Y2M6|H8A15_CYRHA	20242	70	MKASVLASFLGLTMLVVLCFASESEENYLHKDGLGAAIGIDAEEKPQESGRECIFCVKALLGILTGANI*
neurotoxin 10	NODE_57636_length_375_cov_30.159375_g48994_i0	NODE_57636_length_375_cov_30.159375_g48994_i0.p1	1	35	0.999783			sp|D2Y2N6|H8P01_CYRHA	sp|D2Y2N6|H8P01_CYRHA	sp|P0DQJ4|GEND1_ACAGO	sp|P0DQJ4|GEND1_ACAGO	sp|P0DQJ4|GEND1_ACAGO	tr|B2ZBA4|B2ZBA4_CYRSC	tr|B2ZBA4|B2ZBA4_CYRSC	tr|B2ZBA4|B2ZBA4_CYRSC	sp|P0DQJ4|GEND1_ACAGO	sp|P0DQJ4|GEND1_ACAGO	sp|P0DQJ4|GEND1_ACAGO	sp|P0DQJ4|GEND1_ACAGO		sp|P0DQJ4|GEND1_ACAGO	sp|P0DQJ4|GEND1_ACAGO	sp|B6DCV7|TX607_LYCSI	35	101	HCYSRFFEEITTMRLAVLFGLSVLLVALCILSCTAEHPGFEKSMMPYENMEDEENMGVEENIEEERACIPVGRQCRSPSDRNCCNGLVCWCVFMLPCSCR*
neurotoxin 10	NODErc_65251_length_333_cov_1499.068345_g56203_i0	NODErc_65251_length_333_cov_1499.068345_g56203_i0.p1	1	15	0.99981			sp|D2Y2N6|H8P01_CYRHA	sp|D2Y2N6|H8P01_CYRHA	sp|P0DQJ4|GEND1_ACAGO	sp|B1P1H3|JZ54A_CHIGU	sp|B1P1H3|JZ54A_CHIGU				sp|P0DQJ4|GEND1_ACAGO	sp|B1P1H3|JZ54A_CHIGU	sp|P0DQJ4|GEND1_ACAGO	sp|B1P1H3|JZ54A_CHIGU		sp|P0DQJ4|GEND1_ACAGO	sp|B1P1H3|JZ54A_CHIGU	sp|D2Y2N6|H8P01_CYRHA	8	96	LSVLLVALCILTCTAQHPVISSSLLINLNGFHAGFEKSMMPYENMEDEENMGVEENIEEERACIPVGRQCRSPSDRNCCNGLVCWCVFMLPCGCR*
neurotoxin 10	NODE_24028_length_947_cov_23716.078475_g1321_i2	NODE_24028_length_947_cov_23716.078475_g1321_i2.p5	1	25	0.892158			sp|P0C201|NTA_PSACA	sp|P0C201|NTA_PSACA	sp|P0C201|NTA_PSACA	sp|P0C201|NTA_PSACA	sp|P0C201|NTA_PSACA	tr|A0A4Q8K4W0|A0A4Q8K4W0_9ARAC	tr|A0A4Q8K4W0|A0A4Q8K4W0_9ARAC	tr|A0A4Q8K4W0|A0A4Q8K4W0_9ARAC	sp|P0C201|NTA_PSACA	sp|B1P1C0|JZ14A_CHIGU	sp|P0C201|NTA_PSACA	sp|B1P1C0|JZ14A_CHIGU		sp|P0C201|NTA_PSACA	sp|B1P1C0|JZ14A_CHIGU	sp|P0C201|NTA_PSACA	19670	66	MMRTMNKEIFWKVCFFDRAIEASKGLEEKRACGKLHDDCVYVPAQNPCCTGLQCRYGKCLVQVGR*
neurotoxin 10	NODE_24028_length_947_cov_23716.078475_g1321_i2	NODE_24028_length_947_cov_23716.078475_g1321_i2.p8	1	20	0.999273			sp|P0C201|NTA_PSACA	sp|P0C201|NTA_PSACA	sp|P0C201|NTA_PSACA	sp|P0C201|NTA_PSACA	sp|P0C201|NTA_PSACA				sp|P0C201|NTA_PSACA	sp|P0C201|NTA_PSACA	sp|P0C201|NTA_PSACA	sp|P0C201|NTA_PSACA		sp|P0C201|NTA_PSACA	sp|P0C201|NTA_PSACA	sp|P0C201|NTA_PSACA	19670	37	MRVLIVTAVFAFFLVLTSSGHDEDNEQRNILEGMFF*
neurotoxin 10	NODE_25845_length_876_cov_20245.725944_g1321_i4	NODE_25845_length_876_cov_20245.725944_g1321_i4.p2	1	20	0.999843			sp|P0C201|NTA_PSACA	sp|P0C201|NTA_PSACA	sp|P0C201|NTA_PSACA	sp|P0C201|NTA_PSACA	sp|P0C201|NTA_PSACA				sp|P0C201|NTA_PSACA	sp|P0C201|NTA_PSACA	sp|P0C201|NTA_PSACA	sp|P0C201|NTA_PSACA		sp|P0C201|NTA_PSACA	sp|P0C201|NTA_PSACA	sp|P0C201|NTA_PSACA	10701	74	MRVLIVTAVFAFFLVLTSSGHDEDNERPVANCMTTVFMSQHKTRVARDSSADMENALYKLVANNKSTENALDE*
neurotoxin 10	NODE_26782_length_843_cov_12396.901015_g1321_i5	NODE_26782_length_843_cov_12396.901015_g1321_i5.p3	1	9	0.991221			sp|P0C201|NTA_PSACA	sp|P0C201|NTA_PSACA	sp|P0C201|NTA_PSACA	sp|P0C201|NTA_PSACA	sp|P0C201|NTA_PSACA	tr|A0A4Q8K4W0|A0A4Q8K4W0_9ARAC	tr|A0A4Q8K4W0|A0A4Q8K4W0_9ARAC	tr|A0A4Q8K4W0|A0A4Q8K4W0_9ARAC	sp|P0C201|NTA_PSACA	sp|P0C201|NTA_PSACA	sp|P0C201|NTA_PSACA	sp|P0C201|NTA_PSACA		sp|P0C201|NTA_PSACA	sp|P0C201|NTA_PSACA	sp|P0C201|NTA_PSACA	9643	53	MFFDRAIEASKGLEEKRACGKLHDDCVYVPAQNPCCTGLQCRYGKCLVQVGR*
neurotoxin 10	NODE_9475_length_2051_cov_8852.679359_g1039_i1	NODE_9475_length_2051_cov_8852.679359_g1039_i1.p5	1	20	0.999815			sp|P0C201|NTA_PSACA	sp|P0C201|NTA_PSACA	sp|P0C201|NTA_PSACA	sp|P0C201|NTA_PSACA	sp|P0C201|NTA_PSACA	tr|A0A4Q8K4W0|A0A4Q8K4W0_9ARAC	tr|A0A4Q8K4W0|A0A4Q8K4W0_9ARAC	tr|A0A4Q8K4W0|A0A4Q8K4W0_9ARAC	sp|P0C201|NTA_PSACA	sp|P0C201|NTA_PSACA	sp|P0C201|NTA_PSACA	sp|P0C201|NTA_PSACA		sp|P0C201|NTA_PSACA	sp|P0C201|NTA_PSACA	sp|P0C201|NTA_PSACA	38387	68	MRVLIVTAVFAFFLVLTSSGHDEDNEQRNILEGMFFDRAIEASKGLEEKRACGKLHDDCVYVPAQNP*
neurotoxin 10	NODErc_36845_length_596_cov_24255.508318_g27956_i0	NODErc_36845_length_596_cov_24255.508318_g27956_i0.p5	1	20	0.999705			sp|P0C201|NTA_PSACA	sp|P0C201|NTA_PSACA	sp|P0C201|NTA_PSACA	sp|P0C201|NTA_PSACA	sp|P0C201|NTA_PSACA				sp|P0C201|NTA_PSACA	sp|P0C201|NTA_PSACA	sp|P0C201|NTA_PSACA	sp|P0C201|NTA_PSACA		sp|P0C201|NTA_PSACA	sp|P0C201|NTA_PSACA	sp|P0C201|NTA_PSACA	3075	46	MRVLIVTAVFAFFLVLTSLGHDEDNEQRNVLEGVFFDRAIEASKG*
neurotoxin 10	NODErc_44020_length_490_cov_16398.172414_g35005_i0	NODErc_44020_length_490_cov_16398.172414_g35005_i0.p5	1	20	0.999715			sp|P0C201|NTA_PSACA	sp|P0C201|NTA_PSACA	sp|P0C201|NTA_PSACA	sp|P0C201|NTA_PSACA	sp|P0C201|NTA_PSACA				sp|P0C201|NTA_PSACA	sp|P0C201|NTA_PSACA	sp|P0C201|NTA_PSACA	sp|P0C201|NTA_PSACA		sp|P0C201|NTA_PSACA	sp|P0C201|NTA_PSACA	sp|P0C201|NTA_PSACA	2492	46	MRVLIVTAVFAFFLVLTSSGHDEDNEQRNILEGIFFDRAIEASKG*
neurotoxin 10	TRINITY_DN1084_c1_g3_i1 NODE_29279_length_764_cov_26901.081805_g1321_i6 NODE_19173_length_1187_cov_17130.005300_g1321_i1 NODE_24045_length_946_cov_24105.773288_g1321_i3	TRINITY_DN1084_c1_g3_i1.p1 NODE_29279_length_764_cov_26901.081805_g1321_i6.p1 NODE_19173_length_1187_cov_17130.005300_g1321_i1.p4 NODE_24045_length_946_cov_24105.773288_g1321_i3.p1	1	20	0.999779			sp|P0C201|NTA_PSACA	sp|P0C201|NTA_PSACA	sp|P0C201|NTA_PSACA	sp|P0C201|NTA_PSACA	sp|P0C201|NTA_PSACA	tr|A0A4Q8K4W0|A0A4Q8K4W0_9ARAC	tr|A0A4Q8K4W0|A0A4Q8K4W0_9ARAC	tr|A0A4Q8K4W0|A0A4Q8K4W0_9ARAC	sp|P0C201|NTA_PSACA	sp|P0C201|NTA_PSACA	sp|P0C201|NTA_PSACA	sp|P0C201|NTA_PSACA		sp|P0C201|NTA_PSACA	sp|P0C201|NTA_PSACA	sp|P0C201|NTA_PSACA	132521	86	MRVLIVTAVFAFFLVLTSSGHDEDNEQRNILEGMFFDRAIEASKGLEEKRACGKLHDDCVYVPAQNPCCTGLQCRYGKCLVQVGR*
neurotoxin 10	NODE_240_length_7789_cov_4132.393975_g155_i0 NODE_43600_length_495_cov_67287.561364_g34999_i0 NODE_825_length_5862_cov_5492.681419_g155_i1 NODE_29085_length_769_cov_43184.246499_g21161_i0 NODE_29087_length_769_cov_35620.935574_g21163_i0 NODE_29084_length_769_cov_46645.703081_g21160_i0 NODE_29086_length_769_cov_39974.658263_g21162_i0 NODErc_2531_length_4098_cov_8018.563690_g1439_i0	NODE_240_length_7789_cov_4132.393975_g155_i0.p5 NODE_43600_length_495_cov_67287.561364_g34999_i0.p1 NODE_825_length_5862_cov_5492.681419_g155_i1.p5 NODE_29085_length_769_cov_43184.246499_g21161_i0.p1 NODE_29087_length_769_cov_35620.935574_g21163_i0.p1 NODE_29084_length_769_cov_46645.703081_g21160_i0.p1 NODE_29086_length_769_cov_39974.658263_g21162_i0.p1 NODErc_2531_length_4098_cov_8018.563690_g14…	1	21	0.999823	IPR011696	Huwentoxin-1 family	sp|P0C244|TX621_PSACA	sp|P0C244|TX621_PSACA	sp|P56852|TXHN1_GRARO	sp|D2Y2C1|H12A1_CYRHA	sp|P0C244|TX621_PSACA	tr|M5AWS0|M5AWS0_GRARO	tr|H7CEK6|H7CEK6_GRARO	tr|A0A1V0FW90|A0A1V0FW90_POEFR	sp|P56852|TXHN1_GRARO	sp|D2Y2C1|H12A1_CYRHA	sp|P56852|TXHN1_GRARO	sp|D2Y2C1|H12A1_CYRHA		sp|P56852|TXHN1_GRARO	sp|D2Y2C1|H12A1_CYRHA	sp|P0C244|TX621_PSACA	128288	85	MKTTALVVFLGLTLFTVLCSASDSSENDLSEEMFRAVFEAPEEPQERSECRWFLGGCESSLDCCKHLSCKMGLYYCAWDGTFGK*
neurotoxin 10	NODE_44523_length_484_cov_55030.081585_g35916_i0	NODE_44523_length_484_cov_55030.081585_g35916_i0.p1	1	48	0.703439	IPR011696	Huwentoxin-1 family	sp|P0C244|TX621_PSACA	sp|P0C244|TX621_PSACA	sp|P56852|TXHN1_GRARO	sp|D2Y2C1|H12A1_CYRHA	sp|P0C244|TX621_PSACA	tr|M5AWS0|M5AWS0_GRARO	tr|H7CEK6|H7CEK6_GRARO	tr|A0A1V0FW90|A0A1V0FW90_POEFR	sp|P56852|TXHN1_GRARO	sp|D2Y2C1|H12A1_CYRHA	sp|P56852|TXHN1_GRARO	sp|D2Y2C1|H12A1_CYRHA		sp|P56852|TXHN1_GRARO	sp|D2Y2C1|H12A1_CYRHA	sp|P0C244|TX621_PSACA	9522	112	NGGYHSSKSHSGRVSFLNSRATKEQTNMKTTALVVFLGLTLFTVLCSASDSSENDLSEEMFRAVFEAPEEPQERSECRWFLGGCESSLDCCKHLSCKMGLYYCAWDGTFGK*
neurotoxin 10	NODE_46507_length_463_cov_57797.575980_g37880_i0	NODE_46507_length_463_cov_57797.575980_g37880_i0.p1	1	41	0.950872	IPR011696	Huwentoxin-1 family	sp|P0C244|TX621_PSACA	sp|P0C244|TX621_PSACA	sp|P56852|TXHN1_GRARO	sp|D2Y2H7|H12A3_CYRHA	sp|P0C244|TX621_PSACA	tr|M5AWS0|M5AWS0_GRARO	tr|M5AWT1|M5AWT1_GRARO	tr|A0A1V0FW90|A0A1V0FW90_POEFR	sp|P56852|TXHN1_GRARO	sp|D2Y2H7|H12A3_CYRHA	sp|P56852|TXHN1_GRARO	sp|D2Y2H7|H12A3_CYRHA		sp|P56852|TXHN1_GRARO	sp|D2Y2H7|H12A3_CYRHA	sp|P0C244|TX621_PSACA	8813	105	KSHSGRVSFLNSRATKEQIHMKTTALVVFLGLTLFTVLCSASDSSENDLSEEMFRAVFEAPEEPQERSECRWFLGGCESSLDCCKHLSCKMGLYYCAWDGTFGK*
neurotoxin 10	NODE_46696_length_461_cov_58446.379310_g38069_i0	NODE_46696_length_461_cov_58446.379310_g38069_i0.p1	1	40	0.955259	IPR011696	Huwentoxin-1 family	sp|P0C244|TX621_PSACA	sp|P0C244|TX621_PSACA	sp|P56852|TXHN1_GRARO	sp|D2Y2M3|H8K01_CYRHA	sp|P0C244|TX621_PSACA	tr|M5AWS0|M5AWS0_GRARO	tr|H7CEK6|H7CEK6_GRARO	tr|A0A1V0FW90|A0A1V0FW90_POEFR	sp|P56852|TXHN1_GRARO	sp|D2Y2M3|H8K01_CYRHA	sp|P56852|TXHN1_GRARO	sp|D2Y2M3|H8K01_CYRHA		sp|P56852|TXHN1_GRARO	sp|D2Y2M3|H8K01_CYRHA	sp|P0C244|TX621_PSACA	10099	104	SHSGRVSFLNSRATKEQINMKTTALVVFLGLTLFTVLCSASDSSENDLSEEMFRAVFEAPEEPQERSECRWFLGGCESSLDCCKHLSCKMGLYYCAWDGTFGK*
neurotoxin 10	NODE_69203_length_319_cov_28176.685606_g60560_i0	NODE_69203_length_319_cov_28176.685606_g60560_i0.p2	1	3	0.644015	IPR011696	Huwentoxin-1 family	sp|P0C244|TX621_PSACA	sp|P0C244|TX621_PSACA	sp|P0C244|TX621_PSACA	sp|D2Y2C1|H12A1_CYRHA	sp|P0C244|TX621_PSACA	tr|M5AWS0|M5AWS0_GRARO	tr|H7CEK6|H7CEK6_GRARO	tr|A0A1V0FW90|A0A1V0FW90_POEFR	sp|P0C244|TX621_PSACA	sp|D2Y2C1|H12A1_CYRHA	sp|P0C244|TX621_PSACA	sp|D2Y2C1|H12A1_CYRHA		sp|P0C244|TX621_PSACA	sp|D2Y2C1|H12A1_CYRHA	sp|P0C244|TX621_PSACA	1299	57	DLSEEMFRAVFEAPEEPQESECRWFLGGCESSLDCCKHLSCKMGLYYCAWDGTFGK*
neurotoxin 10	NODErc_50980_length_420_cov_55446.884932_g41934_i0	NODErc_50980_length_420_cov_55446.884932_g41934_i0.p1	1	26	0.999774	IPR011696	Huwentoxin-1 family	sp|P0C244|TX621_PSACA	sp|P0C244|TX621_PSACA	sp|P56852|TXHN1_GRARO	sp|D2Y2M3|H8K01_CYRHA	sp|P0C244|TX621_PSACA	tr|M5AWS0|M5AWS0_GRARO	tr|M5AWT1|M5AWT1_GRARO	tr|A0A1V0FW90|A0A1V0FW90_POEFR	sp|P56852|TXHN1_GRARO	sp|D2Y2M3|H8K01_CYRHA	sp|P56852|TXHN1_GRARO	sp|D2Y2M3|H8K01_CYRHA		sp|P56852|TXHN1_GRARO	sp|D2Y2M3|H8K01_CYRHA	sp|P0C244|TX621_PSACA	5616	90	KEQINMKTTALVVFLGLTLFPVLCSASDSSENDLSEEMFRAVFEAPEEPQERSECRWFLGGCESSLDCCKHLSCKMGLYYCAWDGTFGK*
neurotoxin 10	NODErc_51783_length_413_cov_56504.525140_g42737_i0	NODErc_51783_length_413_cov_56504.525140_g42737_i0.p1	1	24	0.999844	IPR011696	Huwentoxin-1 family	sp|P0C244|TX621_PSACA	sp|P0C244|TX621_PSACA	sp|P56852|TXHN1_GRARO	sp|D2Y2M3|H8K01_CYRHA	sp|P0C244|TX621_PSACA	tr|M5AWS0|M5AWS0_GRARO	tr|H7CEK6|H7CEK6_GRARO	tr|A0A1V0FW90|A0A1V0FW90_POEFR	sp|P56852|TXHN1_GRARO	sp|D2Y2M3|H8K01_CYRHA	sp|P56852|TXHN1_GRARO	sp|D2Y2M3|H8K01_CYRHA		sp|P56852|TXHN1_GRARO	sp|D2Y2M3|H8K01_CYRHA	sp|P0C244|TX621_PSACA	5643	88	QINMKTTALVVFLGLTLFPVLCSASDSSENDLSEEMFRAVFEAPEEPQERSECRWFLGGCESSLDCCKHLSCKMGLYYCAWDGTFGK*
neurotoxin 10	NODErc_60983_length_354_cov_47501.722408_g51935_i0	NODErc_60983_length_354_cov_47501.722408_g51935_i0.p1	1	5	0.99955	IPR011696	Huwentoxin-1 family	sp|P0C244|TX621_PSACA	sp|P0C244|TX621_PSACA	sp|P0C244|TX621_PSACA	sp|W4VRV4|ICK1_TRILK	sp|P0C244|TX621_PSACA	tr|M5AWS0|M5AWS0_GRARO	tr|H7CEK6|H7CEK6_GRARO	tr|A0A1V0FW90|A0A1V0FW90_POEFR	sp|P0C244|TX621_PSACA	sp|W4VRV4|ICK1_TRILK	sp|P0C244|TX621_PSACA	sp|W4VRV4|ICK1_TRILK		sp|P0C244|TX621_PSACA	sp|W4VRV4|ICK1_TRILK	sp|P0C244|TX621_PSACA	1504	68	VLCSASDSSENDLSEEMFRAVFEAPEEPQESECRWFLGGCESSLDCCKHLSCKMGLYYCAWDGTFGK*
neurotoxin 10	TRINITY_DN979_c16_g1_i3 TRINITY_DN979_c16_g1_i2 TRINITY_DN979_c16_g1_i1	TRINITY_DN979_c16_g1_i3.p2 TRINITY_DN979_c16_g1_i2.p2 TRINITY_DN979_c16_g1_i1.p2	1	3	0.688656	IPR011696	Huwentoxin-1 family	sp|P0C244|TX621_PSACA	sp|P0C244|TX621_PSACA	sp|P0C244|TX621_PSACA	sp|D2Y2C1|H12A1_CYRHA	sp|P0C244|TX621_PSACA	tr|A0A1V0FW90|A0A1V0FW90_POEFR	tr|H7CEK6|H7CEK6_GRARO	tr|A0A1V0FW90|A0A1V0FW90_POEFR	sp|P0C244|TX621_PSACA	sp|D2Y2C1|H12A1_CYRHA	sp|P0C244|TX621_PSACA	sp|D2Y2C1|H12A1_CYRHA		sp|P0C244|TX621_PSACA	sp|D2Y2C1|H12A1_CYRHA	sp|P0C244|TX621_PSACA	8730	58	DLSEEMFRAVFEAPEEPQERSECRWFLGGCESSLDCCKHLSCKMGLYYCAWDGTFGK*
neurotoxin 10	NODE_18001_length_1256_cov_8759.604496_g9_i105	NODE_18001_length_1256_cov_8759.604496_g9_i105.p1	1	21	0.999848	IPR011696	Huwentoxin-1 family	sp|P0C246|TX623_PSACA	sp|P0C246|TX623_PSACA	sp|P56852|TXHN1_GRARO	sp|P56852|TXHN1_GRARO	sp|P0C246|TX623_PSACA	tr|M5AWR7|M5AWR7_GRARO	tr|M5AWR7|M5AWR7_GRARO	tr|A0A1V0FWJ9|A0A1V0FWJ9_POEFR	sp|P56852|TXHN1_GRARO	sp|P56852|TXHN1_GRARO	sp|P56852|TXHN1_GRARO	sp|P56852|TXHN1_GRARO		sp|P56852|TXHN1_GRARO	sp|P56852|TXHN1_GRARO	sp|P0C246|TX623_PSACA	182	83	MRNSVFAAVLGVAVLIVICSASELDEKEVFNAIMGEILEMRPKERADCRWMLGGCQKDSDCCPHLGCHRLFKYCAWNGTGRK*
neurotoxin 10	NODE_28040_length_800_cov_12405.593289_g5982_i1 NODErc_28446_length_792_cov_12788.940299_g5867_i1	NODE_28040_length_800_cov_12405.593289_g5982_i1.p1 NODErc_28446_length_792_cov_12788.940299_g5867_i1.p1	1	21	0.999864	IPR011696	Huwentoxin-1 family	sp|P0C246|TX623_PSACA	sp|P0C246|TX623_PSACA	sp|D2Y239|H9B02_CYRHA	sp|B1P1G1|JZ38D_CHIGU	sp|P0C246|TX623_PSACA	tr|A0A4Q8K309|A0A4Q8K309_9ARAC	tr|A0A4Q8K0X1|A0A4Q8K0X1_9ARAC	tr|A0A1V0FW90|A0A1V0FW90_POEFR	sp|D2Y239|H9B02_CYRHA	sp|B1P1G1|JZ38D_CHIGU	sp|D2Y239|H9B02_CYRHA	sp|B1P1G1|JZ38D_CHIGU		sp|D2Y239|H9B02_CYRHA	sp|B1P1G1|JZ38D_CHIGU	sp|P0C246|TX623_PSACA	7666	97	MRTSVLVAFLGLALIAVICSGSETQGNGHASILQPNPRQPCTDLGQFVKESEEIRGDCRWFLGGCKKDSDCCSPLTCKNIGGDYCTWEETEGRMKP*
neurotoxin 10	NODE_28471_length_788_cov_19457.160982_g5982_i2 NODErc_28870_length_780_cov_20051.171034_g5867_i2 TRINITY_DN17298_c0_g1_i1	NODE_28471_length_788_cov_19457.160982_g5982_i2.p1 NODErc_28870_length_780_cov_20051.171034_g5867_i2.p1 TRINITY_DN17298_c0_g1_i1.p1	1	21	0.999817	IPR011696	Huwentoxin-1 family	sp|P0C246|TX623_PSACA	sp|P0C246|TX623_PSACA	sp|P56852|TXHN1_GRARO	sp|B1P1G1|JZ38D_CHIGU	sp|P0C246|TX623_PSACA	tr|M5AWS0|M5AWS0_GRARO	tr|A0A4Q8K0X1|A0A4Q8K0X1_9ARAC	tr|A0A1V0FW90|A0A1V0FW90_POEFR	sp|P56852|TXHN1_GRARO	sp|B1P1G1|JZ38D_CHIGU	sp|P56852|TXHN1_GRARO	sp|B1P1G1|JZ38D_CHIGU		sp|P56852|TXHN1_GRARO	sp|B1P1G1|JZ38D_CHIGU	sp|P0C246|TX623_PSACA	99133	93	MRTSVLVAFLGLALIAVICSGSETQGNVVDLPEKLLAAYLEAIAKVDPQERGDCRWFLGGCKKDSDCCSPLTCKNIGGDYCTWEETEGRMKP*
neurotoxin 10	NODE_35977_length_609_cov_1157.756318_g27568_i0	NODE_35977_length_609_cov_1157.756318_g27568_i0.p1	1	21	0.999799	IPR013140, IPR011696	Huwentoxin, conserved site-1, Huwentoxin-1 family	sp|P0C246|TX623_PSACA	sp|P0C246|TX623_PSACA	sp|D2Y239|H9B02_CYRHA	sp|D2Y239|H9B02_CYRHA	sp|P0C246|TX623_PSACA	tr|H7CEK6|H7CEK6_GRARO	tr|H7CEK6|H7CEK6_GRARO	tr|H7CEK6|H7CEK6_GRARO	sp|D2Y239|H9B02_CYRHA	sp|D2Y239|H9B02_CYRHA	sp|D2Y239|H9B02_CYRHA	sp|D2Y239|H9B02_CYRHA		sp|D2Y239|H9B02_CYRHA	sp|D2Y239|H9B02_CYRHA	sp|P0C246|TX623_PSACA	3859	86	MKTSVLVLLLGLAVFCALCSASELARKELVKEVLRAMVVDKDSLQNEERECRWYLGGCTEDDDCCPHLQCHSYWEWCLWDGSFGK*
neurotoxin 10	NODErc_61170_length_353_cov_29420.174497_g52122_i0	NODErc_61170_length_353_cov_29420.174497_g52122_i0.p1	1	3	0.504621	IPR011696	Huwentoxin-1 family	sp|P0C246|TX623_PSACA	sp|P0C246|TX623_PSACA	sp|P56852|TXHN1_GRARO	sp|P56852|TXHN1_GRARO	sp|P0C246|TX623_PSACA	tr|A0A9Y0CT56|A0A9Y0CT56_KLEPN	tr|M5AWR7|M5AWR7_GRARO	tr|A0A1V0FWJ9|A0A1V0FWJ9_POEFR	sp|P56852|TXHN1_GRARO	sp|P56852|TXHN1_GRARO	sp|P56852|TXHN1_GRARO	sp|P56852|TXHN1_GRARO		sp|P56852|TXHN1_GRARO	sp|P56852|TXHN1_GRARO	sp|P0C246|TX623_PSACA	197	62	EKGVPEEVFNAIMGEILEMRPKERADCRWMLGGCQKDSDCCPHLGCHRLFKYCAWNGTGRK*
neurotoxin 10	TRINITY_DN380_c0_g1_i1	TRINITY_DN380_c0_g1_i1.p1	1	21	0.999799	IPR013140, IPR011696	Huwentoxin, conserved site-1, Huwentoxin-1 family	sp|P0C246|TX623_PSACA	sp|P0C246|TX623_PSACA	sp|D2Y239|H9B02_CYRHA	sp|D2Y239|H9B02_CYRHA	sp|P0C246|TX623_PSACA	tr|H7CEK6|H7CEK6_GRARO	tr|H7CEK6|H7CEK6_GRARO	tr|H7CEK6|H7CEK6_GRARO	sp|D2Y239|H9B02_CYRHA	sp|D2Y239|H9B02_CYRHA	sp|D2Y239|H9B02_CYRHA	sp|D2Y239|H9B02_CYRHA		sp|D2Y239|H9B02_CYRHA	sp|D2Y239|H9B02_CYRHA	sp|P0C246|TX623_PSACA	1722	86	MKTSVLVLLLGLAVFCALCSASELARKELVKEVLRAMVVDKDSLQNEERECRWYLGGCTEDDDCCPHLQCHSYYEWCLWDGSFGK*
neurotoxin 10	TRINITY_DN380_c0_g1_i3	TRINITY_DN380_c0_g1_i3.p1	1	65	0.661746	IPR011696, IPR013140	Huwentoxin-1 family, Huwentoxin, conserved site-1	sp|P0C246|TX623_PSACA	sp|P0C246|TX623_PSACA	sp|D2Y239|H9B02_CYRHA	sp|D2Y2H8|H12A4_CYRHA	sp|P0C246|TX623_PSACA	tr|H7CEK6|H7CEK6_GRARO	tr|M5AWT1|M5AWT1_GRARO	tr|A0A1V0FWJ4|A0A1V0FWJ4_POEFR	sp|D2Y239|H9B02_CYRHA	sp|D2Y2H8|H12A4_CYRHA	sp|D2Y239|H9B02_CYRHA	sp|D2Y2H8|H12A4_CYRHA		sp|D2Y239|H9B02_CYRHA	sp|D2Y2H8|H12A4_CYRHA	sp|P0C246|TX623_PSACA	563	130	ADMDQFSHGSIPTPHCSRSQEVASRHNSERRTNSLLGGPRKTVSMKTSVLVLLLGLAVFCALCSASELARKELVKEVLRAMVVDKDSLQNEERECKWYLGKCIQDDNCCPHLQCHSYYEWCLWDGSFGK*
neurotoxin 10	TRINITY_DN395_c0_g1_i4	TRINITY_DN395_c0_g1_i4.p1	1	27	0.999853	IPR011696	Huwentoxin-1 family	sp|P0C246|TX623_PSACA	sp|P0C246|TX623_PSACA	sp|P56852|TXHN1_GRARO	sp|D2Y2M3|H8K01_CYRHA	sp|P0C246|TX623_PSACA	tr|M5AWR7|M5AWR7_GRARO	tr|B5U1J9|B5U1J9_CYRSC	tr|A0A1V0FWJ9|A0A1V0FWJ9_POEFR	sp|P56852|TXHN1_GRARO	sp|D2Y2M3|H8K01_CYRHA	sp|P56852|TXHN1_GRARO	sp|D2Y2M3|H8K01_CYRHA		sp|P56852|TXHN1_GRARO	sp|D2Y2M3|H8K01_CYRHA	sp|P0C246|TX623_PSACA	1850	93	PHGFVKMRNSVFAAVLGVAVLIVICSASELDEKGVPEEVFNAIMGEIVEMRPKERADCRWMLGGCQKDSDCCPHLGCHRLFKYCAWNGTGRK*
neurotoxin 10	NODE_105738_length_238_cov_446779.967213_g97094_i0	NODE_105738_length_238_cov_446779.967213_g97094_i0.p1	1	3	0.832776	IPR011696	Huwentoxin-1 family	sp|P0CH51|JZ521_CHIGU	sp|P0CH51|JZ521_CHIGU	sp|B1P1F5|JZT32_CHIGU	sp|W4VS49|ICK5_TRILK	sp|P0CH51|JZ521_CHIGU	tr|A0A482ZCT4|A0A482ZCT4_CORTR	tr|A0A4Q8K3D6|A0A4Q8K3D6_9ARAC	tr|A0A1V0FWX3|A0A1V0FWX3_POEFR	sp|B1P1F5|JZT32_CHIGU	sp|W4VS49|ICK5_TRILK	sp|B1P1F5|JZT32_CHIGU	sp|W4VS49|ICK5_TRILK		sp|B1P1F5|JZT32_CHIGU	sp|W4VS49|ICK5_TRILK	sp|P0CH51|JZ521_CHIGU	723	71	SFAREVDESSMNEEGLPAMLKATGEVFRGVDKEGCTKMFGGCKHDAECCLHLGCKNKWPYYCAWNGTVGK*
neurotoxin 10	NODE_107247_length_233_cov_838038.387640_g98603_i0	NODE_107247_length_233_cov_838038.387640_g98603_i0.p1	1	3	0.832587	IPR011696	Huwentoxin-1 family	sp|P0CH51|JZ521_CHIGU	sp|P0CH51|JZ521_CHIGU	sp|B1P1F5|JZT32_CHIGU	sp|W4VS49|ICK5_TRILK	sp|P0CH51|JZ521_CHIGU	tr|A0A482ZCT4|A0A482ZCT4_CORTR	tr|A0A482ZCT4|A0A482ZCT4_CORTR	tr|A0A1V0FWX3|A0A1V0FWX3_POEFR	sp|B1P1F5|JZT32_CHIGU	sp|W4VS49|ICK5_TRILK	sp|B1P1F5|JZT32_CHIGU	sp|W4VS49|ICK5_TRILK		sp|B1P1F5|JZT32_CHIGU	sp|W4VS49|ICK5_TRILK	sp|P0CH51|JZ521_CHIGU	7181	69	AREVDESSMNEEGLPAMLKATGEVFRGVDKEGCTKMFGGCKHDSECCLHLGCKNKWPYYCAWAGTVGK*
neurotoxin 10	NODE_1632_length_4781_cov_15141.570884_g988_i0	NODE_1632_length_4781_cov_15141.570884_g988_i0.p6	1	3	0.832991	IPR011696	Huwentoxin-1 family	sp|P0CH51|JZ521_CHIGU	sp|P0CH51|JZ521_CHIGU	sp|B1P1F5|JZT32_CHIGU	sp|B1P1F5|JZT32_CHIGU	sp|P0CH51|JZ521_CHIGU	tr|A0A482ZCT4|A0A482ZCT4_CORTR	tr|A0A482ZCT4|A0A482ZCT4_CORTR	tr|A0A1V0FWX3|A0A1V0FWX3_POEFR	sp|B1P1F5|JZT32_CHIGU	sp|B1P1F5|JZT32_CHIGU	sp|B1P1F5|JZT32_CHIGU	sp|B1P1F5|JZT32_CHIGU		sp|B1P1F5|JZT32_CHIGU	sp|B1P1F5|JZT32_CHIGU	sp|P0CH51|JZ521_CHIGU	12367	63	AREVDESSMNEEGLPAMLKAMGEVFRGVDKEGCRKMFGGCDKDSDCCPYLGCKNKWPYYCAC*
neurotoxin 10	NODE_17236_length_1306_cov_255433.685052_g4343_i1 NODE_27045_length_834_cov_441731.903723_g9364_i6 NODE_27044_length_834_cov_458398.988447_g9364_i5	NODE_17236_length_1306_cov_255433.685052_g4343_i1.p1 NODE_27045_length_834_cov_441731.903723_g9364_i6.p1 NODE_27044_length_834_cov_458398.988447_g9364_i5.p1	1	21	0.999822	IPR011696	Huwentoxin-1 family	sp|P0CH51|JZ521_CHIGU	sp|P0CH51|JZ521_CHIGU	sp|B1P1F5|JZT32_CHIGU	sp|W4VS49|ICK5_TRILK	sp|P0CH51|JZ521_CHIGU	tr|A0A482ZCT4|A0A482ZCT4_CORTR	tr|M5B4R0|M5B4R0_GRARO	tr|A0A1V0FWJ9|A0A1V0FWJ9_POEFR	sp|B1P1F5|JZT32_CHIGU	sp|W4VS49|ICK5_TRILK	sp|B1P1F5|JZT32_CHIGU	sp|W4VS49|ICK5_TRILK		sp|B1P1F5|JZT32_CHIGU	sp|W4VS49|ICK5_TRILK	sp|P0CH51|JZ521_CHIGU	437313	89	MRTQVFVAILVLAALAVISFAREVDESSMNEEGLPAMLKAMGEVFRGVDKEGCRKMFGGCDKDSDCCPYLGCKNKWPYYCAWDGTVGK*
neurotoxin 10	NODE_27046_length_834_cov_439515.374840_g9364_i7	NODE_27046_length_834_cov_439515.374840_g9364_i7.p1	1	21	0.999831	IPR011696	Huwentoxin-1 family	sp|P0CH51|JZ521_CHIGU	sp|P0CH51|JZ521_CHIGU	sp|B1P1F5|JZT32_CHIGU	sp|W4VS49|ICK5_TRILK	sp|P0CH51|JZ521_CHIGU	tr|A0A482ZCT4|A0A482ZCT4_CORTR	tr|M5B4R0|M5B4R0_GRARO	tr|A0A1V0FWJ9|A0A1V0FWJ9_POEFR	sp|B1P1F5|JZT32_CHIGU	sp|W4VS49|ICK5_TRILK	sp|B1P1F5|JZT32_CHIGU	sp|W4VS49|ICK5_TRILK		sp|B1P1F5|JZT32_CHIGU	sp|W4VS49|ICK5_TRILK	sp|P0CH51|JZ521_CHIGU	94047	89	MRTQVFVAILVLAALAVISFAREVDESSMNEERLPAMLKAMGEVFRGVDKEGCRKMFGGCDKDSDCCPYLGCKNKWPYYCAWDGTVGK*
neurotoxin 10	NODE_27047_length_834_cov_270084.234917_g9364_i8	NODE_27047_length_834_cov_270084.234917_g9364_i8.p1	1	21	0.999813	IPR011696	Huwentoxin-1 family	sp|P0CH51|JZ521_CHIGU	sp|P0CH51|JZ521_CHIGU	sp|B1P1F5|JZT32_CHIGU	sp|W4VS49|ICK5_TRILK	sp|P0CH51|JZ521_CHIGU	tr|A0A482ZCT4|A0A482ZCT4_CORTR	tr|M5B4R0|M5B4R0_GRARO	tr|A0A1V0FWJ9|A0A1V0FWJ9_POEFR	sp|B1P1F5|JZT32_CHIGU	sp|W4VS49|ICK5_TRILK	sp|B1P1F5|JZT32_CHIGU	sp|W4VS49|ICK5_TRILK		sp|B1P1F5|JZT32_CHIGU	sp|W4VS49|ICK5_TRILK	sp|P0CH51|JZ521_CHIGU	70751	89	MRTQVFVAILVLAALVVISFARGVDESSMNEEGLPAMLKAMGEVFRGVDKEGCRKMFGGCDKDSDCCPYLGCKNKWPYYCAWDGTVGK*
neurotoxin 10	NODE_29398_length_761_cov_211288.270538_g21444_i0	NODE_29398_length_761_cov_211288.270538_g21444_i0.p2	1	3	0.826313	IPR011696	Huwentoxin-1 family	sp|P0CH51|JZ521_CHIGU	sp|P0CH51|JZ521_CHIGU	sp|B1P1F5|JZT32_CHIGU	sp|W4VS49|ICK5_TRILK	sp|P0CH51|JZ521_CHIGU	tr|A0A482ZCT4|A0A482ZCT4_CORTR	tr|A0A482ZCT4|A0A482ZCT4_CORTR	tr|A0A1V0FWX3|A0A1V0FWX3_POEFR	sp|B1P1F5|JZT32_CHIGU	sp|W4VS49|ICK5_TRILK	sp|B1P1F5|JZT32_CHIGU	sp|W4VS49|ICK5_TRILK		sp|B1P1F5|JZT32_CHIGU	sp|W4VS49|ICK5_TRILK	sp|P0CH51|JZ521_CHIGU	6991	66	AREVDESSMNEEGLPAMLKATGEVFRGVDKEGCTKMFGGCKHDSECCLHLGCKNKWPYYCAWVDA*
neurotoxin 10	NODE_32465_length_682_cov_367689.666667_g24232_i0	NODE_32465_length_682_cov_367689.666667_g24232_i0.p1	1	23	0.999798	IPR011696	Huwentoxin-1 family	sp|P0CH51|JZ521_CHIGU	sp|P0CH51|JZ521_CHIGU	sp|B1P1F5|JZT32_CHIGU	sp|W4VS49|ICK5_TRILK	sp|P0CH51|JZ521_CHIGU	tr|A0A482ZCT4|A0A482ZCT4_CORTR	tr|M5B4R0|M5B4R0_GRARO	tr|A0A1V0FWJ9|A0A1V0FWJ9_POEFR	sp|B1P1F5|JZT32_CHIGU	sp|W4VS49|ICK5_TRILK	sp|B1P1F5|JZT32_CHIGU	sp|W4VS49|ICK5_TRILK		sp|B1P1F5|JZT32_CHIGU	sp|W4VS49|ICK5_TRILK	sp|P0CH51|JZ521_CHIGU	12803	91	GRMRTQVFVAILVLAALAVISFAREVDESSMNEEGLPAMLKAMGEVFRGVDKGGCRKMFGGCDKDSDCCPYLGCKNKWPYYCAWDGTVGK*
neurotoxin 10	NODE_37611_length_580_cov_288763.887619_g29126_i0 NODE_37612_length_580_cov_288182.264762_g29127_i0	NODE_37611_length_580_cov_288763.887619_g29126_i0.p1 NODE_37612_length_580_cov_288182.264762_g29127_i0.p1	1	8	0.988247	IPR011696	Huwentoxin-1 family	sp|P0CH51|JZ521_CHIGU	sp|P0CH51|JZ521_CHIGU	sp|B1P1F5|JZT32_CHIGU	sp|D2Y2H8|H12A4_CYRHA	sp|P0CH51|JZ521_CHIGU	tr|A0A482ZCT4|A0A482ZCT4_CORTR	tr|A0A4Q8K4M8|A0A4Q8K4M8_9ARAC	tr|A0A1V0FWX3|A0A1V0FWX3_POEFR	sp|B1P1F5|JZT32_CHIGU	sp|D2Y2H8|H12A4_CYRHA	sp|B1P1F5|JZT32_CHIGU	sp|D2Y2H8|H12A4_CYRHA		sp|B1P1F5|JZT32_CHIGU	sp|D2Y2H8|H12A4_CYRHA	sp|P0CH51|JZ521_CHIGU	33632	57	GLPAMLKATGEVFRGVDKEGCTKMFGGCKHDSECCLHLGCKNKWPYYCAWDGTVGK*
neurotoxin 10	NODE_51153_length_420_cov_778288.663014_g42515_i0	NODE_51153_length_420_cov_778288.663014_g42515_i0.p1	1	23	0.999813	IPR011696	Huwentoxin-1 family	sp|P0CH51|JZ521_CHIGU	sp|P0CH51|JZ521_CHIGU	sp|B1P1F5|JZT32_CHIGU	sp|W4VS49|ICK5_TRILK	sp|P0CH51|JZ521_CHIGU	tr|M5B4R0|M5B4R0_GRARO	tr|M5B4R0|M5B4R0_GRARO	tr|A0A1V0FWJ5|A0A1V0FWJ5_POEFR	sp|B1P1F5|JZT32_CHIGU	sp|W4VS49|ICK5_TRILK	sp|B1P1F5|JZT32_CHIGU	sp|W4VS49|ICK5_TRILK		sp|B1P1F5|JZT32_CHIGU	sp|W4VS49|ICK5_TRILK	sp|P0CH51|JZ521_CHIGU	21738	91	GRMRTQVFVAILVLAALAVISFAREVDESSMNEEGSLAVLKATGEVFRGVDKEGCTKMFGGCKHDSECCLHLGCKNKWPYYCAWDGTVGK*
neurotoxin 10	NODE_51780_length_415_cov_215956.669444_g43141_i0	NODE_51780_length_415_cov_215956.669444_g43141_i0.p1	1	35	0.656594	IPR011696	Huwentoxin-1 family	sp|P0CH51|JZ521_CHIGU	sp|P0CH51|JZ521_CHIGU	sp|B1P1F5|JZT32_CHIGU	sp|W4VS49|ICK5_TRILK	sp|P0CH51|JZ521_CHIGU	tr|A0A482ZCT4|A0A482ZCT4_CORTR	tr|M5B4R0|M5B4R0_GRARO	tr|A0A1V0FWJ5|A0A1V0FWJ5_POEFR	sp|B1P1F5|JZT32_CHIGU	sp|W4VS49|ICK5_TRILK	sp|B1P1F5|JZT32_CHIGU	sp|W4VS49|ICK5_TRILK		sp|B1P1F5|JZT32_CHIGU	sp|W4VS49|ICK5_TRILK	sp|P0CH51|JZ521_CHIGU	4203	89	MGPQVFFAILVFSALAFISFSLSFSSSLLPSSFFPSLLPSPGAVFRGVDKDGCTKMFGGCKHDSECCLHLGCKNKWPYYCAWDGTVGK*
neurotoxin 10	NODE_52757_length_407_cov_486081.357955_g44118_i0	NODE_52757_length_407_cov_486081.357955_g44118_i0.p1	1	21	0.999838	IPR011696	Huwentoxin-1 family	sp|P0CH51|JZ521_CHIGU	sp|P0CH51|JZ521_CHIGU	sp|B1P1F5|JZT32_CHIGU	sp|W4VS49|ICK5_TRILK	sp|P0CH51|JZ521_CHIGU	tr|M5B4R0|M5B4R0_GRARO	tr|M5B4R0|M5B4R0_GRARO	tr|A0A1V0FWX3|A0A1V0FWX3_POEFR	sp|B1P1F5|JZT32_CHIGU	sp|W4VS49|ICK5_TRILK	sp|B1P1F5|JZT32_CHIGU	sp|W4VS49|ICK5_TRILK		sp|B1P1F5|JZT32_CHIGU	sp|W4VS49|ICK5_TRILK	sp|P0CH51|JZ521_CHIGU	19458	89	MRTQVFIAILVLAALAVISFAREVDESSMNEEGLPAMLKATGEVFRGVDKEGCTKMFGGCKHDSECCLHLGCKNKWPYYCAWDGTVGK*
neurotoxin 10	NODE_52893_length_406_cov_299435.532764_g44253_i0	NODE_52893_length_406_cov_299435.532764_g44253_i0.p2	1	3	0.761282	IPR011696	Huwentoxin-1 family	sp|P0CH51|JZ521_CHIGU	sp|P0CH51|JZ521_CHIGU	sp|B1P1F5|JZT32_CHIGU	sp|B1P1F5|JZT32_CHIGU	sp|P0CH51|JZ521_CHIGU	tr|A0A482ZCT4|A0A482ZCT4_CORTR	tr|A0A482ZCT4|A0A482ZCT4_CORTR	tr|A0A1V0FWJ9|A0A1V0FWJ9_POEFR	sp|B1P1F5|JZT32_CHIGU	sp|B1P1F5|JZT32_CHIGU	sp|B1P1F5|JZT32_CHIGU	sp|B1P1F5|JZT32_CHIGU		sp|B1P1F5|JZT32_CHIGU	sp|B1P1F5|JZT32_CHIGU	sp|P0CH51|JZ521_CHIGU	3343	61	MNEEGSLAMLKAMGEVFRGVDKEGCRRMFGGCDKDSDCCPYLGCKNKWPYYCAWDGTVGK*
neurotoxin 10	NODE_54616_length_394_cov_969094.297935_g45975_i0	NODE_54616_length_394_cov_969094.297935_g45975_i0.p1	1	28	0.999831	IPR011696	Huwentoxin-1 family	sp|P0CH51|JZ521_CHIGU	sp|P0CH51|JZ521_CHIGU	sp|B1P1F5|JZT32_CHIGU	sp|B1P1H9|JZT60_CHIGU	sp|P0CH51|JZ521_CHIGU	tr|M5B4R0|M5B4R0_GRARO	tr|M5B4R0|M5B4R0_GRARO	tr|A0A1V0FWJ5|A0A1V0FWJ5_POEFR	sp|B1P1F5|JZT32_CHIGU	sp|B1P1H9|JZT60_CHIGU	sp|B1P1F5|JZT32_CHIGU	sp|B1P1H9|JZT60_CHIGU		sp|B1P1F5|JZT32_CHIGU	sp|B1P1H9|JZT60_CHIGU	sp|P0CH51|JZ521_CHIGU	17807	99	YCKAIGRMRTQVFVAILVLAALAVISFAREVDESIITGMNEEGLPAMLKATGEVFRGVDKEGCTKMFGGCKHDSECCLHLGCKNKWPYYCAWDGTVGK*
neurotoxin 10	NODE_57133_length_378_cov_263775.065015_g48491_i0	NODE_57133_length_378_cov_263775.065015_g48491_i0.p1	1	3	0.825207	IPR011696	Huwentoxin-1 family	sp|P0CH51|JZ521_CHIGU	sp|P0CH51|JZ521_CHIGU	sp|B1P1F5|JZT32_CHIGU	sp|B1P1F5|JZT32_CHIGU	sp|P0CH51|JZ521_CHIGU	tr|A0A482ZCT4|A0A482ZCT4_CORTR	tr|M5B4R0|M5B4R0_GRARO	tr|A0A1V0FWJ9|A0A1V0FWJ9_POEFR	sp|B1P1F5|JZT32_CHIGU	sp|B1P1F5|JZT32_CHIGU	sp|B1P1F5|JZT32_CHIGU	sp|B1P1F5|JZT32_CHIGU		sp|B1P1F5|JZT32_CHIGU	sp|B1P1F5|JZT32_CHIGU	sp|P0CH51|JZ521_CHIGU	43423	67	EVDESSMNEEGLPAMLKAMGEVFRGVDKEGCRKMFGGCDKDSDCCPYLGCKNKWPYYCAWDGTVGK*
neurotoxin 10	NODE_58305_length_371_cov_563861.477848_g49663_i0 NODE_52268_length_411_cov_467356.817416_g43629_i0	NODE_58305_length_371_cov_563861.477848_g49663_i0.p1 NODE_52268_length_411_cov_467356.817416_g43629_i0.p1	1	3	0.830452	IPR011696	Huwentoxin-1 family	sp|P0CH51|JZ521_CHIGU	sp|P0CH51|JZ521_CHIGU	sp|B1P1F5|JZT32_CHIGU	sp|W4VS49|ICK5_TRILK	sp|P0CH51|JZ521_CHIGU	tr|A0A482ZCT4|A0A482ZCT4_CORTR	tr|A0A482ZCT4|A0A482ZCT4_CORTR	tr|A0A1V0FWX3|A0A1V0FWX3_POEFR	sp|B1P1F5|JZT32_CHIGU	sp|W4VS49|ICK5_TRILK	sp|B1P1F5|JZT32_CHIGU	sp|W4VS49|ICK5_TRILK		sp|B1P1F5|JZT32_CHIGU	sp|W4VS49|ICK5_TRILK	sp|P0CH51|JZ521_CHIGU	56628	69	AREVDESSMNEEGLPAMLKATGEVFRGVDKEGCTKMFGGCKHDSECCLHLGCKNKWPYYCAWDGTVGK*
neurotoxin 10	NODE_58306_length_371_cov_472055.376582_g49664_i0	NODE_58306_length_371_cov_472055.376582_g49664_i0.p1	1	3	0.812668	IPR011696	Huwentoxin-1 family	sp|P0CH51|JZ521_CHIGU	sp|P0CH51|JZ521_CHIGU	sp|B1P1F5|JZT32_CHIGU	sp|W4VS49|ICK5_TRILK	sp|P0CH51|JZ521_CHIGU	tr|A0A482ZCT4|A0A482ZCT4_CORTR	tr|A0A482ZCT4|A0A482ZCT4_CORTR	tr|A0A1V0FWX3|A0A1V0FWX3_POEFR	sp|B1P1F5|JZT32_CHIGU	sp|Q75WH5|NTA_MACGS	sp|B1P1F5|JZT32_CHIGU	sp|Q75WH5|NTA_MACGS		sp|B1P1F5|JZT32_CHIGU	sp|Q75WH5|NTA_MACGS	sp|P0CH51|JZ521_CHIGU	7021	78	AREVDESSMNEEGLPAMLKATGEVFRGVDKEGCTKMFGGCKHDSECCLHLGCKNKWPYYCAWAMPSLVVVWSSMFVQ*
neurotoxin 10	NODE_58483_length_370_cov_917544.488889_g49841_i0	NODE_58483_length_370_cov_917544.488889_g49841_i0.p1	1	23	0.999823	IPR011696	Huwentoxin-1 family	sp|P0CH51|JZ521_CHIGU	sp|P0CH51|JZ521_CHIGU	sp|W4VS49|ICK5_TRILK	sp|W4VS49|ICK5_TRILK	sp|P0CH51|JZ521_CHIGU	tr|M5B4R0|M5B4R0_GRARO	tr|M5B4R0|M5B4R0_GRARO	tr|A0A1V0FWX3|A0A1V0FWX3_POEFR	sp|W4VS49|ICK5_TRILK	sp|W4VS49|ICK5_TRILK	sp|W4VS49|ICK5_TRILK	sp|W4VS49|ICK5_TRILK		sp|W4VS49|ICK5_TRILK	sp|W4VS49|ICK5_TRILK	sp|P0CH51|JZ521_CHIGU	16653	91	GRMRTQVFVAILVLAALAVISFAREVDESSMNEEELPAMLKATGEVFRGVDKEGCTKMFGGCKHDSECCLHLGCKNKWPYYCAWDGTVGK*
neurotoxin 10	NODE_58484_length_370_cov_866688.765079_g49842_i0	NODE_58484_length_370_cov_866688.765079_g49842_i0.p1	1	23	0.999815	IPR011696	Huwentoxin-1 family	sp|P0CH51|JZ521_CHIGU	sp|P0CH51|JZ521_CHIGU	sp|B1P1F5|JZT32_CHIGU	sp|W4VS49|ICK5_TRILK	sp|P0CH51|JZ521_CHIGU	tr|M5B4R0|M5B4R0_GRARO	tr|M5B4R0|M5B4R0_GRARO	tr|A0A1V0FWX3|A0A1V0FWX3_POEFR	sp|B1P1F5|JZT32_CHIGU	sp|W4VS49|ICK5_TRILK	sp|B1P1F5|JZT32_CHIGU	sp|W4VS49|ICK5_TRILK		sp|B1P1F5|JZT32_CHIGU	sp|W4VS49|ICK5_TRILK	sp|P0CH51|JZ521_CHIGU	16652	91	GRMRTQVFVAILVLAALAVISFAREVDESSMNEEGLPAMLKATGEVFRGVDKEGCTKMFGGCKHDSECCLHLGCKNKWPYYCAWDGTVGK*
neurotoxin 10	NODE_58485_length_370_cov_861977.047619_g49843_i0	NODE_58485_length_370_cov_861977.047619_g49843_i0.p1	1	23	0.999819	IPR011696	Huwentoxin-1 family	sp|P0CH51|JZ521_CHIGU	sp|P0CH51|JZ521_CHIGU	sp|B1P1F5|JZT32_CHIGU	sp|W4VS49|ICK5_TRILK	sp|P0CH51|JZ521_CHIGU	tr|M5B4R0|M5B4R0_GRARO	tr|M5B4R0|M5B4R0_GRARO	tr|A0A1V0FWJ5|A0A1V0FWJ5_POEFR	sp|B1P1F5|JZT32_CHIGU	sp|W4VS49|ICK5_TRILK	sp|B1P1F5|JZT32_CHIGU	sp|W4VS49|ICK5_TRILK		sp|B1P1F5|JZT32_CHIGU	sp|W4VS49|ICK5_TRILK	sp|P0CH51|JZ521_CHIGU	16888	91	GRMRTQVFVAILVLAALAVISFAREVDESIMNEEGLPAMLKATGEVFRGVDKEGCTKMFGGCKHDSECCLHLGCKNKWPYYCAWDGTVGK*
neurotoxin 10	NODE_58486_length_370_cov_681534.060317_g49844_i0	NODE_58486_length_370_cov_681534.060317_g49844_i0.p1	1	23	0.999765	IPR011696	Huwentoxin-1 family	sp|P0CH51|JZ521_CHIGU	sp|P0CH51|JZ521_CHIGU	sp|B1P1F5|JZT32_CHIGU	sp|W4VS49|ICK5_TRILK	sp|P0CH51|JZ521_CHIGU	tr|A0A482ZCT4|A0A482ZCT4_CORTR	tr|M5B4R0|M5B4R0_GRARO	tr|A0A1V0FWJ9|A0A1V0FWJ9_POEFR	sp|B1P1F5|JZT32_CHIGU	sp|W4VS49|ICK5_TRILK	sp|B1P1F5|JZT32_CHIGU	sp|W4VS49|ICK5_TRILK		sp|B1P1F5|JZT32_CHIGU	sp|W4VS49|ICK5_TRILK	sp|P0CH51|JZ521_CHIGU	19451	91	GRMRTQVFVAILVLAALAVISFAREVDESSMNEEGSPAMLKAMGEVFRGVDKEGCRKMFGGCDKDSDCCPYLGCKNKWPYYCAWDGTVGK*
neurotoxin 10	NODE_58487_length_370_cov_503045.717460_g49845_i0	NODE_58487_length_370_cov_503045.717460_g49845_i0.p1	1	25	0.999797	IPR011696	Huwentoxin-1 family	sp|P0CH51|JZ521_CHIGU	sp|P0CH51|JZ521_CHIGU	sp|B1P1F5|JZT32_CHIGU	sp|W4VS49|ICK5_TRILK	sp|P0CH51|JZ521_CHIGU	tr|A0A482ZCT4|A0A482ZCT4_CORTR	tr|M5B4R0|M5B4R0_GRARO	tr|A0A1V0FWJ9|A0A1V0FWJ9_POEFR	sp|B1P1F5|JZT32_CHIGU	sp|W4VS49|ICK5_TRILK	sp|B1P1F5|JZT32_CHIGU	sp|W4VS49|ICK5_TRILK		sp|B1P1F5|JZT32_CHIGU	sp|W4VS49|ICK5_TRILK	sp|P0CH51|JZ521_CHIGU	39889	91	GRMRTQVFVAILVLAALAVISFARGVDESSMNEEGLPAMLKAMGEVFRGVDKEGCRKMFGGCDKDSDCCPYLGCKNKWPYYCAWDGTVGK*
neurotoxin 10	NODE_67461_length_326_cov_193934.195572_g58818_i0	NODE_67461_length_326_cov_193934.195572_g58818_i0.p1	1	8	0.999581	IPR011696	Huwentoxin-1 family	sp|P0CH51|JZ521_CHIGU	sp|P0CH51|JZ521_CHIGU	sp|B1P1F5|JZT32_CHIGU	sp|W4VS49|ICK5_TRILK	sp|P0CH51|JZ521_CHIGU	tr|A0A482ZCT4|A0A482ZCT4_CORTR	tr|M5B4R0|M5B4R0_GRARO	tr|A0A1V0FWJ9|A0A1V0FWJ9_POEFR	sp|B1P1F5|JZT32_CHIGU	sp|W4VS49|ICK5_TRILK	sp|B1P1F5|JZT32_CHIGU	sp|W4VS49|ICK5_TRILK		sp|B1P1F5|JZT32_CHIGU	sp|W4VS49|ICK5_TRILK	sp|P0CH51|JZ521_CHIGU	11066	76	ALAVISFAREVDESNMNDEGLPAMLKAMGAVFRGVDKEGCRKMFGGCDKDSDCCPYLGCKNKWPYYCAWDGTVGK*
neurotoxin 10	NODE_70161_length_315_cov_531746.380769_g61518_i0	NODE_70161_length_315_cov_531746.380769_g61518_i0.p1	1	5	0.999706	IPR011696	Huwentoxin-1 family	sp|P0CH51|JZ521_CHIGU	sp|P0CH51|JZ521_CHIGU	sp|B1P1F5|JZT32_CHIGU	sp|W4VS49|ICK5_TRILK	sp|P0CH51|JZ521_CHIGU	tr|M5B4R0|M5B4R0_GRARO	tr|M5B4R0|M5B4R0_GRARO	tr|A0A1V0FWJ5|A0A1V0FWJ5_POEFR	sp|B1P1F5|JZT32_CHIGU	sp|W4VS49|ICK5_TRILK	sp|B1P1F5|JZT32_CHIGU	sp|W4VS49|ICK5_TRILK		sp|B1P1F5|JZT32_CHIGU	sp|W4VS49|ICK5_TRILK	sp|P0CH51|JZ521_CHIGU	15307	73	VISFAREVDESSMNEEGLLAMLKATGEVFRGVDKEGCTKMFGGCKHDSECCLHLGCKNKWPYYCAWDGTVGK*
neurotoxin 10	NODE_70162_length_315_cov_267286.100000_g61519_i0	NODE_70162_length_315_cov_267286.100000_g61519_i0.p1	1	5	0.999721	IPR011696	Huwentoxin-1 family	sp|P0CH51|JZ521_CHIGU	sp|P0CH51|JZ521_CHIGU	sp|B1P1F5|JZT32_CHIGU	sp|W4VS49|ICK5_TRILK	sp|P0CH51|JZ521_CHIGU	tr|A0A482ZCT4|A0A482ZCT4_CORTR	tr|M5B4R0|M5B4R0_GRARO	tr|A0A1V0FWJ9|A0A1V0FWJ9_POEFR	sp|B1P1F5|JZT32_CHIGU	sp|W4VS49|ICK5_TRILK	sp|B1P1F5|JZT32_CHIGU	sp|W4VS49|ICK5_TRILK		sp|B1P1F5|JZT32_CHIGU	sp|W4VS49|ICK5_TRILK	sp|P0CH51|JZ521_CHIGU	16496	73	VISFAREVDESSMNEEGLPARLKAMGEVFRGVDKEGCRKMFGGCDKDSDCCPYLGCKNKWPYYCAWDGTVGK*
neurotoxin 10	NODE_70163_length_315_cov_248161.515385_g61520_i0	NODE_70163_length_315_cov_248161.515385_g61520_i0.p1	1	5	0.999286	IPR011696	Huwentoxin-1 family	sp|P0CH51|JZ521_CHIGU	sp|P0CH51|JZ521_CHIGU	sp|B1P1F5|JZT32_CHIGU	sp|W4VS49|ICK5_TRILK	sp|P0CH51|JZ521_CHIGU	tr|A0A482ZCT4|A0A482ZCT4_CORTR	tr|M5B4R0|M5B4R0_GRARO	tr|A0A1V0FWJ9|A0A1V0FWJ9_POEFR	sp|B1P1F5|JZT32_CHIGU	sp|W4VS49|ICK5_TRILK	sp|B1P1F5|JZT32_CHIGU	sp|W4VS49|ICK5_TRILK		sp|B1P1F5|JZT32_CHIGU	sp|W4VS49|ICK5_TRILK	sp|P0CH51|JZ521_CHIGU	16844	73	VISFAREVDESSMNEEGLLAMLKAMGEVFRGVDKEGCRKMFGGCDKDSDCCPYLGCKNKWPYYCAWDGTVGK*
neurotoxin 10	NODE_73266_length_304_cov_622666.787149_g64623_i0	NODE_73266_length_304_cov_622666.787149_g64623_i0.p1	1	3	0.832661	IPR011696	Huwentoxin-1 family	sp|P0CH51|JZ521_CHIGU	sp|P0CH51|JZ521_CHIGU	sp|B1P1F5|JZT32_CHIGU	sp|W4VS49|ICK5_TRILK	sp|P0CH51|JZ521_CHIGU	tr|A0A482ZCT4|A0A482ZCT4_CORTR	tr|A0A482ZCT4|A0A482ZCT4_CORTR	tr|A0A1V0FWX3|A0A1V0FWX3_POEFR	sp|B1P1F5|JZT32_CHIGU	sp|W4VS49|ICK5_TRILK	sp|B1P1F5|JZT32_CHIGU	sp|W4VS49|ICK5_TRILK		sp|B1P1F5|JZT32_CHIGU	sp|W4VS49|ICK5_TRILK	sp|P0CH51|JZ521_CHIGU	7758	69	AREVDESSMNEEGLPAMLKATGEVFRGVDKEGCTKMFGGCKHDSECCLHLGCKNKWPYYCAWNGTVGK*
neurotoxin 10	NODE_73267_length_304_cov_454903.132530_g64624_i0	NODE_73267_length_304_cov_454903.132530_g64624_i0.p1	1	3	0.8317	IPR011696	Huwentoxin-1 family	sp|P0CH51|JZ521_CHIGU	sp|P0CH51|JZ521_CHIGU	sp|B1P1F5|JZT32_CHIGU	sp|W4VS49|ICK5_TRILK	sp|P0CH51|JZ521_CHIGU	tr|A0A482ZCT4|A0A482ZCT4_CORTR	tr|A0A482ZCT4|A0A482ZCT4_CORTR	tr|A0A1V0FWX3|A0A1V0FWX3_POEFR	sp|B1P1F5|JZT32_CHIGU	sp|W4VS49|ICK5_TRILK	sp|B1P1F5|JZT32_CHIGU	sp|W4VS49|ICK5_TRILK		sp|B1P1F5|JZT32_CHIGU	sp|W4VS49|ICK5_TRILK	sp|P0CH51|JZ521_CHIGU	4363	69	AREVDESSMNEEGLPAMLKATGEVFRGVDKKGCTKMFGGCKHDSECCLHLGCKNKWPYYCAWDGTVGK*
neurotoxin 10	NODE_73268_length_304_cov_427860.634538_g64625_i0	NODE_73268_length_304_cov_427860.634538_g64625_i0.p1	1	3	0.822349	IPR011696	Huwentoxin-1 family	sp|P0CH51|JZ521_CHIGU	sp|P0CH51|JZ521_CHIGU	sp|B1P1F5|JZT32_CHIGU	sp|W4VS49|ICK5_TRILK	sp|P0CH51|JZ521_CHIGU	tr|A0A482ZCT4|A0A482ZCT4_CORTR	tr|A0A482ZCT4|A0A482ZCT4_CORTR	tr|A0A1V0FWX3|A0A1V0FWX3_POEFR	sp|B1P1F5|JZT32_CHIGU	sp|W4VS49|ICK5_TRILK	sp|B1P1F5|JZT32_CHIGU	sp|W4VS49|ICK5_TRILK		sp|B1P1F5|JZT32_CHIGU	sp|W4VS49|ICK5_TRILK	sp|P0CH51|JZ521_CHIGU	1568	69	AREVDESSMNEEGLPAMLKATGEVFRGVDKEGCTKMFGGCKHYSECCLHLGCKNKWPYYCAWDGTVGK*
neurotoxin 10	NODE_73560_length_303_cov_249587.431452_g64917_i0	NODE_73560_length_303_cov_249587.431452_g64917_i0.p1	1	3	0.832398	IPR011696	Huwentoxin-1 family	sp|P0CH51|JZ521_CHIGU	sp|P0CH51|JZ521_CHIGU	sp|B1P1F5|JZT32_CHIGU	sp|B1P1F5|JZT32_CHIGU	sp|P0CH51|JZ521_CHIGU	tr|A0A482ZCT4|A0A482ZCT4_CORTR	tr|A0A482ZCT4|A0A482ZCT4_CORTR	tr|A0A1V0FWJ9|A0A1V0FWJ9_POEFR	sp|B1P1F5|JZT32_CHIGU	sp|B1P1F5|JZT32_CHIGU	sp|B1P1F5|JZT32_CHIGU	sp|B1P1F5|JZT32_CHIGU		sp|B1P1F5|JZT32_CHIGU	sp|B1P1F5|JZT32_CHIGU	sp|P0CH51|JZ521_CHIGU	14542	49	MGEVFRGVDKEGCRKMFGGCDKDSDCCPYLGCKNKWPYYCAWDGTVGK*
neurotoxin 10	NODErc_1578_length_4862_cov_66133.886832_g889_i0	NODErc_1578_length_4862_cov_66133.886832_g889_i0.p3	1	28	0.999835	IPR011696	Huwentoxin-1 family	sp|P0CH51|JZ521_CHIGU	sp|P0CH51|JZ521_CHIGU	sp|W4VS49|ICK5_TRILK	sp|B1P1H9|JZT60_CHIGU	sp|P0CH51|JZ521_CHIGU	tr|M5B4R0|M5B4R0_GRARO	tr|M5B4R0|M5B4R0_GRARO	tr|A0A1V0FWX3|A0A1V0FWX3_POEFR	sp|W4VS49|ICK5_TRILK	sp|B1P1H9|JZT60_CHIGU	sp|W4VS49|ICK5_TRILK	sp|B1P1H9|JZT60_CHIGU		sp|W4VS49|ICK5_TRILK	sp|B1P1H9|JZT60_CHIGU	sp|P0CH51|JZ521_CHIGU	41374	90	YCKAIGRMRTQVFVAILVLAALAVISFAREVDESSMNEEGLPAMLKAMGEVFRGVDKEGCRKMFGGCDKDSDCCPYLGCKNKWPYYCAC*
neurotoxin 10	NODErc_26924_length_842_cov_496611.072427_g18810_i0	NODErc_26924_length_842_cov_496611.072427_g18810_i0.p2	1	28	0.999856	IPR011696	Huwentoxin-1 family	sp|P0CH51|JZ521_CHIGU	sp|P0CH51|JZ521_CHIGU	sp|W4VS49|ICK5_TRILK	sp|B1P1H9|JZT60_CHIGU	sp|P0CH51|JZ521_CHIGU	tr|M5B4R0|M5B4R0_GRARO	tr|A0A482Z827|A0A482Z827_9ARAC	tr|A0A1V0FWX3|A0A1V0FWX3_POEFR	sp|W4VS49|ICK5_TRILK	sp|B1P1H9|JZT60_CHIGU	sp|W4VS49|ICK5_TRILK	sp|B1P1H9|JZT60_CHIGU		sp|W4VS49|ICK5_TRILK	sp|B1P1H9|JZT60_CHIGU	sp|P0CH51|JZ521_CHIGU	27741	93	YCKAIGRMRTQVFVAILVLAALAVISFAREVDESSMNEEGLPAMLKATGEVFRGVDKEGCTKMFGGCKHDSECCLHLGCKNKWPYYCAWVDA*
neurotoxin 10	NODErc_28782_length_783_cov_472223.460165_g20466_i0	NODErc_28782_length_783_cov_472223.460165_g20466_i0.p1	1	21	0.999817	IPR011696	Huwentoxin-1 family	sp|P0CH51|JZ521_CHIGU	sp|P0CH51|JZ521_CHIGU	sp|B1P1F5|JZT32_CHIGU	sp|W4VS49|ICK5_TRILK	sp|P0CH51|JZ521_CHIGU	tr|A0A482ZCT4|A0A482ZCT4_CORTR	tr|M5B4R0|M5B4R0_GRARO	tr|A0A1V0FWJ9|A0A1V0FWJ9_POEFR	sp|B1P1F5|JZT32_CHIGU	sp|W4VS49|ICK5_TRILK	sp|B1P1F5|JZT32_CHIGU	sp|W4VS49|ICK5_TRILK		sp|B1P1F5|JZT32_CHIGU	sp|W4VS49|ICK5_TRILK	sp|P0CH51|JZ521_CHIGU	149270	89	MRTQVFVAILVLAALAVISFAREVDESSMNEEGSLAMLKAMGEVFRGVDKEGCRKMFGGCDKDSDCCPYLGCKNKWPYYCAWDGTVGK*
neurotoxin 10	NODErc_29729_length_755_cov_608431.997143_g21322_i0 NODErc_29730_length_755_cov_607979.328571_g21323_i0 NODErc_41110_length_527_cov_926296.004237_g32124_i0	NODErc_29729_length_755_cov_608431.997143_g21322_i0.p1 NODErc_29730_length_755_cov_607979.328571_g21323_i0.p1 NODErc_41110_length_527_cov_926296.004237_g32124_i0.p1	1	28	0.999856	IPR011696	Huwentoxin-1 family	sp|P0CH51|JZ521_CHIGU	sp|P0CH51|JZ521_CHIGU	sp|B1P1F5|JZT32_CHIGU	sp|B1P1H9|JZT60_CHIGU	sp|P0CH51|JZ521_CHIGU	tr|M5B4R0|M5B4R0_GRARO	tr|M5B4R0|M5B4R0_GRARO	tr|A0A1V0FWX3|A0A1V0FWX3_POEFR	sp|B1P1F5|JZT32_CHIGU	sp|B1P1H9|JZT60_CHIGU	sp|B1P1F5|JZT32_CHIGU	sp|B1P1H9|JZT60_CHIGU		sp|B1P1F5|JZT32_CHIGU	sp|B1P1H9|JZT60_CHIGU	sp|P0CH51|JZ521_CHIGU	249765	96	YCKAIGRMRTQVFVAILVLAALAVISFAREVDESSMNEEGLPAMLKATGEVFRGVDKEGCTKMFGGCKHDSECCLHLGCKNKWPYYCAWDGTVGK*
neurotoxin 10	NODErc_30694_length_730_cov_239256.093333_g335_i5 NODE_24263_length_938_cov_179345.590034_g17000_i0 NODErc_43940_length_491_cov_1090946.438073_g34925_i0 NODErc_41749_length_519_cov_1070156.004310_g32755_i0	NODErc_30694_length_730_cov_239256.093333_g335_i5.p1 NODE_24263_length_938_cov_179345.590034_g17000_i0.p1 NODErc_43940_length_491_cov_1090946.438073_g34925_i0.p3 NODErc_41749_length_519_cov_1070156.004310_g32755_i0.p3	1	3	0.785404	IPR011696	Huwentoxin-1 family	sp|P0CH51|JZ521_CHIGU	sp|P0CH51|JZ521_CHIGU	sp|B1P1F5|JZT32_CHIGU	sp|D2Y2H6|H12A2_CYRHA	sp|P0CH51|JZ521_CHIGU	tr|A0A482ZCT4|A0A482ZCT4_CORTR	tr|A0A482ZCT4|A0A482ZCT4_CORTR	tr|A0A1V0FWX3|A0A1V0FWX3_POEFR	sp|B1P1F5|JZT32_CHIGU	sp|D2Y2H6|H12A2_CYRHA	sp|B1P1F5|JZT32_CHIGU	sp|D2Y2H6|H12A2_CYRHA		sp|B1P1F5|JZT32_CHIGU	sp|D2Y2H6|H12A2_CYRHA	sp|P0CH51|JZ521_CHIGU	1199724	61	MNEEGLPAMLKATGEVFRGVDKEGCTKMFGGCKHDSECCLHLGCKNKWPYYCAWDGTVGK*
neurotoxin 10	NODErc_34255_length_646_cov_714690.006768_g25496_i0	NODErc_34255_length_646_cov_714690.006768_g25496_i0.p1	1	21	0.999822	IPR011696	Huwentoxin-1 family	sp|P0CH51|JZ521_CHIGU	sp|P0CH51|JZ521_CHIGU	sp|B1P1F5|JZT32_CHIGU	sp|W4VS49|ICK5_TRILK	sp|P0CH51|JZ521_CHIGU	tr|M5B4R0|M5B4R0_GRARO	tr|M5B4R0|M5B4R0_GRARO	tr|A0A1V0FWX3|A0A1V0FWX3_POEFR	sp|B1P1F5|JZT32_CHIGU	sp|W4VS49|ICK5_TRILK	sp|B1P1F5|JZT32_CHIGU	sp|W4VS49|ICK5_TRILK		sp|B1P1F5|JZT32_CHIGU	sp|W4VS49|ICK5_TRILK	sp|P0CH51|JZ521_CHIGU	174604	89	MRTQVFVAILVLAALAVISFAREVDESSMNEEGLPAMLKATGEVFRGVDKEGCTKMFGGCKHDSECCLHLGCKNKWPYYCAWDGTVGK*
neurotoxin 10	NODErc_38234_length_571_cov_981640.350775_g29308_i0	NODErc_38234_length_571_cov_981640.350775_g29308_i0.p1	1	28	0.999856	IPR011696	Huwentoxin-1 family	sp|P0CH51|JZ521_CHIGU	sp|P0CH51|JZ521_CHIGU	sp|W4VS49|ICK5_TRILK	sp|B1P1H9|JZT60_CHIGU	sp|P0CH51|JZ521_CHIGU	tr|M5B4R0|M5B4R0_GRARO	tr|M5B4R0|M5B4R0_GRARO	tr|A0A1V0FWX3|A0A1V0FWX3_POEFR	sp|W4VS49|ICK5_TRILK	sp|B1P1H9|JZT60_CHIGU	sp|W4VS49|ICK5_TRILK	sp|B1P1H9|JZT60_CHIGU		sp|W4VS49|ICK5_TRILK	sp|B1P1H9|JZT60_CHIGU	sp|P0CH51|JZ521_CHIGU	49518	93	YCKAIGRMRTQVFVAILVLAALAVISFAREVDESSMNEEGLPAMLKATGEVFRGVDKEGCTKMFGGCKHDSECCLHLGCKNEWPYYCAWDAP*
neurotoxin 10	NODErc_41111_length_527_cov_770737.722458_g32125_i0	NODErc_41111_length_527_cov_770737.722458_g32125_i0.p1	1	28	0.999854	IPR011696	Huwentoxin-1 family	sp|P0CH51|JZ521_CHIGU	sp|P0CH51|JZ521_CHIGU	sp|B1P1F5|JZT32_CHIGU	sp|B1P1H9|JZT60_CHIGU	sp|P0CH51|JZ521_CHIGU	tr|M5B4R0|M5B4R0_GRARO	tr|M5B4R0|M5B4R0_GRARO	tr|A0A1V0FWJ5|A0A1V0FWJ5_POEFR	sp|W4VS49|ICK5_TRILK	sp|B1P1H9|JZT60_CHIGU	sp|B1P1F5|JZT32_CHIGU	sp|B1P1H9|JZT60_CHIGU		sp|W4VS49|ICK5_TRILK	sp|B1P1H9|JZT60_CHIGU	sp|P0CH51|JZ521_CHIGU	24319	96	YCKAIGRMRTQVFVAILVLAALAVISFAREVDESSMNEEGSLAVLKATGEVFRGVDKEGCTKMFGGCKHDSECCLHLGCKNKWPYYCAWDGTVGK*
neurotoxin 10	NODErc_47530_length_452_cov_984464.614610_g38496_i0	NODErc_47530_length_452_cov_984464.614610_g38496_i0.p1	1	28	0.999856	IPR011696	Huwentoxin-1 family	sp|P0CH51|JZ521_CHIGU	sp|P0CH51|JZ521_CHIGU	sp|W4VS49|ICK5_TRILK	sp|D2Y2A4|H13C1_CYRHA	sp|P0CH51|JZ521_CHIGU	tr|M5B4R0|M5B4R0_GRARO	tr|M5B4R0|M5B4R0_GRARO	tr|A0A1V0FWX3|A0A1V0FWX3_POEFR	sp|W4VS49|ICK5_TRILK	sp|D2Y2A4|H13C1_CYRHA	sp|W4VS49|ICK5_TRILK	sp|D2Y2A4|H13C1_CYRHA		sp|W4VS49|ICK5_TRILK	sp|D2Y2A4|H13C1_CYRHA	sp|P0CH51|JZ521_CHIGU	25844	105	YCKAIGRMRTQVFVAILVLAALAVISFAREVDESSMNEEGLPAMLKATGEVFRGVDKEGCTKMFGGCKHDSECCLHLGCKNKWPYYCAWAMPSLVVVWSSMFVQ*
neurotoxin 10	NODErc_48622_length_441_cov_980788.191710_g39585_i0	NODErc_48622_length_441_cov_980788.191710_g39585_i0.p1	1	28	0.999856	IPR011696	Huwentoxin-1 family	sp|P0CH51|JZ521_CHIGU	sp|P0CH51|JZ521_CHIGU	sp|W4VS49|ICK5_TRILK	sp|B1P1H9|JZT60_CHIGU	sp|P0CH51|JZ521_CHIGU	tr|M5B4R0|M5B4R0_GRARO	tr|M5B4R0|M5B4R0_GRARO	tr|A0A1V0FWX3|A0A1V0FWX3_POEFR	sp|W4VS49|ICK5_TRILK	sp|B1P1H9|JZT60_CHIGU	sp|W4VS49|ICK5_TRILK	sp|B1P1H9|JZT60_CHIGU		sp|W4VS49|ICK5_TRILK	sp|B1P1H9|JZT60_CHIGU	sp|P0CH51|JZ521_CHIGU	23866	86	YCKAIGRMRTQVFVAILVLAALAVISFAREVDESSMNEEGLPAMLKATGEVFRGVDKEGCTKMFGGCKHDSECCLHLGCKNKWPY*
neurotoxin 10	NODErc_56759_length_378_cov_999371.520124_g47712_i0	NODErc_56759_length_378_cov_999371.520124_g47712_i0.p2	1	28	0.999835	IPR011696	Huwentoxin-1 family	sp|P0CH51|JZ521_CHIGU	sp|P0CH51|JZ521_CHIGU	sp|B1P1F5|JZT32_CHIGU	sp|B1P1G1|JZ38D_CHIGU	sp|P0CH51|JZ521_CHIGU	tr|M5B4R0|M5B4R0_GRARO	tr|A0A4Q8K0X1|A0A4Q8K0X1_9ARAC	tr|A0A1V0FWJ9|A0A1V0FWJ9_POEFR	sp|B1P1F5|JZT32_CHIGU	sp|B1P1G1|JZ38D_CHIGU	sp|B1P1F5|JZT32_CHIGU	sp|B1P1G1|JZ38D_CHIGU		sp|B1P1F5|JZT32_CHIGU	sp|B1P1G1|JZ38D_CHIGU	sp|P0CH51|JZ521_CHIGU	65246	100	YCKAIGRMRTQVFVAILVLAALAVISFAREVDESSMNEEGLPAMLKAMGEVFRGVDKEGCRKMFGGCDKDSDCCPYLGCKNKWPYYCAWDGTVDGLWTK*
neurotoxin 10	NODErc_60046_length_359_cov_1049777.799342_g50998_i0	NODErc_60046_length_359_cov_1049777.799342_g50998_i0.p1	1	28	0.999835	IPR011696	Huwentoxin-1 family	sp|P0CH51|JZ521_CHIGU	sp|P0CH51|JZ521_CHIGU	sp|W4VS49|ICK5_TRILK	sp|B1P1H9|JZT60_CHIGU	sp|P0CH51|JZ521_CHIGU	tr|M5B4R0|M5B4R0_GRARO	tr|M5B4R0|M5B4R0_GRARO	tr|A0A1V0FWX3|A0A1V0FWX3_POEFR	sp|B1P1F5|JZT32_CHIGU	sp|B1P1H9|JZT60_CHIGU	sp|B1P1F5|JZT32_CHIGU	sp|B1P1H9|JZT60_CHIGU		sp|B1P1F5|JZT32_CHIGU	sp|B1P1H9|JZT60_CHIGU	sp|P0CH51|JZ521_CHIGU	47737	103	YCKAIGRMRTQVFVAILVLAALAVISFAREVDESSMNEEGLPAMLKAMGEVFRGVDKEGCRKMFGGCDKDSDCCPYLGCKNKWPYYCAWETDEKVTQLMLMA*
neurotoxin 10	TRINITY_DN3645_c0_g2_i1	TRINITY_DN3645_c0_g2_i1.p1	1	3	0.832906	IPR011696	Huwentoxin-1 family	sp|P0CH51|JZ521_CHIGU	sp|P0CH51|JZ521_CHIGU	sp|B1P1F5|JZT32_CHIGU	sp|B1P1F5|JZT32_CHIGU	sp|P0CH51|JZ521_CHIGU	tr|A0A482ZCT4|A0A482ZCT4_CORTR	tr|A0A482ZCT4|A0A482ZCT4_CORTR	tr|A0A1V0FWJ9|A0A1V0FWJ9_POEFR	sp|B1P1F5|JZT32_CHIGU	sp|B1P1F5|JZT32_CHIGU	sp|B1P1F5|JZT32_CHIGU	sp|B1P1F5|JZT32_CHIGU		sp|B1P1F5|JZT32_CHIGU	sp|B1P1F5|JZT32_CHIGU	sp|P0CH51|JZ521_CHIGU	40734	69	AREVDESSMNEEGLPAMLKAMGEVFRGVDKEGCRKMFGGCDKDSDCCPYLGCKNKWPYYCAWDGTVGK*
neurotoxin 10	TRINITY_DN47_c1_g1_i25 TRINITY_DN47_c1_g1_i14 TRINITY_DN47_c1_g1_i15	TRINITY_DN47_c1_g1_i25.p1 TRINITY_DN47_c1_g1_i14.p1 TRINITY_DN47_c1_g1_i15.p2	1	3	0.797222	IPR011696	Huwentoxin-1 family	sp|P0CH51|JZ521_CHIGU	sp|P0CH51|JZ521_CHIGU	sp|B1P1F5|JZT32_CHIGU	sp|B1P1F5|JZT32_CHIGU	sp|P0CH51|JZ521_CHIGU	tr|A0A482ZCT4|A0A482ZCT4_CORTR	tr|M5B4R0|M5B4R0_GRARO	tr|A0A1V0FWX3|A0A1V0FWX3_POEFR	sp|B1P1F5|JZT32_CHIGU	sp|B1P1F5|JZT32_CHIGU	sp|B1P1F5|JZT32_CHIGU	sp|B1P1F5|JZT32_CHIGU		sp|B1P1F5|JZT32_CHIGU	sp|B1P1F5|JZT32_CHIGU	sp|P0CH51|JZ521_CHIGU	76492	65	DESSMNEEGLPAMLKATGEVFRGVDKEGCTKMFGGCKHDSECCLHLGCKNKWPYYCAWDGTVGK*
neurotoxin 10	TRINITY_DN47_c1_g1_i27	TRINITY_DN47_c1_g1_i27.p1	1	3	0.588421	IPR011696	Huwentoxin-1 family	sp|P0CH51|JZ521_CHIGU	sp|P0CH51|JZ521_CHIGU	sp|B1P1F5|JZT32_CHIGU	sp|B1P1G1|JZ38D_CHIGU	sp|P0CH51|JZ521_CHIGU	tr|A0A482ZCT4|A0A482ZCT4_CORTR	tr|A0A482ZCT4|A0A482ZCT4_CORTR	tr|A0A1V0FWX3|A0A1V0FWX3_POEFR	sp|B1P1F5|JZT32_CHIGU	sp|B1P1G1|JZ38D_CHIGU	sp|B1P1F5|JZT32_CHIGU	sp|B1P1G1|JZ38D_CHIGU		sp|B1P1F5|JZT32_CHIGU	sp|B1P1G1|JZ38D_CHIGU	sp|P0CH51|JZ521_CHIGU	20974	83	DESSMNEEGLPAMLKATGEVFRGVDKEGCTKMFGGCKHDSECCLHLGCKNKWPYYCAWDGTVGVLDLRSFVSTGINMQKHLF*
neurotoxin 10	TRINITY_DN47_c1_g1_i3 TRINITY_DN47_c1_g1_i1 TRINITY_DN47_c1_g1_i10	TRINITY_DN47_c1_g1_i3.p1 TRINITY_DN47_c1_g1_i1.p1 TRINITY_DN47_c1_g1_i10.p1	1	21	0.999828	IPR011696	Huwentoxin-1 family	sp|P0CH51|JZ521_CHIGU	sp|P0CH51|JZ521_CHIGU	sp|B1P1F5|JZT32_CHIGU	sp|W4VS49|ICK5_TRILK	sp|P0CH51|JZ521_CHIGU	tr|M5B4R0|M5B4R0_GRARO	tr|M5B4R0|M5B4R0_GRARO	tr|A0A1V0FWX3|A0A1V0FWX3_POEFR	sp|B1P1F5|JZT32_CHIGU	sp|W4VS49|ICK5_TRILK	sp|B1P1F5|JZT32_CHIGU	sp|W4VS49|ICK5_TRILK		sp|B1P1F5|JZT32_CHIGU	sp|W4VS49|ICK5_TRILK	sp|P0CH51|JZ521_CHIGU	176695	89	MRTPVFIAILVLAALAVISFAREVDESSMNEEGLPAMLKATGEVFRGVDKEGCTKMFGGCKHDSECCLHLGCKNKWPYYCAWDGTVGK*
neurotoxin 10	TRINITY_DN3358_c0_g2_i13 TRINITY_DN3358_c0_g2_i4 TRINITY_DN3358_c0_g2_i7	TRINITY_DN3358_c0_g2_i13.p1 TRINITY_DN3358_c0_g2_i4.p1 TRINITY_DN3358_c0_g2_i7.p1	1	19	0.999847	IPR011696, IPR013140	Huwentoxin-1 family, Huwentoxin, conserved site-1	sp|P0CH59|HN131_CYRHA	sp|P0CH59|HN131_CYRHA	sp|D2Y239|H9B02_CYRHA	sp|D2Y239|H9B02_CYRHA	sp|P0CH59|HN131_CYRHA	tr|H7CEK6|H7CEK6_GRARO	tr|H7CEK6|H7CEK6_GRARO	tr|A0A1V0FWS1|A0A1V0FWS1_POEFR	sp|D2Y239|H9B02_CYRHA	sp|D2Y239|H9B02_CYRHA	sp|D2Y239|H9B02_CYRHA	sp|D2Y239|H9B02_CYRHA		sp|D2Y239|H9B02_CYRHA	sp|D2Y239|H9B02_CYRHA	sp|P0CH59|HN131_CYRHA	27393	79	MKTLGLLLLLGLAVLYCSASELANKELVKEVLRAMVVQPEERECKYYLGSCTKDSHCCKYLQCHSVYEWCLWDGSFGK*
neurotoxin 10	TRINITY_DN3358_c0_g2_i16 NODE_8163_length_2255_cov_4067.542273_g344_i3 NODErc_1592_length_4844_cov_1950.678221_g897_i0 NODE_8473_length_2202_cov_4166.526782_g344_i4 NODErc_26695_length_850_cov_11487.010063_g18606_i0 NODE_26572_length_850_cov_11259.745912_g18958_i0 NODErc_32585_length_683_cov_14860.718153_g23937_i0 NODE_32415_length_683_cov_14567.675159_g24184_i0 NODE_34066_length_647_cov_15815.13…	TRINITY_DN3358_c0_g2_i16.p1 NODE_8163_length_2255_cov_4067.542273_g344_i3.p2 NODErc_1592_length_4844_cov_1950.678221_g897_i0.p8 NODE_8473_length_2202_cov_4166.526782_g344_i4.p2 NODErc_26695_length_850_cov_11487.010063_g18606_i0.p2 NODE_26572_length_850_cov_11259.745912_g18958_i0.p2 NODErc_32585_length_683_cov_14860.718153_g23937_i0.p1 NODE_32415_length_683_cov_14567.675159_g24184_i0.p1 NODE_34066…	1	19	0.999834	IPR013140, IPR011696	Huwentoxin, conserved site-1, Huwentoxin-1 family	sp|P0CH59|HN131_CYRHA	sp|P0CH59|HN131_CYRHA	sp|D2Y239|H9B02_CYRHA	sp|D2Y239|H9B02_CYRHA	sp|P0CH59|HN131_CYRHA	tr|H7CEK6|H7CEK6_GRARO	tr|H7CEK6|H7CEK6_GRARO	tr|A0A1V0FWS1|A0A1V0FWS1_POEFR	sp|D2Y239|H9B02_CYRHA	sp|D2Y239|H9B02_CYRHA	sp|D2Y239|H9B02_CYRHA	sp|D2Y239|H9B02_CYRHA		sp|D2Y239|H9B02_CYRHA	sp|D2Y239|H9B02_CYRHA	sp|P0CH59|HN131_CYRHA	67883	80	MKTLGLLLLLGLAVLYCSAASELANKELVKEVLRAMVVQPEERECKYYLGSCTKDSHCCKYLQCHSVYEWCLWDGSFGK*
neurotoxin 10	NODErc_37102_length_591_cov_9636.535448_g28207_i0 NODE_38422_length_566_cov_9926.729941_g29912_i0 TRINITY_DN731_c0_g1_i7 TRINITY_DN731_c0_g1_i3	NODErc_37102_length_591_cov_9636.535448_g28207_i0.p1 NODE_38422_length_566_cov_9926.729941_g29912_i0.p1 TRINITY_DN731_c0_g1_i7.p1 TRINITY_DN731_c0_g1_i3.p1	1	21	0.999839	IPR011696	Huwentoxin-1 family	sp|P0CH70|HN324_CYRHA	sp|P0CH70|HN324_CYRHA	sp|B1P1F5|JZT32_CHIGU	sp|B1P1G1|JZ38D_CHIGU	sp|P0CH70|HN324_CYRHA	tr|A0A4Q8K4M8|A0A4Q8K4M8_9ARAC	tr|A0A4Q8K0X1|A0A4Q8K0X1_9ARAC	tr|A0A1V0FWX3|A0A1V0FWX3_POEFR	sp|B1P1F5|JZT32_CHIGU	sp|B1P1G1|JZ38D_CHIGU	sp|B1P1F5|JZT32_CHIGU	sp|B1P1G1|JZ38D_CHIGU		sp|B1P1F5|JZT32_CHIGU	sp|B1P1G1|JZ38D_CHIGU	sp|P0CH70|HN324_CYRHA	40947	88	MKTSALVAIFSLAVLCVLATATETENRAIPSELISALAELSAMHQPQARDCTMLLGTCKEDATCCPHLGCNKRYGHCGWDGTFGRMD*
neurotoxin 10	TRINITY_DN119953_c0_g1_i1	TRINITY_DN119953_c0_g1_i1.p1	1	21	0.999818	IPR011696	Huwentoxin-1 family	sp|P0CH70|HN324_CYRHA	sp|P0CH70|HN324_CYRHA	sp|P0CH70|HN324_CYRHA	sp|B1P1G1|JZ38D_CHIGU	sp|P0CH70|HN324_CYRHA	tr|A0A4Q8K0X1|A0A4Q8K0X1_9ARAC	tr|A0A4Q8K0X1|A0A4Q8K0X1_9ARAC	tr|A0A1V0FWN0|A0A1V0FWN0_POEFR	sp|P0CH70|HN324_CYRHA	sp|B1P1G1|JZ38D_CHIGU	sp|P0CH70|HN324_CYRHA	sp|B1P1G1|JZ38D_CHIGU		sp|P0CH70|HN324_CYRHA	sp|B1P1G1|JZ38D_CHIGU	sp|P0CH70|HN324_CYRHA	39	79	MKIAVLLVLFSVGIIFALTSATTSEDQGVNAEFRNEENGTECKWLWGKCEEHKHCCKHLECLKRHGWCGWDWTFGRMD*
neurotoxin 10	TRINITY_DN49363_c0_g1_i1	TRINITY_DN49363_c0_g1_i1.p1	1	38	0.953666	IPR013140, IPR011696	Huwentoxin, conserved site-1, Huwentoxin-1 family	sp|P0CH72|HN423_CYRHA	sp|P0CH72|HN423_CYRHA	sp|D2Y240|H8A01_CYRHA	sp|D2Y240|H8A01_CYRHA	sp|P0CH72|HN423_CYRHA	tr|B5U1J9|B5U1J9_CYRSC	tr|M5AWT1|M5AWT1_GRARO	tr|B5U1J9|B5U1J9_CYRSC	sp|D2Y240|H8A01_CYRHA	sp|D2Y240|H8A01_CYRHA	sp|D2Y240|H8A01_CYRHA	sp|D2Y240|H8A01_CYRHA		sp|D2Y240|H8A01_CYRHA	sp|D2Y240|H8A01_CYRHA	sp|P0CH72|HN423_CYRHA	5	102	FSTLLSEDSWFSVSIVNMKPSMFLTFAGLVLLFVVCYASESEEKEFPKEPLSSIFAVDNDFKEEKRDCAGFMRECKEKLCCSGYVCSSRWKWCVYPSPFRR*
neurotoxin 10	NODE_13402_length_1605_cov_43935.136129_g8640_i0 NODErc_7860_length_2346_cov_30729.573549_g4594_i0	NODE_13402_length_1605_cov_43935.136129_g8640_i0.p7 NODErc_7860_length_2346_cov_30729.573549_g4594_i0.p12	1	21	0.999707			sp|P0DM67|TX3_SELPU	sp|P0DM67|TX3_SELPU	sp|P60590|WGRTX_GRARO	sp|P60590|WGRTX_GRARO	sp|P60590|WGRTX_GRARO	tr|M5B4R0|M5B4R0_GRARO	tr|A0A4Q8K3D6|A0A4Q8K3D6_9ARAC	tr|M5AXL3|M5AXL3_GRARO	sp|P60590|WGRTX_GRARO	sp|P60590|WGRTX_GRARO	sp|P60590|WGRTX_GRARO	sp|P60590|WGRTX_GRARO		sp|P60590|WGRTX_GRARO	sp|P60590|WGRTX_GRARO	sp|P0DM67|TX3_SELPU	47294	47	MKTQILIAILGLAVLSVLSYGSEVDEAVLREELFEVLTAVDEPQER*
neurotoxin 10	NODE_21916_length_1042_cov_146576.916920_g8640_i1 NODE_21917_length_1042_cov_107796.111449_g8640_i2 NODE_25296_length_898_cov_223544.024911_g17869_i0 NODErc_22600_length_1018_cov_151633.336449_g4594_i6 NODE_25877_length_875_cov_209301.982927_g18359_i0 NODE_29315_length_763_cov_195321.163842_g21372_i0 NODE_598_length_6414_cov_21775.159459_g319_i1 NODE_31202_length_713_cov_210067.855623_g23074_i0 N…	NODE_21916_length_1042_cov_146576.916920_g8640_i1.p2 NODE_21917_length_1042_cov_107796.111449_g8640_i2.p2 NODE_25296_length_898_cov_223544.024911_g17869_i0.p2 NODErc_22600_length_1018_cov_151633.336449_g4594_i6.p2 NODE_25877_length_875_cov_209301.982927_g18359_i0.p2 NODE_29315_length_763_cov_195321.163842_g21372_i0.p2 NODE_598_length_6414_cov_21775.159459_g319_i1.p4 NODE_31202_length_713_cov_2100…	1	21	0.999817	IPR011696	Huwentoxin-1 family	sp|P0DM67|TX3_SELPU	sp|P0DM67|TX3_SELPU	sp|P60590|WGRTX_GRARO	sp|P60590|WGRTX_GRARO	sp|P60590|WGRTX_GRARO	tr|A0A4Q8K4N2|A0A4Q8K4N2_9ARAC	tr|M5AXL3|M5AXL3_GRARO	tr|M5AXL3|M5AXL3_GRARO	sp|P60590|WGRTX_GRARO	sp|P60590|WGRTX_GRARO	sp|P60590|WGRTX_GRARO	sp|P60590|WGRTX_GRARO		sp|P60590|WGRTX_GRARO	sp|P60590|WGRTX_GRARO	sp|P0DM67|TX3_SELPU	1013016	84	MKTQILIAILGLAVLSVLSYGSEVDEAVLREELFEVLTAVDEPQERDCRQFWGDCKHDWDCCKHLSCKRKWPNICLWDGTFTK*
neurotoxin 10	NODE_42111_length_514_cov_236974.562092_g33530_i0	NODE_42111_length_514_cov_236974.562092_g33530_i0.p2	1	21	0.999828	IPR011696	Huwentoxin-1 family	sp|P0DM67|TX3_SELPU	sp|P0DM67|TX3_SELPU	sp|P60590|WGRTX_GRARO	sp|P60590|WGRTX_GRARO	sp|P60590|WGRTX_GRARO	tr|A0A4Q8K4N2|A0A4Q8K4N2_9ARAC	tr|M5AXL3|M5AXL3_GRARO	tr|M5AXL3|M5AXL3_GRARO	sp|P60590|WGRTX_GRARO	sp|P60590|WGRTX_GRARO	sp|P60590|WGRTX_GRARO	sp|P60590|WGRTX_GRARO		sp|P60590|WGRTX_GRARO	sp|P60590|WGRTX_GRARO	sp|P0DM67|TX3_SELPU	30140	84	MKTQILIAILGLAVLSVLSYGSEVDETVLREELFEVLTAVDEPQERDCRQFWGDCKHDWDCCKHLSCKRKWPNICLWDGTFTK*
neurotoxin 10	NODE_42112_length_514_cov_236808.150327_g33531_i0	NODE_42112_length_514_cov_236808.150327_g33531_i0.p2	1	21	0.999832	IPR011696	Huwentoxin-1 family	sp|P0DM67|TX3_SELPU	sp|P0DM67|TX3_SELPU	sp|P60590|WGRTX_GRARO	sp|P60590|WGRTX_GRARO	sp|P60590|WGRTX_GRARO	tr|A0A4Q8K4N2|A0A4Q8K4N2_9ARAC	tr|M5AXL3|M5AXL3_GRARO	tr|M5AXL3|M5AXL3_GRARO	sp|P60590|WGRTX_GRARO	sp|P60590|WGRTX_GRARO	sp|P60590|WGRTX_GRARO	sp|P60590|WGRTX_GRARO		sp|P60590|WGRTX_GRARO	sp|P60590|WGRTX_GRARO	sp|P0DM67|TX3_SELPU	29871	84	MKTQILIAILGLAVLSVLSYGSEVDEVVLREELFEVLTAVDEPQERDCRQFWGDCKHDWDCCKHLSCKRKWPNICLWDGTFTK*
neurotoxin 10	NODE_42113_length_514_cov_167175.718954_g33532_i0	NODE_42113_length_514_cov_167175.718954_g33532_i0.p2	1	21	0.999814	IPR011696	Huwentoxin-1 family	sp|P0DM67|TX3_SELPU	sp|P0DM67|TX3_SELPU	sp|P60590|WGRTX_GRARO	sp|P60590|WGRTX_GRARO	sp|P60590|WGRTX_GRARO	tr|A0A4Q8K4N2|A0A4Q8K4N2_9ARAC	tr|M5AXL3|M5AXL3_GRARO	tr|M5AXL3|M5AXL3_GRARO	sp|P60590|WGRTX_GRARO	sp|P60590|WGRTX_GRARO	sp|P60590|WGRTX_GRARO	sp|P60590|WGRTX_GRARO		sp|P60590|WGRTX_GRARO	sp|P60590|WGRTX_GRARO	sp|P0DM67|TX3_SELPU	16880	84	MKTQILIAILGLAVLSVLSYGSEVDEVVLCEELFEVLTAGDEPQERDCRQFWGDCKHDWDCCKHLSCKRKWPNICLWDGTFTK*
neurotoxin 10	NODE_50218_length_428_cov_178000.680965_g41580_i0 NODErc_52954_length_404_cov_191931.673352_g43908_i0	NODE_50218_length_428_cov_178000.680965_g41580_i0.p2 NODErc_52954_length_404_cov_191931.673352_g43908_i0.p2	1	21	0.999828			sp|P0DM67|TX3_SELPU	sp|P0DM67|TX3_SELPU	sp|P60590|WGRTX_GRARO	sp|P60590|WGRTX_GRARO	sp|P60590|WGRTX_GRARO				sp|P60590|WGRTX_GRARO	sp|W4VRV4|ICK1_TRILK	sp|P60590|WGRTX_GRARO	sp|W4VRV4|ICK1_TRILK		sp|P60590|WGRTX_GRARO	sp|W4VRV4|ICK1_TRILK	sp|P0DM67|TX3_SELPU	13045	75	MKTQILIAILGLAVLSVLSYGSEVDEAEIADSSGEIASTTGIAASTCHARGSGQTYVYGTEPSQNENFCGRYIS*
neurotoxin 10	NODErc_50265_length_426_cov_9323.016173_g41222_i0 NODErc_50493_length_424_cov_9370.444444_g41450_i0 TRINITY_DN268070_c0_g1_i1	NODErc_50265_length_426_cov_9323.016173_g41222_i0.p6 NODErc_50493_length_424_cov_9370.444444_g41450_i0.p6 TRINITY_DN268070_c0_g1_i1.p3	1	21	0.827589			sp|P0DM67|TX3_SELPU	sp|P0DM67|TX3_SELPU	sp|P60590|WGRTX_GRARO	sp|P60590|WGRTX_GRARO	sp|P60590|WGRTX_GRARO				sp|P60590|WGRTX_GRARO	sp|P60590|WGRTX_GRARO	sp|P60590|WGRTX_GRARO	sp|P60590|WGRTX_GRARO		sp|P60590|WGRTX_GRARO	sp|P60590|WGRTX_GRARO	sp|P0DM67|TX3_SELPU	343	36	MKTQILIALLGLAVLSVFSYGSEVDESSVKNSLKY*
neurotoxin 10	NODErc_61744_length_350_cov_417262.664407_g52696_i0	NODErc_61744_length_350_cov_417262.664407_g52696_i0.p2	1	21	0.999817	IPR011696	Huwentoxin-1 family	sp|P0DM67|TX3_SELPU	sp|P0DM67|TX3_SELPU	sp|P60590|WGRTX_GRARO	sp|P0DL58|HM1B_PHLSP	sp|P60590|WGRTX_GRARO	tr|A0A4Q8K4N2|A0A4Q8K4N2_9ARAC	tr|A0A4Q8K2L1|A0A4Q8K2L1_9ARAC	tr|M5AXL3|M5AXL3_GRARO	sp|P60590|WGRTX_GRARO	sp|B1P1G1|JZ38D_CHIGU	sp|P60590|WGRTX_GRARO	sp|B1P1G1|JZ38D_CHIGU		sp|P60590|WGRTX_GRARO	sp|B1P1G1|JZ38D_CHIGU	sp|P0DM67|TX3_SELPU	53562	89	MKTQILIAILGLAVLSVLSYGSEVDEAVLREELFEVLTAVDEPQERDCRQFWGDCKHDWDCCKHLSCKRKWPNICLWDGFVGRRRMRL*
neurotoxin 10	TRINITY_DN340_c0_g3_i1	TRINITY_DN340_c0_g3_i1.p2	1	21	0.999809	IPR011696	Huwentoxin-1 family	sp|P0DM67|TX3_SELPU	sp|P0DM67|TX3_SELPU	sp|P60590|WGRTX_GRARO	sp|P60590|WGRTX_GRARO	sp|P60590|WGRTX_GRARO	tr|A0A4Q8K4N2|A0A4Q8K4N2_9ARAC	tr|M5AXL3|M5AXL3_GRARO	tr|M5AXL3|M5AXL3_GRARO	sp|P60590|WGRTX_GRARO	sp|P60590|WGRTX_GRARO	sp|P60590|WGRTX_GRARO	sp|P60590|WGRTX_GRARO		sp|P60590|WGRTX_GRARO	sp|P60590|WGRTX_GRARO	sp|P0DM67|TX3_SELPU	86396	84	MKTQILIAILGLAVLSVLSYGSEVDEAVLREELFEVLTAVDEPQERDCRQFWGDCKHDWDCCKHLSCRRKSPKICLWDGTFTK*
neurotoxin 10	NODE_11711_length_1775_cov_2384.951744_g5826_i1 NODErc_14546_length_1539_cov_2139.189353_g6323_i2 TRINITY_DN4316_c0_g1_i9 NODErc_13261_length_1654_cov_2616.792996_g6323_i1 NODE_12941_length_1646_cov_2680.866750_g5826_i3 NODErc_10586_length_1939_cov_1990.083333_g6323_i0 NODE_12803_length_1660_cov_1935.880997_g5826_i2 TRINITY_DN4316_c0_g1_i18 NODE_9414_length_2060_cov_1832.380050_g5826_i0	NODE_11711_length_1775_cov_2384.951744_g5826_i1.p3 NODErc_14546_length_1539_cov_2139.189353_g6323_i2.p2 TRINITY_DN4316_c0_g1_i9.p2 NODErc_13261_length_1654_cov_2616.792996_g6323_i1.p2 NODE_12941_length_1646_cov_2680.866750_g5826_i3.p4 NODErc_10586_length_1939_cov_1990.083333_g6323_i0.p2 NODE_12803_length_1660_cov_1935.880997_g5826_i2.p3 TRINITY_DN4316_c0_g1_i18.p2 NODE_9414_length_2060_cov_1832.3…	1	21	0.999784	IPR011696	Huwentoxin-1 family	sp|P0DOC5|TX1B_HETMC	sp|P0DOC5|TX1B_HETMC	sp|P56852|TXHN1_GRARO	sp|D2Y239|H9B02_CYRHA	sp|P0DOC5|TX1B_HETMC	tr|M5AYA8|M5AYA8_GRARO	tr|A0A4Q8K309|A0A4Q8K309_9ARAC	tr|H7CEK8|H7CEK8_GRARO	sp|P56852|TXHN1_GRARO	sp|D2Y239|H9B02_CYRHA	sp|P56852|TXHN1_GRARO	sp|D2Y239|H9B02_CYRHA		sp|P56852|TXHN1_GRARO	sp|D2Y239|H9B02_CYRHA	sp|P0DOC5|TX1B_HETMC	39109	87	MKTLEFGAVLGISLLVVLCSASELEEKDASEELPRDTVGEILQERHEERACRWLFGKCKTTADCCKYLMCFAQTLFFCGWDPSNYK*
neurotoxin 10	NODErc_40821_length_531_cov_924.441176_g31841_i0	NODErc_40821_length_531_cov_924.441176_g31841_i0.p1	1	28	0.999818	IPR011696	Huwentoxin-1 family	sp|P0DOC5|TX1B_HETMC	sp|P0DOC5|TX1B_HETMC	sp|P56852|TXHN1_GRARO	sp|B1P1D9|JZ11F_CHIGU	sp|P0DOC5|TX1B_HETMC	tr|M5AYA8|M5AYA8_GRARO	tr|A0A4Q8K309|A0A4Q8K309_9ARAC	tr|A0A1V0FWJ9|A0A1V0FWJ9_POEFR	sp|P56852|TXHN1_GRARO	sp|B1P1D9|JZ11F_CHIGU	sp|P56852|TXHN1_GRARO	sp|B1P1D9|JZ11F_CHIGU		sp|P56852|TXHN1_GRARO	sp|B1P1D9|JZ11F_CHIGU	sp|P0DOC5|TX1B_HETMC	484	94	TPNEFDKMRTLGFGAVLAISLLLVLCFASELEDKDASEELLGDTVGEIVQERHEERACRWLFGKCKSNADCCKYLMCFTQSLLFCAWDPNNYK*
neurotoxin 10	TRINITY_DN4316_c0_g1_i3 TRINITY_DN4316_c0_g1_i13 NODE_19190_length_1186_cov_869.011494_g5826_i4	TRINITY_DN4316_c0_g1_i3.p2 TRINITY_DN4316_c0_g1_i13.p2 NODE_19190_length_1186_cov_869.011494_g5826_i4.p2	1	21	0.999808	IPR011696	Huwentoxin-1 family	sp|P0DOC5|TX1B_HETMC	sp|P0DOC5|TX1B_HETMC	sp|P56852|TXHN1_GRARO	sp|D2Y239|H9B02_CYRHA	sp|P0DOC5|TX1B_HETMC	tr|M5AYA8|M5AYA8_GRARO	tr|A0A4Q8K309|A0A4Q8K309_9ARAC	tr|A0A1V0FWJ9|A0A1V0FWJ9_POEFR	sp|P56852|TXHN1_GRARO	sp|D2Y239|H9B02_CYRHA	sp|P56852|TXHN1_GRARO	sp|D2Y239|H9B02_CYRHA		sp|P56852|TXHN1_GRARO	sp|D2Y239|H9B02_CYRHA	sp|P0DOC5|TX1B_HETMC	2670	87	MRTLGFGAVLAISLLLVLCFASELEDKDASEELLGDTVGEIVQERHEERACRWLFGKCKSNADCCKYLMCFTQSLLFCAWDPNNYK*
neurotoxin 10	TRINITY_DN4316_c0_g1_i7	TRINITY_DN4316_c0_g1_i7.p2	1	21	0.999805	IPR011696	Huwentoxin-1 family	sp|P0DOC5|TX1B_HETMC	sp|P0DOC5|TX1B_HETMC	sp|P56852|TXHN1_GRARO	sp|D2Y239|H9B02_CYRHA	sp|P0DOC5|TX1B_HETMC	tr|M5AYA8|M5AYA8_GRARO	tr|A0A4Q8K309|A0A4Q8K309_9ARAC	tr|A0A1V0FWJ9|A0A1V0FWJ9_POEFR	sp|P56852|TXHN1_GRARO	sp|D2Y239|H9B02_CYRHA	sp|P56852|TXHN1_GRARO	sp|D2Y239|H9B02_CYRHA		sp|P56852|TXHN1_GRARO	sp|D2Y239|H9B02_CYRHA	sp|P0DOC5|TX1B_HETMC	598	87	MKTLEFGAVLGISLLVVLCSASELEEKDASEELPRDTVGEILQERHEERACRWLFGKCKSNADCCKYLMCFTQSLLFCAWDPNNYK*
neurotoxin 10	NODErc_36492_length_602_cov_4776.402194_g27622_i0	NODErc_36492_length_602_cov_4776.402194_g27622_i0.p2	1	47	0.991558	IPR011696	Huwentoxin-1 family	sp|P0DP93|CCY1A_CHRCN	sp|P0DP93|CCY1A_CHRCN	sp|B1P1F2|JZT26_CHIGU	sp|B1P1H9|JZT60_CHIGU	sp|P0DP93|CCY1A_CHRCN	tr|M5AWT6|M5AWT6_GRARO	tr|M5AY85|M5AY85_GRARO	tr|M5AWT6|M5AWT6_GRARO	sp|B1P1F2|JZT26_CHIGU	sp|B1P1H9|JZT60_CHIGU	sp|B1P1F2|JZT26_CHIGU	sp|B1P1H9|JZT60_CHIGU		sp|B1P1F2|JZT26_CHIGU	sp|B1P1H9|JZT60_CHIGU	sp|P0DP93|CCY1A_CHRCN	11841	106	MDYLNSAKISVTTLFEVAWHPDCAEKMRISVLVAFFVVAAVSVLASANDERGSYAEVLSAIFHVEEPQERDCLGMFDSCNPDNDKCCESYKCNRKDKWCKYNMFG*
neurotoxin 10	TRINITY_DN5634_c0_g1_i1 NODE_36383_length_602_cov_4676.872029_g27962_i0	TRINITY_DN5634_c0_g1_i1.p2 NODE_36383_length_602_cov_4676.872029_g27962_i0.p2	1	47	0.991558	IPR011696	Huwentoxin-1 family	sp|P0DP93|CCY1A_CHRCN	sp|P0DP93|CCY1A_CHRCN	sp|B1P1F2|JZT26_CHIGU	sp|P0DJA9|TX15_GRARO	sp|P0DP93|CCY1A_CHRCN	tr|M5AWT6|M5AWT6_GRARO	tr|M5AY85|M5AY85_GRARO	tr|M5AWT6|M5AWT6_GRARO	sp|B1P1F2|JZT26_CHIGU	sp|P0DJA9|TX15_GRARO	sp|B1P1F2|JZT26_CHIGU	sp|P0DJA9|TX15_GRARO		sp|B1P1F2|JZT26_CHIGU	sp|P0DJA9|TX15_GRARO	sp|P0DP93|CCY1A_CHRCN	19804	106	MDYLNSAKISVTTLFEVAWHPDCAEKMRISVLVAFFVVAAVSVLASANDERGSYAEVLSAIFHVEEPQERDCLGMFDSCNPDKDKCCESYKCNRKDKWCKYNMFG*
neurotoxin 10	TRINITY_DN5634_c0_g1_i3	TRINITY_DN5634_c0_g1_i3.p3	1	21	0.999848	IPR011696	Huwentoxin-1 family	sp|P0DP93|CCY1A_CHRCN	sp|P0DP93|CCY1A_CHRCN	sp|B1P1F2|JZT26_CHIGU	sp|Q7YT39|MTX4_GRARO	sp|P0DP93|CCY1A_CHRCN	tr|M5AWT6|M5AWT6_GRARO	tr|M5AY85|M5AY85_GRARO	tr|M5AWT6|M5AWT6_GRARO	sp|B1P1F2|JZT26_CHIGU	sp|Q7YT39|MTX4_GRARO	sp|B1P1F2|JZT26_CHIGU	sp|Q7YT39|MTX4_GRARO		sp|B1P1F2|JZT26_CHIGU	sp|Q7YT39|MTX4_GRARO	sp|P0DP93|CCY1A_CHRCN	4823	80	MRISVLVAFFVVAAVSVLASANDERGSYAEVLSAIFHVEEPQERDCLGMFDSCNPDKDKCCESYKCNRKDKWCKYNMFG*
neurotoxin 10	NODE_11748_length_1770_cov_15532.274636_g1603_i5 NODErc_9349_length_2100_cov_13090.789731_g1845_i5	NODE_11748_length_1770_cov_15532.274636_g1603_i5.p1 NODErc_9349_length_2100_cov_13090.789731_g1845_i5.p2	1	21	0.999867			sp|P0DQJ5|VSTX1_ACAGO	sp|Q7YT39|MTX4_GRARO	sp|P0DM67|TX3_SELPU	sp|P0DM67|TX3_SELPU	sp|P0DM67|TX3_SELPU				sp|P0DM67|TX3_SELPU	sp|P0DM67|TX3_SELPU	sp|P0DM67|TX3_SELPU	sp|P0DM67|TX3_SELPU		sp|P0DM67|TX3_SELPU	sp|P0DM67|TX3_SELPU	sp|P0DQJ5|VSTX1_ACAGO	16464	70	MRTSVLGAVLGVVLIVGLCFASELEENGNAGGGLRLAKLIKIAAHIWSAYQKATFAHGTVPFANEWESS*
neurotoxin 10	NODE_12907_length_1650_cov_25556.181818_g1603_i6 NODErc_5561_length_2856_cov_37863.259907_g3230_i0	NODE_12907_length_1650_cov_25556.181818_g1603_i6.p1 NODErc_5561_length_2856_cov_37863.259907_g3230_i0.p5	1	21	0.999858	IPR011696	Huwentoxin-1 family	sp|P0DQO1|PME2A_POEME	sp|P0DQO1|PME2A_POEME	sp|P56852|TXHN1_GRARO	sp|W4VS49|ICK5_TRILK	sp|P0DQO1|PME2A_POEME	tr|M5AYA8|M5AYA8_GRARO	tr|A0A4Q8K4M8|A0A4Q8K4M8_9ARAC	tr|M5AY71|M5AY71_GRARO	sp|P56852|TXHN1_GRARO	sp|W4VS49|ICK5_TRILK	sp|P56852|TXHN1_GRARO	sp|W4VS49|ICK5_TRILK		sp|P56852|TXHN1_GRARO	sp|W4VS49|ICK5_TRILK	sp|P0DQO1|PME2A_POEME	223588	82	MRTSVLGAVLGVVLIVGLCFASELEENDLLRDTMEEMLQAKREERKCGRWFEACKTNQDCCEHMVCIPKGNLCTWDGTFGK*
neurotoxin 10	NODE_14305_length_1527_cov_11871.032609_g1603_i8	NODE_14305_length_1527_cov_11871.032609_g1603_i8.p1	1	8	0.833174	IPR011696	Huwentoxin-1 family	sp|P0DQO1|PME2A_POEME	sp|P0DQO1|PME2A_POEME	sp|P56852|TXHN1_GRARO	sp|D2Y2L7|H9B03_CYRHA	sp|P0DQO1|PME2A_POEME	tr|M5AYA8|M5AYA8_GRARO	tr|A0A4Q8K4M8|A0A4Q8K4M8_9ARAC	tr|M5AY71|M5AY71_GRARO	sp|P56852|TXHN1_GRARO	sp|D2Y2L7|H9B03_CYRHA	sp|P56852|TXHN1_GRARO	sp|D2Y2L7|H9B03_CYRHA		sp|P56852|TXHN1_GRARO	sp|D2Y2L7|H9B03_CYRHA	sp|P0DQO1|PME2A_POEME	27422	65	MGILLVSVENDLLRDTMEEMLQAKREERKCGRWFEACKTNQDCCEHMVCIPKGNLCTWDGTFGK*
neurotoxin 10	NODE_16064_length_1389_cov_9729.667166_g10560_i0	NODE_16064_length_1389_cov_9729.667166_g10560_i0.p1	1	21	0.999827	IPR011696	Huwentoxin-1 family	sp|P0DQO1|PME2A_POEME	sp|P0DQO1|PME2A_POEME	sp|P56852|TXHN1_GRARO	sp|D2Y1X6|H1A01_CYRHA	sp|P0DQO1|PME2A_POEME	tr|M5AWS0|M5AWS0_GRARO	tr|A0A482ZH99|A0A482ZH99_9ARAC	tr|A0A1V0FWQ7|A0A1V0FWQ7_POEFR	sp|P56852|TXHN1_GRARO	sp|D2Y1X6|H1A01_CYRHA	sp|P56852|TXHN1_GRARO	sp|D2Y1X6|H1A01_CYRHA		sp|P56852|TXHN1_GRARO	sp|D2Y1X6|H1A01_CYRHA	sp|P0DQO1|PME2A_POEME	4199	86	MRTIMLASVLGVALLVILCSASDLEDKDIPEKVLSAIIEEILGTGPQERDCKKLLGTCKTDADCCENLSCKPKVNICDLKSVLGK*
neurotoxin 10	NODE_94765_length_255_cov_90824.925000_g86121_i0	NODE_94765_length_255_cov_90824.925000_g86121_i0.p3	1	4	0.98483	IPR011696	Huwentoxin-1 family	sp|P0DQO1|PME2A_POEME	sp|P0DQO1|PME2A_POEME	sp|P56852|TXHN1_GRARO	sp|Q75WH5|NTA_MACGS	sp|P0DQO1|PME2A_POEME	tr|M5AWR7|M5AWR7_GRARO	tr|M5AXM9|M5AXM9_GRARO	tr|H7CEK6|H7CEK6_GRARO	sp|P56852|TXHN1_GRARO	sp|D2Y2M8|H8A16_CYRHA	sp|P56852|TXHN1_GRARO	sp|D2Y2M8|H8A16_CYRHA		sp|P56852|TXHN1_GRARO	sp|D2Y2M8|H8A16_CYRHA	sp|P0DQO1|PME2A_POEME	2035	55	LCSASDLEDKDIPEKVLSAIMEEILRTGPEERDCKDLLGSCKTDADCCENLSPW*
neurotoxin 10	TRINITY_DN490_c0_g2_i9 TRINITY_DN490_c0_g2_i7	TRINITY_DN490_c0_g2_i9.p1 TRINITY_DN490_c0_g2_i7.p1	1	21	0.999849	IPR011696	Huwentoxin-1 family	sp|P0DQO1|PME2A_POEME	sp|P0DQO1|PME2A_POEME	sp|P56852|TXHN1_GRARO	sp|P56852|TXHN1_GRARO	sp|P0DQO1|PME2A_POEME	tr|M5AYA8|M5AYA8_GRARO	tr|A0A4Q8K4M8|A0A4Q8K4M8_9ARAC	tr|M5AY71|M5AY71_GRARO	sp|P56852|TXHN1_GRARO	sp|P56852|TXHN1_GRARO	sp|P56852|TXHN1_GRARO	sp|P56852|TXHN1_GRARO		sp|P56852|TXHN1_GRARO	sp|P56852|TXHN1_GRARO	sp|P0DQO1|PME2A_POEME	4380	82	MRTLVFGAVLGVVLIVGLCFASELEENDLLSDTMEEMLQAKREERKCGRWFEACKTNQDCCEHMVCVPKGNLCTWDGTFGK*
neurotoxin 10	NODE_50218_length_428_cov_178000.680965_g41580_i0 NODErc_52954_length_404_cov_191931.673352_g43908_i0	NODE_50218_length_428_cov_178000.680965_g41580_i0.p3 NODErc_52954_length_404_cov_191931.673352_g43908_i0.p3	1	8	0.665885	IPR011696	Huwentoxin-1 family	sp|P0DQZ2|TXM1A_PTEMU	sp|P0DQZ2|TXM1A_PTEMU	sp|P0DQZ2|TXM1A_PTEMU	sp|P0DL57|HM1A_PHLSP	sp|P0DQZ2|TXM1A_PTEMU	tr|M5AY71|M5AY71_GRARO	tr|M5AY67|M5AY67_GRARO	tr|A0A1V0FWP0|A0A1V0FWP0_POEFR	sp|P0DQZ2|TXM1A_PTEMU	sp|P0DL57|HM1A_PHLSP	sp|P0DQZ2|TXM1A_PTEMU	sp|P0DL57|HM1A_PHLSP		sp|P0DQZ2|TXM1A_PTEMU	sp|P0DL57|HM1A_PHLSP	sp|P0DQZ2|TXM1A_PTEMU	13045	73	VIRSTVKHEDSNIDRNFRTGCAICPVLWLRSGRSRDCRQFWGDCKHDWDCCKHLSCKRKWPNICLWDGTFTK*
neurotoxin 10	NODErc_11294_length_1858_cov_2185.543539_g75_i68 TRINITY_DN14704_c0_g1_i4 NODE_11717_length_1774_cov_2241.121582_g2542_i1	NODErc_11294_length_1858_cov_2185.543539_g75_i68.p4 TRINITY_DN14704_c0_g1_i4.p3 NODE_11717_length_1774_cov_2241.121582_g2542_i1.p5	1	3	0.827615	IPR011696	Huwentoxin-1 family	sp|P0DQZ2|TXM1A_PTEMU	sp|P0DQZ2|TXM1A_PTEMU	sp|P0DQZ2|TXM1A_PTEMU	sp|D2Y2L5|H9E01_CYRHA	sp|P0DQZ2|TXM1A_PTEMU	tr|A0A4Q8K4M8|A0A4Q8K4M8_9ARAC	tr|A0A4Q8K0W5|A0A4Q8K0W5_9ARAC	tr|A0A4Q8K4M8|A0A4Q8K4M8_9ARAC	sp|P0DQZ2|TXM1A_PTEMU	sp|D2Y2L5|H9E01_CYRHA	sp|P0DQZ2|TXM1A_PTEMU	sp|D2Y2L5|H9E01_CYRHA		sp|P0DQZ2|TXM1A_PTEMU	sp|D2Y2L5|H9E01_CYRHA	sp|P0DQZ2|TXM1A_PTEMU	7976	45	MDEPQERDCRQFWGECTHDGNCCKHLGCRRKWPYICLWDGTFTK*
neurotoxin 10	NODErc_65250_length_333_cov_176853.557554_g56202_i0 NODErc_28783_length_783_cov_61141.211538_g20467_i0 NODErc_17777_length_1291_cov_45909.677994_g75_i81 NODErc_25492_length_897_cov_58394.809976_g17577_i0	NODErc_65250_length_333_cov_176853.557554_g56202_i0.p1 NODErc_28783_length_783_cov_61141.211538_g20467_i0.p1 NODErc_17777_length_1291_cov_45909.677994_g75_i81.p2 NODErc_25492_length_897_cov_58394.809976_g17577_i0.p2	1	21	0.999819	IPR011696	Huwentoxin-1 family	sp|P0DQZ2|TXM1A_PTEMU	sp|P0DQZ2|TXM1A_PTEMU	sp|P60590|WGRTX_GRARO	sp|P60590|WGRTX_GRARO	sp|P0DQZ2|TXM1A_PTEMU	tr|M5AYB8|M5AYB8_GRARO	tr|M5AXL3|M5AXL3_GRARO	tr|A0A1V0FWE1|A0A1V0FWE1_POEFR	sp|P60590|WGRTX_GRARO	sp|P60590|WGRTX_GRARO	sp|P60590|WGRTX_GRARO	sp|P60590|WGRTX_GRARO		sp|P60590|WGRTX_GRARO	sp|P60590|WGRTX_GRARO	sp|P0DQZ2|TXM1A_PTEMU	248345	87	MKTQILVAVLGLAVLSMHCYGSADDESALHGELLEVLIGTEKAEKPQERECRYFWGACTKDADCCAHLGCKPKWPYLCVWDGKFRK*
neurotoxin 10	NODErc_7677_length_2380_cov_13866.938495_g4482_i0 NODErc_38983_length_559_cov_63933.908730_g30035_i0 NODE_5202_length_2931_cov_11298.554590_g78_i11 NODErc_26830_length_845_cov_40795.622785_g4482_i2 NODE_15408_length_1439_cov_23467.409682_g78_i18 NODE_20578_length_1110_cov_30784.111848_g78_i24 NODErc_25725_length_888_cov_38684.710684_g17772_i0 NODE_15971_length_1396_cov_24222.922446_g78_i20	NODErc_7677_length_2380_cov_13866.938495_g4482_i0.p2 NODErc_38983_length_559_cov_63933.908730_g30035_i0.p2 NODE_5202_length_2931_cov_11298.554590_g78_i11.p2 NODErc_26830_length_845_cov_40795.622785_g4482_i2.p1 NODE_15408_length_1439_cov_23467.409682_g78_i18.p1 NODE_20578_length_1110_cov_30784.111848_g78_i24.p2 NODErc_25725_length_888_cov_38684.710684_g17772_i0.p1 NODE_15971_length_1396_cov_24222.…	1	21	0.999825	IPR011696	Huwentoxin-1 family	sp|P0DQZ2|TXM1A_PTEMU	sp|P0DQZ2|TXM1A_PTEMU	sp|P60590|WGRTX_GRARO	sp|P60590|WGRTX_GRARO	sp|P0DQZ2|TXM1A_PTEMU	tr|M5B4R0|M5B4R0_GRARO	tr|M5AXL3|M5AXL3_GRARO	tr|A0A1V0FWE1|A0A1V0FWE1_POEFR	sp|P60590|WGRTX_GRARO	sp|P60590|WGRTX_GRARO	sp|P60590|WGRTX_GRARO	sp|P60590|WGRTX_GRARO		sp|P60590|WGRTX_GRARO	sp|P60590|WGRTX_GRARO	sp|P0DQZ2|TXM1A_PTEMU	125963	93	MKTQILVAVLGLAVLSVHCYGSADDESDILLAAALHGELLELLIGTEKAQKPQERECRYFWGACTKDADCCAHLGCKPKWPYLCVWDGKFRK*
neurotoxin 10	TRINITY_DN14704_c0_g1_i8 NODE_28009_length_801_cov_9670.810992_g2542_i2 TRINITY_DN14704_c0_g1_i7	TRINITY_DN14704_c0_g1_i8.p1 NODE_28009_length_801_cov_9670.810992_g2542_i2.p1 TRINITY_DN14704_c0_g1_i7.p1	1	21	0.999828	IPR011696	Huwentoxin-1 family	sp|P0DQZ2|TXM1A_PTEMU	sp|P0DQZ2|TXM1A_PTEMU	sp|P60590|WGRTX_GRARO	sp|P60590|WGRTX_GRARO	sp|P0DQZ2|TXM1A_PTEMU	tr|A0A4Q8K3D6|A0A4Q8K3D6_9ARAC	tr|A0A4Q8K3D6|A0A4Q8K3D6_9ARAC	tr|M5AY71|M5AY71_GRARO	sp|P60590|WGRTX_GRARO	sp|P60590|WGRTX_GRARO	sp|P60590|WGRTX_GRARO	sp|P60590|WGRTX_GRARO		sp|P60590|WGRTX_GRARO	sp|P60590|WGRTX_GRARO	sp|P0DQZ2|TXM1A_PTEMU	59078	84	MKTQIFMAILGLAVFSVLSYGSEVDEAVLREQLSEVLAAMDEPQERDCRQFWGECTHDGNCCKHLGCRRKWPYICLWDGTFTK*
neurotoxin 10	NODE_5355_length_2889_cov_23437.178193_g1112_i5 NODE_6284_length_2646_cov_24303.679660_g1112_i7	NODE_5355_length_2889_cov_23437.178193_g1112_i5.p3 NODE_6284_length_2646_cov_24303.679660_g1112_i7.p3	1	21	0.999819	IPR011696	Huwentoxin-1 family	sp|P0DUC1|TX1A_MONBA	sp|P0DUC1|TX1A_MONBA	sp|B1P1F5|JZT32_CHIGU	sp|P60590|WGRTX_GRARO	sp|P0DUC1|TX1A_MONBA	tr|A0A482ZGR8|A0A482ZGR8_CORTR	tr|A0A482Z7H6|A0A482Z7H6_CORTR	tr|A0A1V0FWP2|A0A1V0FWP2_POEFR	sp|B1P1F5|JZT32_CHIGU	sp|P60590|WGRTX_GRARO	sp|B1P1F5|JZT32_CHIGU	sp|P60590|WGRTX_GRARO		sp|B1P1F5|JZT32_CHIGU	sp|P60590|WGRTX_GRARO	sp|P0DUC1|TX1A_MONBA	64100	87	MRTQVFIAILVLAALAVISFAREVDESSMNEEGLPAMLKAMGEAFRGEDKEGCRYLFGGCAKNSDCCPHLWCTPRWPVDCAWDVGK*
neurotoxin 10	NODE_72989_length_305_cov_283378.072000_g64346_i0	NODE_72989_length_305_cov_283378.072000_g64346_i0.p2	1	3	0.822265	IPR011696	Huwentoxin-1 family	sp|P0DUC1|TX1A_MONBA	sp|P0DUC1|TX1A_MONBA	sp|W4VS49|ICK5_TRILK	sp|B1P1F5|JZT32_CHIGU	sp|P0DUC1|TX1A_MONBA	tr|A0A482ZCT4|A0A482ZCT4_CORTR	tr|A0A4Q8K3D6|A0A4Q8K3D6_9ARAC	tr|A0A1V0FWN7|A0A1V0FWN7_POEFR	sp|W4VS49|ICK5_TRILK	sp|B1P1F5|JZT32_CHIGU	sp|W4VS49|ICK5_TRILK	sp|B1P1F5|JZT32_CHIGU		sp|W4VS49|ICK5_TRILK	sp|B1P1F5|JZT32_CHIGU	sp|P0DUC1|TX1A_MONBA	6791	55	AREVDESSMNEEGLPAMLKAMGEVFRGVDKEGCRKMFGGCDKDSDCCPYLGCKK*
neurotoxin 10	NODErc_36370_length_604_cov_72402.018215_g27505_i0	NODErc_36370_length_604_cov_72402.018215_g27505_i0.p1	1	21	0.999819	IPR011696	Huwentoxin-1 family	sp|P0DUC1|TX1A_MONBA	sp|P0DUC1|TX1A_MONBA	sp|B1P1F5|JZT32_CHIGU	sp|P60590|WGRTX_GRARO	sp|P0DUC1|TX1A_MONBA	tr|A0A482ZGR8|A0A482ZGR8_CORTR	tr|A0A482Z7H6|A0A482Z7H6_CORTR	tr|A0A1V0FWP2|A0A1V0FWP2_POEFR	sp|B1P1F5|JZT32_CHIGU	sp|P60590|WGRTX_GRARO	sp|B1P1F5|JZT32_CHIGU	sp|P60590|WGRTX_GRARO		sp|B1P1F5|JZT32_CHIGU	sp|P60590|WGRTX_GRARO	sp|P0DUC1|TX1A_MONBA	117315	87	MRTQVFIAILVLAALAVISFAREVDESSMNEEGLPAMLKAMGEAFRGEDKEGCRYLFGGCAKNSDCCPHLWCTPRWPVYCAWDVGK*
neurotoxin 10	TRINITY_DN1092_c1_g2_i8	TRINITY_DN1092_c1_g2_i8.p1	1	14	0.999828	IPR011696	Huwentoxin-1 family	sp|P0DUC1|TX1A_MONBA	sp|P0DUC1|TX1A_MONBA	sp|B1P1F5|JZT32_CHIGU	sp|P60590|WGRTX_GRARO	sp|P0DUC1|TX1A_MONBA	tr|A0A482ZGR8|A0A482ZGR8_CORTR	tr|A0A482Z827|A0A482Z827_9ARAC	tr|A0A1V0FWP2|A0A1V0FWP2_POEFR	sp|B1P1F5|JZT32_CHIGU	sp|P60590|WGRTX_GRARO	sp|B1P1F5|JZT32_CHIGU	sp|P60590|WGRTX_GRARO		sp|B1P1F5|JZT32_CHIGU	sp|P60590|WGRTX_GRARO	sp|P0DUC1|TX1A_MONBA	42006	80	AILVLAALAVISFAREVDESSMNEEGLPAMLKAMGEAFRGEDKEGCRYLFGGCAKNSDCCPHLWCTPRWPVYCAWDVGK*
neurotoxin 10	NODErc_21706_length_1061_cov_499.401590_g14482_i0 TRINITY_DN5020_c0_g3_i4 NODE_21574_length_1059_cov_488.976096_g14824_i0	NODErc_21706_length_1061_cov_499.401590_g14482_i0.p2 TRINITY_DN5020_c0_g3_i4.p2 NODE_21574_length_1059_cov_488.976096_g14824_i0.p2	1	10	0.99843	IPR011696	Huwentoxin-1 family	sp|P0DW95|TX621_ENCOL	sp|P0DW95|TX621_ENCOL	sp|B1P1F6|JZT33_CHIGU	sp|P56852|TXHN1_GRARO	sp|P0DW95|TX621_ENCOL	tr|M5AYA8|M5AYA8_GRARO	tr|M5AYA8|M5AYA8_GRARO	tr|A0A4Q8K309|A0A4Q8K309_9ARAC	sp|B1P1F6|JZT33_CHIGU	sp|P56852|TXHN1_GRARO	sp|B1P1F6|JZT33_CHIGU	sp|P56852|TXHN1_GRARO		sp|B1P1F6|JZT33_CHIGU	sp|P56852|TXHN1_GRARO	sp|P0DW95|TX621_ENCOL	3188	57	MFAAAIEIVAETIPLENGRECRYFLGGCKQDSDCCKHLVCRTQGPKYCAWDGTFSK*
neurotoxin 10	NODE_110590_length_208_cov_37356.045752_g101946_i0	NODE_110590_length_208_cov_37356.045752_g101946_i0.p1	1	42	0.569871			sp|P56852|TXHN1_GRARO	sp|P56852|TXHN1_GRARO	sp|P56852|TXHN1_GRARO	sp|P56852|TXHN1_GRARO	sp|P56852|TXHN1_GRARO				sp|P56852|TXHN1_GRARO	sp|P83303|TXH4_CYRSC	sp|P56852|TXHN1_GRARO	sp|P83303|TXH4_CYRSC		sp|P56852|TXHN1_GRARO	sp|P83303|TXH4_CYRSC	sp|P56852|TXHN1_GRARO	325	51	QFEERFRSCFISELSPHGFVQMRNSVFAAVLGVAVLIVICSASELDEKGT*
neurotoxin 10	NODE_12941_length_1646_cov_2680.866750_g5826_i3	NODE_12941_length_1646_cov_2680.866750_g5826_i3.p3	1	41	0.976472			sp|P56852|TXHN1_GRARO	sp|D2Y239|H9B02_CYRHA	sp|P56852|TXHN1_GRARO	sp|P56852|TXHN1_GRARO	sp|P56852|TXHN1_GRARO				sp|P56852|TXHN1_GRARO	sp|P56852|TXHN1_GRARO	sp|P56852|TXHN1_GRARO	sp|D2Y2L5|H9E01_CYRHA		sp|P56852|TXHN1_GRARO	sp|P56852|TXHN1_GRARO	sp|P56852|TXHN1_GRARO	7051	89	KVHLFLFHFRIISTPNEFDKMKTLEFGAVLGISLLVVLYSASELEEKDASEELPRDTVGEILQERHEKRFTCSSFISELSAHRTNLIK*
neurotoxin 10	NODE_14246_length_1531_cov_47991.782520_g9_i61	NODE_14246_length_1531_cov_47991.782520_g9_i61.p5	1	40	0.784144			sp|P56852|TXHN1_GRARO	sp|B1P1F2|JZT26_CHIGU	sp|P56852|TXHN1_GRARO	sp|P56852|TXHN1_GRARO	sp|P56852|TXHN1_GRARO				sp|P56852|TXHN1_GRARO	sp|Q7YT39|MTX4_GRARO	sp|P56852|TXHN1_GRARO	sp|Q7YT39|MTX4_GRARO		sp|P56852|TXHN1_GRARO	sp|Q7YT39|MTX4_GRARO	sp|P56852|TXHN1_GRARO	3786	52	EERFRSCLISELSPHGFVKMRNSVFAAVIGLAVLIVVCSASELNEKATRIC*
neurotoxin 10	NODE_16331_length_1368_cov_53116.776847_g9_i64	NODE_16331_length_1368_cov_53116.776847_g9_i64.p9	1	21	0.880291			sp|P56852|TXHN1_GRARO	sp|P56852|TXHN1_GRARO	sp|P56852|TXHN1_GRARO	sp|P56852|TXHN1_GRARO	sp|P56852|TXHN1_GRARO				sp|P56852|TXHN1_GRARO	sp|P60590|WGRTX_GRARO	sp|P56852|TXHN1_GRARO	sp|P60980|VSTX1_GRARO		sp|P56852|TXHN1_GRARO	sp|P60590|WGRTX_GRARO	sp|P56852|TXHN1_GRARO	3852	33	MRNSVFAAVLGVAVLIVICSASELDEKATRIC*
neurotoxin 10	NODE_16332_length_1368_cov_423.120335_g10763_i0 TRINITY_DN4316_c0_g1_i2 NODErc_16847_length_1357_cov_466.281106_g10645_i0 TRINITY_DN4316_c0_g1_i1	NODE_16332_length_1368_cov_423.120335_g10763_i0.p3 TRINITY_DN4316_c0_g1_i2.p3 NODErc_16847_length_1357_cov_466.281106_g10645_i0.p4 TRINITY_DN4316_c0_g1_i1.p3	1	21	0.999074			sp|P56852|TXHN1_GRARO	sp|D2Y2L7|H9B03_CYRHA	sp|P56852|TXHN1_GRARO	sp|P56852|TXHN1_GRARO	sp|P56852|TXHN1_GRARO				sp|P56852|TXHN1_GRARO	sp|P56852|TXHN1_GRARO	sp|P56852|TXHN1_GRARO	sp|P56852|TXHN1_GRARO		sp|P56852|TXHN1_GRARO	sp|P56852|TXHN1_GRARO	sp|P56852|TXHN1_GRARO	1456	50	MRTLGFGAVLAISLLLVLCFASELEDKDASEELLGDTVGEIVQERHEER*
neurotoxin 10	NODE_17000_length_1322_cov_50932.466456_g9_i71	NODE_17000_length_1322_cov_50932.466456_g9_i71.p5	1	40	0.651967			sp|P56852|TXHN1_GRARO	sp|B1P1F2|JZT26_CHIGU	sp|P56852|TXHN1_GRARO	sp|P56852|TXHN1_GRARO	sp|P56852|TXHN1_GRARO				sp|P56852|TXHN1_GRARO	sp|Q7YT39|MTX4_GRARO	sp|P56852|TXHN1_GRARO	sp|Q7YT39|MTX4_GRARO		sp|P56852|TXHN1_GRARO	sp|Q7YT39|MTX4_GRARO	sp|P56852|TXHN1_GRARO	6920	49	EERFRSCLISELSPHGFVKMRNSVFAAVIGLAVLIVVCSASELNEKGT*
neurotoxin 10	NODE_196_length_8080_cov_5082.924361_g5_i1	NODE_196_length_8080_cov_5082.924361_g5_i1.p2	1	21	0.99985			sp|P56852|TXHN1_GRARO	sp|P56852|TXHN1_GRARO	sp|P56852|TXHN1_GRARO	sp|P56852|TXHN1_GRARO	sp|P56852|TXHN1_GRARO	tr|M5AYA5|M5AYA5_GRARO	tr|M5AYA5|M5AYA5_GRARO	tr|M5AWR7|M5AWR7_GRARO	sp|P56852|TXHN1_GRARO	sp|D2Y2G8|H8G01_CYRHA	sp|P56852|TXHN1_GRARO	sp|D2Y2G8|H8G01_CYRHA		sp|P56852|TXHN1_GRARO	sp|D2Y2G8|H8G01_CYRHA	sp|P56852|TXHN1_GRARO	20425	123	MRNSVFAAVLGVAVLIVICSASELDEKGVPEEVFNAIMGEILEMRPKESKTERCYLTSTKMRAMYHIRCSGAVSVRFIIKKVNQFLIISFLFNFFIFWTCQYNDFVLLPIKIFNILSQLIPP*
neurotoxin 10	NODE_20616_length_1108_cov_31270.113010_g10560_i1 NODErc_15319_length_1475_cov_24149.790141_g4187_i1	NODE_20616_length_1108_cov_31270.113010_g10560_i1.p7 NODErc_15319_length_1475_cov_24149.790141_g4187_i1.p9	1	21	0.988093			sp|P56852|TXHN1_GRARO	sp|P56852|TXHN1_GRARO							sp|P56852|TXHN1_GRARO	sp|P56852|TXHN1_GRARO	sp|P56852|TXHN1_GRARO	sp|P56852|TXHN1_GRARO		sp|P56852|TXHN1_GRARO	sp|P56852|TXHN1_GRARO	sp|P56852|TXHN1_GRARO	111725	35	MRTIMLASVLGVALLVILCSASDLEDKATISCNI*
neurotoxin 10	NODE_28214_length_795_cov_10.886486_g20402_i0	NODE_28214_length_795_cov_10.886486_g20402_i0.p1	1	21	0.905169			sp|P56852|TXHN1_GRARO	sp|P56852|TXHN1_GRARO							sp|P56852|TXHN1_GRARO	sp|D2Y2D1|H3A09_CYRHA	sp|P56852|TXHN1_GRARO	sp|D2Y2D1|H3A09_CYRHA		sp|P56852|TXHN1_GRARO	sp|D2Y2D1|H3A09_CYRHA	sp|P56852|TXHN1_GRARO	24	83	MRNSVFAAVLGVAVLIVVCSTSELEEKGEELLFCYSFPNDLFVCICNCDVKRLQQTTIMLLRSVFLGYVLFLFFFFSECVLM*
neurotoxin 10	NODE_53170_length_404_cov_130662.584527_g44530_i0	NODE_53170_length_404_cov_130662.584527_g44530_i0.p3	1	39	0.844918			sp|P56852|TXHN1_GRARO	sp|P56852|TXHN1_GRARO	sp|P56852|TXHN1_GRARO	sp|P56852|TXHN1_GRARO	sp|P56852|TXHN1_GRARO				sp|P56852|TXHN1_GRARO	sp|B1P1G9|JZ20A_CHIGU	sp|P56852|TXHN1_GRARO	sp|B1P1G9|JZ20A_CHIGU		sp|P56852|TXHN1_GRARO	sp|B1P1G9|JZ20A_CHIGU	sp|P56852|TXHN1_GRARO	1907	60	ERFRSCLISELSPHGFVKMRNSVFAAVIGLAVLIVVCSASELNEKGTTADGCLGAVKRI*
neurotoxin 10	NODErc_29454_length_764_cov_10.866008_g21068_i0	NODErc_29454_length_764_cov_10.866008_g21068_i0.p1	1	19	0.72844			sp|P56852|TXHN1_GRARO	sp|P56852|TXHN1_GRARO							sp|P56852|TXHN1_GRARO	sp|P56852|TXHN1_GRARO	sp|P56852|TXHN1_GRARO	sp|D2Y2D1|H3A09_CYRHA		sp|P56852|TXHN1_GRARO	sp|P56852|TXHN1_GRARO	sp|P56852|TXHN1_GRARO	21	81	NSVFAAVIGLAVLIVVCSTSELEEKGEELLFCYSFPNDLFVCICNCDVKRLQQTTIMLLRSVFLGYVLFLFFFFSECVLM*
neurotoxin 10	NODErc_31829_length_701_cov_164973.551084_g23245_i0	NODErc_31829_length_701_cov_164973.551084_g23245_i0.p4	1	30	0.993167			sp|P56852|TXHN1_GRARO	sp|B1P1F2|JZT26_CHIGU	sp|P56852|TXHN1_GRARO	sp|P56852|TXHN1_GRARO	sp|P56852|TXHN1_GRARO				sp|P56852|TXHN1_GRARO	sp|Q7YT39|MTX4_GRARO	sp|P56852|TXHN1_GRARO	sp|P0DQJ5|VSTX1_ACAGO		sp|P56852|TXHN1_GRARO	sp|Q7YT39|MTX4_GRARO	sp|P56852|TXHN1_GRARO	226054	42	MKKPHGFVKMRNSVFAAVIGLAVLIVVCSASELNEKATRIC*
neurotoxin 10	NODErc_31829_length_701_cov_164973.551084_g23245_i0	NODErc_31829_length_701_cov_164973.551084_g23245_i0.p6	1	21	0.952842			sp|P56852|TXHN1_GRARO	sp|P56852|TXHN1_GRARO	sp|P56852|TXHN1_GRARO	sp|P56852|TXHN1_GRARO	sp|P56852|TXHN1_GRARO				sp|P56852|TXHN1_GRARO	sp|Q7YT39|MTX4_GRARO	sp|P56852|TXHN1_GRARO	sp|Q7YT39|MTX4_GRARO		sp|P56852|TXHN1_GRARO	sp|Q7YT39|MTX4_GRARO	sp|P56852|TXHN1_GRARO	226054	33	MRNSVFAAVIGLAVLIVVCSASELNEKATRIC*
neurotoxin 10	NODErc_49021_length_437_cov_124695.421466_g39982_i0	NODErc_49021_length_437_cov_124695.421466_g39982_i0.p4	1	21	0.999662			sp|P56852|TXHN1_GRARO	sp|P56852|TXHN1_GRARO	sp|P56852|TXHN1_GRARO	sp|P56852|TXHN1_GRARO	sp|P56852|TXHN1_GRARO				sp|P56852|TXHN1_GRARO	sp|B1P1G9|JZ20A_CHIGU	sp|P56852|TXHN1_GRARO	sp|B1P1G9|JZ20A_CHIGU		sp|P56852|TXHN1_GRARO	sp|B1P1G9|JZ20A_CHIGU	sp|P56852|TXHN1_GRARO	10502	42	MRNSVFAAVIGLAVLIVVCSASELNEKGTTADGCLGAVKRI*
neurotoxin 10	NODErc_58984_length_365_cov_120705.764516_g49937_i0 NODE_61777_length_352_cov_123735.730640_g53134_i0	NODErc_58984_length_365_cov_120705.764516_g49937_i0.p4 NODE_61777_length_352_cov_123735.730640_g53134_i0.p4	1	21	0.999609			sp|P56852|TXHN1_GRARO	sp|P56852|TXHN1_GRARO	sp|P56852|TXHN1_GRARO	sp|P56852|TXHN1_GRARO	sp|P56852|TXHN1_GRARO				sp|P56852|TXHN1_GRARO	sp|B1P1G9|JZ20A_CHIGU	sp|P56852|TXHN1_GRARO	sp|B1P1G9|JZ20A_CHIGU		sp|P56852|TXHN1_GRARO	sp|B1P1G9|JZ20A_CHIGU	sp|P56852|TXHN1_GRARO	2876	42	MRNSVFAAVLGVAVLIVICSASELDEKGTTADGCLGAVKRI*
neurotoxin 10	TRINITY_DN1057_c0_g1_i3	TRINITY_DN1057_c0_g1_i3.p3	1	38	0.8317			sp|P56852|TXHN1_GRARO	sp|P56852|TXHN1_GRARO							sp|P56852|TXHN1_GRARO	sp|P56852|TXHN1_GRARO	sp|P56852|TXHN1_GRARO	sp|P56852|TXHN1_GRARO		sp|P56852|TXHN1_GRARO	sp|P56852|TXHN1_GRARO	sp|P56852|TXHN1_GRARO	2182	52	MYLKSLLHNSHTNEFNIMRTIMLASILGVALLVVLCSASDLEDKATISCNI*
neurotoxin 10	TRINITY_DN1320_c0_g3_i4	TRINITY_DN1320_c0_g3_i4.p1	1	27	0.999847			sp|P56852|TXHN1_GRARO	sp|P56852|TXHN1_GRARO	sp|P56852|TXHN1_GRARO	sp|P56852|TXHN1_GRARO	sp|P56852|TXHN1_GRARO				sp|P56852|TXHN1_GRARO	sp|D2Y243|H8A04_CYRHA	sp|P56852|TXHN1_GRARO	sp|D2Y243|H8A04_CYRHA		sp|P56852|TXHN1_GRARO	sp|D2Y243|H8A04_CYRHA	sp|P56852|TXHN1_GRARO	25	88	PHGFVKMRNSVFAAVLGVAVLIVVCSTSELEEKGEELLFCYSFPNDLFVCICNCGVKWLQQTTIMILRSVSSFFGICFIFLSACALM*
neurotoxin 10	TRINITY_DN165005_c0_g1_i1	TRINITY_DN165005_c0_g1_i1.p1	1	15	0.833143			sp|P56852|TXHN1_GRARO	sp|P56852|TXHN1_GRARO	sp|P56852|TXHN1_GRARO	sp|P56852|TXHN1_GRARO	sp|P56852|TXHN1_GRARO				sp|P56852|TXHN1_GRARO	sp|P56852|TXHN1_GRARO	sp|P56852|TXHN1_GRARO	sp|P56852|TXHN1_GRARO		sp|P56852|TXHN1_GRARO	sp|P56852|TXHN1_GRARO	sp|P56852|TXHN1_GRARO	13	60	AAVLGVAVLIVICSASELDEKGVPEEVFNAIMGEILEMRPKESYKWLATKKEKRELQLV*
neurotoxin 10	TRINITY_DN4316_c0_g1_i23	TRINITY_DN4316_c0_g1_i23.p1	1	21	0.999817			sp|P56852|TXHN1_GRARO	sp|P56852|TXHN1_GRARO							sp|P56852|TXHN1_GRARO	sp|P56852|TXHN1_GRARO	sp|P56852|TXHN1_GRARO	sp|P56852|TXHN1_GRARO		sp|P56852|TXHN1_GRARO	sp|P56852|TXHN1_GRARO	sp|P56852|TXHN1_GRARO	221	90	MRTLGFGAVLAISLLLVLCFASELEDKDASEELLGDTVGEIVQERHEERVFTRSRRQRKQESKNKTIQESYWYLRKQTRRNKSTLQEGC*
neurotoxin 10	TRINITY_DN4316_c0_g1_i4 NODE_27267_length_826_cov_713.867704_g10763_i3 TRINITY_DN4316_c0_g1_i21	TRINITY_DN4316_c0_g1_i4.p2 NODE_27267_length_826_cov_713.867704_g10763_i3.p2 TRINITY_DN4316_c0_g1_i21.p2	1	21	0.99981			sp|P56852|TXHN1_GRARO	sp|D2Y2L7|H9B03_CYRHA	sp|P56852|TXHN1_GRARO	sp|P56852|TXHN1_GRARO	sp|P56852|TXHN1_GRARO				sp|P56852|TXHN1_GRARO	sp|D2Y234|H4B01_CYRHA	sp|P56852|TXHN1_GRARO	sp|D2Y234|H4B01_CYRHA		sp|P56852|TXHN1_GRARO	sp|D2Y234|H4B01_CYRHA	sp|P56852|TXHN1_GRARO	838	73	MRTLGFGAVLAISLLLVLCFASELEDKDASEELLGDTVGEIVQERHEERLLSCSEGNRIMSSRRFAECLSAF*
neurotoxin 10	TRINITY_DN437_c1_g1_i4	TRINITY_DN437_c1_g1_i4.p2	1	26	0.999759			sp|P56852|TXHN1_GRARO	sp|P56852|TXHN1_GRARO	sp|P56852|TXHN1_GRARO	sp|P56852|TXHN1_GRARO	sp|P56852|TXHN1_GRARO	tr|M5AWS0|M5AWS0_GRARO	tr|M5AWS0|M5AWS0_GRARO	tr|M5AWS0|M5AWS0_GRARO	sp|P56852|TXHN1_GRARO	sp|P56852|TXHN1_GRARO	sp|P56852|TXHN1_GRARO	sp|P56852|TXHN1_GRARO		sp|P56852|TXHN1_GRARO	sp|P56852|TXHN1_GRARO	sp|P56852|TXHN1_GRARO	21502	54	MRALVLTTVLGLTLFAVFSSTSEVEEADLDDKLLSSVIETMPEDKLQERITAK*
neurotoxin 10	NODE_54937_length_392_cov_9.709199_g46295_i0	NODE_54937_length_392_cov_9.709199_g46295_i0.p1	1	38	0.959618	IPR011696	Huwentoxin-1 family	sp|P56854|TX482_HYSGI	sp|P56854|TX482_HYSGI	sp|P56852|TXHN1_GRARO	sp|D2Y2M3|H8K01_CYRHA	sp|P56854|TX482_HYSGI	tr|M5AWR7|M5AWR7_GRARO	tr|B5U1J9|B5U1J9_CYRSC	tr|A0A1V0FWJ9|A0A1V0FWJ9_POEFR	sp|P56852|TXHN1_GRARO	sp|D2Y2M3|H8K01_CYRHA	sp|P56852|TXHN1_GRARO	sp|D2Y2M3|H8K01_CYRHA		sp|P56852|TXHN1_GRARO	sp|D2Y2M3|H8K01_CYRHA	sp|P56854|TX482_HYSGI	22	104	LDCSSTILEISPHGFVKMRNSVFVAVLGVAVLIVVCSASELEGKGVPEEVVNAIMGEILEMRPTERADCRWMFGGCQKDSDCCPRLGCHALFKYCAWNGSLRK*
neurotoxin 10	TRINITY_DN437_c1_g1_i1	TRINITY_DN437_c1_g1_i1.p2	1	48	0.803561			sp|P56854|TX482_HYSGI	sp|P56854|TX482_HYSGI	sp|P56852|TXHN1_GRARO	sp|P83303|TXH4_CYRSC	sp|P56852|TXHN1_GRARO	tr|M5AWS0|M5AWS0_GRARO	tr|A0A9Y0DKW4|A0A9Y0DKW4_KLEPN	tr|M5AWS0|M5AWS0_GRARO	sp|P56852|TXHN1_GRARO	sp|P83303|TXH4_CYRSC	sp|P56852|TXHN1_GRARO	sp|P83303|TXH4_CYRSC		sp|P56852|TXHN1_GRARO	sp|P83303|TXH4_CYRSC	sp|P56854|TX482_HYSGI	21722	108	RKIHAVHKLGIIDLRVTQESNSMRALVLTTVLGLTLFAVFSSTSEVEEADLDDKLLSSVIETMPEDKLQERRCHALFGGCTVSEHCCAPLKCVNLRGAKACGLATGK*
neurotoxin 10	TRINITY_DN437_c1_g1_i3 NODE_22359_length_1021_cov_25888.158385_g15459_i0 NODE_22542_length_1013_cov_23375.123173_g15608_i0 TRINITY_DN437_c1_g1_i8	TRINITY_DN437_c1_g1_i3.p2 NODE_22359_length_1021_cov_25888.158385_g15459_i0.p2 NODE_22542_length_1013_cov_23375.123173_g15608_i0.p2 TRINITY_DN437_c1_g1_i8.p2	1	21	0.999805			sp|P56854|TX482_HYSGI	sp|P56854|TX482_HYSGI	sp|P56852|TXHN1_GRARO	sp|P83303|TXH4_CYRSC	sp|P56852|TXHN1_GRARO	tr|M5AWS0|M5AWS0_GRARO	tr|A0A9Y0DKW4|A0A9Y0DKW4_KLEPN	tr|M5AWS0|M5AWS0_GRARO	sp|P56852|TXHN1_GRARO	sp|Q7YT39|MTX4_GRARO	sp|P56852|TXHN1_GRARO	sp|Q7YT39|MTX4_GRARO		sp|P56852|TXHN1_GRARO	sp|Q7YT39|MTX4_GRARO	sp|P56854|TX482_HYSGI	163591	86	MRALVLTTVLGLTLFAVFSSTSEVEEADLDDKLLSSVIETMPEDKLQERRCHALFGGCTVSEHCCAPLKCVNLRGAKACGLATGK*
neurotoxin 10	NODE_31589_length_703_cov_62631.905864_g78_i29	NODE_31589_length_703_cov_62631.905864_g78_i29.p2	1	21	0.999756			sp|P60590|WGRTX_GRARO	sp|P60590|WGRTX_GRARO	sp|P60590|WGRTX_GRARO	sp|Q7YT39|MTX4_GRARO	sp|P60590|WGRTX_GRARO	tr|M5B4R0|M5B4R0_GRARO	tr|A0A4Q8K3D6|A0A4Q8K3D6_9ARAC	tr|A0A4Q8K3D6|A0A4Q8K3D6_9ARAC	sp|P60590|WGRTX_GRARO	sp|Q7YT39|MTX4_GRARO	sp|P60590|WGRTX_GRARO	sp|Q7YT39|MTX4_GRARO		sp|P60590|WGRTX_GRARO	sp|Q7YT39|MTX4_GRARO	sp|P60590|WGRTX_GRARO	51283	57	MKTQILVAVLGLAVLSMHCYGSADDESALHGELLEVLIGTEKAEKPQERECRYFWF*
neurotoxin 10	NODE_32100_length_690_cov_432113.031496_g9364_i14	NODE_32100_length_690_cov_432113.031496_g9364_i14.p7	1	21	0.988543			sp|P60590|WGRTX_GRARO	sp|P60590|WGRTX_GRARO	sp|P60590|WGRTX_GRARO	sp|P60590|WGRTX_GRARO	sp|P60590|WGRTX_GRARO				sp|P60590|WGRTX_GRARO	sp|D2Y2A0|H13A1_CYRHA	sp|P60590|WGRTX_GRARO	sp|D2Y2A0|H13A1_CYRHA		sp|P60590|WGRTX_GRARO	sp|D2Y2A0|H13A1_CYRHA	sp|P60590|WGRTX_GRARO	49229	34	MRTQVFVAILVLAALAVISFAREVDESSMNEEW*
neurotoxin 10	NODE_32189_length_688_cov_559485.717220_g9364_i16	NODE_32189_length_688_cov_559485.717220_g9364_i16.p8	1	21	0.985081			sp|P60590|WGRTX_GRARO	sp|P60590|WGRTX_GRARO							sp|P60590|WGRTX_GRARO	sp|P60590|WGRTX_GRARO	sp|P60590|WGRTX_GRARO	sp|P60590|WGRTX_GRARO		sp|P60590|WGRTX_GRARO	sp|P60590|WGRTX_GRARO	sp|P60590|WGRTX_GRARO	51349	33	MRTQVFVAILVLAALAVISFAREVDESSMNEE*
neurotoxin 10	NODE_32715_length_676_cov_295774.149758_g24467_i0	NODE_32715_length_676_cov_295774.149758_g24467_i0.p1	1	23	0.999714			sp|P60590|WGRTX_GRARO	sp|P60590|WGRTX_GRARO							sp|P60590|WGRTX_GRARO	sp|W4VSC0|ICK4_TRILK	sp|P60590|WGRTX_GRARO	sp|W4VSC0|ICK4_TRILK		sp|P60590|WGRTX_GRARO	sp|W4VSC0|ICK4_TRILK	sp|P60590|WGRTX_GRARO	5400	50	GRMRTQVFVAILVLAALAVISFAREVDESSMNEEGSLAVLKPWVKYFVE*
neurotoxin 10	NODE_3607_length_3495_cov_35466.494767_g680_i5 NODE_2444_length_4122_cov_30026.617163_g680_i3 NODE_1578_length_4820_cov_25627.989297_g680_i2 NODE_4243_length_3248_cov_38242.458816_g680_i7 NODE_1110_length_5386_cov_22918.318890_g680_i0 NODE_1412_length_4996_cov_24724.873912_g680_i1	NODE_3607_length_3495_cov_35466.494767_g680_i5.p9 NODE_2444_length_4122_cov_30026.617163_g680_i3.p12 NODE_1578_length_4820_cov_25627.989297_g680_i2.p13 NODE_4243_length_3248_cov_38242.458816_g680_i7.p12 NODE_1110_length_5386_cov_22918.318890_g680_i0.p18 NODE_1412_length_4996_cov_24724.873912_g680_i1.p15	1	23	0.999777			sp|P60590|WGRTX_GRARO	sp|P60590|WGRTX_GRARO	sp|W4VSC0|ICK4_TRILK	sp|W4VS49|ICK5_TRILK	sp|W4VS49|ICK5_TRILK				sp|W4VSC0|ICK4_TRILK	sp|W4VS49|ICK5_TRILK	sp|W4VSC0|ICK4_TRILK	sp|W4VS49|ICK5_TRILK		sp|W4VSC0|ICK4_TRILK	sp|W4VS49|ICK5_TRILK	sp|P60590|WGRTX_GRARO	10185	54	GRMRTQVFVAILVLAALAVISFAREVDESTMNEEGSLAVLKAMGEVFRGVDKE*
neurotoxin 10	NODE_76824_length_292_cov_584934.940928_g68181_i0	NODE_76824_length_292_cov_584934.940928_g68181_i0.p1	1	23	0.999826			sp|P60590|WGRTX_GRARO	sp|P60590|WGRTX_GRARO	sp|W4VS49|ICK5_TRILK	sp|W4VS49|ICK5_TRILK	sp|W4VS49|ICK5_TRILK				sp|W4VS49|ICK5_TRILK	sp|W4VS49|ICK5_TRILK	sp|W4VS49|ICK5_TRILK	sp|W4VS49|ICK5_TRILK		sp|W4VS49|ICK5_TRILK	sp|W4VS49|ICK5_TRILK	sp|P60590|WGRTX_GRARO	158	66	GRMRTQVFVAILVLAALAVISFAREVDESSMNEKGLPAMLKTMGEVFRGGEKEGCRKRFGGGDGG*
neurotoxin 10	NODE_98822_length_249_cov_778999.953608_g90178_i0	NODE_98822_length_249_cov_778999.953608_g90178_i0.p2	1	28	0.999778			sp|P60590|WGRTX_GRARO	sp|P60590|WGRTX_GRARO							sp|W4VRV4|ICK1_TRILK	sp|W4VRV4|ICK1_TRILK	sp|W4VRV4|ICK1_TRILK	sp|W4VRV4|ICK1_TRILK		sp|W4VRV4|ICK1_TRILK	sp|W4VRV4|ICK1_TRILK	sp|P60590|WGRTX_GRARO	145	57	YCKAIGRMRTQVFVAILVLAALAVISFAREVEESSMNEEGLPAMLKATGPAENYKN*
neurotoxin 10	NODErc_17342_length_1322_cov_196871.600631_g11030_i0 NODErc_22714_length_1013_cov_260275.589770_g15293_i0	NODErc_17342_length_1322_cov_196871.600631_g11030_i0.p5 NODErc_22714_length_1013_cov_260275.589770_g15293_i0.p6	1	21	0.999053			sp|P60590|WGRTX_GRARO	sp|P60590|WGRTX_GRARO							sp|P60590|WGRTX_GRARO	sp|W4VRV4|ICK1_TRILK	sp|P60590|WGRTX_GRARO	sp|W4VRV4|ICK1_TRILK		sp|P60590|WGRTX_GRARO	sp|W4VRV4|ICK1_TRILK	sp|P60590|WGRTX_GRARO	18920	38	MRTQVFVAILVLAALAVISFAREVDESSMNEEDHLRC*
neurotoxin 10	NODErc_18757_length_1227_cov_28231.301195_g75_i82 NODE_19412_length_1174_cov_28247.791778_g78_i22	NODErc_18757_length_1227_cov_28231.301195_g75_i82.p7 NODE_19412_length_1174_cov_28247.791778_g78_i22.p6	1	21	0.999484			sp|P60590|WGRTX_GRARO	sp|P60590|WGRTX_GRARO	sp|P60590|WGRTX_GRARO	sp|B1P1G9|JZ20A_CHIGU	sp|P60590|WGRTX_GRARO				sp|P60590|WGRTX_GRARO	sp|D2Y232|H4A01_CYRHA	sp|P60590|WGRTX_GRARO	sp|D2Y232|H4A01_CYRHA		sp|P60590|WGRTX_GRARO	sp|D2Y232|H4A01_CYRHA	sp|P60590|WGRTX_GRARO	17546	47	MKTQILVAVLGLAVLSMHCYGSADDESESADTFGEHALKTLTAVHI*
neurotoxin 10	NODErc_18758_length_1227_cov_24117.841297_g75_i83 NODE_19413_length_1174_cov_23908.481680_g78_i23	NODErc_18758_length_1227_cov_24117.841297_g75_i83.p7 NODE_19413_length_1174_cov_23908.481680_g78_i23.p6	1	19	0.999347			sp|P60590|WGRTX_GRARO	sp|P60590|WGRTX_GRARO	sp|P60590|WGRTX_GRARO	sp|B1P1G9|JZ20A_CHIGU	sp|P60590|WGRTX_GRARO				sp|P60590|WGRTX_GRARO	sp|B1P1E5|JZ21C_CHIGU	sp|P60590|WGRTX_GRARO	sp|D2Y232|H4A01_CYRHA		sp|P60590|WGRTX_GRARO	sp|B1P1E5|JZ21C_CHIGU	sp|P60590|WGRTX_GRARO	18183	47	MKTQILVAVLGLAVLSVHCYGSADDESESADTSGEHALKTLTAVHI*
neurotoxin 10	NODErc_24539_length_934_cov_40055.868032_g5399_i1 NODE_12735_length_1667_cov_17877.485112_g4132_i1	NODErc_24539_length_934_cov_40055.868032_g5399_i1.p1 NODE_12735_length_1667_cov_17877.485112_g4132_i1.p1	1	21	0.999855			sp|P60590|WGRTX_GRARO	sp|P60590|WGRTX_GRARO							sp|W4VSC0|ICK4_TRILK	sp|P60590|WGRTX_GRARO	sp|W4VSC0|ICK4_TRILK	sp|P60590|WGRTX_GRARO		sp|W4VSC0|ICK4_TRILK	sp|P60590|WGRTX_GRARO	sp|P60590|WGRTX_GRARO	26047	118	MRTQVFIAILVLAALAVISFAREVDESSMNEEGLPAMLKAMGEAFRGEDKEFSWPGIAEVKIIVSRVRTTPCRKSFNKGNLRSYTQGCIREDLVKWQRQTSQLTPTAEIFLTSCCSM*
neurotoxin 10	NODErc_26267_length_867_cov_99173.061576_g18233_i0 NODE_25470_length_891_cov_95431.068182_g18016_i0	NODErc_26267_length_867_cov_99173.061576_g18233_i0.p2 NODE_25470_length_891_cov_95431.068182_g18016_i0.p2	1	3	0.657644	IPR011696	Huwentoxin-1 family	sp|P60590|WGRTX_GRARO	sp|P60590|WGRTX_GRARO	sp|P60590|WGRTX_GRARO	sp|P60590|WGRTX_GRARO	sp|P60590|WGRTX_GRARO	tr|M5AY71|M5AY71_GRARO	tr|M5AY71|M5AY71_GRARO	tr|M5AXL3|M5AXL3_GRARO	sp|P60590|WGRTX_GRARO	sp|P60590|WGRTX_GRARO	sp|P60590|WGRTX_GRARO	sp|P60590|WGRTX_GRARO		sp|P60590|WGRTX_GRARO	sp|P60590|WGRTX_GRARO	sp|P60590|WGRTX_GRARO	38955	59	MTVLREELFEVLTAVDEPQERDCRQFWGDCKHDWDCCKHLSCKRKWPNICLWDGTFTK*
neurotoxin 10	NODErc_29701_length_756_cov_405369.537803_g335_i3	NODErc_29701_length_756_cov_405369.537803_g335_i3.p1	1	21	0.999839			sp|P60590|WGRTX_GRARO	sp|P60590|WGRTX_GRARO	sp|W4VSC0|ICK4_TRILK	sp|W4VS49|ICK5_TRILK	sp|W4VS49|ICK5_TRILK				sp|W4VS49|ICK5_TRILK	sp|W4VS49|ICK5_TRILK	sp|W4VS49|ICK5_TRILK	sp|W4VS49|ICK5_TRILK		sp|W4VS49|ICK5_TRILK	sp|W4VS49|ICK5_TRILK	sp|P60590|WGRTX_GRARO	25767	64	MRTQVFVAILVLAALAVISFAREVDESSMNEKGLPAMLKTMGEVFRGGEKEGCRKRFGGGDGG*
neurotoxin 10	NODErc_30521_length_734_cov_610520.951399_g335_i4	NODErc_30521_length_734_cov_610520.951399_g335_i4.p2	1	21	0.999808			sp|P60590|WGRTX_GRARO	sp|P60590|WGRTX_GRARO							sp|P60590|WGRTX_GRARO	sp|P60590|WGRTX_GRARO	sp|P60590|WGRTX_GRARO	sp|P60590|WGRTX_GRARO		sp|P60590|WGRTX_GRARO	sp|P60590|WGRTX_GRARO	sp|P60590|WGRTX_GRARO	26659	60	MRTQVFVAILVLAALAVISFAREVDESSMNEEGAIQISKTKRKAHSASLGFSAGFKRDH*
neurotoxin 10	NODErc_32963_length_675_cov_346881.083871_g24291_i0	NODErc_32963_length_675_cov_346881.083871_g24291_i0.p1	1	28	0.999766			sp|P60590|WGRTX_GRARO	sp|P60590|WGRTX_GRARO							sp|D2Y2A0|H13A1_CYRHA	sp|D2Y2A0|H13A1_CYRHA	sp|D2Y2A0|H13A1_CYRHA	sp|B1P1H9|JZT60_CHIGU		sp|D2Y2A0|H13A1_CYRHA	sp|D2Y2A0|H13A1_CYRHA	sp|P60590|WGRTX_GRARO	6524	54	YCKAIGRMRTQVFVAILVLAALAVISFAREVDESKVANNYLEVANMMTTAVHT*
neurotoxin 10	NODErc_41749_length_519_cov_1070156.004310_g32755_i0	NODErc_41749_length_519_cov_1070156.004310_g32755_i0.p4	1	21	0.999713			sp|P60590|WGRTX_GRARO	sp|P60590|WGRTX_GRARO							sp|P60590|WGRTX_GRARO	sp|W4VRV4|ICK1_TRILK	sp|P60590|WGRTX_GRARO	sp|W4VRV4|ICK1_TRILK		sp|P60590|WGRTX_GRARO	sp|W4VRV4|ICK1_TRILK	sp|P60590|WGRTX_GRARO	760017	48	MRTQVFVAILVLAALAVISFAREVDESSMNEEGLPAMLKPRVKYFVE*
neurotoxin 10	NODErc_44795_length_481_cov_609134.509390_g35772_i0	NODErc_44795_length_481_cov_609134.509390_g35772_i0.p2	1	28	0.999738			sp|P60590|WGRTX_GRARO	sp|P60590|WGRTX_GRARO							sp|P60590|WGRTX_GRARO	sp|W4VRV4|ICK1_TRILK	sp|P60590|WGRTX_GRARO	sp|W4VRV4|ICK1_TRILK		sp|P60590|WGRTX_GRARO	sp|W4VRV4|ICK1_TRILK	sp|P60590|WGRTX_GRARO	2474	55	YCKAIGRMRTQVFVAILVLAALAVISFAREVDESSMNEEGLPAMLKPWVKYFVE*
neurotoxin 10	NODErc_50264_length_426_cov_845568.946092_g41221_i0	NODErc_50264_length_426_cov_845568.946092_g41221_i0.p3	1	21	0.999045			sp|P60590|WGRTX_GRARO	sp|P60590|WGRTX_GRARO							sp|P60590|WGRTX_GRARO	sp|D2Y2B3|H13A5_CYRHA	sp|P60590|WGRTX_GRARO	sp|D2Y2B3|H13A5_CYRHA		sp|P60590|WGRTX_GRARO	sp|D2Y2B3|H13A5_CYRHA	sp|P60590|WGRTX_GRARO	45938	38	MRTQVFVAILVLAALAVISFAREVDESSMNEEGSLIL*
neurotoxin 10	NODErc_69314_length_315_cov_1008745.500000_g60266_i0	NODErc_69314_length_315_cov_1008745.500000_g60266_i0.p1	1	28	0.999765			sp|P60590|WGRTX_GRARO	sp|P60590|WGRTX_GRARO							sp|P60590|WGRTX_GRARO	sp|P60590|WGRTX_GRARO	sp|P60590|WGRTX_GRARO	sp|P60590|WGRTX_GRARO		sp|P60590|WGRTX_GRARO	sp|P60590|WGRTX_GRARO	sp|P60590|WGRTX_GRARO	4686	54	YCKAIGRMRTQVFVAILVLAALAVISFAREVDESKVAQKCLEVANMIPNAVYT*
neurotoxin 10	NODErc_70423_length_311_cov_1296563.777344_g61375_i0	NODErc_70423_length_311_cov_1296563.777344_g61375_i0.p1	1	21	0.999852			sp|P60590|WGRTX_GRARO	sp|P60590|WGRTX_GRARO	sp|W4VSC0|ICK4_TRILK	sp|W4VSC0|ICK4_TRILK	sp|W4VS49|ICK5_TRILK				sp|W4VSC0|ICK4_TRILK	sp|W4VSC0|ICK4_TRILK	sp|W4VSC0|ICK4_TRILK	sp|W4VSC0|ICK4_TRILK		sp|W4VSC0|ICK4_TRILK	sp|W4VSC0|ICK4_TRILK	sp|P60590|WGRTX_GRARO	185063	71	MRTQVFVAILVLAALAVISFAREVDESSMNEEGSLAVLKAMGEVFRGVDKEGCKKNYLEVANMMTTAVHT*
neurotoxin 10	NODErc_85299_length_269_cov_1158669.733645_g76251_i0	NODErc_85299_length_269_cov_1158669.733645_g76251_i0.p2	1	28	0.999812			sp|P60590|WGRTX_GRARO	sp|P60590|WGRTX_GRARO	sp|W4VSC0|ICK4_TRILK	sp|W4VS49|ICK5_TRILK	sp|W4VS49|ICK5_TRILK				sp|W4VSC0|ICK4_TRILK	sp|W4VS49|ICK5_TRILK	sp|W4VSC0|ICK4_TRILK	sp|W4VS49|ICK5_TRILK		sp|W4VSC0|ICK4_TRILK	sp|W4VS49|ICK5_TRILK	sp|P60590|WGRTX_GRARO	15187	64	YCKAIGRMRTQVFVAILVLAALAVISFAREVDESSMNEEGSLAVLKAMGEVFRGVDKEVTAAE*
neurotoxin 10	NODE_30835_length_722_cov_97858.422789_g16171_i8	NODE_30835_length_722_cov_97858.422789_g16171_i8.p10	1	21	0.900229			sp|P60980|VSTX1_GRARO	sp|P60980|VSTX1_GRARO							sp|P0DJA9|TX15_GRARO	sp|P0DJA9|TX15_GRARO	sp|P0DJA9|TX15_GRARO	sp|P0DJA9|TX15_GRARO		sp|P0DJA9|TX15_GRARO	sp|P0DJA9|TX15_GRARO	sp|P60980|VSTX1_GRARO	18346	33	MRTSVLSAVLGVVLLVSFCFASELQKNGPIAE*
neurotoxin 10	NODErc_11231_length_1866_cov_15278.753175_g6737_i0 NODErc_13243_length_1655_cov_53049.794375_g6737_i1	NODErc_11231_length_1866_cov_15278.753175_g6737_i0.p8 NODErc_13243_length_1655_cov_53049.794375_g6737_i1.p6	1	46	0.688866			sp|P60980|VSTX1_GRARO	sp|P60980|VSTX1_GRARO							sp|B1P1D0|JZ13B_CHIGU	sp|P60980|VSTX1_GRARO	sp|B1P1D0|JZ13B_CHIGU	sp|P60980|VSTX1_GRARO		sp|B1P1D0|JZ13B_CHIGU	sp|P60980|VSTX1_GRARO	sp|P60980|VSTX1_GRARO	41638	57	YFTTKKGLSVPIRFQSYRHAREFHNMRTSVLSAVLGVVLLVSFCFASELQKNGEQY*
neurotoxin 10	NODE_14246_length_1531_cov_47991.782520_g9_i61	NODE_14246_length_1531_cov_47991.782520_g9_i61.p1	1	30	0.999862	IPR011696	Huwentoxin-1 family	sp|P60991|TX1_STRCF	sp|P60991|TX1_STRCF	sp|P56852|TXHN1_GRARO	sp|P83303|TXH4_CYRSC	sp|P60991|TX1_STRCF	tr|M5AWR7|M5AWR7_GRARO	tr|M5AXK5|M5AXK5_GRARO	tr|A0A1V0FWN7|A0A1V0FWN7_POEFR	sp|P56852|TXHN1_GRARO	sp|P83303|TXH4_CYRSC	sp|P56852|TXHN1_GRARO	sp|P83303|TXH4_CYRSC		sp|P56852|TXHN1_GRARO	sp|P83303|TXH4_CYRSC	sp|P60991|TX1_STRCF	3786	89	MKKPHGFVKMRNSVFAAVIGLAVLIVVCSASELNDKGVPEDVFNAIMGEILAMSPKDRDDCRWMFGGCQTDLDCCPHLGCKPTSKYWK*
neurotoxin 10	NODErc_29772_length_754_cov_490874.902718_g21360_i0	NODErc_29772_length_754_cov_490874.902718_g21360_i0.p1	1	28	0.999851	IPR011696	Huwentoxin-1 family	sp|P60991|TX1_STRCF	sp|P60991|TX1_STRCF	sp|B1P1F5|JZT32_CHIGU	sp|B1P1H9|JZT60_CHIGU	sp|P60991|TX1_STRCF	tr|A0A482ZCT4|A0A482ZCT4_CORTR	tr|M5B4R0|M5B4R0_GRARO	tr|A0A1V0FWX3|A0A1V0FWX3_POEFR	sp|B1P1F5|JZT32_CHIGU	sp|B1P1H9|JZT60_CHIGU	sp|B1P1F5|JZT32_CHIGU	sp|B1P1H9|JZT60_CHIGU		sp|B1P1F5|JZT32_CHIGU	sp|B1P1H9|JZT60_CHIGU	sp|P60991|TX1_STRCF	28606	96	YCKAIGRMRTQVFVAILVLAALAVISFAREVDESSMNEEGLPAMLKATGEVFRGVDKEGCTKMFGGCDKDSDCCPYLGCKNKWPYYCAWDGTVGK*
neurotoxin 10	NODErc_30643_length_731_cov_144725.273669_g22152_i0	NODErc_30643_length_731_cov_144725.273669_g22152_i0.p1	1	46	0.914178			sp|P68426|TXT1_CYRSC	sp|P0DM67|TX3_SELPU	sp|P56852|TXHN1_GRARO	sp|D2Y249|H8A06_CYRHA	sp|P56852|TXHN1_GRARO	tr|M5AWS0|M5AWS0_GRARO	tr|M5AWS0|M5AWS0_GRARO	tr|M5AWS0|M5AWS0_GRARO	sp|P56852|TXHN1_GRARO	sp|D2Y1X8|H1A03_CYRHA	sp|P56852|TXHN1_GRARO	sp|D2Y1X8|H1A03_CYRHA		sp|P56852|TXHN1_GRARO	sp|D2Y1X8|H1A03_CYRHA	sp|P68426|TXT1_CYRSC	43665	114	YFTTKKGLSVPIRFQSYRHAREFHNMRTSVLSAVLGVVLLVSFCFASELQKNGIPEEVVSAVIGEILGMIPKERACPGRSRVACGTASTASATPSGPPNCFMRTVGFAAHGSC*
neurotoxin 10	NODE_1556_length_4850_cov_898.805631_g28_i79 NODE_541_length_6572_cov_653.269142_g28_i28 NODE_1089_length_5415_cov_802.704291_g28_i55 NODErc_6542_length_2612_cov_1637.730544_g344_i11 NODE_5395_length_2878_cov_1461.136380_g28_i264 NODErc_5481_length_2878_cov_1489.993978_g344_i10 NODE_38_length_10838_cov_955.680145_g28_i0 NODErc_574_length_6570_cov_667.542748_g344_i0 NODErc_2512_length_4112_cov_105…	NODE_1556_length_4850_cov_898.805631_g28_i79.p4 NODE_541_length_6572_cov_653.269142_g28_i28.p1 NODE_1089_length_5415_cov_802.704291_g28_i55.p4 NODErc_6542_length_2612_cov_1637.730544_g344_i11.p1 NODE_5395_length_2878_cov_1461.136380_g28_i264.p1 NODErc_5481_length_2878_cov_1489.993978_g344_i10.p1 NODE_38_length_10838_cov_955.680145_g28_i0.p6 NODErc_574_length_6570_cov_667.542748_g344_i0.p1 NODErc_…	1	27	0.833577			sp|P82601|NTA_CORVA	sp|P82601|NTA_CORVA							sp|P82601|NTA_CORVA	sp|P82601|NTA_CORVA	sp|P82601|NTA_CORVA	sp|P82601|NTA_CORVA		sp|P82601|NTA_CORVA	sp|P82601|NTA_CORVA	sp|P82601|NTA_CORVA	13537	66	MSVYALKLQAQMVHIFYLFVHPFYLNSYRACKRAGESCWNGNICCEEFYCHKVQKKCKWKQTPPH*
neurotoxin 10	NODE_109759_length_222_cov_505580.622754_g101115_i0	NODE_109759_length_222_cov_505580.622754_g101115_i0.p1	1	3	0.83298	IPR011696	Huwentoxin-1 family	sp|P84509|TX3_CERMR	sp|P84509|TX3_CERMR	sp|B1P1F5|JZT32_CHIGU	sp|B1P1F5|JZT32_CHIGU	sp|P84509|TX3_CERMR	tr|A0A482ZCT4|A0A482ZCT4_CORTR	tr|A0A482ZCT4|A0A482ZCT4_CORTR	tr|A0A1V0FWX3|A0A1V0FWX3_POEFR	sp|B1P1F5|JZT32_CHIGU	sp|B1P1F5|JZT32_CHIGU	sp|B1P1F5|JZT32_CHIGU	sp|B1P1F5|JZT32_CHIGU		sp|B1P1F5|JZT32_CHIGU	sp|B1P1F5|JZT32_CHIGU	sp|P84509|TX3_CERMR	15542	69	AREVDESSMNEEGSLAVLKAMGEVFRGVDKEGCKKLLGGCKHDDDCCPHLGCRTKWPYHCGWDGTFGK*
neurotoxin 10	NODE_110001_length_218_cov_905741.159509_g101357_i0	NODE_110001_length_218_cov_905741.159509_g101357_i0.p1	1	3	0.662465	IPR011696	Huwentoxin-1 family	sp|P84509|TX3_CERMR	sp|P84509|TX3_CERMR	sp|B1P1F5|JZT32_CHIGU	sp|W4VRV4|ICK1_TRILK	sp|P84509|TX3_CERMR	tr|A0A482ZCT4|A0A482ZCT4_CORTR	tr|A0A1B1V3G3|A0A1B1V3G3_9DIPT	tr|A0A482ZCT4|A0A482ZCT4_CORTR	sp|B1P1F5|JZT32_CHIGU	sp|W4VRV4|ICK1_TRILK	sp|B1P1F5|JZT32_CHIGU	sp|W4VRV4|ICK1_TRILK		sp|B1P1F5|JZT32_CHIGU	sp|W4VRV4|ICK1_TRILK	sp|P84509|TX3_CERMR	2636	68	RKNEDSSICCNSGIGCTCSHFLCTGGRRVKGCKQLLGGCKHDDDCCPHLGCRTKWPYHCGWDGTFGK*
neurotoxin 10	NODE_111248_length_198_cov_424170.342657_g102604_i0	NODE_111248_length_198_cov_424170.342657_g102604_i0.p1	1	3	0.804194	IPR011696	Huwentoxin-1 family	sp|P84509|TX3_CERMR	sp|P84509|TX3_CERMR	sp|B1P1F5|JZT32_CHIGU	sp|B1P1F5|JZT32_CHIGU	sp|P84509|TX3_CERMR	tr|A0A482ZCT4|A0A482ZCT4_CORTR	tr|A0A482ZCT4|A0A482ZCT4_CORTR	tr|A0A1V0FWX3|A0A1V0FWX3_POEFR	sp|B1P1F5|JZT32_CHIGU	sp|B1P1F5|JZT32_CHIGU	sp|B1P1F5|JZT32_CHIGU	sp|B1P1F5|JZT32_CHIGU		sp|B1P1F5|JZT32_CHIGU	sp|B1P1F5|JZT32_CHIGU	sp|P84509|TX3_CERMR	587	61	MNEEGSLAVLKAMGEVFRGVDKEGCKQLLGGCKHDYDCCPHLGCRTKWPYHCGWDGTFGK*
neurotoxin 10	NODE_2354_length_4176_cov_49624.936423_g1437_i0	NODE_2354_length_4176_cov_49624.936423_g1437_i0.p4	1	23	0.999855			sp|P84509|TX3_CERMR	sp|P84509|TX3_CERMR	sp|W4VS49|ICK5_TRILK	sp|W4VRV4|ICK1_TRILK	sp|P84509|TX3_CERMR	tr|A0A4Q8K3D6|A0A4Q8K3D6_9ARAC	tr|A0A4Q8K3D6|A0A4Q8K3D6_9ARAC	tr|A0A4Q8K3D6|A0A4Q8K3D6_9ARAC	sp|W4VS49|ICK5_TRILK	sp|W4VRV4|ICK1_TRILK	sp|W4VS49|ICK5_TRILK	sp|W4VRV4|ICK1_TRILK		sp|W4VS49|ICK5_TRILK	sp|W4VRV4|ICK1_TRILK	sp|P84509|TX3_CERMR	60029	77	GRMRTQVFVAILVLAALAVISFAREVDESSMNEEGSLAVLKAMGEVFRGVDKEGCKKLLGGCKHDDATSYYHRTPF*
neurotoxin 10	NODE_31350_length_709_cov_136828.998471_g23215_i0	NODE_31350_length_709_cov_136828.998471_g23215_i0.p1	1	3	0.832941	IPR011696	Huwentoxin-1 family	sp|P84509|TX3_CERMR	sp|P84509|TX3_CERMR	sp|B1P1F5|JZT32_CHIGU	sp|B1P1F5|JZT32_CHIGU	sp|P84509|TX3_CERMR	tr|A0A482ZCT4|A0A482ZCT4_CORTR	tr|A0A482ZCT4|A0A482ZCT4_CORTR	tr|A0A1V0FWN0|A0A1V0FWN0_POEFR	sp|B1P1F5|JZT32_CHIGU	sp|B1P1F5|JZT32_CHIGU	sp|B1P1F5|JZT32_CHIGU	sp|B1P1F5|JZT32_CHIGU		sp|B1P1F5|JZT32_CHIGU	sp|B1P1F5|JZT32_CHIGU	sp|P84509|TX3_CERMR	27004	69	AREVDESSMNEEGSLAVLKAMGEVFRGVDKEGCKKLPGGCKHDDDCCPHLGCRTKWPYHCGWDGTFGK*
neurotoxin 10	NODE_32317_length_685_cov_108024.201587_g24093_i0	NODE_32317_length_685_cov_108024.201587_g24093_i0.p1	1	3	0.825333	IPR011696	Huwentoxin-1 family	sp|P84509|TX3_CERMR	sp|P84509|TX3_CERMR	sp|B1P1F5|JZT32_CHIGU	sp|B1P1F5|JZT32_CHIGU	sp|P84509|TX3_CERMR	tr|A0A482ZCT4|A0A482ZCT4_CORTR	tr|A0A482ZCT4|A0A482ZCT4_CORTR	tr|A0A1V0FWN0|A0A1V0FWN0_POEFR	sp|B1P1F5|JZT32_CHIGU	sp|B1P1F5|JZT32_CHIGU	sp|B1P1F5|JZT32_CHIGU	sp|B1P1F5|JZT32_CHIGU		sp|B1P1F5|JZT32_CHIGU	sp|B1P1F5|JZT32_CHIGU	sp|P84509|TX3_CERMR	2789	61	MNEEGSLAVLKAMGEVFRGVDKEGCKQLPGGCKHDDDCCPHLGCRTKWPYHCGWDGTFGK*
neurotoxin 10	NODE_32715_length_676_cov_295774.149758_g24467_i0	NODE_32715_length_676_cov_295774.149758_g24467_i0.p3	1	3	0.832651	IPR011696	Huwentoxin-1 family	sp|P84509|TX3_CERMR	sp|P84509|TX3_CERMR	sp|B1P1F5|JZT32_CHIGU	sp|B1P1F5|JZT32_CHIGU	sp|P84509|TX3_CERMR	tr|A0A482ZCT4|A0A482ZCT4_CORTR	tr|A0A482ZCT4|A0A482ZCT4_CORTR	tr|A0A482ZCT4|A0A482ZCT4_CORTR	sp|B1P1F5|JZT32_CHIGU	sp|B1P1F5|JZT32_CHIGU	sp|B1P1F5|JZT32_CHIGU	sp|B1P1F5|JZT32_CHIGU		sp|B1P1F5|JZT32_CHIGU	sp|B1P1F5|JZT32_CHIGU	sp|P84509|TX3_CERMR	5400	49	MGEVFRGVDKEGCKQLLGGCKHDDDCCPHLGCRTKWPYHCGWDGTFGK*
neurotoxin 10	NODE_33060_length_669_cov_192775.335505_g24787_i0	NODE_33060_length_669_cov_192775.335505_g24787_i0.p1	1	3	0.99948	IPR011696	Huwentoxin-1 family	sp|P84509|TX3_CERMR	sp|P84509|TX3_CERMR	sp|B1P1F5|JZT32_CHIGU	sp|W4VSC0|ICK4_TRILK	sp|P84509|TX3_CERMR	tr|A0A482ZCT4|A0A482ZCT4_CORTR	tr|A0A4Q8K3D6|A0A4Q8K3D6_9ARAC	tr|A0A1V0FWJ5|A0A1V0FWJ5_POEFR	sp|B1P1F5|JZT32_CHIGU	sp|W4VSC0|ICK4_TRILK	sp|B1P1F5|JZT32_CHIGU	sp|W4VSC0|ICK4_TRILK		sp|B1P1F5|JZT32_CHIGU	sp|W4VSC0|ICK4_TRILK	sp|P84509|TX3_CERMR	3666	71	SFAREVDESSMNEEGLPAMLKATGEVFRGVDKEGCTKMFGGCKHDDDCCPHLGCRTKWPYHCGWDGTFGK*
neurotoxin 10	NODE_33061_length_669_cov_113208.100977_g24788_i0	NODE_33061_length_669_cov_113208.100977_g24788_i0.p1	1	3	0.832519	IPR011696	Huwentoxin-1 family	sp|P84509|TX3_CERMR	sp|P84509|TX3_CERMR	sp|B1P1F5|JZT32_CHIGU	sp|W4VSC0|ICK4_TRILK	sp|P84509|TX3_CERMR	tr|A0A482ZCT4|A0A482ZCT4_CORTR	tr|A0A4Q8K3D6|A0A4Q8K3D6_9ARAC	tr|A0A1V0FWN0|A0A1V0FWN0_POEFR	sp|B1P1F5|JZT32_CHIGU	sp|W4VSC0|ICK4_TRILK	sp|B1P1F5|JZT32_CHIGU	sp|W4VSC0|ICK4_TRILK		sp|B1P1F5|JZT32_CHIGU	sp|W4VSC0|ICK4_TRILK	sp|P84509|TX3_CERMR	2954	71	SFAREVDESSMNEEGLPAMLKAMGEVFRGVDKEGCRKMFGGCKHDSECCLHLGCKNKWPYHCGWDGTFGK*
neurotoxin 10	NODE_33290_length_664_cov_206536.036125_g25003_i0	NODE_33290_length_664_cov_206536.036125_g25003_i0.p1	1	3	0.823911	IPR011696	Huwentoxin-1 family	sp|P84509|TX3_CERMR	sp|P84509|TX3_CERMR	sp|B1P1F5|JZT32_CHIGU	sp|B1P1F5|JZT32_CHIGU	sp|P84509|TX3_CERMR	tr|A0A482ZCT4|A0A482ZCT4_CORTR	tr|A0A482ZCT4|A0A482ZCT4_CORTR	tr|A0A1V0FWX3|A0A1V0FWX3_POEFR	sp|B1P1F5|JZT32_CHIGU	sp|B1P1F5|JZT32_CHIGU	sp|B1P1F5|JZT32_CHIGU	sp|B1P1F5|JZT32_CHIGU		sp|B1P1F5|JZT32_CHIGU	sp|B1P1F5|JZT32_CHIGU	sp|P84509|TX3_CERMR	4828	69	AREVDESSMNEEGLPAMLKATGEVFRGVDKEGCTKMFGGCKHDSECCLHLGCRTKWPYHCGWDGTFGK*
neurotoxin 10	NODE_34399_length_640_cov_106339.432479_g26061_i0	NODE_34399_length_640_cov_106339.432479_g26061_i0.p1	1	3	0.826493	IPR011696	Huwentoxin-1 family	sp|P84509|TX3_CERMR	sp|P84509|TX3_CERMR	sp|B1P1F5|JZT32_CHIGU	sp|W4VSC0|ICK4_TRILK	sp|P84509|TX3_CERMR	tr|A0A482ZCT4|A0A482ZCT4_CORTR	tr|H7CEK6|H7CEK6_GRARO	tr|A0A482ZCT4|A0A482ZCT4_CORTR	sp|B1P1F5|JZT32_CHIGU	sp|W4VSC0|ICK4_TRILK	sp|B1P1F5|JZT32_CHIGU	sp|W4VSC0|ICK4_TRILK		sp|B1P1F5|JZT32_CHIGU	sp|W4VSC0|ICK4_TRILK	sp|P84509|TX3_CERMR	8093	61	MNEEGSLAVLKAMGEVFRGVEKEGCKQLLGGCKHDDDCCPHLGCRTKWPYHCGWDGTFGK*
neurotoxin 10	NODE_34699_length_634_cov_255487.865285_g26347_i0	NODE_34699_length_634_cov_255487.865285_g26347_i0.p1	1	28	0.99985	IPR011696	Huwentoxin-1 family	sp|P84509|TX3_CERMR	sp|P84509|TX3_CERMR	sp|B1P1F5|JZT32_CHIGU	sp|B1P1H9|JZT60_CHIGU	sp|P84509|TX3_CERMR	tr|A0A4Q8K3D6|A0A4Q8K3D6_9ARAC	tr|A0A4Q8K3D6|A0A4Q8K3D6_9ARAC	tr|A0A1V0FWM4|A0A1V0FWM4_POEFR	sp|B1P1F5|JZT32_CHIGU	sp|B1P1H9|JZT60_CHIGU	sp|B1P1F5|JZT32_CHIGU	sp|B1P1H9|JZT60_CHIGU		sp|B1P1F5|JZT32_CHIGU	sp|B1P1H9|JZT60_CHIGU	sp|P84509|TX3_CERMR	51713	96	YCKAIGRMRTQVFVAILVLAALAVISFAREVDESSMNEEGSLAVLKAMGEVFRGVDKEGCKKLLGGCKHDDDCCPHLGCKNKWPYYCAWDGTVGK*
neurotoxin 10	NODE_36858_length_593_cov_199445.650558_g28415_i0	NODE_36858_length_593_cov_199445.650558_g28415_i0.p1	1	3	0.831455	IPR011696	Huwentoxin-1 family	sp|P84509|TX3_CERMR	sp|P84509|TX3_CERMR	sp|B1P1F5|JZT32_CHIGU	sp|B1P1F5|JZT32_CHIGU	sp|P84509|TX3_CERMR	tr|A0A482ZCT4|A0A482ZCT4_CORTR	tr|A0A482ZCT4|A0A482ZCT4_CORTR	tr|A0A1V0FWX3|A0A1V0FWX3_POEFR	sp|B1P1F5|JZT32_CHIGU	sp|B1P1F5|JZT32_CHIGU	sp|B1P1F5|JZT32_CHIGU	sp|B1P1F5|JZT32_CHIGU		sp|B1P1F5|JZT32_CHIGU	sp|B1P1F5|JZT32_CHIGU	sp|P84509|TX3_CERMR	3051	61	MNEEGSLAVLKAMGEVFRGVDKEGCKQLLGGCKHDSECCLHLGCKNKWPYYCAWDGTVGK*
neurotoxin 10	NODE_42660_length_507_cov_63184.340708_g34073_i0	NODE_42660_length_507_cov_63184.340708_g34073_i0.p1	1	21	0.999823	IPR011696	Huwentoxin-1 family	sp|P84509|TX3_CERMR	sp|P84509|TX3_CERMR	sp|B1P1F5|JZT32_CHIGU	sp|W4VS49|ICK5_TRILK	sp|P84509|TX3_CERMR	tr|A0A482ZCT4|A0A482ZCT4_CORTR	tr|A0A482ZCT4|A0A482ZCT4_CORTR	tr|A0A1V0FWM4|A0A1V0FWM4_POEFR	sp|B1P1F5|JZT32_CHIGU	sp|W4VS49|ICK5_TRILK	sp|B1P1F5|JZT32_CHIGU	sp|W4VS49|ICK5_TRILK		sp|B1P1F5|JZT32_CHIGU	sp|W4VS49|ICK5_TRILK	sp|P84509|TX3_CERMR	488	89	MRTHVFVALLVLAAPSVTSSARAVEESSRNEERSLAVLQARGEVFRGVEKEGCKKLLGGCKHDDDCCPHLGCKNKWPYYCAWDGTVGK*
neurotoxin 10	NODE_52647_length_408_cov_175251.161473_g44008_i0	NODE_52647_length_408_cov_175251.161473_g44008_i0.p1	1	3	0.832977	IPR011696	Huwentoxin-1 family	sp|P84509|TX3_CERMR	sp|P84509|TX3_CERMR	sp|B1P1F5|JZT32_CHIGU	sp|B1P1F5|JZT32_CHIGU	sp|P84509|TX3_CERMR	tr|A0A482ZCT4|A0A482ZCT4_CORTR	tr|A0A482ZCT4|A0A482ZCT4_CORTR	tr|A0A1V0FWM4|A0A1V0FWM4_POEFR	sp|B1P1F5|JZT32_CHIGU	sp|B1P1F5|JZT32_CHIGU	sp|B1P1F5|JZT32_CHIGU	sp|B1P1F5|JZT32_CHIGU		sp|B1P1F5|JZT32_CHIGU	sp|B1P1F5|JZT32_CHIGU	sp|P84509|TX3_CERMR	683	69	AREVDESSMNEEGSLAVLKAMGEVFRGVEKEGCKKLLGGCKHDDDCCPHLGCKNKWPYYCAWDGTVGK*
neurotoxin 10	NODE_56341_length_383_cov_369990.707317_g47699_i0	NODE_56341_length_383_cov_369990.707317_g47699_i0.p1	1	3	0.8137	IPR011696	Huwentoxin-1 family	sp|P84509|TX3_CERMR	sp|P84509|TX3_CERMR	sp|B1P1F5|JZT32_CHIGU	sp|W4VSC0|ICK4_TRILK	sp|P84509|TX3_CERMR	tr|A0A482ZCT4|A0A482ZCT4_CORTR	tr|A0A482ZCT4|A0A482ZCT4_CORTR	tr|A0A1V0FWX3|A0A1V0FWX3_POEFR	sp|B1P1F5|JZT32_CHIGU	sp|W4VSC0|ICK4_TRILK	sp|B1P1F5|JZT32_CHIGU	sp|W4VSC0|ICK4_TRILK		sp|B1P1F5|JZT32_CHIGU	sp|W4VSC0|ICK4_TRILK	sp|P84509|TX3_CERMR	37751	69	MNEEGSLAVLKAMGEVFRGVDKEGCKQLLGGCKHDDDCCPHLGCRTKWPYHCGWDGTFGKKITWRLQT*
neurotoxin 10	NODE_56342_length_383_cov_126341.054878_g47700_i0	NODE_56342_length_383_cov_126341.054878_g47700_i0.p1	1	3	0.82735	IPR011696	Huwentoxin-1 family	sp|P84509|TX3_CERMR	sp|P84509|TX3_CERMR	sp|B1P1F5|JZT32_CHIGU	sp|B1P1F5|JZT32_CHIGU	sp|P84509|TX3_CERMR	tr|A0A482ZCT4|A0A482ZCT4_CORTR	tr|A0A482ZCT4|A0A482ZCT4_CORTR	tr|A0A1V0FWM4|A0A1V0FWM4_POEFR	sp|B1P1F5|JZT32_CHIGU	sp|B1P1F5|JZT32_CHIGU	sp|B1P1F5|JZT32_CHIGU	sp|B1P1F5|JZT32_CHIGU		sp|B1P1F5|JZT32_CHIGU	sp|B1P1F5|JZT32_CHIGU	sp|P84509|TX3_CERMR	476	61	MNEEGSLAVLKAMGEVFRGVDKEGCKKLLGGCKHDDDCCPHLGCKNKWPYYCAWDGTVGK*
neurotoxin 10	NODE_57312_length_377_cov_211427.500000_g48670_i0	NODE_57312_length_377_cov_211427.500000_g48670_i0.p1	1	3	0.818213	IPR011696	Huwentoxin-1 family	sp|P84509|TX3_CERMR	sp|P84509|TX3_CERMR	sp|B1P1F5|JZT32_CHIGU	sp|B1P1F5|JZT32_CHIGU	sp|P84509|TX3_CERMR	tr|A0A482ZCT4|A0A482ZCT4_CORTR	tr|A0A482ZCT4|A0A482ZCT4_CORTR	tr|A0A1V0FWN0|A0A1V0FWN0_POEFR	sp|B1P1F5|JZT32_CHIGU	sp|B1P1F5|JZT32_CHIGU	sp|B1P1F5|JZT32_CHIGU	sp|B1P1F5|JZT32_CHIGU		sp|B1P1F5|JZT32_CHIGU	sp|B1P1F5|JZT32_CHIGU	sp|P84509|TX3_CERMR	3015	61	MNEEGSLAVLKAMGEVFRGVDKEGCKQLFGGCKHDDDCCPHLGCRTKWPYHCGWDGTFGK*
neurotoxin 10	NODE_73269_length_304_cov_334957.253012_g64626_i0	NODE_73269_length_304_cov_334957.253012_g64626_i0.p1	1	3	0.832985	IPR011696	Huwentoxin-1 family	sp|P84509|TX3_CERMR	sp|P84509|TX3_CERMR	sp|B1P1F5|JZT32_CHIGU	sp|B1P1F5|JZT32_CHIGU	sp|P84509|TX3_CERMR	tr|A0A482ZCT4|A0A482ZCT4_CORTR	tr|A0A482ZCT4|A0A482ZCT4_CORTR	tr|A0A1V0FWM4|A0A1V0FWM4_POEFR	sp|B1P1F5|JZT32_CHIGU	sp|B1P1F5|JZT32_CHIGU	sp|B1P1F5|JZT32_CHIGU	sp|B1P1F5|JZT32_CHIGU		sp|B1P1F5|JZT32_CHIGU	sp|B1P1F5|JZT32_CHIGU	sp|P84509|TX3_CERMR	9495	69	AREVDESSMNEEGSLAVLKAMGEVFRGVDKEGCKKLLGGCKHDDDCCPHLGCRTKWPYHCGWDGTVGK*
neurotoxin 10	NODE_78302_length_288_cov_664780.888412_g69658_i0	NODE_78302_length_288_cov_664780.888412_g69658_i0.p1	1	23	0.999764	IPR011696	Huwentoxin-1 family	sp|P84509|TX3_CERMR	sp|P84509|TX3_CERMR	sp|B1P1F5|JZT32_CHIGU	sp|W4VSC0|ICK4_TRILK	sp|P84509|TX3_CERMR	tr|A0A482ZCT4|A0A482ZCT4_CORTR	tr|A0A4Q8K3D6|A0A4Q8K3D6_9ARAC	tr|A0A1V0FWX3|A0A1V0FWX3_POEFR	sp|B1P1F5|JZT32_CHIGU	sp|W4VSC0|ICK4_TRILK	sp|B1P1F5|JZT32_CHIGU	sp|W4VSC0|ICK4_TRILK		sp|B1P1F5|JZT32_CHIGU	sp|W4VSC0|ICK4_TRILK	sp|P84509|TX3_CERMR	66607	91	GRMRTQVFVAILVLAALAVMSFAREVDESSMNEEGSLAVLKAMGEVFRGVDKEGCKQLLGGCKHDDDCCPHLGCRTKWPYHCGWDGTFGK*
neurotoxin 10	NODE_83661_length_275_cov_737978.090909_g75017_i0 NODE_8149_length_2258_cov_96394.160690_g4968_i0	NODE_83661_length_275_cov_737978.090909_g75017_i0.p1 NODE_8149_length_2258_cov_96394.160690_g4968_i0.p3	1	19	0.999828	IPR011696	Huwentoxin-1 family	sp|P84509|TX3_CERMR	sp|P84509|TX3_CERMR	sp|B1P1F5|JZT32_CHIGU	sp|W4VSC0|ICK4_TRILK	sp|P84509|TX3_CERMR	tr|A0A482ZCT4|A0A482ZCT4_CORTR	tr|A0A4Q8K3D6|A0A4Q8K3D6_9ARAC	tr|A0A1V0FWX3|A0A1V0FWX3_POEFR	sp|B1P1F5|JZT32_CHIGU	sp|W4VSC0|ICK4_TRILK	sp|B1P1F5|JZT32_CHIGU	sp|W4VSC0|ICK4_TRILK		sp|B1P1F5|JZT32_CHIGU	sp|W4VSC0|ICK4_TRILK	sp|P84509|TX3_CERMR	178273	87	TQVFVAILVLAALAVISFAREVDESSMNEEGSLAVLKAMGEVFRGVDKEGCKQLLGGCKHDDDCCPHLGCRTKWPYHCGWDGTFGK*
neurotoxin 10	NODE_88808_length_265_cov_347861.457143_g80164_i0	NODE_88808_length_265_cov_347861.457143_g80164_i0.p1	1	15	0.999839	IPR011696	Huwentoxin-1 family	sp|P84509|TX3_CERMR	sp|P84509|TX3_CERMR	sp|B1P1F5|JZT32_CHIGU	sp|W4VSC0|ICK4_TRILK	sp|P84509|TX3_CERMR	tr|A0A482ZCT4|A0A482ZCT4_CORTR	tr|M5B4R0|M5B4R0_GRARO	tr|A0A1V0FWX3|A0A1V0FWX3_POEFR	sp|B1P1F5|JZT32_CHIGU	sp|W4VSC0|ICK4_TRILK	sp|B1P1F5|JZT32_CHIGU	sp|W4VSC0|ICK4_TRILK		sp|B1P1F5|JZT32_CHIGU	sp|W4VSC0|ICK4_TRILK	sp|P84509|TX3_CERMR	16158	83	VAILVLAALAVISFAREVDESSMNEEGSLAVLKAMGEVFRGVDKEGCKQLLGGCKHDDDCCPHLGCRTKWPYHCGWDGTFGK*
neurotoxin 10	NODErc_18976_length_1214_cov_95332.669543_g12309_i0 NODErc_26829_length_845_cov_139903.386076_g18725_i0 NODE_18711_length_1214_cov_94779.815358_g12553_i0 NODE_26699_length_846_cov_138934.858407_g19072_i0 NODE_20955_length_1090_cov_106521.776812_g9364_i2	NODErc_18976_length_1214_cov_95332.669543_g12309_i0.p1 NODErc_26829_length_845_cov_139903.386076_g18725_i0.p1 NODE_18711_length_1214_cov_94779.815358_g12553_i0.p1 NODE_26699_length_846_cov_138934.858407_g19072_i0.p1 NODE_20955_length_1090_cov_106521.776812_g9364_i2.p1	1	3	0.827001	IPR011696	Huwentoxin-1 family	sp|P84509|TX3_CERMR	sp|P84509|TX3_CERMR	sp|B1P1F5|JZT32_CHIGU	sp|B1P1F5|JZT32_CHIGU	sp|P84509|TX3_CERMR	tr|A0A482ZCT4|A0A482ZCT4_CORTR	tr|A0A482ZCT4|A0A482ZCT4_CORTR	tr|A0A1V0FWX3|A0A1V0FWX3_POEFR	sp|B1P1F5|JZT32_CHIGU	sp|B1P1F5|JZT32_CHIGU	sp|B1P1F5|JZT32_CHIGU	sp|B1P1F5|JZT32_CHIGU		sp|B1P1F5|JZT32_CHIGU	sp|B1P1F5|JZT32_CHIGU	sp|P84509|TX3_CERMR	216470	61	MNEEGSLAVLKAMGEVFRGVDKEGCKQLLGGCKHDDDCCPHLGCRTKWPYHCGWDGTFGK*
neurotoxin 10	NODErc_21390_length_1078_cov_61390.587488_g6474_i4	NODErc_21390_length_1078_cov_61390.587488_g6474_i4.p2	1	5	0.687583	IPR011696	Huwentoxin-1 family	sp|P84509|TX3_CERMR	sp|P84509|TX3_CERMR	sp|B1P1F5|JZT32_CHIGU	sp|P56852|TXHN1_GRARO	sp|P84509|TX3_CERMR	tr|A0A482ZCT4|A0A482ZCT4_CORTR	tr|A0A1B1V3G7|A0A1B1V3G7_9DIPT	tr|A0A482ZCT4|A0A482ZCT4_CORTR	sp|B1P1F5|JZT32_CHIGU	sp|P56852|TXHN1_GRARO	sp|B1P1F5|JZT32_CHIGU	sp|P56852|TXHN1_GRARO		sp|B1P1F5|JZT32_CHIGU	sp|P56852|TXHN1_GRARO	sp|P84509|TX3_CERMR	13089	48	MLLRRGVDKEGCKQLLGGCKHDDDCCPHLGCRTKWPYHCGWDGTFGK*
neurotoxin 10	NODErc_28119_length_802_cov_130682.119143_g19869_i0	NODErc_28119_length_802_cov_130682.119143_g19869_i0.p1	1	3	0.811009	IPR011696	Huwentoxin-1 family	sp|P84509|TX3_CERMR	sp|P84509|TX3_CERMR	sp|B1P1F5|JZT32_CHIGU	sp|B1P1F5|JZT32_CHIGU	sp|P84509|TX3_CERMR	tr|A0A482ZCT4|A0A482ZCT4_CORTR	tr|A0A482ZCT4|A0A482ZCT4_CORTR	tr|A0A482ZCT4|A0A482ZCT4_CORTR	sp|B1P1F5|JZT32_CHIGU	sp|B1P1F5|JZT32_CHIGU	sp|B1P1F5|JZT32_CHIGU	sp|B1P1F5|JZT32_CHIGU		sp|B1P1F5|JZT32_CHIGU	sp|B1P1F5|JZT32_CHIGU	sp|P84509|TX3_CERMR	35098	61	MNEQGSLAVLKAMGEVFRGVDKEGCKQLLGGCKHDDDCCPHLGCRTKWPYHCGWDGTFGK*
neurotoxin 10	NODErc_28445_length_792_cov_396202.797829_g20162_i0 NODE_27016_length_835_cov_360908.655128_g19343_i0	NODErc_28445_length_792_cov_396202.797829_g20162_i0.p1 NODE_27016_length_835_cov_360908.655128_g19343_i0.p1	1	21	0.999814	IPR011696	Huwentoxin-1 family	sp|P84509|TX3_CERMR	sp|P84509|TX3_CERMR	sp|B1P1F5|JZT32_CHIGU	sp|W4VSC0|ICK4_TRILK	sp|P84509|TX3_CERMR	tr|A0A482ZCT4|A0A482ZCT4_CORTR	tr|A0A4Q8K3D6|A0A4Q8K3D6_9ARAC	tr|A0A1V0FWX3|A0A1V0FWX3_POEFR	sp|B1P1F5|JZT32_CHIGU	sp|W4VSC0|ICK4_TRILK	sp|B1P1F5|JZT32_CHIGU	sp|W4VSC0|ICK4_TRILK		sp|B1P1F5|JZT32_CHIGU	sp|W4VSC0|ICK4_TRILK	sp|P84509|TX3_CERMR	397546	89	MRTQVFVAILVLAALAVISFAREVDESSMNEEGSLAVLKAMGEVFRGVDKEGCKQLLGGCKHDDDCCPHLGCRTKWPYHCGWDGTFGK*
neurotoxin 10	NODErc_29675_length_757_cov_484544.643875_g21272_i0	NODErc_29675_length_757_cov_484544.643875_g21272_i0.p1	1	28	0.999848	IPR011696	Huwentoxin-1 family	sp|P84509|TX3_CERMR	sp|P84509|TX3_CERMR	sp|B1P1F5|JZT32_CHIGU	sp|B1P1H9|JZT60_CHIGU	sp|P84509|TX3_CERMR	tr|M5B4R0|M5B4R0_GRARO	tr|M5B4R0|M5B4R0_GRARO	tr|A0A1V0FWX3|A0A1V0FWX3_POEFR	sp|B1P1F5|JZT32_CHIGU	sp|B1P1H9|JZT60_CHIGU	sp|B1P1F5|JZT32_CHIGU	sp|B1P1H9|JZT60_CHIGU		sp|B1P1F5|JZT32_CHIGU	sp|B1P1H9|JZT60_CHIGU	sp|P84509|TX3_CERMR	75149	96	YCKAIGRMRTQVFVAILVLAALAVISFAREVDESSMNEEGSLAVLKAMGEVFRGVDKEGCKQLLGGCKHDSECCLHLGCKNKWPYYCAWDGTVGK*
neurotoxin 10	NODErc_29886_length_751_cov_454411.966954_g21462_i0	NODErc_29886_length_751_cov_454411.966954_g21462_i0.p1	1	28	0.999835	IPR011696	Huwentoxin-1 family	sp|P84509|TX3_CERMR	sp|P84509|TX3_CERMR	sp|B1P1F5|JZT32_CHIGU	sp|B1P1H9|JZT60_CHIGU	sp|P84509|TX3_CERMR	tr|A0A482ZHU9|A0A482ZHU9_CORTR	tr|M5B4R0|M5B4R0_GRARO	tr|A0A1V0FWN0|A0A1V0FWN0_POEFR	sp|B1P1F5|JZT32_CHIGU	sp|B1P1H9|JZT60_CHIGU	sp|B1P1F5|JZT32_CHIGU	sp|B1P1H9|JZT60_CHIGU		sp|B1P1F5|JZT32_CHIGU	sp|B1P1H9|JZT60_CHIGU	sp|P84509|TX3_CERMR	38002	96	YCKAIGRMRTQVFVAILVLAALAVISFAREVDESSMNEEGLPAMLKAMGEVFRGVDKEGCRKMFGGCDKDSDCCPYLGCRTKWPYHCGWDGTFGK*
neurotoxin 10	NODErc_30106_length_745_cov_552357.844928_g21666_i0	NODErc_30106_length_745_cov_552357.844928_g21666_i0.p1	1	28	0.999856	IPR011696	Huwentoxin-1 family	sp|P84509|TX3_CERMR	sp|P84509|TX3_CERMR	sp|B1P1F5|JZT32_CHIGU	sp|B1P1H9|JZT60_CHIGU	sp|P84509|TX3_CERMR	tr|A0A482ZHU9|A0A482ZHU9_CORTR	tr|M5B4R0|M5B4R0_GRARO	tr|A0A1V0FWX3|A0A1V0FWX3_POEFR	sp|B1P1F5|JZT32_CHIGU	sp|B1P1H9|JZT60_CHIGU	sp|B1P1F5|JZT32_CHIGU	sp|B1P1H9|JZT60_CHIGU		sp|B1P1F5|JZT32_CHIGU	sp|B1P1H9|JZT60_CHIGU	sp|P84509|TX3_CERMR	23082	96	YCKAIGRMRTQVFVAILVLAALAVISFAREVDESSMNEEGLPAMLKATGEVFRGVDKEGCTKMFGGCKHDSECCLHLGCKNKWPYHCGWDGTFGK*
neurotoxin 10	NODErc_30107_length_745_cov_511542.917391_g21667_i0	NODErc_30107_length_745_cov_511542.917391_g21667_i0.p1	1	28	0.999856	IPR011696	Huwentoxin-1 family	sp|P84509|TX3_CERMR	sp|P84509|TX3_CERMR	sp|B1P1F5|JZT32_CHIGU	sp|B1P1H9|JZT60_CHIGU	sp|P84509|TX3_CERMR	tr|A0A482ZCT4|A0A482ZCT4_CORTR	tr|M5B4R0|M5B4R0_GRARO	tr|A0A1V0FWJ5|A0A1V0FWJ5_POEFR	sp|B1P1F5|JZT32_CHIGU	sp|B1P1H9|JZT60_CHIGU	sp|B1P1F5|JZT32_CHIGU	sp|B1P1H9|JZT60_CHIGU		sp|B1P1F5|JZT32_CHIGU	sp|B1P1H9|JZT60_CHIGU	sp|P84509|TX3_CERMR	15731	96	YCKAIGRMRTQVFVAILVLAALAVISFAREVDESSMNEEGLPAMLKATGEVFRGVDKEGCTKMFGGCKHDDDCCPHLGCRTKWPYHCGWDGTFGK*
neurotoxin 10	NODErc_37103_length_591_cov_5964.559701_g28208_i0 NODE_38423_length_566_cov_6131.589041_g29913_i0	NODErc_37103_length_591_cov_5964.559701_g28208_i0.p1 NODE_38423_length_566_cov_6131.589041_g29913_i0.p1	1	21	0.999822	IPR011696	Huwentoxin-1 family	sp|P84509|TX3_CERMR	sp|P84509|TX3_CERMR	sp|B1P1F4|JZ31A_CHIGU	sp|B1P1G1|JZ38D_CHIGU	sp|P84509|TX3_CERMR	tr|H7CEK6|H7CEK6_GRARO	tr|A0A4Q8K0X1|A0A4Q8K0X1_9ARAC	tr|A0A1V0FWN0|A0A1V0FWN0_POEFR	sp|B1P1F4|JZ31A_CHIGU	sp|B1P1G1|JZ38D_CHIGU	sp|B1P1F4|JZ31A_CHIGU	sp|B1P1G1|JZ38D_CHIGU		sp|B1P1F4|JZ31A_CHIGU	sp|B1P1G1|JZ38D_CHIGU	sp|P84509|TX3_CERMR	8169	88	MKTSALVAIFSLAVLCVLATATETENRANPSELISALAELSAMHQSQARDCRKFLGGCKENNDCCDHLGCNQKYGHCGWDGTFGRMD*
neurotoxin 10	NODErc_42747_length_506_cov_778552.647450_g33744_i0	NODErc_42747_length_506_cov_778552.647450_g33744_i0.p1	1	21	0.999815	IPR011696	Huwentoxin-1 family	sp|P84509|TX3_CERMR	sp|P84509|TX3_CERMR	sp|B1P1F5|JZT32_CHIGU	sp|W4VSC0|ICK4_TRILK	sp|P84509|TX3_CERMR	tr|A0A482ZCT4|A0A482ZCT4_CORTR	tr|A0A4Q8K3D6|A0A4Q8K3D6_9ARAC	tr|A0A1V0FWX3|A0A1V0FWX3_POEFR	sp|B1P1F5|JZT32_CHIGU	sp|W4VSC0|ICK4_TRILK	sp|B1P1F5|JZT32_CHIGU	sp|W4VSC0|ICK4_TRILK		sp|B1P1F5|JZT32_CHIGU	sp|W4VSC0|ICK4_TRILK	sp|P84509|TX3_CERMR	250200	89	MRTQVFVAILVLAALAVISFAREVDESTMNEEGSLAVLKAMGEVFRGVDKEGCKQLLGGCKHDDDCCPHLGCRTKWPYHCGWDGTFGK*
neurotoxin 10	NODErc_5561_length_2856_cov_37863.259907_g3230_i0	NODErc_5561_length_2856_cov_37863.259907_g3230_i0.p6	1	12	0.501478	IPR011696	Huwentoxin-1 family	sp|P84509|TX3_CERMR	sp|P84509|TX3_CERMR	sp|B1P1F5|JZT32_CHIGU	sp|P0DL58|HM1B_PHLSP	sp|P84509|TX3_CERMR	tr|A0A482ZCT4|A0A482ZCT4_CORTR	tr|A0A482ZGR8|A0A482ZGR8_CORTR	tr|A0A1V0FWX3|A0A1V0FWX3_POEFR	sp|B1P1F5|JZT32_CHIGU	sp|P0DL58|HM1B_PHLSP	sp|B1P1F5|JZT32_CHIGU	sp|P0DL58|HM1B_PHLSP		sp|B1P1F5|JZT32_CHIGU	sp|P0DL58|HM1B_PHLSP	sp|P84509|TX3_CERMR	122278	81	MGRYLWQMNGSQAEYSTFGISCINGSLAVLKAMGEVVRGVDKEGCKQLLGGCKHDDDCCPHLGCRTKWPYHCGWDGTFGK*
neurotoxin 10	TRINITY_DN47_c1_g1_i12	TRINITY_DN47_c1_g1_i12.p1	1	21	0.999823	IPR011696	Huwentoxin-1 family	sp|P84509|TX3_CERMR	sp|P84509|TX3_CERMR	sp|B1P1F5|JZT32_CHIGU	sp|W4VSC0|ICK4_TRILK	sp|P84509|TX3_CERMR	tr|A0A482ZCT4|A0A482ZCT4_CORTR	tr|A0A4Q8K3D6|A0A4Q8K3D6_9ARAC	tr|A0A1V0FWX3|A0A1V0FWX3_POEFR	sp|B1P1F5|JZT32_CHIGU	sp|W4VSC0|ICK4_TRILK	sp|B1P1F5|JZT32_CHIGU	sp|W4VSC0|ICK4_TRILK		sp|B1P1F5|JZT32_CHIGU	sp|W4VSC0|ICK4_TRILK	sp|P84509|TX3_CERMR	75536	89	MRTPVFIAILVLAALAVISFAREVDESSMNEEGSLAVLKAMGEVFRGVDKEGCKQLLGGCKHDDDCCPHLGCRTKWPYHCGWDGTFGK*
neurotoxin 10	TRINITY_DN47_c1_g1_i22	TRINITY_DN47_c1_g1_i22.p1	1	21	0.999822	IPR011696	Huwentoxin-1 family	sp|P84509|TX3_CERMR	sp|P84509|TX3_CERMR	sp|B1P1F5|JZT32_CHIGU	sp|W4VSC0|ICK4_TRILK	sp|P84509|TX3_CERMR	tr|A0A482ZCT4|A0A482ZCT4_CORTR	tr|A0A482ZCT4|A0A482ZCT4_CORTR	tr|A0A1V0FWX3|A0A1V0FWX3_POEFR	sp|B1P1F5|JZT32_CHIGU	sp|W4VSC0|ICK4_TRILK	sp|B1P1F5|JZT32_CHIGU	sp|W4VSC0|ICK4_TRILK		sp|B1P1F5|JZT32_CHIGU	sp|W4VSC0|ICK4_TRILK	sp|P84509|TX3_CERMR	110349	89	MRTPALVSILVLAALAVISFAREVDESSMNEEGSLAVLKAMGEVFRGVDKEGCKQLLGGCKHDDDCCPHLGCRTKWPYHCGWDGTFGK*
neurotoxin 10	TRINITY_DN47_c1_g1_i8	TRINITY_DN47_c1_g1_i8.p1	1	13	0.999822	IPR011696	Huwentoxin-1 family	sp|P84509|TX3_CERMR	sp|P84509|TX3_CERMR	sp|B1P1F5|JZT32_CHIGU	sp|W4VSC0|ICK4_TRILK	sp|P84509|TX3_CERMR	tr|A0A482ZCT4|A0A482ZCT4_CORTR	tr|M5B4R0|M5B4R0_GRARO	tr|A0A1V0FWX3|A0A1V0FWX3_POEFR	sp|B1P1F5|JZT32_CHIGU	sp|W4VSC0|ICK4_TRILK	sp|B1P1F5|JZT32_CHIGU	sp|W4VSC0|ICK4_TRILK		sp|B1P1F5|JZT32_CHIGU	sp|W4VSC0|ICK4_TRILK	sp|P84509|TX3_CERMR	2002	81	ILVLAALAVISFAREVDESSMNEEGLPAMLKATGEVFRGVEKEGCKQLLGGCKHDDDCCPHLGCRTKWPYHCGWDGTFGK*
neurotoxin 10	TRINITY_DN731_c0_g1_i1	TRINITY_DN731_c0_g1_i1.p1	1	21	0.999832	IPR011696	Huwentoxin-1 family	sp|P84509|TX3_CERMR	sp|P84509|TX3_CERMR	sp|P56852|TXHN1_GRARO	sp|B1P1G1|JZ38D_CHIGU	sp|P84509|TX3_CERMR	tr|H7CEK6|H7CEK6_GRARO	tr|A0A4Q8K0X1|A0A4Q8K0X1_9ARAC	tr|A0A1V0FWN0|A0A1V0FWN0_POEFR	sp|P56852|TXHN1_GRARO	sp|B1P1G1|JZ38D_CHIGU	sp|P56852|TXHN1_GRARO	sp|B1P1G1|JZ38D_CHIGU		sp|P56852|TXHN1_GRARO	sp|B1P1G1|JZ38D_CHIGU	sp|P84509|TX3_CERMR	5791	88	MKTSALVAIFSLAVLCVLATATETENRAIPSELISALAELSAMHQSQARDCRKFLGGCKENNDCCDHLGCNQKYGHCGWDGTFGRMD*
neurotoxin 10	TRINITY_DN731_c0_g1_i8	TRINITY_DN731_c0_g1_i8.p2	1	17	0.665626	IPR011696	Huwentoxin-1 family	sp|P84509|TX3_CERMR	sp|P84509|TX3_CERMR	sp|P84509|TX3_CERMR	sp|B1P1G1|JZ38D_CHIGU	sp|P84509|TX3_CERMR	tr|A0A1V0FWN0|A0A1V0FWN0_POEFR	tr|A0A482ZCT4|A0A482ZCT4_CORTR	tr|A0A1V0FWN0|A0A1V0FWN0_POEFR	sp|P84509|TX3_CERMR	sp|B1P1G1|JZ38D_CHIGU	sp|P84509|TX3_CERMR	sp|B1P1G1|JZ38D_CHIGU		sp|P84509|TX3_CERMR	sp|B1P1G1|JZ38D_CHIGU	sp|P84509|TX3_CERMR	61	58	ISVLKPLCVTCICFFNSHRDCRKFLGGCKENNDCCDHLGCNQKYGHCGWDGTFGRMD*
neurotoxin 10	NODE_13138_length_1628_cov_45450.620470_g9_i58	NODE_13138_length_1628_cov_45450.620470_g9_i58.p1	1	21	0.999835	IPR011696	Huwentoxin-1 family	sp|P84837|TXG2_CHIGU	sp|P84837|TXG2_CHIGU	sp|P56852|TXHN1_GRARO	sp|P56852|TXHN1_GRARO	sp|P84837|TXG2_CHIGU	tr|M5AWR7|M5AWR7_GRARO	tr|M5AWR7|M5AWR7_GRARO	tr|A0A1V0FWJ9|A0A1V0FWJ9_POEFR	sp|P56852|TXHN1_GRARO	sp|P56852|TXHN1_GRARO	sp|P56852|TXHN1_GRARO	sp|P56852|TXHN1_GRARO		sp|P56852|TXHN1_GRARO	sp|P56852|TXHN1_GRARO	sp|P84837|TXG2_CHIGU	3328	87	MRNSVFAAVIGLAVLIVVCSASELDEKGVPEEVFNAIMGEILEMRPKERDDCRWMFGGCQTDLDCCPHLGCKPTLKYCAWDGTTRK*
neurotoxin 10	NODE_13139_length_1628_cov_41296.698029_g9_i59	NODE_13139_length_1628_cov_41296.698029_g9_i59.p1	1	21	0.999826	IPR011696	Huwentoxin-1 family	sp|P84837|TXG2_CHIGU	sp|P84837|TXG2_CHIGU	sp|P56852|TXHN1_GRARO	sp|P56852|TXHN1_GRARO	sp|P84837|TXG2_CHIGU	tr|M5AWR7|M5AWR7_GRARO	tr|M5AWR7|M5AWR7_GRARO	tr|A0A1V0FWJ9|A0A1V0FWJ9_POEFR	sp|P56852|TXHN1_GRARO	sp|P56852|TXHN1_GRARO	sp|P56852|TXHN1_GRARO	sp|P56852|TXHN1_GRARO		sp|P56852|TXHN1_GRARO	sp|P56852|TXHN1_GRARO	sp|P84837|TXG2_CHIGU	4581	87	MRNSVFAAVLGVAVLIFICSASELDEKGVPEEVFNAIMGEILEMRPKERDDCRWMFGGCQTDLDCCPHLGCKPTLKYCAWDGTTRK*
neurotoxin 10	NODE_13140_length_1628_cov_41044.172282_g9_i60	NODE_13140_length_1628_cov_41044.172282_g9_i60.p1	1	21	0.999828	IPR011696	Huwentoxin-1 family	sp|P84837|TXG2_CHIGU	sp|P84837|TXG2_CHIGU	sp|P56852|TXHN1_GRARO	sp|P56852|TXHN1_GRARO	sp|P84837|TXG2_CHIGU	tr|M5AWR7|M5AWR7_GRARO	tr|M5AWR7|M5AWR7_GRARO	tr|A0A1V0FWJ9|A0A1V0FWJ9_POEFR	sp|P56852|TXHN1_GRARO	sp|P56852|TXHN1_GRARO	sp|P56852|TXHN1_GRARO	sp|P56852|TXHN1_GRARO		sp|P56852|TXHN1_GRARO	sp|P56852|TXHN1_GRARO	sp|P84837|TXG2_CHIGU	3931	87	MRNSVFAAVLGVAVLIVICSASELEEKGVPEEVFNAIMGEILEMRPKERDDCRWMFGGCQTDLDCCPHLGCKPTLKYCAWDGTTRK*
neurotoxin 10	NODE_16273_length_1373_cov_41050.902883_g9_i63	NODE_16273_length_1373_cov_41050.902883_g9_i63.p1	1	21	0.999839	IPR011696	Huwentoxin-1 family	sp|P84837|TXG2_CHIGU	sp|P84837|TXG2_CHIGU	sp|P56852|TXHN1_GRARO	sp|P56852|TXHN1_GRARO	sp|P84837|TXG2_CHIGU	tr|M5AXJ9|M5AXJ9_GRARO	tr|M5AXJ9|M5AXJ9_GRARO	tr|A0A1V0FWJ9|A0A1V0FWJ9_POEFR	sp|P56852|TXHN1_GRARO	sp|P56852|TXHN1_GRARO	sp|P56852|TXHN1_GRARO	sp|P56852|TXHN1_GRARO		sp|P56852|TXHN1_GRARO	sp|P56852|TXHN1_GRARO	sp|P84837|TXG2_CHIGU	2674	87	MRNSIFATVLGVVVLIVICSSSELDEKGVPEEVFNAIMGEILEMRPKERDDCRWMFGGCQTDLDCCPHLGCKPTLKYCAWDGTTRK*
neurotoxin 10	NODE_16331_length_1368_cov_53116.776847_g9_i64	NODE_16331_length_1368_cov_53116.776847_g9_i64.p1	1	30	0.999845	IPR011696	Huwentoxin-1 family	sp|P84837|TXG2_CHIGU	sp|P84837|TXG2_CHIGU	sp|P56852|TXHN1_GRARO	sp|D2Y2M6|H8A15_CYRHA	sp|P84837|TXG2_CHIGU	tr|M5AWR7|M5AWR7_GRARO	tr|B5U1J9|B5U1J9_CYRSC	tr|A0A1V0FWJ9|A0A1V0FWJ9_POEFR	sp|P56852|TXHN1_GRARO	sp|D2Y2M6|H8A15_CYRHA	sp|P56852|TXHN1_GRARO	sp|D2Y2M6|H8A15_CYRHA		sp|P56852|TXHN1_GRARO	sp|D2Y2M6|H8A15_CYRHA	sp|P84837|TXG2_CHIGU	3852	96	MKKPHGFVKMRNSVFAAVLGVALLIVICSASELDEKGVPEEVFNAIMGEILEMRPKERDDCRWMFGGCQTDLDCCPHLGCKPTLKYCAWDGTTRK*
neurotoxin 10	NODE_16444_length_1359_cov_43926.706288_g9_i65	NODE_16444_length_1359_cov_43926.706288_g9_i65.p1	1	21	0.999835	IPR011696	Huwentoxin-1 family	sp|P84837|TXG2_CHIGU	sp|P84837|TXG2_CHIGU	sp|P56852|TXHN1_GRARO	sp|P56852|TXHN1_GRARO	sp|P84837|TXG2_CHIGU	tr|M5AXJ9|M5AXJ9_GRARO	tr|M5AXJ9|M5AXJ9_GRARO	tr|A0A1V0FWJ9|A0A1V0FWJ9_POEFR	sp|P56852|TXHN1_GRARO	sp|P56852|TXHN1_GRARO	sp|P56852|TXHN1_GRARO	sp|P56852|TXHN1_GRARO		sp|P56852|TXHN1_GRARO	sp|P56852|TXHN1_GRARO	sp|P84837|TXG2_CHIGU	12494	87	MQHSPSASFIGLAVLIVVCSASELNEKGVPEEVFNAIMGEILEMRPKERDDCRWMFGGCQTDLDCCPHLGCKPTLKYCAWDGTTRK*
neurotoxin 10	NODE_16967_length_1324_cov_50782.308905_g9_i67	NODE_16967_length_1324_cov_50782.308905_g9_i67.p1	1	40	0.952058	IPR011696	Huwentoxin-1 family	sp|P84837|TXG2_CHIGU	sp|P84837|TXG2_CHIGU	sp|P56852|TXHN1_GRARO	sp|D2Y2M6|H8A15_CYRHA	sp|P84837|TXG2_CHIGU	tr|M5AWR7|M5AWR7_GRARO	tr|B5U1J9|B5U1J9_CYRSC	tr|A0A1V0FWJ9|A0A1V0FWJ9_POEFR	sp|P56852|TXHN1_GRARO	sp|D2Y2M6|H8A15_CYRHA	sp|P56852|TXHN1_GRARO	sp|D2Y2M6|H8A15_CYRHA		sp|P56852|TXHN1_GRARO	sp|D2Y2M6|H8A15_CYRHA	sp|P84837|TXG2_CHIGU	2501	106	EERFRSCLISELSPHGFVKMRNSVFAAVIGLAVLIVVCSASELNEKSVPEEVFNAIMGEILEMRPKERDDCRWMFGGCQTDLDCCPHLGCKPTLKYCAWDGTTRK*
neurotoxin 10	NODE_16968_length_1324_cov_47199.270292_g9_i68	NODE_16968_length_1324_cov_47199.270292_g9_i68.p1	1	40	0.91126	IPR011696	Huwentoxin-1 family	sp|P84837|TXG2_CHIGU	sp|P84837|TXG2_CHIGU	sp|P56852|TXHN1_GRARO	sp|D2Y2H6|H12A2_CYRHA	sp|P84837|TXG2_CHIGU	tr|M5AWR7|M5AWR7_GRARO	tr|B5U1J9|B5U1J9_CYRSC	tr|A0A1V0FWJ9|A0A1V0FWJ9_POEFR	sp|P56852|TXHN1_GRARO	sp|D2Y2H6|H12A2_CYRHA	sp|P56852|TXHN1_GRARO	sp|D2Y2H6|H12A2_CYRHA		sp|P56852|TXHN1_GRARO	sp|D2Y2H6|H12A2_CYRHA	sp|P84837|TXG2_CHIGU	5235	106	EERFRSCLISEFSPHGFVQMRNSVFAAVFGVAVLIVICSASELDEKGVPEEVFNAIMGEILEMRPKERDDCRWMFGGCQTDLDCCPHLGCKPTLKYCAWDGTTRK*
neurotoxin 10	NODE_16969_length_1324_cov_45523.901497_g9_i69	NODE_16969_length_1324_cov_45523.901497_g9_i69.p1	1	21	0.999846	IPR011696	Huwentoxin-1 family	sp|P84837|TXG2_CHIGU	sp|P84837|TXG2_CHIGU	sp|P56852|TXHN1_GRARO	sp|P56852|TXHN1_GRARO	sp|P84837|TXG2_CHIGU	tr|M5AWR7|M5AWR7_GRARO	tr|M5AWR7|M5AWR7_GRARO	tr|A0A1V0FWJ9|A0A1V0FWJ9_POEFR	sp|P56852|TXHN1_GRARO	sp|P56852|TXHN1_GRARO	sp|P56852|TXHN1_GRARO	sp|P56852|TXHN1_GRARO		sp|P56852|TXHN1_GRARO	sp|P56852|TXHN1_GRARO	sp|P84837|TXG2_CHIGU	3618	87	MRNSVFAAVFGVAVLIFICSASELDEKGVPEEVFNAIMGEILEMRPKERDDCRWMFGGCQTDLDCCPHLGCKPTLKYCAWDGTTRK*
neurotoxin 10	NODE_16970_length_1324_cov_44775.762017_g9_i70	NODE_16970_length_1324_cov_44775.762017_g9_i70.p1	1	40	0.947991	IPR011696	Huwentoxin-1 family	sp|P84837|TXG2_CHIGU	sp|P84837|TXG2_CHIGU	sp|P56852|TXHN1_GRARO	sp|D2Y2C1|H12A1_CYRHA	sp|P84837|TXG2_CHIGU	tr|M5AWR7|M5AWR7_GRARO	tr|B5U1J9|B5U1J9_CYRSC	tr|A0A1V0FWJ9|A0A1V0FWJ9_POEFR	sp|P56852|TXHN1_GRARO	sp|D2Y2C1|H12A1_CYRHA	sp|P56852|TXHN1_GRARO	sp|D2Y2C1|H12A1_CYRHA		sp|P56852|TXHN1_GRARO	sp|D2Y2C1|H12A1_CYRHA	sp|P84837|TXG2_CHIGU	3815	106	EERFRSCFISEFSPHRFVQMRNSVFAAVFGVAVLLVLCSASELDEKGVPEEVFNAIMGEILEMRPKERDDCRWMFGGCQTDLDCCPHLGCKPTLKYCAWDGTTRK*
neurotoxin 10	NODE_17037_length_1320_cov_48512.132016_g9_i72	NODE_17037_length_1320_cov_48512.132016_g9_i72.p1	1	39	0.912652	IPR011696	Huwentoxin-1 family	sp|P84837|TXG2_CHIGU	sp|P84837|TXG2_CHIGU	sp|P56852|TXHN1_GRARO	sp|B1P1G6|JZ41A_CHIGU	sp|P84837|TXG2_CHIGU	tr|M5AWR7|M5AWR7_GRARO	tr|B5U1J9|B5U1J9_CYRSC	tr|A0A1V0FWJ9|A0A1V0FWJ9_POEFR	sp|P56852|TXHN1_GRARO	sp|B1P1G6|JZ41A_CHIGU	sp|P56852|TXHN1_GRARO	sp|B1P1G6|JZ41A_CHIGU		sp|P56852|TXHN1_GRARO	sp|B1P1G6|JZ41A_CHIGU	sp|P84837|TXG2_CHIGU	4167	105	ERFRSCLISGLSPHGFVKMRNSVFAAVFGVSVLIVICSASELDEKGVPEEVFNAIMGEILEMRPKERDDCRWMFGGCQTDLDCCPHLGCKPTLKYCAWDGTTRK*
neurotoxin 10	NODE_17038_length_1320_cov_47798.438735_g9_i73	NODE_17038_length_1320_cov_47798.438735_g9_i73.p1	1	39	0.954872	IPR011696	Huwentoxin-1 family	sp|P84837|TXG2_CHIGU	sp|P84837|TXG2_CHIGU	sp|P56852|TXHN1_GRARO	sp|B1P1G6|JZ41A_CHIGU	sp|P84837|TXG2_CHIGU	tr|M5AWR7|M5AWR7_GRARO	tr|B5U1J9|B5U1J9_CYRSC	tr|A0A1V0FWJ9|A0A1V0FWJ9_POEFR	sp|P56852|TXHN1_GRARO	sp|B1P1G6|JZ41A_CHIGU	sp|P56852|TXHN1_GRARO	sp|B1P1G6|JZ41A_CHIGU		sp|P56852|TXHN1_GRARO	sp|B1P1G6|JZ41A_CHIGU	sp|P84837|TXG2_CHIGU	3865	105	ERFRSCLISGLSPHGFVKMRNSVFAAVFGVALLIVICSASELDEKGVPEEVFNAIMGEILEMRPKERDDCRWMFGGCQTDLDCCPHLGCKPTLKYCAWDGTTRK*
neurotoxin 10	NODE_17039_length_1320_cov_47352.494862_g9_i74	NODE_17039_length_1320_cov_47352.494862_g9_i74.p1	1	39	0.912796	IPR011696	Huwentoxin-1 family	sp|P84837|TXG2_CHIGU	sp|P84837|TXG2_CHIGU	sp|P56852|TXHN1_GRARO	sp|D2Y2M6|H8A15_CYRHA	sp|P84837|TXG2_CHIGU	tr|M5AWR7|M5AWR7_GRARO	tr|B5U1J9|B5U1J9_CYRSC	tr|A0A1V0FWJ9|A0A1V0FWJ9_POEFR	sp|P56852|TXHN1_GRARO	sp|D2Y2M6|H8A15_CYRHA	sp|P56852|TXHN1_GRARO	sp|D2Y2M6|H8A15_CYRHA		sp|P56852|TXHN1_GRARO	sp|D2Y2M6|H8A15_CYRHA	sp|P84837|TXG2_CHIGU	5174	105	ERFRSCFISEFSPHGFVQMRNSVFAAVFGVAVLIVICSASELDEKGVPEEVFNAIMGEILEMRPKERDDCRWMFGGCQTDLDCCPHLGCKPTLKYCAWDGTTRK*
neurotoxin 10	NODE_17087_length_1317_cov_45011.651347_g9_i76	NODE_17087_length_1317_cov_45011.651347_g9_i76.p1	1	21	0.999833	IPR011696	Huwentoxin-1 family	sp|P84837|TXG2_CHIGU	sp|P84837|TXG2_CHIGU	sp|P56852|TXHN1_GRARO	sp|P56852|TXHN1_GRARO	sp|P84837|TXG2_CHIGU	tr|M5AWR7|M5AWR7_GRARO	tr|M5AWR7|M5AWR7_GRARO	tr|A0A1V0FWJ9|A0A1V0FWJ9_POEFR	sp|P56852|TXHN1_GRARO	sp|P56852|TXHN1_GRARO	sp|P56852|TXHN1_GRARO	sp|P56852|TXHN1_GRARO		sp|P56852|TXHN1_GRARO	sp|P56852|TXHN1_GRARO	sp|P84837|TXG2_CHIGU	2733	87	MKNPVFAAVFGVVFLIVLCSASELDEKGVPEEVFNAIMGEILEMRPKERDDCRWMFGGCQTDLDCCPHLGCKPTLKYCAWDGTTRK*
neurotoxin 10	NODE_17160_length_1312_cov_37498.459029_g9_i77	NODE_17160_length_1312_cov_37498.459029_g9_i77.p1	1	36	0.997353	IPR011696	Huwentoxin-1 family	sp|P84837|TXG2_CHIGU	sp|P84837|TXG2_CHIGU	sp|P56852|TXHN1_GRARO	sp|D2Y2M6|H8A15_CYRHA	sp|P84837|TXG2_CHIGU	tr|M5AWR7|M5AWR7_GRARO	tr|B5U1J9|B5U1J9_CYRSC	tr|A0A1V0FWJ9|A0A1V0FWJ9_POEFR	sp|P56852|TXHN1_GRARO	sp|D2Y2M6|H8A15_CYRHA	sp|P56852|TXHN1_GRARO	sp|D2Y2M6|H8A15_CYRHA		sp|P56852|TXHN1_GRARO	sp|D2Y2M6|H8A15_CYRHA	sp|P84837|TXG2_CHIGU	2048	102	RSCLISELSPHGFVQMRNPVFAAVFGVAVLLVICSASELDEKSVPEEVFNAIMGEILEMRPKERDDCRWMFGGCQTDLDCCPHLGCKPTLKYCAWDGTTRK*
neurotoxin 10	NODE_17183_length_1310_cov_44294.360956_g9_i78	NODE_17183_length_1310_cov_44294.360956_g9_i78.p1	1	36	0.75137	IPR011696	Huwentoxin-1 family	sp|P84837|TXG2_CHIGU	sp|P84837|TXG2_CHIGU	sp|P56852|TXHN1_GRARO	sp|D2Y2C1|H12A1_CYRHA	sp|P84837|TXG2_CHIGU	tr|M5AWR7|M5AWR7_GRARO	tr|M5AWR7|M5AWR7_GRARO	tr|A0A1V0FWJ9|A0A1V0FWJ9_POEFR	sp|P56852|TXHN1_GRARO	sp|D2Y2C1|H12A1_CYRHA	sp|P56852|TXHN1_GRARO	sp|D2Y2C1|H12A1_CYRHA		sp|P56852|TXHN1_GRARO	sp|D2Y2C1|H12A1_CYRHA	sp|P84837|TXG2_CHIGU	2719	101	SCLISEFSPHGFVQMRNSVFSAVFGVAVLLVIFSASELDEKGVPEEVFNAIMGEILEMRPKERDDCRWMFGGCQTDLDCCPHLGCKPTLKYCAWDGTTRK*
neurotoxin 10	NODE_17184_length_1310_cov_37549.528287_g9_i79	NODE_17184_length_1310_cov_37549.528287_g9_i79.p1	1	35	0.99929	IPR011696	Huwentoxin-1 family	sp|P84837|TXG2_CHIGU	sp|P84837|TXG2_CHIGU	sp|P56852|TXHN1_GRARO	sp|D2Y2M6|H8A15_CYRHA	sp|P84837|TXG2_CHIGU	tr|M5AWR7|M5AWR7_GRARO	tr|B5U1J9|B5U1J9_CYRSC	tr|A0A1V0FWJ9|A0A1V0FWJ9_POEFR	sp|P56852|TXHN1_GRARO	sp|D2Y2M6|H8A15_CYRHA	sp|P56852|TXHN1_GRARO	sp|D2Y2M6|H8A15_CYRHA		sp|P56852|TXHN1_GRARO	sp|D2Y2M6|H8A15_CYRHA	sp|P84837|TXG2_CHIGU	2000	101	SCFISELSPHGFVQMRNSIFAAVFGVAVLLVICSASELDEKSVPEEVFNAIMGEILEMRPKERDDCRWMFGGCQTDLDCCPHLGCKPTLKYCAWDGTTRK*
neurotoxin 10	NODE_17315_length_1301_cov_37811.712681_g9_i80	NODE_17315_length_1301_cov_37811.712681_g9_i80.p1	1	32	0.99954	IPR011696	Huwentoxin-1 family	sp|P84837|TXG2_CHIGU	sp|P84837|TXG2_CHIGU	sp|P56852|TXHN1_GRARO	sp|D2Y2M6|H8A15_CYRHA	sp|P84837|TXG2_CHIGU	tr|M5AWR7|M5AWR7_GRARO	tr|B5U1J9|B5U1J9_CYRSC	tr|A0A1V0FWJ9|A0A1V0FWJ9_POEFR	sp|P56852|TXHN1_GRARO	sp|D2Y2M6|H8A15_CYRHA	sp|P56852|TXHN1_GRARO	sp|D2Y2M6|H8A15_CYRHA		sp|P56852|TXHN1_GRARO	sp|D2Y2M6|H8A15_CYRHA	sp|P84837|TXG2_CHIGU	1966	98	ISELSPHGFVKMRNSVFAAVFGVAVLLVICSASELDEKSVPEEVFNAIMGEILEMRPKERDDCRWMFGGCQTDLDCCPHLGCKPTLKYCAWDGTTRK*
neurotoxin 10	NODE_17349_length_1299_cov_45700.457395_g9_i81	NODE_17349_length_1299_cov_45700.457395_g9_i81.p1	1	32	0.999582	IPR011696	Huwentoxin-1 family	sp|P84837|TXG2_CHIGU	sp|P84837|TXG2_CHIGU	sp|P56852|TXHN1_GRARO	sp|D2Y2M6|H8A15_CYRHA	sp|P84837|TXG2_CHIGU	tr|M5AWR7|M5AWR7_GRARO	tr|B5U1J9|B5U1J9_CYRSC	tr|A0A1V0FWJ9|A0A1V0FWJ9_POEFR	sp|P56852|TXHN1_GRARO	sp|D2Y2M6|H8A15_CYRHA	sp|P56852|TXHN1_GRARO	sp|D2Y2M6|H8A15_CYRHA		sp|P56852|TXHN1_GRARO	sp|D2Y2M6|H8A15_CYRHA	sp|P84837|TXG2_CHIGU	2724	98	ISEFSPHGFVQMRNSVFAAVFGVAVLLVLCSASELDEKGVPEEVFNAIMGEILEMRPKERDDCRWMFGGCQTDLDCCPHLGCKPTLKYCAWDGTTRK*
neurotoxin 10	NODE_17513_length_1287_cov_47769.987825_g9_i83	NODE_17513_length_1287_cov_47769.987825_g9_i83.p1	1	28	0.999864	IPR011696	Huwentoxin-1 family	sp|P84837|TXG2_CHIGU	sp|P84837|TXG2_CHIGU	sp|P56852|TXHN1_GRARO	sp|D2Y2M6|H8A15_CYRHA	sp|P84837|TXG2_CHIGU	tr|M5AWR7|M5AWR7_GRARO	tr|B5U1J9|B5U1J9_CYRSC	tr|A0A1V0FWJ9|A0A1V0FWJ9_POEFR	sp|P56852|TXHN1_GRARO	sp|D2Y2M6|H8A15_CYRHA	sp|P56852|TXHN1_GRARO	sp|D2Y2M6|H8A15_CYRHA		sp|P56852|TXHN1_GRARO	sp|D2Y2M6|H8A15_CYRHA	sp|P84837|TXG2_CHIGU	3058	94	SPHGFVKMRNSVFAAVLGVAVLLVICSASELDEKGVPEEVFNAIMGEILEMRPKERDDCRWMFGGCQTDLDCCPHLGCKPTLKYCAWDGTTRK*
neurotoxin 10	NODE_17514_length_1287_cov_47023.278409_g9_i84	NODE_17514_length_1287_cov_47023.278409_g9_i84.p1	1	28	0.999847	IPR011696	Huwentoxin-1 family	sp|P84837|TXG2_CHIGU	sp|P84837|TXG2_CHIGU	sp|P56852|TXHN1_GRARO	sp|D2Y2M6|H8A15_CYRHA	sp|P84837|TXG2_CHIGU	tr|M5AWR7|M5AWR7_GRARO	tr|B5U1J9|B5U1J9_CYRSC	tr|A0A1V0FWJ9|A0A1V0FWJ9_POEFR	sp|P56852|TXHN1_GRARO	sp|D2Y2M6|H8A15_CYRHA	sp|P56852|TXHN1_GRARO	sp|D2Y2M6|H8A15_CYRHA		sp|P56852|TXHN1_GRARO	sp|D2Y2M6|H8A15_CYRHA	sp|P84837|TXG2_CHIGU	2831	94	SPHGFVKMRNSVFAAVLGVAVLIFICSASELDEKGVPEEVFNAIMGEILEMRPKERDDCRWMFGGCQTDLDCCPHLGCKPTLKYCAWDGTTRK*
neurotoxin 10	NODE_17515_length_1287_cov_46328.506494_g9_i85	NODE_17515_length_1287_cov_46328.506494_g9_i85.p1	1	28	0.999853	IPR011696	Huwentoxin-1 family	sp|P84837|TXG2_CHIGU	sp|P84837|TXG2_CHIGU	sp|P56852|TXHN1_GRARO	sp|B1P1A0|JZT30_CHIGU	sp|P84837|TXG2_CHIGU	tr|M5AWR7|M5AWR7_GRARO	tr|B5U1J9|B5U1J9_CYRSC	tr|A0A1V0FWJ9|A0A1V0FWJ9_POEFR	sp|P56852|TXHN1_GRARO	sp|B1P1A0|JZT30_CHIGU	sp|P56852|TXHN1_GRARO	sp|B1P1A0|JZT30_CHIGU		sp|P56852|TXHN1_GRARO	sp|B1P1A0|JZT30_CHIGU	sp|P84837|TXG2_CHIGU	3279	94	SPHGFFKMRNSVFAAVLGVAVLIVLCSASELDEKGVPEEVFNAIMGEILEMRPKERDDCRWMFGGCQTDLDCCPHLGCKPTLKYCAWDGTTRK*
neurotoxin 10	NODE_17516_length_1287_cov_46310.979708_g9_i86	NODE_17516_length_1287_cov_46310.979708_g9_i86.p1	1	28	0.999837	IPR011696	Huwentoxin-1 family	sp|P84837|TXG2_CHIGU	sp|P84837|TXG2_CHIGU	sp|P56852|TXHN1_GRARO	sp|D2Y2C1|H12A1_CYRHA	sp|P84837|TXG2_CHIGU	tr|M5AWR7|M5AWR7_GRARO	tr|B5U1J9|B5U1J9_CYRSC	tr|A0A1V0FWJ9|A0A1V0FWJ9_POEFR	sp|P56852|TXHN1_GRARO	sp|D2Y2C1|H12A1_CYRHA	sp|P56852|TXHN1_GRARO	sp|D2Y2C1|H12A1_CYRHA		sp|P56852|TXHN1_GRARO	sp|D2Y2C1|H12A1_CYRHA	sp|P84837|TXG2_CHIGU	2730	94	SPHRFVKMRNSVFAAVLGVAVLLVLCSASELDEKGVPEEVFNAIMGEILEMRPKERDDCRWMFGGCQTDLDCCPHLGCKPTLKYCAWDGTTRK*
neurotoxin 10	NODE_17517_length_1287_cov_45297.362825_g9_i87	NODE_17517_length_1287_cov_45297.362825_g9_i87.p1	1	28	0.873286	IPR011696	Huwentoxin-1 family	sp|P84837|TXG2_CHIGU	sp|P84837|TXG2_CHIGU	sp|P56852|TXHN1_GRARO	sp|D2Y2C1|H12A1_CYRHA	sp|P84837|TXG2_CHIGU	tr|M5AWR7|M5AWR7_GRARO	tr|A0A482ZGR8|A0A482ZGR8_CORTR	tr|A0A1V0FWJ9|A0A1V0FWJ9_POEFR	sp|P56852|TXHN1_GRARO	sp|D2Y2C1|H12A1_CYRHA	sp|P56852|TXHN1_GRARO	sp|D2Y2C1|H12A1_CYRHA		sp|P56852|TXHN1_GRARO	sp|D2Y2C1|H12A1_CYRHA	sp|P84837|TXG2_CHIGU	2664	94	SPHRFVKMRNSVFAAVLGVAVLLFIFSASELDEKGVPEEVFNAIMGEILEMRPKERDDCRWMFGGCQTDLDCCPHLGCKPTLKYCAWDGTTRK*
neurotoxin 10	NODE_17537_length_1286_cov_48073.142161_g9_i88	NODE_17537_length_1286_cov_48073.142161_g9_i88.p1	1	27	0.999848	IPR011696	Huwentoxin-1 family	sp|P84837|TXG2_CHIGU	sp|P84837|TXG2_CHIGU	sp|P56852|TXHN1_GRARO	sp|D2Y2M6|H8A15_CYRHA	sp|P84837|TXG2_CHIGU	tr|M5AWR7|M5AWR7_GRARO	tr|B5U1J9|B5U1J9_CYRSC	tr|A0A1V0FWJ9|A0A1V0FWJ9_POEFR	sp|P56852|TXHN1_GRARO	sp|D2Y2M6|H8A15_CYRHA	sp|P56852|TXHN1_GRARO	sp|D2Y2M6|H8A15_CYRHA		sp|P56852|TXHN1_GRARO	sp|D2Y2M6|H8A15_CYRHA	sp|P84837|TXG2_CHIGU	3054	93	PHGFVKMRNSVFAAVLGVALLLVICSASELDEKGVPEEVFNAIMGEILEMRPKERDDCRWMFGGCQTDLDCCPHLGCKPTLKYCAWDGTTRK*
neurotoxin 10	NODE_17538_length_1286_cov_47650.206336_g9_i89	NODE_17538_length_1286_cov_47650.206336_g9_i89.p1	1	27	0.999838	IPR011696	Huwentoxin-1 family	sp|P84837|TXG2_CHIGU	sp|P84837|TXG2_CHIGU	sp|P56852|TXHN1_GRARO	sp|D2Y2M6|H8A15_CYRHA	sp|P84837|TXG2_CHIGU	tr|M5AWR7|M5AWR7_GRARO	tr|B5U1J9|B5U1J9_CYRSC	tr|A0A1V0FWJ9|A0A1V0FWJ9_POEFR	sp|P56852|TXHN1_GRARO	sp|D2Y2M6|H8A15_CYRHA	sp|P56852|TXHN1_GRARO	sp|D2Y2M6|H8A15_CYRHA		sp|P56852|TXHN1_GRARO	sp|D2Y2M6|H8A15_CYRHA	sp|P84837|TXG2_CHIGU	3055	93	PHGFVKMRNSVFAAVLGVSVLLVICSASELDEKGVPEEVFNAIMGEILEMRPKERDDCRWMFGGCQTDLDCCPHLGCKPTLKYCAWDGTTRK*
neurotoxin 10	NODE_17550_length_1285_cov_49887.510569_g9_i90	NODE_17550_length_1285_cov_49887.510569_g9_i90.p1	1	27	0.999836	IPR011696	Huwentoxin-1 family	sp|P84837|TXG2_CHIGU	sp|P84837|TXG2_CHIGU	sp|P56852|TXHN1_GRARO	sp|D2Y2M6|H8A15_CYRHA	sp|P84837|TXG2_CHIGU	tr|M5AWR7|M5AWR7_GRARO	tr|B5U1J9|B5U1J9_CYRSC	tr|A0A1V0FWJ9|A0A1V0FWJ9_POEFR	sp|P56852|TXHN1_GRARO	sp|D2Y2M6|H8A15_CYRHA	sp|P56852|TXHN1_GRARO	sp|D2Y2M6|H8A15_CYRHA		sp|P56852|TXHN1_GRARO	sp|D2Y2M6|H8A15_CYRHA	sp|P84837|TXG2_CHIGU	4117	93	PHGFVKMRNSVFAAVLGVSVLIVICSASELDEKGVPEEVFNAIMGEILEMRPKERDDCRWMFGGCQTDLDCCPHLGCKPTLKYCAWDGTTRK*
neurotoxin 10	NODE_17551_length_1285_cov_48680.588618_g9_i91	NODE_17551_length_1285_cov_48680.588618_g9_i91.p1	1	27	0.999839	IPR011696	Huwentoxin-1 family	sp|P84837|TXG2_CHIGU	sp|P84837|TXG2_CHIGU	sp|P56852|TXHN1_GRARO	sp|D2Y2M6|H8A15_CYRHA	sp|P84837|TXG2_CHIGU	tr|M5AWR7|M5AWR7_GRARO	tr|B5U1J9|B5U1J9_CYRSC	tr|A0A1V0FWJ9|A0A1V0FWJ9_POEFR	sp|P56852|TXHN1_GRARO	sp|D2Y2M6|H8A15_CYRHA	sp|P56852|TXHN1_GRARO	sp|D2Y2M6|H8A15_CYRHA		sp|P56852|TXHN1_GRARO	sp|D2Y2M6|H8A15_CYRHA	sp|P84837|TXG2_CHIGU	3667	93	PHGFVKMRNSVFAAVFGVAVLIVICSASELDEKGVPEEVFNAIMGEILEMRPKERDDCRWMFGGCQTDLDCCPHLGCKPTLKYCAWDGTTRK*
neurotoxin 10	NODE_17552_length_1285_cov_47694.686179_g9_i92	NODE_17552_length_1285_cov_47694.686179_g9_i92.p1	1	27	0.999836	IPR011696	Huwentoxin-1 family	sp|P84837|TXG2_CHIGU	sp|P84837|TXG2_CHIGU	sp|P56852|TXHN1_GRARO	sp|D2Y2M6|H8A15_CYRHA	sp|P84837|TXG2_CHIGU	tr|M5AWR7|M5AWR7_GRARO	tr|B5U1J9|B5U1J9_CYRSC	tr|A0A1V0FWJ9|A0A1V0FWJ9_POEFR	sp|P56852|TXHN1_GRARO	sp|D2Y2M6|H8A15_CYRHA	sp|P56852|TXHN1_GRARO	sp|D2Y2M6|H8A15_CYRHA		sp|P56852|TXHN1_GRARO	sp|D2Y2M6|H8A15_CYRHA	sp|P84837|TXG2_CHIGU	3053	93	PHGFVKMRNSVFAAVFGVALLLVICSASELDEKGVPEEVFNAIMGEILEMRPKERDDCRWMFGGCQTDLDCCPHLGCKPTLKYCAWDGTTRK*
neurotoxin 10	NODE_17603_length_1282_cov_47807.756316_g9_i93	NODE_17603_length_1282_cov_47807.756316_g9_i93.p1	1	26	0.999829	IPR011696	Huwentoxin-1 family	sp|P84837|TXG2_CHIGU	sp|P84837|TXG2_CHIGU	sp|P56852|TXHN1_GRARO	sp|D2Y2M6|H8A15_CYRHA	sp|P84837|TXG2_CHIGU	tr|M5AWR7|M5AWR7_GRARO	tr|B5U1J9|B5U1J9_CYRSC	tr|A0A1V0FWJ9|A0A1V0FWJ9_POEFR	sp|P56852|TXHN1_GRARO	sp|D2Y2M6|H8A15_CYRHA	sp|P56852|TXHN1_GRARO	sp|D2Y2M6|H8A15_CYRHA		sp|P56852|TXHN1_GRARO	sp|D2Y2M6|H8A15_CYRHA	sp|P84837|TXG2_CHIGU	3055	92	HGFVKMRNSVFAAVFGVAVLLVICSASELDEKGVPEEVFNAIMGEILEMRPKERDDCRWMFGGCQTDLDCCPHLGCKPTLKYCAWDGTTRK*
neurotoxin 10	NODE_17635_length_1280_cov_46378.466939_g9_i95	NODE_17635_length_1280_cov_46378.466939_g9_i95.p1	1	25	0.999668	IPR011696	Huwentoxin-1 family	sp|P84837|TXG2_CHIGU	sp|P84837|TXG2_CHIGU	sp|P56852|TXHN1_GRARO	sp|D2Y2M6|H8A15_CYRHA	sp|P84837|TXG2_CHIGU	tr|M5AWR7|M5AWR7_GRARO	tr|B5U1J9|B5U1J9_CYRSC	tr|A0A1V0FWJ9|A0A1V0FWJ9_POEFR	sp|P56852|TXHN1_GRARO	sp|D2Y2M6|H8A15_CYRHA	sp|P56852|TXHN1_GRARO	sp|D2Y2M6|H8A15_CYRHA		sp|P56852|TXHN1_GRARO	sp|D2Y2M6|H8A15_CYRHA	sp|P84837|TXG2_CHIGU	2727	91	GFVKMRNSVFAAVLGVAVLIVLCSASELDEKGVPEEVFNAIMGEILEMRPKERDDCRWMFGGCQTDLDCCPHLGCKPTLKYCAWDGTTRK*
neurotoxin 10	NODE_17636_length_1280_cov_46374.533878_g9_i96	NODE_17636_length_1280_cov_46374.533878_g9_i96.p1	1	25	0.999696	IPR011696	Huwentoxin-1 family	sp|P84837|TXG2_CHIGU	sp|P84837|TXG2_CHIGU	sp|P56852|TXHN1_GRARO	sp|D2Y2M6|H8A15_CYRHA	sp|P84837|TXG2_CHIGU	tr|M5AWR7|M5AWR7_GRARO	tr|B5U1J9|B5U1J9_CYRSC	tr|A0A1V0FWJ9|A0A1V0FWJ9_POEFR	sp|P56852|TXHN1_GRARO	sp|D2Y2M6|H8A15_CYRHA	sp|P56852|TXHN1_GRARO	sp|D2Y2M6|H8A15_CYRHA		sp|P56852|TXHN1_GRARO	sp|D2Y2M6|H8A15_CYRHA	sp|P84837|TXG2_CHIGU	2720	91	GFVKMRNSVFAAVLGVAVLLVLCSASELDEKGVPEEVFNAIMGEILEMRPKERDDCRWMFGGCQTDLDCCPHLGCKPTLKYCAWDGTTRK*
neurotoxin 10	NODE_17637_length_1280_cov_45380.016327_g9_i97	NODE_17637_length_1280_cov_45380.016327_g9_i97.p1	1	25	0.999667	IPR011696	Huwentoxin-1 family	sp|P84837|TXG2_CHIGU	sp|P84837|TXG2_CHIGU	sp|P56852|TXHN1_GRARO	sp|D2Y2M6|H8A15_CYRHA	sp|P84837|TXG2_CHIGU	tr|M5AWR7|M5AWR7_GRARO	tr|M5AWR7|M5AWR7_GRARO	tr|A0A1V0FWJ9|A0A1V0FWJ9_POEFR	sp|P56852|TXHN1_GRARO	sp|D2Y2M6|H8A15_CYRHA	sp|P56852|TXHN1_GRARO	sp|D2Y2M6|H8A15_CYRHA		sp|P56852|TXHN1_GRARO	sp|D2Y2M6|H8A15_CYRHA	sp|P84837|TXG2_CHIGU	2667	91	GFVKMRNSVFAAVLGVAVLIVIFSASELDEKGVPEEVFNAIMGEILEMRPKERDDCRWMFGGCQTDLDCCPHLGCKPTLKYCAWDGTTRK*
neurotoxin 10	NODE_17638_length_1280_cov_45377.547755_g9_i98	NODE_17638_length_1280_cov_45377.547755_g9_i98.p1	1	25	0.99978	IPR011696	Huwentoxin-1 family	sp|P84837|TXG2_CHIGU	sp|P84837|TXG2_CHIGU	sp|P56852|TXHN1_GRARO	sp|D2Y2M6|H8A15_CYRHA	sp|P84837|TXG2_CHIGU	tr|M5AWR7|M5AWR7_GRARO	tr|M5AWR7|M5AWR7_GRARO	tr|A0A1V0FWJ9|A0A1V0FWJ9_POEFR	sp|P56852|TXHN1_GRARO	sp|D2Y2M6|H8A15_CYRHA	sp|P56852|TXHN1_GRARO	sp|D2Y2M6|H8A15_CYRHA		sp|P56852|TXHN1_GRARO	sp|D2Y2M6|H8A15_CYRHA	sp|P84837|TXG2_CHIGU	2664	91	GFVKMRNSVFAAVFGVAVPIVIFSASELDEKGVPEEVFNAIMGEILEMRPKERDDCRWMFGGCQTDLDCCPHLGCKPTLKYCAWDGTTRK*
neurotoxin 10	NODE_17639_length_1280_cov_44879.243265_g9_i99	NODE_17639_length_1280_cov_44879.243265_g9_i99.p1	1	25	0.999695	IPR011696	Huwentoxin-1 family	sp|P84837|TXG2_CHIGU	sp|P84837|TXG2_CHIGU	sp|P56852|TXHN1_GRARO	sp|D2Y2M6|H8A15_CYRHA	sp|P84837|TXG2_CHIGU	tr|M5AWR7|M5AWR7_GRARO	tr|B5U1J9|B5U1J9_CYRSC	tr|A0A1V0FWJ9|A0A1V0FWJ9_POEFR	sp|P56852|TXHN1_GRARO	sp|D2Y2M6|H8A15_CYRHA	sp|P56852|TXHN1_GRARO	sp|D2Y2M6|H8A15_CYRHA		sp|P56852|TXHN1_GRARO	sp|D2Y2M6|H8A15_CYRHA	sp|P84837|TXG2_CHIGU	2618	91	GFVKMRNSVFAAVLGVAVLLVICSSSELDEKGVPEEVFNAIMGEILEMRPKERDDCRWMFGGCQTDLDCCPHLGCKPTLKYCAWDGTTRK*
neurotoxin 10	NODE_17670_length_1278_cov_45460.897792_g9_i100	NODE_17670_length_1278_cov_45460.897792_g9_i100.p1	1	25	0.999647	IPR011696	Huwentoxin-1 family	sp|P84837|TXG2_CHIGU	sp|P84837|TXG2_CHIGU	sp|P56852|TXHN1_GRARO	sp|D2Y2M6|H8A15_CYRHA	sp|P84837|TXG2_CHIGU	tr|M5AWR7|M5AWR7_GRARO	tr|M5AWR7|M5AWR7_GRARO	tr|A0A1V0FWJ9|A0A1V0FWJ9_POEFR	sp|P56852|TXHN1_GRARO	sp|D2Y2M6|H8A15_CYRHA	sp|P56852|TXHN1_GRARO	sp|D2Y2M6|H8A15_CYRHA		sp|P56852|TXHN1_GRARO	sp|D2Y2M6|H8A15_CYRHA	sp|P84837|TXG2_CHIGU	2664	91	GFVKMRNSVFAAVFGVAVLIFIFSASELDEKGVPEEVFNAIMGEILEMRPKERDDCRWMFGGCQTDLDCCPHLGCKPTLKYCAWDGTTRK*
neurotoxin 10	NODE_17671_length_1278_cov_44493.291087_g9_i101	NODE_17671_length_1278_cov_44493.291087_g9_i101.p1	1	25	0.99968	IPR011696	Huwentoxin-1 family	sp|P84837|TXG2_CHIGU	sp|P84837|TXG2_CHIGU	sp|P56852|TXHN1_GRARO	sp|D2Y2M6|H8A15_CYRHA	sp|P84837|TXG2_CHIGU	tr|M5AWR7|M5AWR7_GRARO	tr|B5U1J9|B5U1J9_CYRSC	tr|A0A1V0FWJ9|A0A1V0FWJ9_POEFR	sp|P56852|TXHN1_GRARO	sp|D2Y2M6|H8A15_CYRHA	sp|P56852|TXHN1_GRARO	sp|D2Y2M6|H8A15_CYRHA		sp|P56852|TXHN1_GRARO	sp|D2Y2M6|H8A15_CYRHA	sp|P84837|TXG2_CHIGU	2614	91	GFVKMRNSVFAAVFGVAVLLVICSASELDEKGVPEEVFNAIMGEILEMRPKERDDCRWMFGGCQTDLDCCPHLGCKPTLKYCAWDGTTRK*
neurotoxin 10	NODE_17841_length_1266_cov_45916.637490_g9_i102	NODE_17841_length_1266_cov_45916.637490_g9_i102.p1	1	21	0.999812	IPR011696	Huwentoxin-1 family	sp|P84837|TXG2_CHIGU	sp|P84837|TXG2_CHIGU	sp|P56852|TXHN1_GRARO	sp|P56852|TXHN1_GRARO	sp|P84837|TXG2_CHIGU	tr|M5AWR7|M5AWR7_GRARO	tr|M5AWR7|M5AWR7_GRARO	tr|A0A1V0FWJ9|A0A1V0FWJ9_POEFR	sp|P56852|TXHN1_GRARO	sp|P56852|TXHN1_GRARO	sp|P56852|TXHN1_GRARO	sp|P56852|TXHN1_GRARO		sp|P56852|TXHN1_GRARO	sp|P56852|TXHN1_GRARO	sp|P84837|TXG2_CHIGU	2667	87	MRNSVFAAVLGVAVLLVIFSASELDEKGVPEEVFNAIMGEILEMRPKERDDCRWMFGGCQTDLDCCPHLGCKPTLKYCAWDGTTRK*
neurotoxin 10	NODE_17878_length_1264_cov_45431.432589_g9_i103	NODE_17878_length_1264_cov_45431.432589_g9_i103.p1	1	20	0.999814	IPR011696	Huwentoxin-1 family	sp|P84837|TXG2_CHIGU	sp|P84837|TXG2_CHIGU	sp|P56852|TXHN1_GRARO	sp|P56852|TXHN1_GRARO	sp|P84837|TXG2_CHIGU	tr|M5AWR7|M5AWR7_GRARO	tr|M5AWR7|M5AWR7_GRARO	tr|A0A1V0FWJ9|A0A1V0FWJ9_POEFR	sp|P56852|TXHN1_GRARO	sp|P56852|TXHN1_GRARO	sp|P56852|TXHN1_GRARO	sp|P56852|TXHN1_GRARO		sp|P56852|TXHN1_GRARO	sp|P56852|TXHN1_GRARO	sp|P84837|TXG2_CHIGU	2642	86	RNSVFAAVLGVAVLIVICSASELDEKGVPEEVFNAIMGEILEMRPKERDDCRWMFGGCQTDLDCCPHLGCKPTLKYCAWDGTTRK*
neurotoxin 10	NODE_17905_length_1262_cov_39050.119304_g9_i104	NODE_17905_length_1262_cov_39050.119304_g9_i104.p1	1	19	0.999803	IPR011696	Huwentoxin-1 family	sp|P84837|TXG2_CHIGU	sp|P84837|TXG2_CHIGU	sp|P56852|TXHN1_GRARO	sp|P56852|TXHN1_GRARO	sp|P84837|TXG2_CHIGU	tr|M5AWR7|M5AWR7_GRARO	tr|M5AWR7|M5AWR7_GRARO	tr|A0A1V0FWJ9|A0A1V0FWJ9_POEFR	sp|P56852|TXHN1_GRARO	sp|P56852|TXHN1_GRARO	sp|P56852|TXHN1_GRARO	sp|P56852|TXHN1_GRARO		sp|P56852|TXHN1_GRARO	sp|P56852|TXHN1_GRARO	sp|P84837|TXG2_CHIGU	1964	85	NSVFAAVFGVAVLLVICSASELDEKSVPEEVFNAIMGEILEMRPKERDDCRWMFGGCQTDLDCCPHLGCKPTLKYCAWDGTTRK*
neurotoxin 10	NODE_18403_length_1232_cov_32984.186066_g9_i106	NODE_18403_length_1232_cov_32984.186066_g9_i106.p1	1	11	0.999776	IPR011696	Huwentoxin-1 family	sp|P84837|TXG2_CHIGU	sp|P84837|TXG2_CHIGU	sp|P56852|TXHN1_GRARO	sp|P56852|TXHN1_GRARO	sp|P84837|TXG2_CHIGU	tr|M5AWR7|M5AWR7_GRARO	tr|M5AWR7|M5AWR7_GRARO	tr|A0A1V0FWJ9|A0A1V0FWJ9_POEFR	sp|P56852|TXHN1_GRARO	sp|P56852|TXHN1_GRARO	sp|P56852|TXHN1_GRARO	sp|P56852|TXHN1_GRARO		sp|P56852|TXHN1_GRARO	sp|P56852|TXHN1_GRARO	sp|P84837|TXG2_CHIGU	1564	75	AVLIVIFSASELDEKGVPEEVFHAIMGEILEMRPKERDDCRWMFGGCQTDLDCCPHLGCKPTLKYCAWDGTTRK*
neurotoxin 10	NODE_28552_length_786_cov_125066.347469_g16171_i3	NODE_28552_length_786_cov_125066.347469_g16171_i3.p1	1	21	0.999846	IPR011696	Huwentoxin-1 family	sp|P84837|TXG2_CHIGU	sp|P84837|TXG2_CHIGU	sp|P56852|TXHN1_GRARO	sp|B1P1D9|JZ11F_CHIGU	sp|P84837|TXG2_CHIGU	tr|M5AWS0|M5AWS0_GRARO	tr|M5AWS0|M5AWS0_GRARO	tr|A0A1V0FWJ9|A0A1V0FWJ9_POEFR	sp|P56852|TXHN1_GRARO	sp|B1P1D9|JZ11F_CHIGU	sp|P56852|TXHN1_GRARO	sp|B1P1D9|JZ11F_CHIGU		sp|P56852|TXHN1_GRARO	sp|B1P1D9|JZ11F_CHIGU	sp|P84837|TXG2_CHIGU	23836	87	MRTSVLSAVLGVVLLVSFCFASELQKNGIPEEVVSAVIGEILEMIPKERADCRMMFGTCAKDSECCAHLGCKPLAKYCAWDGSIGK*
neurotoxin 10	NODE_28553_length_786_cov_117158.660739_g16171_i4	NODE_28553_length_786_cov_117158.660739_g16171_i4.p1	1	21	0.999857	IPR011696	Huwentoxin-1 family	sp|P84837|TXG2_CHIGU	sp|P84837|TXG2_CHIGU	sp|P56852|TXHN1_GRARO	sp|P56852|TXHN1_GRARO	sp|P84837|TXG2_CHIGU	tr|M5AWS0|M5AWS0_GRARO	tr|M5AWS0|M5AWS0_GRARO	tr|A0A1V0FWJ9|A0A1V0FWJ9_POEFR	sp|P56852|TXHN1_GRARO	sp|P56852|TXHN1_GRARO	sp|P56852|TXHN1_GRARO	sp|P56852|TXHN1_GRARO		sp|P56852|TXHN1_GRARO	sp|P56852|TXHN1_GRARO	sp|P84837|TXG2_CHIGU	28021	87	MRTSVLSAVLGVALLVSFCFASELQKNGIPEEVVSAVIGEILGMIPKERADCRMMFGTCAKDSECCAHLGCKPLAKYCAWDGSIGK*
neurotoxin 10	NODE_28554_length_786_cov_112824.299590_g16171_i5	NODE_28554_length_786_cov_112824.299590_g16171_i5.p1	1	21	0.999839	IPR011696	Huwentoxin-1 family	sp|P84837|TXG2_CHIGU	sp|P84837|TXG2_CHIGU	sp|P56852|TXHN1_GRARO	sp|B1P1D9|JZ11F_CHIGU	sp|P84837|TXG2_CHIGU	tr|M5AWS0|M5AWS0_GRARO	tr|M5AWS0|M5AWS0_GRARO	tr|A0A1V0FWJ9|A0A1V0FWJ9_POEFR	sp|P56852|TXHN1_GRARO	sp|B1P1D9|JZ11F_CHIGU	sp|P56852|TXHN1_GRARO	sp|B1P1D9|JZ11F_CHIGU		sp|P56852|TXHN1_GRARO	sp|B1P1D9|JZ11F_CHIGU	sp|P84837|TXG2_CHIGU	15648	87	MRTSVLSAVLGVVLLVSFCFASELQKNGVPEEVVSAVIGEILGMIPKERADCRMMFGTCAKDSECCAHLGCKPLAKYCAWDGSIGK*
neurotoxin 10	NODE_28555_length_786_cov_112104.257182_g16171_i6	NODE_28555_length_786_cov_112104.257182_g16171_i6.p1	1	21	0.999844	IPR011696	Huwentoxin-1 family	sp|P84837|TXG2_CHIGU	sp|P84837|TXG2_CHIGU	sp|P56852|TXHN1_GRARO	sp|B1P1D9|JZ11F_CHIGU	sp|P84837|TXG2_CHIGU	tr|M5AWS0|M5AWS0_GRARO	tr|M5AWS0|M5AWS0_GRARO	tr|A0A1V0FWJ9|A0A1V0FWJ9_POEFR	sp|P56852|TXHN1_GRARO	sp|B1P1D9|JZ11F_CHIGU	sp|P56852|TXHN1_GRARO	sp|B1P1D9|JZ11F_CHIGU		sp|P56852|TXHN1_GRARO	sp|B1P1D9|JZ11F_CHIGU	sp|P84837|TXG2_CHIGU	16647	87	MRTSVLSAVLGVVLLVSFCFASELQKKGIPEEVVSAVIGEILGMIPKERADCRMMFGTCAKDSECCAHLGCKPLAKYCAWDGSIGK*
neurotoxin 10	NODE_33560_length_658_cov_102625.069652_g25260_i0	NODE_33560_length_658_cov_102625.069652_g25260_i0.p2	1	3	0.832831	IPR011696	Huwentoxin-1 family	sp|P84837|TXG2_CHIGU	sp|P84837|TXG2_CHIGU	sp|W4VS49|ICK5_TRILK	sp|B1P1F5|JZT32_CHIGU	sp|P84837|TXG2_CHIGU	tr|A0A482ZCT4|A0A482ZCT4_CORTR	tr|A0A482ZCT4|A0A482ZCT4_CORTR	tr|A0A9Y0CT56|A0A9Y0CT56_KLEPN	sp|W4VS49|ICK5_TRILK	sp|B1P1F5|JZT32_CHIGU	sp|W4VS49|ICK5_TRILK	sp|B1P1F5|JZT32_CHIGU		sp|W4VS49|ICK5_TRILK	sp|B1P1F5|JZT32_CHIGU	sp|P84837|TXG2_CHIGU	7254	59	AREVDESSMNEEGLPAMLKAMGEVFRGVDKEGCRKMFGGCDKDSDCCPYLGCKNKGPT*
neurotoxin 10	NODE_45616_length_472_cov_183587.129496_g37001_i0 NODErc_44441_length_485_cov_140133.774419_g35420_i0	NODE_45616_length_472_cov_183587.129496_g37001_i0.p1 NODErc_44441_length_485_cov_140133.774419_g35420_i0.p1	1	40	0.943878	IPR011696	Huwentoxin-1 family	sp|P84837|TXG2_CHIGU	sp|P84837|TXG2_CHIGU	sp|P56852|TXHN1_GRARO	sp|B1P1G7|JZ41B_CHIGU	sp|P84837|TXG2_CHIGU	tr|M5AWR7|M5AWR7_GRARO	tr|B5U1J9|B5U1J9_CYRSC	tr|A0A1V0FWJ9|A0A1V0FWJ9_POEFR	sp|P56852|TXHN1_GRARO	sp|B1P1G7|JZ41B_CHIGU	sp|P56852|TXHN1_GRARO	sp|B1P1G7|JZ41B_CHIGU		sp|P56852|TXHN1_GRARO	sp|B1P1G7|JZ41B_CHIGU	sp|P84837|TXG2_CHIGU	33777	106	EERFRSCFISEFSPHGFVKMRNSVFAAVLGVAVLIVICSASELDEKGVPEEVFNAIMGEILEMRPKERDDCRWMFGGCQTDLDCCPHLGCKPTLKYCAWDGTTRK*
neurotoxin 10	NODE_45617_length_472_cov_174686.170264_g37002_i0	NODE_45617_length_472_cov_174686.170264_g37002_i0.p1	1	40	0.935901	IPR011696	Huwentoxin-1 family	sp|P84837|TXG2_CHIGU	sp|P84837|TXG2_CHIGU	sp|P56852|TXHN1_GRARO	sp|D2Y2M6|H8A15_CYRHA	sp|P84837|TXG2_CHIGU	tr|M5AWR7|M5AWR7_GRARO	tr|B5U1J9|B5U1J9_CYRSC	tr|A0A1V0FWJ9|A0A1V0FWJ9_POEFR	sp|P56852|TXHN1_GRARO	sp|D2Y2M6|H8A15_CYRHA	sp|P56852|TXHN1_GRARO	sp|D2Y2M6|H8A15_CYRHA		sp|P56852|TXHN1_GRARO	sp|D2Y2M6|H8A15_CYRHA	sp|P84837|TXG2_CHIGU	23521	106	EERFRSCLISELSPHGFVQMRNSVFAAVLGVAVLIVICSASELDEKGVPEEVFNAIMGEILEMRPKERDDCRWMFGGCQTDLDCCPHLGCKPTLKYCAWDGTTRK*
neurotoxin 10	NODE_46021_length_468_cov_189670.498789_g37397_i0	NODE_46021_length_468_cov_189670.498789_g37397_i0.p1	1	39	0.95993	IPR011696	Huwentoxin-1 family	sp|P84837|TXG2_CHIGU	sp|P84837|TXG2_CHIGU	sp|P56852|TXHN1_GRARO	sp|D2Y2M6|H8A15_CYRHA	sp|P84837|TXG2_CHIGU	tr|M5AWR7|M5AWR7_GRARO	tr|B5U1J9|B5U1J9_CYRSC	tr|A0A1V0FWJ9|A0A1V0FWJ9_POEFR	sp|P56852|TXHN1_GRARO	sp|D2Y2M6|H8A15_CYRHA	sp|P56852|TXHN1_GRARO	sp|D2Y2M6|H8A15_CYRHA		sp|P56852|TXHN1_GRARO	sp|D2Y2M6|H8A15_CYRHA	sp|P84837|TXG2_CHIGU	74961	105	ERFRSCLISELSPHGFVKMRNSVFAAVIGLAVLIVVCSASELNEKGVPEEVFNAIMGEILEMRPKERDDCRWMFGGCQTDLDCCPHLGCKPTLKYCAWDGTTRK*
neurotoxin 10	NODE_50661_length_424_cov_157605.401084_g42023_i0	NODE_50661_length_424_cov_157605.401084_g42023_i0.p1	1	24	0.99976	IPR011696	Huwentoxin-1 family	sp|P84837|TXG2_CHIGU	sp|P84837|TXG2_CHIGU	sp|P56852|TXHN1_GRARO	sp|D2Y2M6|H8A15_CYRHA	sp|P84837|TXG2_CHIGU	tr|M5AWR7|M5AWR7_GRARO	tr|B5U1J9|B5U1J9_CYRSC	tr|A0A1V0FWJ9|A0A1V0FWJ9_POEFR	sp|P56852|TXHN1_GRARO	sp|D2Y2M6|H8A15_CYRHA	sp|P56852|TXHN1_GRARO	sp|D2Y2M6|H8A15_CYRHA		sp|P56852|TXHN1_GRARO	sp|D2Y2M6|H8A15_CYRHA	sp|P84837|TXG2_CHIGU	3086	90	FVKMRNSVFAAVLGVAVLLVICSASELDEKGVPEEVFNAIMGEILEMRPKERDDCRWMFGGCQTDLDCCPHLGCKPTLKYCAWDGTTRK*
neurotoxin 10	NODErc_13243_length_1655_cov_53049.794375_g6737_i1 NODE_4438_length_3185_cov_18507.402875_g2696_i0 NODErc_2788_length_3926_cov_15551.063291_g1591_i0	NODErc_13243_length_1655_cov_53049.794375_g6737_i1.p7 NODE_4438_length_3185_cov_18507.402875_g2696_i0.p15 NODErc_2788_length_3926_cov_15551.063291_g1591_i0.p21	1	6	0.539785	IPR011696	Huwentoxin-1 family	sp|P84837|TXG2_CHIGU	sp|P84837|TXG2_CHIGU	sp|B1P1D9|JZ11F_CHIGU	sp|B1P1D9|JZ11F_CHIGU	sp|P84837|TXG2_CHIGU	tr|A0A9Y0CT56|A0A9Y0CT56_KLEPN	tr|A0A482ZGR8|A0A482ZGR8_CORTR	tr|A0A1V0FWJ9|A0A1V0FWJ9_POEFR	sp|B1P1D9|JZ11F_CHIGU	sp|B1P1D9|JZ11F_CHIGU	sp|B1P1D9|JZ11F_CHIGU	sp|B1P1D9|JZ11F_CHIGU		sp|B1P1D9|JZ11F_CHIGU	sp|B1P1D9|JZ11F_CHIGU	sp|P84837|TXG2_CHIGU	64962	44	MIPKERADCRMMFGTCAKDSECCAHLGCKPLAKYCAWDGSIGK*
neurotoxin 10	NODErc_26571_length_855_cov_96804.936250_g18496_i0	NODErc_26571_length_855_cov_96804.936250_g18496_i0.p1	1	55	0.953987	IPR011696	Huwentoxin-1 family	sp|P84837|TXG2_CHIGU	sp|P84837|TXG2_CHIGU	sp|P56852|TXHN1_GRARO	sp|D2Y2M6|H8A15_CYRHA	sp|P84837|TXG2_CHIGU	tr|M5AWR7|M5AWR7_GRARO	tr|B5U1J9|B5U1J9_CYRSC	tr|A0A1V0FWJ9|A0A1V0FWJ9_POEFR	sp|P56852|TXHN1_GRARO	sp|D2Y2M6|H8A15_CYRHA	sp|P56852|TXHN1_GRARO	sp|D2Y2M6|H8A15_CYRHA		sp|P56852|TXHN1_GRARO	sp|D2Y2M6|H8A15_CYRHA	sp|P84837|TXG2_CHIGU	17451	121	MKSVDSCTSALWLMTEKRTGNSMLAVKHPHGFVKMRNSVFAAVLGVAVLIVICSASELDEKGVPEEVFNAIMGEILEMRPKERDDCRWMFGGCQTDLDCCPHLGCKPTLKYCAWDGTTRK*
neurotoxin 10	NODErc_28418_length_793_cov_150762.485095_g20139_i0 NODE_3854_length_3396_cov_30913.544448_g2356_i0 NODErc_3928_length_3396_cov_31318.902125_g2259_i0 NODE_28551_length_786_cov_150389.823529_g16171_i2 NODE_28556_length_786_cov_111170.491108_g16171_i7	NODErc_28418_length_793_cov_150762.485095_g20139_i0.p1 NODE_3854_length_3396_cov_30913.544448_g2356_i0.p1 NODErc_3928_length_3396_cov_31318.902125_g2259_i0.p1 NODE_28551_length_786_cov_150389.823529_g16171_i2.p1 NODE_28556_length_786_cov_111170.491108_g16171_i7.p1	1	21	0.999837	IPR011696	Huwentoxin-1 family	sp|P84837|TXG2_CHIGU	sp|P84837|TXG2_CHIGU	sp|P56852|TXHN1_GRARO	sp|B1P1D9|JZ11F_CHIGU	sp|P84837|TXG2_CHIGU	tr|M5AWS0|M5AWS0_GRARO	tr|M5AWS0|M5AWS0_GRARO	tr|A0A1V0FWJ9|A0A1V0FWJ9_POEFR	sp|P56852|TXHN1_GRARO	sp|B1P1D9|JZ11F_CHIGU	sp|P56852|TXHN1_GRARO	sp|B1P1D9|JZ11F_CHIGU		sp|P56852|TXHN1_GRARO	sp|B1P1D9|JZ11F_CHIGU	sp|P84837|TXG2_CHIGU	331259	87	MRTSVLSAVLGVVLLVSFCFASELQKNGIPEEVVSAVIGEILGMIPKERADCRMMFGTCAKDSECCAHLGCKPLAKYCAWDGSIGK*
neurotoxin 10	NODErc_30346_length_739_cov_450423.116959_g21883_i0	NODErc_30346_length_739_cov_450423.116959_g21883_i0.p2	1	28	0.999835	IPR011696	Huwentoxin-1 family	sp|P84837|TXG2_CHIGU	sp|P84837|TXG2_CHIGU	sp|W4VS49|ICK5_TRILK	sp|B1P1H9|JZT60_CHIGU	sp|P84837|TXG2_CHIGU	tr|A0A4Q8K4M8|A0A4Q8K4M8_9ARAC	tr|A0A4Q8K4N2|A0A4Q8K4N2_9ARAC	tr|A0A9Y0CT56|A0A9Y0CT56_KLEPN	sp|W4VS49|ICK5_TRILK	sp|B1P1H9|JZT60_CHIGU	sp|W4VS49|ICK5_TRILK	sp|B1P1H9|JZT60_CHIGU		sp|W4VS49|ICK5_TRILK	sp|B1P1H9|JZT60_CHIGU	sp|P84837|TXG2_CHIGU	32890	86	YCKAIGRMRTQVFVAILVLAALAVISFAREVDESSMNEEGLPAMLKAMGEVFRGVDKEGCRKMFGGCDKDSDCCPYLGCKNKGPT*
neurotoxin 10	NODErc_31829_length_701_cov_164973.551084_g23245_i0	NODErc_31829_length_701_cov_164973.551084_g23245_i0.p1	1	30	0.99985	IPR011696	Huwentoxin-1 family	sp|P84837|TXG2_CHIGU	sp|P84837|TXG2_CHIGU	sp|P56852|TXHN1_GRARO	sp|D2Y2M6|H8A15_CYRHA	sp|P84837|TXG2_CHIGU	tr|M5AWR7|M5AWR7_GRARO	tr|B5U1J9|B5U1J9_CYRSC	tr|A0A1V0FWJ9|A0A1V0FWJ9_POEFR	sp|P56852|TXHN1_GRARO	sp|D2Y2M6|H8A15_CYRHA	sp|P56852|TXHN1_GRARO	sp|D2Y2M6|H8A15_CYRHA		sp|P56852|TXHN1_GRARO	sp|D2Y2M6|H8A15_CYRHA	sp|P84837|TXG2_CHIGU	226054	96	MKKPHGFVKMRNSVFAAVIGLAVLIVVCSASELNEKGVPEEVFNAIMGEILEMRPKERDDCRWMFGGCQTDLDCCPHLGCKPTLKYCAWDGTTRK*
neurotoxin 10	NODErc_33103_length_672_cov_77297.434360_g24422_i0	NODErc_33103_length_672_cov_77297.434360_g24422_i0.p3	1	3	0.611991	IPR011696	Huwentoxin-1 family	sp|P84837|TXG2_CHIGU	sp|P84837|TXG2_CHIGU	sp|B1P1E0|JZ11C_CHIGU	sp|P56852|TXHN1_GRARO	sp|P84837|TXG2_CHIGU	tr|A0A9Y0CT56|A0A9Y0CT56_KLEPN	tr|M5AWR7|M5AWR7_GRARO	tr|A0A1V0FWJ9|A0A1V0FWJ9_POEFR	sp|B1P1E0|JZ11C_CHIGU	sp|P56852|TXHN1_GRARO	sp|B1P1E0|JZ11C_CHIGU	sp|P56852|TXHN1_GRARO		sp|B1P1E0|JZ11C_CHIGU	sp|P56852|TXHN1_GRARO	sp|P84837|TXG2_CHIGU	6214	50	MGEILEMRPKERDDCRWMFGGCQTDLDCCPHLGCKPTLKYCAWDGTTRK*
neurotoxin 10	NODErc_39049_length_558_cov_114019.842942_g30101_i0	NODErc_39049_length_558_cov_114019.842942_g30101_i0.p1	1	21	0.999797	IPR011696	Huwentoxin-1 family	sp|P84837|TXG2_CHIGU	sp|P84837|TXG2_CHIGU	sp|P56852|TXHN1_GRARO	sp|P56852|TXHN1_GRARO	sp|P84837|TXG2_CHIGU	tr|M5AWR7|M5AWR7_GRARO	tr|M5AWR7|M5AWR7_GRARO	tr|A0A1V0FWJ9|A0A1V0FWJ9_POEFR	sp|P56852|TXHN1_GRARO	sp|P56852|TXHN1_GRARO	sp|P56852|TXHN1_GRARO	sp|P56852|TXHN1_GRARO		sp|P56852|TXHN1_GRARO	sp|P56852|TXHN1_GRARO	sp|P84837|TXG2_CHIGU	2090	130	MRNSVFAAVLGVAVLIVICSASELDEKGNEGCASGFLSPATAGYVTAIHLVHVWPGRVFFDGRRILNIILGVPEEVFNAIMGEILEMRPKERDDCRWMFGGCQTDLDCCPHLGCKPTLKYCAWDGTTRK*
neurotoxin 10	NODErc_39942_length_544_cov_93129.171779_g30977_i0	NODErc_39942_length_544_cov_93129.171779_g30977_i0.p1	1	24	0.999727	IPR011696	Huwentoxin-1 family	sp|P84837|TXG2_CHIGU	sp|P84837|TXG2_CHIGU	sp|P56852|TXHN1_GRARO	sp|B1P1H9|JZT60_CHIGU	sp|P84837|TXG2_CHIGU	tr|M5AWR7|M5AWR7_GRARO	tr|A0A482ZCG8|A0A482ZCG8_CORTR	tr|A0A1V0FWJ5|A0A1V0FWJ5_POEFR	sp|P56852|TXHN1_GRARO	sp|P83303|TXH4_CYRSC	sp|P56852|TXHN1_GRARO	sp|P83303|TXH4_CYRSC		sp|P56852|TXHN1_GRARO	sp|P83303|TXH4_CYRSC	sp|P84837|TXG2_CHIGU	1378	83	FVKMRNSVFAAVLGVAVLLVIFSASELDEKSVPEEVFPALLGETLEMRPKKRDDCRWMFGGCQTDLDCCPHLGCKPTLKYWK*
neurotoxin 10	NODErc_40639_length_534_cov_94959.657620_g31664_i0	NODErc_40639_length_534_cov_94959.657620_g31664_i0.p1	1	22	0.999821	IPR011696	Huwentoxin-1 family	sp|P84837|TXG2_CHIGU	sp|P84837|TXG2_CHIGU	sp|P56852|TXHN1_GRARO	sp|D2Y1Z2|H3I01_CYRHA	sp|P84837|TXG2_CHIGU	tr|M5AWR7|M5AWR7_GRARO	tr|A0A482ZCG8|A0A482ZCG8_CORTR	tr|A0A1V0FWJ5|A0A1V0FWJ5_POEFR	sp|P56852|TXHN1_GRARO	sp|P0DJA9|TX15_GRARO	sp|P56852|TXHN1_GRARO	sp|Q7YT39|MTX4_GRARO		sp|P56852|TXHN1_GRARO	sp|P0DJA9|TX15_GRARO	sp|P84837|TXG2_CHIGU	15730	80	MRNSVFAAVLGVAVLIVIFSSSELDEKSVPEEVFHALLGETLEMRPKKRDDCRWMFGGCQTDLDCCPHLGCKPTLKYWK*
neurotoxin 10	NODErc_41672_length_520_cov_92141.926882_g32680_i0	NODErc_41672_length_520_cov_92141.926882_g32680_i0.p1	1	21	0.999827	IPR011696	Huwentoxin-1 family	sp|P84837|TXG2_CHIGU	sp|P84837|TXG2_CHIGU	sp|P56852|TXHN1_GRARO	sp|P56852|TXHN1_GRARO	sp|P84837|TXG2_CHIGU	tr|M5AXJ9|M5AXJ9_GRARO	tr|M5AXJ9|M5AXJ9_GRARO	tr|A0A1V0FWJ9|A0A1V0FWJ9_POEFR	sp|P56852|TXHN1_GRARO	sp|P56852|TXHN1_GRARO	sp|P56852|TXHN1_GRARO	sp|P56852|TXHN1_GRARO		sp|P56852|TXHN1_GRARO	sp|P56852|TXHN1_GRARO	sp|P84837|TXG2_CHIGU	1683	87	MQHSPSASFIGLAVLIVVCSASELNEKGVPAEVFNAIMGEILEMRPKERDDCRWMFGGCQTDLDCCPHLGCKPTLKYCAWDGTTRK*
neurotoxin 10	NODErc_42748_length_506_cov_163968.028825_g33745_i0	NODErc_42748_length_506_cov_163968.028825_g33745_i0.p1	1	47	0.909689	IPR011696	Huwentoxin-1 family	sp|P84837|TXG2_CHIGU	sp|P84837|TXG2_CHIGU	sp|P56852|TXHN1_GRARO	sp|D2Y2G4|H8A09_CYRHA	sp|P84837|TXG2_CHIGU	tr|M5AWR7|M5AWR7_GRARO	tr|B5U1J9|B5U1J9_CYRSC	tr|A0A1V0FWJ9|A0A1V0FWJ9_POEFR	sp|P56852|TXHN1_GRARO	sp|D2Y2G4|H8A09_CYRHA	sp|P56852|TXHN1_GRARO	sp|D2Y2G4|H8A09_CYRHA		sp|P56852|TXHN1_GRARO	sp|D2Y2G4|H8A09_CYRHA	sp|P84837|TXG2_CHIGU	13880	113	ERRLSQFEERFRSCFISEFSPHGFVEMRNSVFAAVLGVAVLIVICSASELDEKGVPEEVFNAIMGEILEMRPKERDDCRWMFGGCQTDLDCCPHLGCKPTLKYCAWDGTTRK*
neurotoxin 10	NODErc_43164_length_501_cov_156689.710762_g34157_i0	NODErc_43164_length_501_cov_156689.710762_g34157_i0.p1	1	21	0.999829	IPR011696	Huwentoxin-1 family	sp|P84837|TXG2_CHIGU	sp|P84837|TXG2_CHIGU	sp|P56852|TXHN1_GRARO	sp|P56852|TXHN1_GRARO	sp|P84837|TXG2_CHIGU	tr|M5AWR7|M5AWR7_GRARO	tr|M5AWR7|M5AWR7_GRARO	tr|A0A1V0FWJ9|A0A1V0FWJ9_POEFR	sp|P56852|TXHN1_GRARO	sp|P56852|TXHN1_GRARO	sp|P56852|TXHN1_GRARO	sp|P56852|TXHN1_GRARO		sp|P56852|TXHN1_GRARO	sp|P56852|TXHN1_GRARO	sp|P84837|TXG2_CHIGU	7878	87	MRNSVFSAVLGVAVLIVICSASELDEKGVPEEVFNAIMGEILEMRPKERDDCRWMFGGCQTDLDCCPHLGCKPTLKYCAWDGTTRK*
neurotoxin 10	NODErc_43539_length_496_cov_150698.428571_g34529_i0	NODErc_43539_length_496_cov_150698.428571_g34529_i0.p1	1	32	0.999813	IPR011696	Huwentoxin-1 family	sp|P84837|TXG2_CHIGU	sp|P84837|TXG2_CHIGU	sp|P56852|TXHN1_GRARO	sp|D2Y2M6|H8A15_CYRHA	sp|P84837|TXG2_CHIGU	tr|M5AWR7|M5AWR7_GRARO	tr|M5AWR7|M5AWR7_GRARO	tr|A0A1V0FWJ9|A0A1V0FWJ9_POEFR	sp|P56852|TXHN1_GRARO	sp|D2Y2M6|H8A15_CYRHA	sp|P56852|TXHN1_GRARO	sp|D2Y2M6|H8A15_CYRHA		sp|P56852|TXHN1_GRARO	sp|D2Y2M6|H8A15_CYRHA	sp|P84837|TXG2_CHIGU	48278	110	ISELSPHGFVKMRNSVFAAVLGVAVLIVICSASELDEKGEEHLLCYSFPKGVPEEVFNAIMGEILEMRPKERDDCRWMFGGCQTDLDCCPHLGCKPTLKYCAWDGTTRK*
neurotoxin 10	NODErc_43942_length_491_cov_155407.396789_g34927_i0	NODErc_43942_length_491_cov_155407.396789_g34927_i0.p1	1	42	0.923001	IPR011696	Huwentoxin-1 family	sp|P84837|TXG2_CHIGU	sp|P84837|TXG2_CHIGU	sp|P56852|TXHN1_GRARO	sp|D2Y2M6|H8A15_CYRHA	sp|P84837|TXG2_CHIGU	tr|M5AWR7|M5AWR7_GRARO	tr|B5U1J9|B5U1J9_CYRSC	tr|A0A1V0FWJ9|A0A1V0FWJ9_POEFR	sp|P56852|TXHN1_GRARO	sp|D2Y2M6|H8A15_CYRHA	sp|P56852|TXHN1_GRARO	sp|D2Y2M6|H8A15_CYRHA		sp|P56852|TXHN1_GRARO	sp|D2Y2M6|H8A15_CYRHA	sp|P84837|TXG2_CHIGU	9643	108	QFEERFRSCFISELSPHGFVQMRNSVFSAVLGVAVLIVICSASELDEKGVPEEVFNAIMGEILEMRPKERDDCRWMFGGCQTDLDCCPHLGCKPTLKYCAWDGTTRK*
neurotoxin 10	NODErc_44439_length_485_cov_181496.967442_g35418_i0 NODErc_38112_length_573_cov_152458.586873_g29189_i0 NODErc_28563_length_789_cov_112842.600817_g20265_i0 NODErc_13736_length_1609_cov_51003.339125_g8449_i0	NODErc_44439_length_485_cov_181496.967442_g35418_i0.p1 NODErc_38112_length_573_cov_152458.586873_g29189_i0.p1 NODErc_28563_length_789_cov_112842.600817_g20265_i0.p1 NODErc_13736_length_1609_cov_51003.339125_g8449_i0.p1	1	21	0.999828	IPR011696	Huwentoxin-1 family	sp|P84837|TXG2_CHIGU	sp|P84837|TXG2_CHIGU	sp|P56852|TXHN1_GRARO	sp|P56852|TXHN1_GRARO	sp|P84837|TXG2_CHIGU	tr|M5AWR7|M5AWR7_GRARO	tr|M5AWR7|M5AWR7_GRARO	tr|A0A1V0FWJ9|A0A1V0FWJ9_POEFR	sp|P56852|TXHN1_GRARO	sp|P56852|TXHN1_GRARO	sp|P56852|TXHN1_GRARO	sp|P56852|TXHN1_GRARO		sp|P56852|TXHN1_GRARO	sp|P56852|TXHN1_GRARO	sp|P84837|TXG2_CHIGU	163440	87	MRNSVFAAVLGVAVLIVICSASELDEKGVPEEVFNAIMGEILEMRPKERDDCRWMFGGCQTDLDCCPHLGCKPTLKYCAWDGTTRK*
neurotoxin 10	NODErc_44440_length_485_cov_164429.458140_g35419_i0	NODErc_44440_length_485_cov_164429.458140_g35419_i0.p1	1	40	0.913145	IPR011696	Huwentoxin-1 family	sp|P84837|TXG2_CHIGU	sp|P84837|TXG2_CHIGU	sp|P56852|TXHN1_GRARO	sp|B1P1G7|JZ41B_CHIGU	sp|P84837|TXG2_CHIGU	tr|M5AWR7|M5AWR7_GRARO	tr|A0A482ZGR8|A0A482ZGR8_CORTR	tr|A0A1V0FWJ9|A0A1V0FWJ9_POEFR	sp|P56852|TXHN1_GRARO	sp|B1P1G7|JZ41B_CHIGU	sp|P56852|TXHN1_GRARO	sp|B1P1G7|JZ41B_CHIGU		sp|P56852|TXHN1_GRARO	sp|B1P1G7|JZ41B_CHIGU	sp|P84837|TXG2_CHIGU	11829	106	EERFRSCFISELSPHGFVKMRNPVFAAVLGVAVLIVICSASELDEKGVPEEVFNAIMGEILEMRPKERDDCRWMFGGCQTDLDCCPHLGCKPTLKYCAWDGTTRK*
neurotoxin 10	NODErc_44796_length_481_cov_164548.154930_g35773_i0	NODErc_44796_length_481_cov_164548.154930_g35773_i0.p1	1	39	0.940963	IPR011696	Huwentoxin-1 family	sp|P84837|TXG2_CHIGU	sp|P84837|TXG2_CHIGU	sp|P56852|TXHN1_GRARO	sp|B1P1G7|JZ41B_CHIGU	sp|P84837|TXG2_CHIGU	tr|M5AWR7|M5AWR7_GRARO	tr|B5U1J9|B5U1J9_CYRSC	tr|A0A1V0FWJ9|A0A1V0FWJ9_POEFR	sp|P56852|TXHN1_GRARO	sp|B1P1G7|JZ41B_CHIGU	sp|P56852|TXHN1_GRARO	sp|B1P1G7|JZ41B_CHIGU		sp|P56852|TXHN1_GRARO	sp|B1P1G7|JZ41B_CHIGU	sp|P84837|TXG2_CHIGU	11884	105	ERFRSCFISELSPHGFVKMRNSVFAAVLGVAVLIVICSASELDEKGVPEEVFNAIMGEILEMRPKERDDCRWMFGGCQTDLDCCPHLGCKPTLKYCAWDGTTRK*
neurotoxin 10	NODErc_44797_length_481_cov_163782.819249_g35774_i0	NODErc_44797_length_481_cov_163782.819249_g35774_i0.p1	1	39	0.935291	IPR011696	Huwentoxin-1 family	sp|P84837|TXG2_CHIGU	sp|P84837|TXG2_CHIGU	sp|P56852|TXHN1_GRARO	sp|B1P1G7|JZ41B_CHIGU	sp|P84837|TXG2_CHIGU	tr|M5AWR7|M5AWR7_GRARO	tr|B5U1J9|B5U1J9_CYRSC	tr|A0A1V0FWJ9|A0A1V0FWJ9_POEFR	sp|P56852|TXHN1_GRARO	sp|B1P1G7|JZ41B_CHIGU	sp|P56852|TXHN1_GRARO	sp|B1P1G7|JZ41B_CHIGU		sp|P56852|TXHN1_GRARO	sp|B1P1G7|JZ41B_CHIGU	sp|P84837|TXG2_CHIGU	10669	105	ERFRSCFISELSPHGFVKMRNSIFAAVLGVAVLIVICSASELDEKGVPEEVFNAIMGEILEMRPKERDDCRWMFGGCQTDLDCCPHLGCKPTLKYCAWDGTTRK*
neurotoxin 10	NODErc_46742_length_460_cov_173217.876543_g37710_i0	NODErc_46742_length_460_cov_173217.876543_g37710_i0.p1	1	32	0.999811	IPR011696	Huwentoxin-1 family	sp|P84837|TXG2_CHIGU	sp|P84837|TXG2_CHIGU	sp|P56852|TXHN1_GRARO	sp|D2Y2M6|H8A15_CYRHA	sp|P84837|TXG2_CHIGU	tr|M5AWR7|M5AWR7_GRARO	tr|B5U1J9|B5U1J9_CYRSC	tr|A0A1V0FWJ9|A0A1V0FWJ9_POEFR	sp|P56852|TXHN1_GRARO	sp|D2Y2M6|H8A15_CYRHA	sp|P56852|TXHN1_GRARO	sp|D2Y2M6|H8A15_CYRHA		sp|P56852|TXHN1_GRARO	sp|D2Y2M6|H8A15_CYRHA	sp|P84837|TXG2_CHIGU	2871	98	ISELSPHGFVKMRNSVFAAVIGLAVLIVVCSASELDEKGVPEEVFNAIMGEILEMRPKERDDCRWMFGGCQTDLDCCPHLGCKPTLKYCAWDGTTRK*
neurotoxin 10	NODErc_46743_length_460_cov_150816.592593_g37711_i0	NODErc_46743_length_460_cov_150816.592593_g37711_i0.p1	1	32	0.996216	IPR011696	Huwentoxin-1 family	sp|P84837|TXG2_CHIGU	sp|P84837|TXG2_CHIGU	sp|P56852|TXHN1_GRARO	sp|D2Y2G8|H8G01_CYRHA	sp|P84837|TXG2_CHIGU	tr|M5AWR7|M5AWR7_GRARO	tr|M5AWR7|M5AWR7_GRARO	tr|A0A1V0FWJ9|A0A1V0FWJ9_POEFR	sp|P56852|TXHN1_GRARO	sp|D2Y2G8|H8G01_CYRHA	sp|P56852|TXHN1_GRARO	sp|D2Y2G8|H8G01_CYRHA		sp|P56852|TXHN1_GRARO	sp|D2Y2G8|H8G01_CYRHA	sp|P84837|TXG2_CHIGU	2634	98	ISELSPHGFVKMRNSVFAAVLGVAVLTVIFSASELDEKGVPEEVFNAIMGEILEMRPKERDDCRWMFGGCQTDLDCCPHLGCKPTLKYCAWDGTTRK*
neurotoxin 10	NODErc_48831_length_439_cov_145129.476562_g39792_i0	NODErc_48831_length_439_cov_145129.476562_g39792_i0.p1	1	25	0.999658	IPR011696	Huwentoxin-1 family	sp|P84837|TXG2_CHIGU	sp|P84837|TXG2_CHIGU	sp|P56852|TXHN1_GRARO	sp|D2Y2M6|H8A15_CYRHA	sp|P84837|TXG2_CHIGU	tr|M5AWR7|M5AWR7_GRARO	tr|M5AWR7|M5AWR7_GRARO	tr|A0A1V0FWJ9|A0A1V0FWJ9_POEFR	sp|P56852|TXHN1_GRARO	sp|D2Y2M6|H8A15_CYRHA	sp|P56852|TXHN1_GRARO	sp|D2Y2M6|H8A15_CYRHA		sp|P56852|TXHN1_GRARO	sp|D2Y2M6|H8A15_CYRHA	sp|P84837|TXG2_CHIGU	2631	91	GFVQMRNSVFAAVFGVAVLIVLFSASELDEKGVPEEVFNAIMGEILEMRPKERDDCRWMFGGCQTDLDCCPHLGCKPTLKYCAWDGTTRK*
neurotoxin 10	NODErc_49018_length_437_cov_145862.500000_g39979_i0	NODErc_49018_length_437_cov_145862.500000_g39979_i0.p1	1	24	0.999708	IPR011696	Huwentoxin-1 family	sp|P84837|TXG2_CHIGU	sp|P84837|TXG2_CHIGU	sp|P56852|TXHN1_GRARO	sp|D2Y2M6|H8A15_CYRHA	sp|P84837|TXG2_CHIGU	tr|M5AWR7|M5AWR7_GRARO	tr|M5AWR7|M5AWR7_GRARO	tr|A0A1V0FWJ9|A0A1V0FWJ9_POEFR	sp|P56852|TXHN1_GRARO	sp|D2Y2M6|H8A15_CYRHA	sp|P56852|TXHN1_GRARO	sp|D2Y2M6|H8A15_CYRHA		sp|P56852|TXHN1_GRARO	sp|D2Y2M6|H8A15_CYRHA	sp|P84837|TXG2_CHIGU	2625	90	FVKMRNSVFAAVFGVAVLLVLFSASELDEKGVPEEVFNAIMGEILEMRPKERDDCRWMFGGCQTDLDCCPHLGCKPTLKYCAWDGTTRK*
neurotoxin 10	NODErc_49019_length_437_cov_145855.934555_g39980_i0	NODErc_49019_length_437_cov_145855.934555_g39980_i0.p1	1	24	0.999741	IPR011696	Huwentoxin-1 family	sp|P84837|TXG2_CHIGU	sp|P84837|TXG2_CHIGU	sp|P56852|TXHN1_GRARO	sp|D2Y2G8|H8G01_CYRHA	sp|P84837|TXG2_CHIGU	tr|M5AWR7|M5AWR7_GRARO	tr|M5AWR7|M5AWR7_GRARO	tr|A0A1V0FWJ9|A0A1V0FWJ9_POEFR	sp|P56852|TXHN1_GRARO	sp|D2Y2G8|H8G01_CYRHA	sp|P56852|TXHN1_GRARO	sp|D2Y2G8|H8G01_CYRHA		sp|P56852|TXHN1_GRARO	sp|D2Y2G8|H8G01_CYRHA	sp|P84837|TXG2_CHIGU	2626	90	FVKMRNSVFAAVFGVAVLTVIFSASELDEKGVPEEVFNAIMGEILEMRPKERDDCRWMFGGCQTDLDCCPHLGCKPTLKYCAWDGTTRK*
neurotoxin 10	NODErc_49020_length_437_cov_145847.502618_g39981_i0 NODErc_49017_length_437_cov_146064.814136_g39978_i0	NODErc_49020_length_437_cov_145847.502618_g39981_i0.p1 NODErc_49017_length_437_cov_146064.814136_g39978_i0.p1	1	24	0.999739	IPR011696	Huwentoxin-1 family	sp|P84837|TXG2_CHIGU	sp|P84837|TXG2_CHIGU	sp|P56852|TXHN1_GRARO	sp|D2Y2M6|H8A15_CYRHA	sp|P84837|TXG2_CHIGU	tr|M5AWR7|M5AWR7_GRARO	tr|M5AWR7|M5AWR7_GRARO	tr|A0A1V0FWJ9|A0A1V0FWJ9_POEFR	sp|P56852|TXHN1_GRARO	sp|D2Y2M6|H8A15_CYRHA	sp|P56852|TXHN1_GRARO	sp|D2Y2M6|H8A15_CYRHA		sp|P56852|TXHN1_GRARO	sp|D2Y2M6|H8A15_CYRHA	sp|P84837|TXG2_CHIGU	5257	90	FVKMRNSVFAAVLGVAVLLVIFSASELDEKGVPEEVFNAIMGEILEMRPKERDDCRWMFGGCQTDLDCCPHLGCKPTLKYCAWDGTTRK*
neurotoxin 10	NODErc_50147_length_427_cov_149760.147849_g41104_i0	NODErc_50147_length_427_cov_149760.147849_g41104_i0.p1	1	21	0.999816	IPR011696	Huwentoxin-1 family	sp|P84837|TXG2_CHIGU	sp|P84837|TXG2_CHIGU	sp|P56852|TXHN1_GRARO	sp|P56852|TXHN1_GRARO	sp|P84837|TXG2_CHIGU	tr|M5AWR7|M5AWR7_GRARO	tr|M5AWR7|M5AWR7_GRARO	tr|A0A1V0FWJ9|A0A1V0FWJ9_POEFR	sp|P56852|TXHN1_GRARO	sp|P56852|TXHN1_GRARO	sp|P56852|TXHN1_GRARO	sp|P56852|TXHN1_GRARO		sp|P56852|TXHN1_GRARO	sp|P56852|TXHN1_GRARO	sp|P84837|TXG2_CHIGU	2626	87	MRNSVFAAVLGVAVPLVIFSASELDEKGVPEEVFNAIMGEILEMRPKERDDCRWMFGGCQTDLDCCPHLGCKPTLKYCAWDGTTRK*
neurotoxin 10	NODErc_50148_length_427_cov_149758.661290_g41105_i0	NODErc_50148_length_427_cov_149758.661290_g41105_i0.p1	1	21	0.999837	IPR011696	Huwentoxin-1 family	sp|P84837|TXG2_CHIGU	sp|P84837|TXG2_CHIGU	sp|P56852|TXHN1_GRARO	sp|P56852|TXHN1_GRARO	sp|P84837|TXG2_CHIGU	tr|M5AWR7|M5AWR7_GRARO	tr|M5AWR7|M5AWR7_GRARO	tr|A0A1V0FWJ9|A0A1V0FWJ9_POEFR	sp|P56852|TXHN1_GRARO	sp|P56852|TXHN1_GRARO	sp|P56852|TXHN1_GRARO	sp|P56852|TXHN1_GRARO		sp|P56852|TXHN1_GRARO	sp|P56852|TXHN1_GRARO	sp|P84837|TXG2_CHIGU	2625	87	MRNSVFAAVFGVAVLIVLFSASELDEKGVPEEVFNAIMGEILEMRPKERDDCRWMFGGCQTDLDCCPHLGCKPTLKYCAWDGTTRK*
neurotoxin 10	NODErc_50727_length_422_cov_105204.081744_g41683_i0	NODErc_50727_length_422_cov_105204.081744_g41683_i0.p1	1	20	0.99979	IPR011696	Huwentoxin-1 family	sp|P84837|TXG2_CHIGU	sp|P84837|TXG2_CHIGU	sp|P56852|TXHN1_GRARO	sp|P56852|TXHN1_GRARO	sp|P84837|TXG2_CHIGU	tr|M5AWR7|M5AWR7_GRARO	tr|M5AWR7|M5AWR7_GRARO	tr|A0A1V0FWJ9|A0A1V0FWJ9_POEFR	sp|P56852|TXHN1_GRARO	sp|P56852|TXHN1_GRARO	sp|P56852|TXHN1_GRARO	sp|P56852|TXHN1_GRARO		sp|P56852|TXHN1_GRARO	sp|P56852|TXHN1_GRARO	sp|P84837|TXG2_CHIGU	1548	85	NSVFAAVLGVAVLIVIFSSSELDEKGVPEEVFHAIMGEILEMRPKERDDCRWMFGGCQTDLDCCPHLGCKPTLKYCAWDGTTRK*
neurotoxin 10	NODErc_50729_length_422_cov_105197.637602_g41685_i0 NODErc_50728_length_422_cov_105201.381471_g41684_i0	NODErc_50729_length_422_cov_105197.637602_g41685_i0.p1 NODErc_50728_length_422_cov_105201.381471_g41684_i0.p1	1	20	0.999805	IPR011696	Huwentoxin-1 family	sp|P84837|TXG2_CHIGU	sp|P84837|TXG2_CHIGU	sp|P56852|TXHN1_GRARO	sp|P56852|TXHN1_GRARO	sp|P84837|TXG2_CHIGU	tr|M5AWR7|M5AWR7_GRARO	tr|M5AWR7|M5AWR7_GRARO	tr|A0A1V0FWJ9|A0A1V0FWJ9_POEFR	sp|P56852|TXHN1_GRARO	sp|P56852|TXHN1_GRARO	sp|P56852|TXHN1_GRARO	sp|P56852|TXHN1_GRARO		sp|P56852|TXHN1_GRARO	sp|P56852|TXHN1_GRARO	sp|P84837|TXG2_CHIGU	3071	85	NSVFAAVLGVAVLLVIFSSSELDEKGVPEEVFHAIMGEILEMRPKERDDCRWMFGGCQTDLDCCPHLGCKPTLKYCAWDGTTRK*
neurotoxin 10	TRINITY_DN395_c0_g1_i11	TRINITY_DN395_c0_g1_i11.p1	1	38	0.959414	IPR011696	Huwentoxin-1 family	sp|P84837|TXG2_CHIGU	sp|P84837|TXG2_CHIGU	sp|P56852|TXHN1_GRARO	sp|D2Y2M6|H8A15_CYRHA	sp|P84837|TXG2_CHIGU	tr|M5AWR7|M5AWR7_GRARO	tr|B5U1J9|B5U1J9_CYRSC	tr|A0A1V0FWJ9|A0A1V0FWJ9_POEFR	sp|P56852|TXHN1_GRARO	sp|D2Y2M6|H8A15_CYRHA	sp|P56852|TXHN1_GRARO	sp|D2Y2M6|H8A15_CYRHA		sp|P56852|TXHN1_GRARO	sp|D2Y2M6|H8A15_CYRHA	sp|P84837|TXG2_CHIGU	4729	104	LDCSSTILEISPHGFVKMRNSVFAAVIGLAVLIVVCSASELNEKGVPEEVFNAIMGEIVEMRPKERDDCRWMFGGCQTDLDCCPHLGCKPTLKYCAWDGTTRK*
neurotoxin 10	TRINITY_DN395_c0_g1_i12	TRINITY_DN395_c0_g1_i12.p1	1	21	0.999837	IPR011696	Huwentoxin-1 family	sp|P84837|TXG2_CHIGU	sp|P84837|TXG2_CHIGU	sp|P56852|TXHN1_GRARO	sp|P56852|TXHN1_GRARO	sp|P84837|TXG2_CHIGU	tr|M5AWR7|M5AWR7_GRARO	tr|M5AWR7|M5AWR7_GRARO	tr|A0A1V0FWJ9|A0A1V0FWJ9_POEFR	sp|P56852|TXHN1_GRARO	sp|P56852|TXHN1_GRARO	sp|P56852|TXHN1_GRARO	sp|P56852|TXHN1_GRARO		sp|P56852|TXHN1_GRARO	sp|P56852|TXHN1_GRARO	sp|P84837|TXG2_CHIGU	11367	87	MRNSVFAAVLGVAVLIVICSASELDEKGVPEEVFNAIMGEIVEMRPKERDDCRWMFGGCQTDLDCCPHLGCKPTLKYCAWDGTTRK*
neurotoxin 10	TRINITY_DN395_c0_g1_i14	TRINITY_DN395_c0_g1_i14.p1	1	21	0.999831	IPR011696	Huwentoxin-1 family	sp|P84837|TXG2_CHIGU	sp|P84837|TXG2_CHIGU	sp|P56852|TXHN1_GRARO	sp|P56852|TXHN1_GRARO	sp|P84837|TXG2_CHIGU	tr|M5AWR7|M5AWR7_GRARO	tr|M5AWR7|M5AWR7_GRARO	tr|A0A1V0FWJ9|A0A1V0FWJ9_POEFR	sp|P56852|TXHN1_GRARO	sp|P56852|TXHN1_GRARO	sp|P56852|TXHN1_GRARO	sp|P56852|TXHN1_GRARO		sp|P56852|TXHN1_GRARO	sp|P56852|TXHN1_GRARO	sp|P84837|TXG2_CHIGU	35860	87	MRNSVFAAVIGLAVLIVVCSASELNEKGVPEEVFNAIMGEIVEMRPKERDDCRWMFGGCQTDLDCCPHLGCKPTLKYCAWDGTTRK*
neurotoxin 10	TRINITY_DN395_c1_g1_i16	TRINITY_DN395_c1_g1_i16.p1	1	51	0.832228	IPR011696	Huwentoxin-1 family	sp|P84837|TXG2_CHIGU	sp|P84837|TXG2_CHIGU	sp|P56852|TXHN1_GRARO	sp|D2Y2H8|H12A4_CYRHA	sp|P84837|TXG2_CHIGU	tr|M5AWS0|M5AWS0_GRARO	tr|M5AWS0|M5AWS0_GRARO	tr|A0A1V0FWJ9|A0A1V0FWJ9_POEFR	sp|P56852|TXHN1_GRARO	sp|D2Y2H8|H12A4_CYRHA	sp|P56852|TXHN1_GRARO	sp|D2Y2H8|H12A4_CYRHA		sp|P56852|TXHN1_GRARO	sp|D2Y2H8|H12A4_CYRHA	sp|P84837|TXG2_CHIGU	103731	117	FFFFFFFTTKKGLSVPIRFQSYRHAREFHNMRTSVLSAVLGVVLLVSFCFASELQKNGIPEEVVSAVIGEILGMIPKERADCRMMFGTCAKDSECCAHLGCKPLAKYCAWDGSIGK*
neurotoxin 10	TRINITY_DN395_c1_g1_i6	TRINITY_DN395_c1_g1_i6.p2	1	5	0.584098	IPR011696	Huwentoxin-1 family	sp|P84837|TXG2_CHIGU	sp|P84837|TXG2_CHIGU	sp|B1P1D9|JZ11F_CHIGU	sp|B1P1G0|JZ38B_CHIGU	sp|P84837|TXG2_CHIGU	tr|A0A1V0FWJ9|A0A1V0FWJ9_POEFR	tr|M5AXM1|M5AXM1_GRARO	tr|A0A1V0FWJ9|A0A1V0FWJ9_POEFR	sp|B1P1D9|JZ11F_CHIGU	sp|B1P1G0|JZ38B_CHIGU	sp|B1P1D9|JZ11F_CHIGU	sp|B1P1G0|JZ38B_CHIGU		sp|B1P1D9|JZ11F_CHIGU	sp|B1P1G0|JZ38B_CHIGU	sp|P84837|TXG2_CHIGU	4105	55	FPYQGDLQIIAQPDAYTADCRMMFGTCAKDSECCAHLGCKPLAKYCAWDGSIGK*
neurotoxin 10	NODE_17877_length_1264_cov_131782.391232_g388_i3	NODE_17877_length_1264_cov_131782.391232_g388_i3.p5	1	6	0.757797	IPR011696	Huwentoxin-1 family	sp|W4VS49|ICK5_TRILK	sp|W4VS49|ICK5_TRILK	sp|B1P1F5|JZT32_CHIGU	sp|B1P1F5|JZT32_CHIGU	sp|W4VS49|ICK5_TRILK	tr|A0A482ZCT4|A0A482ZCT4_CORTR	tr|A0A482ZCT4|A0A482ZCT4_CORTR	tr|A0A1V0FWX3|A0A1V0FWX3_POEFR	sp|B1P1F5|JZT32_CHIGU	sp|B1P1F5|JZT32_CHIGU	sp|B1P1F5|JZT32_CHIGU	sp|B1P1F5|JZT32_CHIGU		sp|B1P1F5|JZT32_CHIGU	sp|B1P1F5|JZT32_CHIGU	sp|W4VS49|ICK5_TRILK	27108	53	MLKATGEVFRGVDKEGCTKMFGGCKHDSECCLHLGCKNKWPYYCAWDGTVGK*
neurotoxin 10	NODE_26931_length_838_cov_270264.652618_g19272_i0	NODE_26931_length_838_cov_270264.652618_g19272_i0.p1	1	21	0.999864	IPR023569, IPR011696	Prokineticin domain, Huwentoxin-1 family	sp|W4VS49|ICK5_TRILK	sp|W4VS49|ICK5_TRILK	sp|D2Y2E4|H14D1_CYRHA	sp|D2Y2E4|H14D1_CYRHA	sp|W4VS49|ICK5_TRILK	tr|M5AXQ1|M5AXQ1_GRARO	tr|A0A7R9Q8W3|A0A7R9Q8W3_9ACAR	tr|A0A1V0FWX3|A0A1V0FWX3_POEFR	sp|D2Y2E4|H14D1_CYRHA	sp|D2Y2E4|H14D1_CYRHA	sp|D2Y2E4|H14D1_CYRHA	sp|D2Y2E4|H14D1_CYRHA		sp|D2Y2E4|H14D1_CYRHA	sp|D2Y2E4|H14D1_CYRHA	sp|W4VS49|ICK5_TRILK	60467	142	MKVILLVCLVIAMAVMEIVSSQKCSSQSDCPADHCCTGSSYARRCRSYGNEMEECEQHNRNEEYHIGCPCKDGMMCSRISDESSMNEEGSLAVLKEVFRGVDKEGCTKMFGGCKHDSECCLHLGCKNKWPYYCAWDGTVGK*
neurotoxin 10	NODE_88258_length_266_cov_928476.947867_g79614_i0	NODE_88258_length_266_cov_928476.947867_g79614_i0.p2	1	23	0.999846			sp|W4VS49|ICK5_TRILK	sp|W4VS49|ICK5_TRILK	sp|W4VSC0|ICK4_TRILK	sp|W4VS49|ICK5_TRILK	sp|W4VS49|ICK5_TRILK				sp|W4VSC0|ICK4_TRILK	sp|W4VS49|ICK5_TRILK	sp|W4VSC0|ICK4_TRILK	sp|W4VS49|ICK5_TRILK		sp|W4VSC0|ICK4_TRILK	sp|W4VS49|ICK5_TRILK	sp|W4VS49|ICK5_TRILK	28512	65	GRMRTQVFVAILVLAALAVISFAREVDESSMNEEGSLAVLKAMGEVFRGVDKEGCKKITWRLQT*
neurotoxin 10	NODErc_43940_length_491_cov_1090946.438073_g34925_i0	NODErc_43940_length_491_cov_1090946.438073_g34925_i0.p2	1	28	0.999847			sp|W4VS49|ICK5_TRILK	sp|P84509|TX3_CERMR	sp|W4VSC0|ICK4_TRILK	sp|B1P1D8|JZT37_CHIGU	sp|W4VS49|ICK5_TRILK				sp|W4VSC0|ICK4_TRILK	sp|B1P1D8|JZT37_CHIGU	sp|W4VSC0|ICK4_TRILK	sp|B1P1D8|JZT37_CHIGU		sp|W4VSC0|ICK4_TRILK	sp|B1P1D8|JZT37_CHIGU	sp|W4VS49|ICK5_TRILK	391676	73	YCKAIGRMRTQVFVAILVLAALAVISFAREVDESSMNEEGLPAMLKATGEVFRGVDKEGCTKMFGGRRVKHE*
neurotoxin 10	NODE_88809_length_265_cov_48745.990476_g80165_i0	NODE_88809_length_265_cov_48745.990476_g80165_i0.p2	1	5	0.999368	IPR011696	Huwentoxin-1 family	sp|W4VSC0|ICK4_TRILK	sp|W4VSC0|ICK4_TRILK	sp|W4VSC0|ICK4_TRILK	sp|B1P1F6|JZT33_CHIGU	sp|W4VSC0|ICK4_TRILK	tr|A0A482ZGR8|A0A482ZGR8_CORTR	tr|A0A1B1V3G6|A0A1B1V3G6_9DIPT	tr|A0A1V0FWJ9|A0A1V0FWJ9_POEFR	sp|W4VSC0|ICK4_TRILK	sp|B1P1F6|JZT33_CHIGU	sp|W4VSC0|ICK4_TRILK	sp|B1P1D2|JZ16B_CHIGU		sp|W4VSC0|ICK4_TRILK	sp|B1P1F6|JZT33_CHIGU	sp|W4VSC0|ICK4_TRILK	19494	56	GSILASLSTFQLKATGEVFRGVDKEGCRKMFGDCKKDSDCCLHLGCRYKWPQYCA*
neurotoxin 10	NODErc_44795_length_481_cov_609134.509390_g35772_i0	NODErc_44795_length_481_cov_609134.509390_g35772_i0.p3	1	3	0.832364	IPR011696	Huwentoxin-1 family	sp|W4VSC0|ICK4_TRILK	sp|W4VSC0|ICK4_TRILK	sp|B1P1F5|JZT32_CHIGU	sp|B1P1F5|JZT32_CHIGU	sp|W4VSC0|ICK4_TRILK	tr|A0A482ZCT4|A0A482ZCT4_CORTR	tr|A0A482ZCT4|A0A482ZCT4_CORTR	tr|A0A482ZCT4|A0A482ZCT4_CORTR	sp|B1P1F5|JZT32_CHIGU	sp|B1P1F5|JZT32_CHIGU	sp|B1P1F5|JZT32_CHIGU	sp|B1P1F5|JZT32_CHIGU		sp|B1P1F5|JZT32_CHIGU	sp|B1P1F5|JZT32_CHIGU	sp|W4VSC0|ICK4_TRILK	2474	49	MGEVFRGVDKEGCRKMFGGCKHDSECCLHLGCRTKWPYHCGWDGTFGK*
neurotoxin 10	TRINITY_DN1092_c1_g2_i5	TRINITY_DN1092_c1_g2_i5.p1	1	14	0.999822			sp|W4VSC0|ICK4_TRILK	sp|W4VS49|ICK5_TRILK							sp|W4VSC0|ICK4_TRILK	sp|W4VSC0|ICK4_TRILK	sp|W4VSC0|ICK4_TRILK	sp|W4VS49|ICK5_TRILK		sp|W4VSC0|ICK4_TRILK	sp|W4VSC0|ICK4_TRILK	sp|W4VSC0|ICK4_TRILK	273	109	AILVLAALAVISFAREVDESSMNEEGLPAMLKAMGEAFRGEDKEFDRSFVRKTSDFLSLTSQIHHFTFVIHRCCTVFIIFMITVASSIVHQSCQNNCSFFHFQVYYYF*
neurotoxin 10	TRINITY_DN752_c0_g2_i1	TRINITY_DN752_c0_g2_i1.p1	1	8	0.999746			sp|W4VSI8|ICK8_TRILK	sp|B1P1D4|JZT15_CHIGU	sp|B1P1B9|JZTX2_CHIGU	sp|B1P1B9|JZTX2_CHIGU	sp|B1P1B9|JZTX2_CHIGU				sp|B1P1B9|JZTX2_CHIGU	sp|B1P1B9|JZTX2_CHIGU	sp|B1P1B9|JZTX2_CHIGU	sp|B1P1B9|JZTX2_CHIGU		sp|B1P1B9|JZTX2_CHIGU	sp|B1P1B9|JZTX2_CHIGU	sp|W4VSI8|ICK8_TRILK	2196	56	WLLALSSGTELEERSSYRNCGMGGQSCGSDKPCCSAGFFCDTVKKICKWKGPLRR*
neurotoxin 10	NODE_14304_length_1527_cov_158503.521060_g9282_i0 NODErc_15190_length_1485_cov_178053.186713_g9086_i1 NODErc_14641_length_1531_cov_172505.689024_g9086_i0 NODE_11050_length_1849_cov_130057.283166_g6968_i0 NODE_14863_length_1481_cov_163614.955820_g9282_i1 NODErc_11314_length_1856_cov_141379.334814_g6794_i0	NODE_14304_length_1527_cov_158503.521060_g9282_i0.p10 NODErc_15190_length_1485_cov_178053.186713_g9086_i1.p9 NODErc_14641_length_1531_cov_172505.689024_g9086_i0.p9 NODE_11050_length_1849_cov_130057.283166_g6968_i0.p10 NODE_14863_length_1481_cov_163614.955820_g9282_i1.p10 NODErc_11314_length_1856_cov_141379.334814_g6794_i0.p10	1	21	0.99964				sp|P60590|WGRTX_GRARO									sp|P60590|WGRTX_GRARO	sp|P60980|VSTX1_GRARO					16159	45	MRTQVFVAILVLAALAVISFAREVDESSKQYLIIKGFSFVTNIL*
neurotoxin 12	NODErc_14258_length_1563_cov_50073.044430_g8809_i0 NODE_13873_length_1563_cov_49477.143899_g8985_i0	NODErc_14258_length_1563_cov_50073.044430_g8809_i0.p2 NODE_13873_length_1563_cov_49477.143899_g8985_i0.p2	1	22	0.999729			sp|B1P1A6|JZT8A_CHIGU	sp|B1P1A6|JZT8A_CHIGU	sp|Q5Q114|TXLT2_LASSB	sp|Q5Q114|TXLT2_LASSB	sp|B1P1A6|JZT8A_CHIGU				sp|Q5Q114|TXLT2_LASSB	sp|Q5Q114|TXLT2_LASSB	sp|Q5Q114|TXLT2_LASSB	sp|Q5Q114|TXLT2_LASSB		sp|Q5Q114|TXLT2_LASSB	sp|Q5Q114|TXLT2_LASSB	sp|B1P1A6|JZT8A_CHIGU	7801	51	MKSFTLLAVLLCALLLVSHATAVEEIGSQEHLVFPLSCVACGLYWPAGLL*
neurotoxin 12	NODE_21463_length_1065_cov_41908.226733_g14729_i0	NODE_21463_length_1065_cov_41908.226733_g14729_i0.p1	1	22	0.999781			sp|D2Y211|H2A08_CYRHA	sp|D2Y211|H2A08_CYRHA							sp|P0DL77|CT1A_CORTR	sp|B1P1A6|JZT8A_CHIGU	sp|P0DL78|CT1B_CORTR	sp|B1P1A6|JZT8A_CHIGU		sp|P0DL78|CT1B_CORTR	sp|B1P1A6|JZT8A_CHIGU	sp|D2Y211|H2A08_CYRHA	248	54	MKSFTLLAVLLCALLLVSHATAVEEIGCKNEIFLIISSCSSFFFYHVRRVLTT*
neurotoxin 12	NODE_12125_length_1730_cov_98410.228060_g262_i6	NODE_12125_length_1730_cov_98410.228060_g262_i6.p3	1	22	0.999825			sp|P0DL78|CT1B_CORTR	sp|P0DL78|CT1B_CORTR	sp|P0DL77|CT1A_CORTR	sp|Q5Q114|TXLT2_LASSB	sp|P0DL78|CT1B_CORTR	tr|A0A482ZAL0|A0A482ZAL0_9ARAC	tr|A0A482ZAL0|A0A482ZAL0_9ARAC	tr|A0A482ZCU9|A0A482ZCU9_CORTR	sp|P0DL77|CT1A_CORTR	sp|Q5Q114|TXLT2_LASSB	sp|P0DL77|CT1A_CORTR	sp|Q5Q114|TXLT2_LASSB		sp|P0DL77|CT1A_CORTR	sp|Q5Q114|TXLT2_LASSB	sp|P0DL78|CT1B_CORTR	78364	69	MKSFTLLAVLLCALLLVSHATAVEEIGSQEQIEPATALVTLDEDRLFECAISCSIEKKKNRIRSVPAV*
neurotoxin 12	NODE_31122_length_715_cov_126789.930303_g22997_i0 NODErc_22159_length_1038_cov_109020.442523_g14847_i0	NODE_31122_length_715_cov_126789.930303_g22997_i0.p4 NODErc_22159_length_1038_cov_109020.442523_g14847_i0.p5	1	22	0.999776			sp|P0DL78|CT1B_CORTR	sp|P0DL78|CT1B_CORTR	sp|P0DL77|CT1A_CORTR	sp|B1P1A7|JZ47A_CHIGU	sp|P0DL78|CT1B_CORTR	tr|A0A482Z9K1|A0A482Z9K1_CORTR	tr|A0A482Z9K1|A0A482Z9K1_CORTR	tr|A0A482ZCU9|A0A482ZCU9_CORTR	sp|P0DL77|CT1A_CORTR	sp|B1P1A7|JZ47A_CHIGU	sp|P0DL77|CT1A_CORTR	sp|B1P1A7|JZ47A_CHIGU		sp|P0DL77|CT1A_CORTR	sp|B1P1A7|JZ47A_CHIGU	sp|P0DL78|CT1B_CORTR	29436	57	MKSFTLLAVLLCALLLVSHATAVEEIGSQEQIEPATALVTLDEDRLFSGTFAEFSE*
neurotoxin 12	NODErc_22515_length_1022_cov_58851.871768_g6_i1430	NODErc_22515_length_1022_cov_58851.871768_g6_i1430.p1	1	20	0.999794			sp|P0DL78|CT1B_CORTR	sp|P0DL78|CT1B_CORTR							sp|P0DL78|CT1B_CORTR	sp|P0DL78|CT1B_CORTR	sp|P0DL78|CT1B_CORTR	sp|P0DL78|CT1B_CORTR		sp|P0DL78|CT1B_CORTR	sp|P0DL78|CT1B_CORTR	sp|P0DL78|CT1B_CORTR	6541	62	MKNFTLIAVLLCALLLVSHATEVEEIGANVLCHAALKKKENRANPRGVSAQADGNAILISV*
neurotoxin 12	NODErc_37385_length_586_cov_261459.595104_g28478_i0 NODE_37266_length_586_cov_258054.135593_g28797_i0	NODErc_37385_length_586_cov_261459.595104_g28478_i0.p2 NODE_37266_length_586_cov_258054.135593_g28797_i0.p2	1	22	0.999834			sp|P0DL78|CT1B_CORTR	sp|P0DL78|CT1B_CORTR	sp|P0DL77|CT1A_CORTR	sp|Q5Q114|TXLT2_LASSB	sp|P0DL78|CT1B_CORTR	tr|A0A482Z9K1|A0A482Z9K1_CORTR	tr|M5B4R6|M5B4R6_GRARO	tr|A0A482Z648|A0A482Z648_CORTR	sp|P0DL77|CT1A_CORTR	sp|Q5Q114|TXLT2_LASSB	sp|P0DL77|CT1A_CORTR	sp|Q5Q114|TXLT2_LASSB		sp|P0DL77|CT1A_CORTR	sp|Q5Q114|TXLT2_LASSB	sp|P0DL78|CT1B_CORTR	69980	69	MKSFTLLAVLLCALLLVSHATAVEEIGSQEQIEPATALVTLDEDRLFECAISCSIEKKKRKTVQTQGG*
neurotoxin 12	NODErc_3936_length_3392_cov_26009.639197_g6_i385 NODE_5106_length_2966_cov_10632.866025_g28_i251 NODE_5112_length_2964_cov_10727.512204_g28_i252 NODErc_5226_length_2951_cov_10966.283149_g6_i491	NODErc_3936_length_3392_cov_26009.639197_g6_i385.p5 NODE_5106_length_2966_cov_10632.866025_g28_i251.p4 NODE_5112_length_2964_cov_10727.512204_g28_i252.p4 NODErc_5226_length_2951_cov_10966.283149_g6_i491.p5	1	20	0.99971			sp|P0DL78|CT1B_CORTR	sp|P0DL78|CT1B_CORTR	sp|P0DL78|CT1B_CORTR	sp|B1P1A6|JZT8A_CHIGU	sp|P0DL78|CT1B_CORTR	tr|A0A482ZCU9|A0A482ZCU9_CORTR	tr|A0A482ZCU9|A0A482ZCU9_CORTR	tr|A0A482ZCU9|A0A482ZCU9_CORTR	sp|P0DL78|CT1B_CORTR	sp|B1P1A6|JZT8A_CHIGU	sp|P0DL78|CT1B_CORTR	sp|B1P1A6|JZT8A_CHIGU		sp|P0DL78|CT1B_CORTR	sp|B1P1A6|JZT8A_CHIGU	sp|P0DL78|CT1B_CORTR	71650	47	MKNFTLIAVLLCALLLVSHATEVEEIGAQELIEKALAPVSLDQERL*
neurotoxin 12	NODErc_12975_length_1679_cov_85704.964901_g7287_i1 NODErc_12025_length_1776_cov_80854.987798_g7287_i0	NODErc_12975_length_1679_cov_85704.964901_g7287_i1.p2 NODErc_12025_length_1776_cov_80854.987798_g7287_i0.p2	1	22	0.99982	IPR012625	Huwentoxin-II family	sp|P0DL81|TX1A_APHSP	sp|P0DL81|TX1A_APHSP	sp|P0DL77|CT1A_CORTR	sp|B1P1A6|JZT8A_CHIGU	sp|P0DL81|TX1A_APHSP	tr|A0A482Z7F5|A0A482Z7F5_CORTR	tr|A0A482Z7F5|A0A482Z7F5_CORTR	tr|A0A1V0FWE6|A0A1V0FWE6_POEFR	sp|P0DL77|CT1A_CORTR	sp|B1P1A6|JZT8A_CHIGU	sp|P0DL77|CT1A_CORTR	sp|B1P1A6|JZT8A_CHIGU		sp|P0DL77|CT1A_CORTR	sp|B1P1A6|JZT8A_CHIGU	sp|P0DL81|TX1A_APHSP	55160	84	MKSFTLLAVLLCALLLVSHATAVEEIGSQEQIEPATALVTLDEDRLFECAISCSIEKKGKPCKPKGGKCTGGWKCNLNFCVKV*
neurotoxin 12	TRINITY_DN19217_c1_g2_i1	TRINITY_DN19217_c1_g2_i1.p1	1	32	0.999843	IPR012625	Huwentoxin-II family	sp|P0DL81|TX1A_APHSP	sp|P0DL81|TX1A_APHSP	sp|P0DL78|CT1B_CORTR	sp|D2Y2K5|H2A18_CYRHA	sp|P0DL81|TX1A_APHSP	tr|A0A482ZHZ2|A0A482ZHZ2_CORTR	tr|A0A482ZA35|A0A482ZA35_9ARAC	tr|A0A482ZCU9|A0A482ZCU9_CORTR	sp|P0DL78|CT1B_CORTR	sp|D2Y2K5|H2A18_CYRHA	sp|P0DL78|CT1B_CORTR	sp|D2Y2K5|H2A18_CYRHA		sp|P0DL78|CT1B_CORTR	sp|D2Y2K5|H2A18_CYRHA	sp|P0DL81|TX1A_APHSP	220	95	MQKEIYPEKFSRLSHVHSYTILLCALLLLSHATEVEEIGAQELIEKAIAPVSLAQERFECVMPCSIEKKGKSCKPKGCKCTGGGKCNCNFCLKM*
neurotoxin 12	TRINITY_DN353_c0_g1_i14 TRINITY_DN353_c0_g1_i7	TRINITY_DN353_c0_g1_i14.p1 TRINITY_DN353_c0_g1_i7.p1	1	20	0.999848	IPR012625	Huwentoxin-II family	sp|P0DL81|TX1A_APHSP	sp|P0DL81|TX1A_APHSP	sp|P0DL78|CT1B_CORTR	sp|P0DL78|CT1B_CORTR	sp|P0DL81|TX1A_APHSP	tr|A0A482ZHZ2|A0A482ZHZ2_CORTR	tr|A0A482ZHX9|A0A482ZHX9_CORTR	tr|A0A482Z9X5|A0A482Z9X5_CORTR	sp|P0DL78|CT1B_CORTR	sp|P0DL78|CT1B_CORTR	sp|P0DL78|CT1B_CORTR	sp|P0DL78|CT1B_CORTR		sp|P0DL78|CT1B_CORTR	sp|P0DL78|CT1B_CORTR	sp|P0DL81|TX1A_APHSP	69433	83	MKSFTLLAVLLCALLLVSHATEVEEIGAQELIEKALAPVSLDQERFECVMSCSIEKKGKPCKPKGGKCTGGWKCNFNFCLKM*
neurotoxin 12	TRINITY_DN353_c0_g1_i2	TRINITY_DN353_c0_g1_i2.p1	1	20	0.999842	IPR012625	Huwentoxin-II family	sp|P61509|TX1F_APHSP	sp|P61509|TX1F_APHSP	sp|P0DL78|CT1B_CORTR	sp|P0DL78|CT1B_CORTR	sp|P61509|TX1F_APHSP	tr|A0A482Z6A0|A0A482Z6A0_CORTR	tr|A0A482Z6A0|A0A482Z6A0_CORTR	tr|A0A482Z9X5|A0A482Z9X5_CORTR	sp|P0DL78|CT1B_CORTR	sp|P0DL78|CT1B_CORTR	sp|P0DL78|CT1B_CORTR	sp|P0DL78|CT1B_CORTR		sp|P0DL78|CT1B_CORTR	sp|P0DL78|CT1B_CORTR	sp|P61509|TX1F_APHSP	765	80	MKSFTLLAVLLCAFLLVSHATEVEEIGAQELIEKALAPVSLDQERFECVMSCSIEKKGKPCKPKGGKCTGGLKCNLVSV*
neurotoxin 12	NODE_1096_length_5403_cov_29458.364996_g28_i56	NODE_1096_length_5403_cov_29458.364996_g28_i56.p5	1	22	0.999836	IPR012625	Huwentoxin-II family	sp|P68422|TXH8_CYRSC	sp|P68422|TXH8_CYRSC	sp|P0DL77|CT1A_CORTR	sp|B1P1A6|JZT8A_CHIGU	sp|P68422|TXH8_CYRSC	tr|A0A482Z7F5|A0A482Z7F5_CORTR	tr|M5AYE7|M5AYE7_GRARO	tr|A0A482ZCU9|A0A482ZCU9_CORTR	sp|P0DL77|CT1A_CORTR	sp|B1P1A6|JZT8A_CHIGU	sp|P0DL77|CT1A_CORTR	sp|B1P1A6|JZT8A_CHIGU		sp|P0DL77|CT1A_CORTR	sp|B1P1A6|JZT8A_CHIGU	sp|P68422|TXH8_CYRSC	81453	84	MKSFTLLAVLLCALLLVSHATAVEEIGSQEQIEPATALVTLDEDRLFECAISCSIEKKGKPYKPKGGKCTGGWKCNFNFCVKV*
neurotoxin 12	NODE_1098_length_5402_cov_33398.083224_g28_i57	NODE_1098_length_5402_cov_33398.083224_g28_i57.p5	1	22	0.99982	IPR012625	Huwentoxin-II family	sp|P68422|TXH8_CYRSC	sp|P68422|TXH8_CYRSC	sp|P0DL77|CT1A_CORTR	sp|B1P1A6|JZT8A_CHIGU	sp|P68422|TXH8_CYRSC	tr|A0A482Z7F5|A0A482Z7F5_CORTR	tr|M5AYE7|M5AYE7_GRARO	tr|A0A482Z9X5|A0A482Z9X5_CORTR	sp|P0DL77|CT1A_CORTR	sp|B1P1A6|JZT8A_CHIGU	sp|P0DL77|CT1A_CORTR	sp|B1P1A6|JZT8A_CHIGU		sp|P0DL77|CT1A_CORTR	sp|B1P1A6|JZT8A_CHIGU	sp|P68422|TXH8_CYRSC	87294	84	MKSFTLLAVLLCALLLVSHATAVEEIGSQEQIEPATALVTLDEDRLFECAISCSIEKKGKPCKPKGGKCTGGGKCNFNFCVKV*
neurotoxin 12	NODE_1101_length_5399_cov_9229.260292_g28_i59 NODErc_33834_length_655_cov_61645.378333_g25107_i0	NODE_1101_length_5399_cov_9229.260292_g28_i59.p12 NODErc_33834_length_655_cov_61645.378333_g25107_i0.p3	1	21	0.999824	IPR012625	Huwentoxin-II family	sp|P68422|TXH8_CYRSC	sp|P68422|TXH8_CYRSC	sp|P0DL81|TX1A_APHSP	sp|P68422|TXH8_CYRSC	sp|P68422|TXH8_CYRSC	tr|D5J6X7|D5J6X7_PELMU	tr|B3FIT2|B3FIT2_CYRSC	tr|B3FIT2|B3FIT2_CYRSC	sp|P0DL81|TX1A_APHSP	sp|P68422|TXH8_CYRSC	sp|P0DL81|TX1A_APHSP	sp|P68422|TXH8_CYRSC		sp|P0DL81|TX1A_APHSP	sp|P68422|TXH8_CYRSC	sp|P68422|TXH8_CYRSC	24815	58	MLLQLLCMLLVLLNHCKVCYCECAISCSIEKKGKPCKPKGGKCTGGWKCNFNFCVKV*
neurotoxin 12	NODE_29432_length_760_cov_228870.354610_g21474_i0	NODE_29432_length_760_cov_228870.354610_g21474_i0.p1	1	22	0.999862	IPR012625	Huwentoxin-II family	sp|P68422|TXH8_CYRSC	sp|P68422|TXH8_CYRSC	sp|P0DL77|CT1A_CORTR	sp|B1P1A6|JZT8A_CHIGU	sp|P68422|TXH8_CYRSC	tr|A0A482ZD59|A0A482ZD59_CORTR	tr|M5AYE7|M5AYE7_GRARO	tr|A0A482Z9X5|A0A482Z9X5_CORTR	sp|P0DL77|CT1A_CORTR	sp|B1P1A6|JZT8A_CHIGU	sp|P0DL77|CT1A_CORTR	sp|B1P1A6|JZT8A_CHIGU		sp|P0DL77|CT1A_CORTR	sp|B1P1A6|JZT8A_CHIGU	sp|P68422|TXH8_CYRSC	48758	84	MKSFTLLAVLLCALLLVSHATAVEEIGSQEQIEPATALVTLDEDRLFECAISCSIEKKGKPCKPKRGKCTGGWKCNFNFCLKM*
neurotoxin 12	NODE_36150_length_606_cov_268048.607985_g27734_i0	NODE_36150_length_606_cov_268048.607985_g27734_i0.p1	1	22	0.999807	IPR012625	Huwentoxin-II family	sp|P68422|TXH8_CYRSC	sp|P68422|TXH8_CYRSC	sp|P0DL77|CT1A_CORTR	sp|B1P1A6|JZT8A_CHIGU	sp|P68422|TXH8_CYRSC	tr|A0A482ZD59|A0A482ZD59_CORTR	tr|M5AYE7|M5AYE7_GRARO	tr|A0A482Z9X5|A0A482Z9X5_CORTR	sp|P0DL77|CT1A_CORTR	sp|B1P1A6|JZT8A_CHIGU	sp|P0DL77|CT1A_CORTR	sp|B1P1A6|JZT8A_CHIGU		sp|P0DL77|CT1A_CORTR	sp|B1P1A6|JZT8A_CHIGU	sp|P68422|TXH8_CYRSC	39663	84	MKSFTLLAVLLCALLLVSHATAVEEIGSQEQIEPATALVTLDEDRLFECAISCSIEKKGKPCKPKWGKCTGGWKCNFNFCLKM*
neurotoxin 12	NODE_36258_length_604_cov_265807.346084_g27839_i0	NODE_36258_length_604_cov_265807.346084_g27839_i0.p1	1	22	0.999812	IPR012625	Huwentoxin-II family	sp|P68422|TXH8_CYRSC	sp|P68422|TXH8_CYRSC	sp|P0DL77|CT1A_CORTR	sp|B1P1A6|JZT8A_CHIGU	sp|P68422|TXH8_CYRSC	tr|A0A482Z7F5|A0A482Z7F5_CORTR	tr|D5J6X7|D5J6X7_PELMU	tr|A0A482ZDA1|A0A482ZDA1_CORTR	sp|P0DL77|CT1A_CORTR	sp|B1P1A6|JZT8A_CHIGU	sp|P0DL77|CT1A_CORTR	sp|B1P1A6|JZT8A_CHIGU		sp|P0DL77|CT1A_CORTR	sp|B1P1A6|JZT8A_CHIGU	sp|P68422|TXH8_CYRSC	39043	84	MKSFTLLAVLLCALLLVSHATAVEEIGSQEQIEPATALVTLDEDRLFECAISCSIEKKGKPCKPNGGKCTGGWKCNFNFCVKV*
neurotoxin 12	NODE_38899_length_558_cov_317153.310139_g30382_i0 NODE_1330_length_5079_cov_28565.782444_g28_i72 NODE_1099_length_5402_cov_29446.064148_g28_i58 TRINITY_DN353_c0_g1_i6 TRINITY_DN353_c0_g1_i8 TRINITY_DN353_c0_g1_i3	NODE_38899_length_558_cov_317153.310139_g30382_i0.p1 NODE_1330_length_5079_cov_28565.782444_g28_i72.p5 NODE_1099_length_5402_cov_29446.064148_g28_i58.p5 TRINITY_DN353_c0_g1_i6.p1 TRINITY_DN353_c0_g1_i8.p1 TRINITY_DN353_c0_g1_i3.p1	1	22	0.99982	IPR012625	Huwentoxin-II family	sp|P68422|TXH8_CYRSC	sp|P68422|TXH8_CYRSC	sp|P0DL77|CT1A_CORTR	sp|B1P1A6|JZT8A_CHIGU	sp|P68422|TXH8_CYRSC	tr|A0A482Z7F5|A0A482Z7F5_CORTR	tr|M5AYE7|M5AYE7_GRARO	tr|A0A482Z9X5|A0A482Z9X5_CORTR	sp|P0DL77|CT1A_CORTR	sp|B1P1A6|JZT8A_CHIGU	sp|P0DL77|CT1A_CORTR	sp|B1P1A6|JZT8A_CHIGU		sp|P0DL77|CT1A_CORTR	sp|B1P1A6|JZT8A_CHIGU	sp|P68422|TXH8_CYRSC	584179	84	MKSFTLLAVLLCALLLVSHATAVEEIGSQEQIEPATALVTLDEDRLFECAISCSIEKKGKPCKPKGGKCTGGWKCNFNFCVKV*
neurotoxin 12	NODE_46020_length_468_cov_208956.944310_g37396_i0	NODE_46020_length_468_cov_208956.944310_g37396_i0.p1	1	20	0.999844	IPR012625	Huwentoxin-II family	sp|P68422|TXH8_CYRSC	sp|P68422|TXH8_CYRSC	sp|P0DL78|CT1B_CORTR	sp|P0DL78|CT1B_CORTR	sp|P68422|TXH8_CYRSC	tr|A0A482ZHZ2|A0A482ZHZ2_CORTR	tr|A0A482ZHX9|A0A482ZHX9_CORTR	tr|A0A482ZCU9|A0A482ZCU9_CORTR	sp|P0DL78|CT1B_CORTR	sp|P0DL78|CT1B_CORTR	sp|P0DL78|CT1B_CORTR	sp|P0DL78|CT1B_CORTR		sp|P0DL78|CT1B_CORTR	sp|P0DL78|CT1B_CORTR	sp|P68422|TXH8_CYRSC	296610	83	MKNFTLIAVLLCALLLVSHATEVEEIGAQELIEKALAPVSLDQERFECVMSCSIEKKGKSCKPKGGKCTGGWKCNFNFCLKM*
neurotoxin 12	NODE_49301_length_436_cov_128361.139108_g40664_i0	NODE_49301_length_436_cov_128361.139108_g40664_i0.p1	1	22	0.999822	IPR012625	Huwentoxin-II family	sp|P68422|TXH8_CYRSC	sp|P68422|TXH8_CYRSC	sp|P0DL77|CT1A_CORTR	sp|P0DL77|CT1A_CORTR	sp|P68422|TXH8_CYRSC	tr|A0A482ZD59|A0A482ZD59_CORTR	tr|M5AYE7|M5AYE7_GRARO	tr|A0A482Z9X5|A0A482Z9X5_CORTR	sp|P0DL77|CT1A_CORTR	sp|P0DL77|CT1A_CORTR	sp|P0DL77|CT1A_CORTR	sp|P0DL77|CT1A_CORTR		sp|P0DL77|CT1A_CORTR	sp|P0DL77|CT1A_CORTR	sp|P68422|TXH8_CYRSC	6478	84	MKNFTLIAVLLCALLLVSPATAVEEIGSQEQIEPATTLVTLDEDRLFECAISCSIEKKGKPCKPKGGKCTGGGKCNFNFCLKM*
neurotoxin 12	NODE_49420_length_435_cov_176589.421053_g40782_i0	NODE_49420_length_435_cov_176589.421053_g40782_i0.p1	1	20	0.999841	IPR012625	Huwentoxin-II family	sp|P68422|TXH8_CYRSC	sp|P68422|TXH8_CYRSC	sp|P0DL78|CT1B_CORTR	sp|P0DL78|CT1B_CORTR	sp|P68422|TXH8_CYRSC	tr|A0A482ZHZ2|A0A482ZHZ2_CORTR	tr|A0A482ZHX9|A0A482ZHX9_CORTR	tr|A0A482ZCU9|A0A482ZCU9_CORTR	sp|P0DL78|CT1B_CORTR	sp|P0DL78|CT1B_CORTR	sp|P0DL78|CT1B_CORTR	sp|P0DL78|CT1B_CORTR		sp|P0DL78|CT1B_CORTR	sp|P0DL78|CT1B_CORTR	sp|P68422|TXH8_CYRSC	66442	83	MKNFTLIAVLLCALLLVSHATEVEEIGAQKLIEKALAPVSLDQERFECVMSCSIEKKGKSCKPKGGKCTGGWKCNFNFCLKM*
neurotoxin 12	NODErc_20971_length_1099_cov_87122.513410_g6_i1402 NODE_45914_length_469_cov_179572.222222_g37293_i0	NODErc_20971_length_1099_cov_87122.513410_g6_i1402.p1 NODE_45914_length_469_cov_179572.222222_g37293_i0.p1	1	20	0.999886	IPR012625	Huwentoxin-II family	sp|P68422|TXH8_CYRSC	sp|P68422|TXH8_CYRSC	sp|P0DL78|CT1B_CORTR	sp|P0DL78|CT1B_CORTR	sp|P68422|TXH8_CYRSC	tr|A0A482ZHZ2|A0A482ZHZ2_CORTR	tr|A0A482ZHX9|A0A482ZHX9_CORTR	tr|A0A482ZCU9|A0A482ZCU9_CORTR	sp|P0DL78|CT1B_CORTR	sp|P0DL78|CT1B_CORTR	sp|P0DL78|CT1B_CORTR	sp|P0DL78|CT1B_CORTR		sp|P0DL78|CT1B_CORTR	sp|P0DL78|CT1B_CORTR	sp|P68422|TXH8_CYRSC	327264	83	MKNFTLIAVLLCALLLLSHATEVEEIGAQELIEKAIAPVSLDQERFECVMSCSIEKKGKSCKPKGGKCTGGWKCNFNFCLKM*
neurotoxin 12	NODErc_20972_length_1099_cov_51334.921456_g6_i1403	NODErc_20972_length_1099_cov_51334.921456_g6_i1403.p1	1	20	0.999848	IPR012625	Huwentoxin-II family	sp|P68422|TXH8_CYRSC	sp|P68422|TXH8_CYRSC	sp|P0DL78|CT1B_CORTR	sp|P0DL78|CT1B_CORTR	sp|P68422|TXH8_CYRSC	tr|A0A482ZHZ2|A0A482ZHZ2_CORTR	tr|A0A482ZHX9|A0A482ZHX9_CORTR	tr|A0A482ZCU9|A0A482ZCU9_CORTR	sp|P0DL78|CT1B_CORTR	sp|P0DL78|CT1B_CORTR	sp|P0DL78|CT1B_CORTR	sp|P0DL78|CT1B_CORTR		sp|P0DL78|CT1B_CORTR	sp|P0DL78|CT1B_CORTR	sp|P68422|TXH8_CYRSC	6371	83	MKNFTLIAVLLCALLLLSHATEVEEIGAQELIEKAIAPVSLDQERFECVMSCSREKKGKSCKPKGGKCTGGWKCNFNFCLKM*
neurotoxin 12	NODErc_22980_length_1001_cov_79777.593023_g6_i1439	NODErc_22980_length_1001_cov_79777.593023_g6_i1439.p1	1	20	0.999858	IPR012625	Huwentoxin-II family	sp|P68422|TXH8_CYRSC	sp|P68422|TXH8_CYRSC	sp|P0DL78|CT1B_CORTR	sp|P0DL78|CT1B_CORTR	sp|P68422|TXH8_CYRSC	tr|A0A482ZHZ2|A0A482ZHZ2_CORTR	tr|A0A482ZHX9|A0A482ZHX9_CORTR	tr|A0A482ZCU9|A0A482ZCU9_CORTR	sp|P0DL78|CT1B_CORTR	sp|P0DL78|CT1B_CORTR	sp|P0DL78|CT1B_CORTR	sp|P0DL78|CT1B_CORTR		sp|P0DL78|CT1B_CORTR	sp|P0DL78|CT1B_CORTR	sp|P68422|TXH8_CYRSC	29983	88	MKNFTLIAVLLCALLLLSHATEVEEIGAFLHSAQELIEKAIAPVSLDQERFECVMSCSIEKKGKSCKPKGGKCTGGWKCNFNFCLKM*
neurotoxin 12	NODErc_33220_length_669_cov_357128.027687_g24530_i0	NODErc_33220_length_669_cov_357128.027687_g24530_i0.p2	1	22	0.99982	IPR012625	Huwentoxin-II family	sp|P68422|TXH8_CYRSC	sp|P68422|TXH8_CYRSC	sp|P0DL77|CT1A_CORTR	sp|B3EWY4|TXA1_ACAPA	sp|P68422|TXH8_CYRSC	tr|A0A482Z9K1|A0A482Z9K1_CORTR	tr|D5J6X7|D5J6X7_PELMU	tr|A0A482Z9X5|A0A482Z9X5_CORTR	sp|P0DL77|CT1A_CORTR	sp|B3EWY4|TXA1_ACAPA	sp|P0DL77|CT1A_CORTR	sp|B3EWY4|TXA1_ACAPA		sp|P0DL77|CT1A_CORTR	sp|B3EWY4|TXA1_ACAPA	sp|P68422|TXH8_CYRSC	60555	77	MKSFTLLAVLLCALLLVSHATAVEEIGSQEQIEPATALVTLDEDRLFECAISCSIEKKGKPCKPKGGKCTGVQCWF*
neurotoxin 12	TRINITY_DN14924_c3_g1_i2	TRINITY_DN14924_c3_g1_i2.p1	1	13	0.999783	IPR012625	Huwentoxin-II family	sp|P68422|TXH8_CYRSC	sp|P68422|TXH8_CYRSC	sp|P0DM69|TX5_SELPU	sp|P0DM69|TX5_SELPU	sp|P68422|TXH8_CYRSC	tr|A0A482ZA35|A0A482ZA35_9ARAC	tr|A0A482ZA35|A0A482ZA35_9ARAC	tr|A0A482ZCU9|A0A482ZCU9_CORTR	sp|P0DM69|TX5_SELPU	sp|P0DM69|TX5_SELPU	sp|P0DM69|TX5_SELPU	sp|P0DM69|TX5_SELPU		sp|P0DM69|TX5_SELPU	sp|P0DM69|TX5_SELPU	sp|P68422|TXH8_CYRSC	32	71	ALLLLSHATKVEGIGAHELIEKAIAPVSLDQERFECVLSCSIEKKGKSCKHKGGKCTGGWNCNFTFCLNM*
neurotoxin 12	TRINITY_DN353_c0_g1_i1 NODE_29433_length_760_cov_228386.669504_g21475_i0	TRINITY_DN353_c0_g1_i1.p1 NODE_29433_length_760_cov_228386.669504_g21475_i0.p1	1	22	0.99982	IPR012625	Huwentoxin-II family	sp|P68422|TXH8_CYRSC	sp|P68422|TXH8_CYRSC	sp|P0DL77|CT1A_CORTR	sp|B1P1A6|JZT8A_CHIGU	sp|P68422|TXH8_CYRSC	tr|A0A482ZD59|A0A482ZD59_CORTR	tr|M5AYE7|M5AYE7_GRARO	tr|A0A482Z9X5|A0A482Z9X5_CORTR	sp|P0DL77|CT1A_CORTR	sp|B1P1A6|JZT8A_CHIGU	sp|P0DL77|CT1A_CORTR	sp|B1P1A6|JZT8A_CHIGU		sp|P0DL77|CT1A_CORTR	sp|B1P1A6|JZT8A_CHIGU	sp|P68422|TXH8_CYRSC	155351	84	MKSFTLLAVLLCALLLVSHATAVEEIGSQEQIEPATALVTLDEDRLFECAISCSIEKKGKPCKPKGGKCTGGWKCNFNFCLKM*
neurotoxin 13	NODE_20854_length_1095_cov_6407.680769_g14249_i0 NODErc_21019_length_1097_cov_6521.793666_g13938_i0	NODE_20854_length_1095_cov_6407.680769_g14249_i0.p1 NODErc_21019_length_1097_cov_6521.793666_g13938_i0.p1	1	22	0.999885			sp|B1P1I0|JZT59_CHIGU	sp|B1P1I0|JZT59_CHIGU	sp|B1P1I0|JZT59_CHIGU	sp|B1P1I0|JZT59_CHIGU	sp|B1P1I0|JZT59_CHIGU	tr|A0A482ZCR5|A0A482ZCR5_CORTR	tr|A0A482ZCR5|A0A482ZCR5_CORTR	tr|A0A482ZCR5|A0A482ZCR5_CORTR	sp|B1P1I0|JZT59_CHIGU	sp|B1P1I0|JZT59_CHIGU	sp|B1P1I0|JZT59_CHIGU	sp|B1P1I0|JZT59_CHIGU		sp|B1P1I0|JZT59_CHIGU	sp|B1P1I0|JZT59_CHIGU	sp|B1P1I0|JZT59_CHIGU	9725	143	MRYQMIFWLLVIALCTMTPAKTQDAISYNGRTQTADLGAQQGLGMQLFVLRRSARKLKYHQMFASPSIIKCSQARVRRFPKVWRLGQVPRLLSPRSGPDSYNADFPFSLLTSATGVLYAPCFFSCSGWSRFMGVSSFADRTL*
neurotoxin 13	TRINITY_DN2118_c0_g1_i12	TRINITY_DN2118_c0_g1_i12.p2	1	22	0.999766			sp|B1P1I0|JZT59_CHIGU	sp|B1P1I0|JZT59_CHIGU	sp|B1P1I0|JZT59_CHIGU	sp|B1P1I0|JZT59_CHIGU	sp|B1P1I0|JZT59_CHIGU	tr|A0A482ZCR5|A0A482ZCR5_CORTR	tr|A0A482ZCR5|A0A482ZCR5_CORTR	tr|A0A482ZCR5|A0A482ZCR5_CORTR	sp|B1P1I0|JZT59_CHIGU	sp|B1P1I0|JZT59_CHIGU	sp|B1P1I0|JZT59_CHIGU	sp|B1P1I0|JZT59_CHIGU		sp|B1P1I0|JZT59_CHIGU	sp|B1P1I0|JZT59_CHIGU	sp|B1P1I0|JZT59_CHIGU	4860	45	MRYQMIFWLLVIALCTMTPAKTQDAISYNGRTQTADLGAQQGFR*
neurotoxin 13	TRINITY_DN2118_c0_g1_i3 NODE_36654_length_597_cov_20617.557196_g28218_i0	TRINITY_DN2118_c0_g1_i3.p1 NODE_36654_length_597_cov_20617.557196_g28218_i0.p1	1	22	0.999838	IPR012626	Spider insecticidal peptide	sp|B1P1I0|JZT59_CHIGU	sp|B1P1I0|JZT59_CHIGU	sp|B1P1I0|JZT59_CHIGU	sp|B1P1I0|JZT59_CHIGU	sp|B1P1I0|JZT59_CHIGU	tr|A0A482ZCR5|A0A482ZCR5_CORTR	tr|A0A482ZCR5|A0A482ZCR5_CORTR	tr|A0A1V0FWH2|A0A1V0FWH2_POEFR	sp|B1P1I0|JZT59_CHIGU	sp|B1P1I0|JZT59_CHIGU	sp|B1P1I0|JZT59_CHIGU	sp|B1P1I0|JZT59_CHIGU		sp|B1P1I0|JZT59_CHIGU	sp|B1P1I0|JZT59_CHIGU	sp|B1P1I0|JZT59_CHIGU	56618	83	MRYQMIFWLLVIALCTMTPAKTQDAISYNGRTQTADLGAQQGLTKCFPKTWPCKSSKECCEGNCSDIFWTCHLKYGCSRVCM*
neurotoxin 13	TRINITY_DN2118_c0_g1_i7 NODErc_17072_length_1341_cov_7653.736392_g6_i1320 NODE_20579_length_1110_cov_9157.916588_g14019_i0	TRINITY_DN2118_c0_g1_i7.p4 NODErc_17072_length_1341_cov_7653.736392_g6_i1320.p6 NODE_20579_length_1110_cov_9157.916588_g14019_i0.p5	1	22	0.997297			sp|B1P1I0|JZT59_CHIGU	sp|B1P1I0|JZT59_CHIGU	sp|B1P1I0|JZT59_CHIGU	sp|B1P1I0|JZT59_CHIGU	sp|B1P1I0|JZT59_CHIGU	tr|A0A482ZCR5|A0A482ZCR5_CORTR	tr|A0A482ZCR5|A0A482ZCR5_CORTR	tr|A0A482ZCR5|A0A482ZCR5_CORTR	sp|B1P1I0|JZT59_CHIGU	sp|B1P1I0|JZT59_CHIGU	sp|B1P1I0|JZT59_CHIGU	sp|B1P1I0|JZT59_CHIGU		sp|B1P1I0|JZT59_CHIGU	sp|B1P1I0|JZT59_CHIGU	sp|B1P1I0|JZT59_CHIGU	19894	44	MRYQMIFWLLVIALCTMTPAKTQDAISYNGRTQTADLGAQQGL*
neurotoxin 13	NODE_3829_length_3405_cov_9902.415522_g1888_i4	NODE_3829_length_3405_cov_9902.415522_g1888_i4.p7	1	19	0.999857			sp|P28881|O16B_CONST	sp|W4VS23|ICK20_TRILK	sp|W4VS23|ICK20_TRILK	sp|W4VS23|ICK20_TRILK	sp|W4VS23|ICK20_TRILK	tr|A0A482Z9D5|A0A482Z9D5_CORTR	tr|A0A482Z9D5|A0A482Z9D5_CORTR	tr|A0A482Z9D5|A0A482Z9D5_CORTR	sp|W4VS23|ICK20_TRILK	sp|P60976|CALA_CALS5	sp|W4VS23|ICK20_TRILK	sp|P60976|CALA_CALS5		sp|W4VS23|ICK20_TRILK	sp|P60976|CALA_CALS5	sp|P28881|O16B_CONST	11041	78	MKHFIIFCVIMITVTVIRPAYLTDEESVDAFEAFNLPEERKCKSNGQECQYSWDCCSAACSSSNECEEPEHVHLHFG*
neurotoxin 13	NODE_3830_length_3405_cov_9404.038806_g1888_i5 NODErc_5585_length_2850_cov_16758.077639_g1420_i3 NODE_5243_length_2921_cov_16172.720167_g1888_i6	NODE_3830_length_3405_cov_9404.038806_g1888_i5.p7 NODErc_5585_length_2850_cov_16758.077639_g1420_i3.p7 NODE_5243_length_2921_cov_16172.720167_g1888_i6.p6	1	19	0.999837			sp|P28881|O16B_CONST	sp|W4VS23|ICK20_TRILK	sp|W4VS23|ICK20_TRILK	sp|W4VS23|ICK20_TRILK	sp|W4VS23|ICK20_TRILK	tr|A0A482Z9D5|A0A482Z9D5_CORTR	tr|A0A482Z9D5|A0A482Z9D5_CORTR	tr|A0A482Z9D5|A0A482Z9D5_CORTR	sp|W4VS23|ICK20_TRILK	sp|P60976|CALA_CALS5	sp|W4VS23|ICK20_TRILK	sp|P60976|CALA_CALS5		sp|W4VS23|ICK20_TRILK	sp|P60976|CALA_CALS5	sp|P28881|O16B_CONST	294996	78	MKHFIIFCVIMITVTVIRPAYLKDEESVDAFEAFNLPEERKCKSNGQECQYSWDCCSAACSSSNECEEPEHVHLHFG*
neurotoxin 13	TRINITY_DN2310_c0_g1_i7	TRINITY_DN2310_c0_g1_i7.p3	1	19	0.99985			sp|P28881|O16B_CONST	sp|W4VS23|ICK20_TRILK	sp|W4VS23|ICK20_TRILK	sp|W4VS23|ICK20_TRILK	sp|W4VS23|ICK20_TRILK	tr|A0A482Z9D5|A0A482Z9D5_CORTR	tr|A0A482Z9D5|A0A482Z9D5_CORTR	tr|A0A482Z9D5|A0A482Z9D5_CORTR	sp|W4VS23|ICK20_TRILK	sp|P60976|CALA_CALS5	sp|W4VS23|ICK20_TRILK	sp|P60976|CALA_CALS5		sp|W4VS23|ICK20_TRILK	sp|P60976|CALA_CALS5	sp|P28881|O16B_CONST	23737	78	MKHFLIFCVIMITVTVIRPAYLKDEESVDAFEAFNLPEERKCKSNGQECQYSWDCCSAACSSSNECEEPEHVHLHFG*
neurotoxin 13	TRINITY_DN2310_c0_g1_i17	TRINITY_DN2310_c0_g1_i17.p3	1	45	0.823257			sp|W4VS23|ICK20_TRILK	sp|W4VS23|ICK20_TRILK	sp|W4VS23|ICK20_TRILK	sp|W4VS23|ICK20_TRILK	sp|W4VS23|ICK20_TRILK	tr|A0A482Z9D5|A0A482Z9D5_CORTR	tr|A0A482Z9D5|A0A482Z9D5_CORTR	tr|A0A482Z9D5|A0A482Z9D5_CORTR	sp|W4VS23|ICK20_TRILK	sp|P60976|CALA_CALS5	sp|W4VS23|ICK20_TRILK	sp|P60976|CALA_CALS5		sp|W4VS23|ICK20_TRILK	sp|P60976|CALA_CALS5	sp|W4VS23|ICK20_TRILK	23213	104	MKTISNCYRYLFLMFCTLSTRPFRSKMKHFLIFCVIMITVTVIRPAYLKDEESVDAFEAFNLPEERKCKSNGQECQYSWDCCSAACSSSNECEEPEHVHLHFG*
neurotoxin 13	TRINITY_DN2310_c0_g1_i18	TRINITY_DN2310_c0_g1_i18.p3	1	22	0.798059			sp|W4VS23|ICK20_TRILK	sp|W4VS23|ICK20_TRILK	sp|W4VS23|ICK20_TRILK	sp|W4VS23|ICK20_TRILK	sp|W4VS23|ICK20_TRILK	tr|A0A9Y0AWK4|A0A9Y0AWK4_MOUSE	tr|A0A9Y0AWK4|A0A9Y0AWK4_MOUSE	tr|A0A9Y0AWK4|A0A9Y0AWK4_MOUSE	sp|W4VS23|ICK20_TRILK	sp|W4VS23|ICK20_TRILK	sp|W4VS23|ICK20_TRILK	sp|W4VS23|ICK20_TRILK		sp|W4VS23|ICK20_TRILK	sp|W4VS23|ICK20_TRILK	sp|W4VS23|ICK20_TRILK	917	41	MKHFLIFCVIMITVTVIRPAYLKDEESVDAFEAFNLPEES*
neurotoxin 13	TRINITY_DN2310_c0_g1_i28	TRINITY_DN2310_c0_g1_i28.p3	1	32	0.999632			sp|W4VS23|ICK20_TRILK	sp|W4VS23|ICK20_TRILK	sp|W4VS23|ICK20_TRILK	sp|W4VS23|ICK20_TRILK	sp|W4VS23|ICK20_TRILK	tr|A0A482Z9D5|A0A482Z9D5_CORTR	tr|A0A482Z9D5|A0A482Z9D5_CORTR	tr|A0A482Z9D5|A0A482Z9D5_CORTR	sp|W4VS23|ICK20_TRILK	sp|P60976|CALA_CALS5	sp|W4VS23|ICK20_TRILK	sp|P60976|CALA_CALS5		sp|W4VS23|ICK20_TRILK	sp|P60976|CALA_CALS5	sp|W4VS23|ICK20_TRILK	26754	91	MFCTLSTRPFRSKMKHFLIFCVIMITVTVIRPAYLKDEESVDAFEAFNLPEERKCKSNGQECQYSWDCCSAACSSSNECEEPEHVHLHFG*
neurotoxin 14	NODE_4097_length_3303_cov_11626.496921_g28_i201 NODE_3522_length_3530_cov_7525.012374_g28_i175	NODE_4097_length_3303_cov_11626.496921_g28_i201.p5 NODE_3522_length_3530_cov_7525.012374_g28_i175.p5	1	8	0.996346	IPR012627	Magi peptide toxin	sp|B1P1H6|JZT56_CHIGU	sp|B1P1H6|JZT56_CHIGU	sp|B1P1H6|JZT56_CHIGU	sp|W4VRV3|ICK6_TRILK	sp|B1P1H6|JZT56_CHIGU	tr|A0A482Z6Q1|A0A482Z6Q1_9ARAC	tr|A0A1D0BPP7|A0A1D0BPP7_HADIN	tr|A0A482Z6Q1|A0A482Z6Q1_9ARAC	sp|B1P1H6|JZT56_CHIGU	sp|W4VRV3|ICK6_TRILK	sp|B1P1H6|JZT56_CHIGU	sp|W4VRV3|ICK6_TRILK		sp|B1P1H6|JZT56_CHIGU	sp|W4VRV3|ICK6_TRILK	sp|B1P1H6|JZT56_CHIGU	17936	61	MLLEGAKTEEDRNSRIKRCWGENVPCEDEKSPCCSGMSCQKTFGYGWWYGSPFCVRNKKG*
neurotoxin 14	NODErc_1145_length_5390_cov_11796.915839_g6_i102 NODE_5322_length_2898_cov_21649.807949_g28_i260	NODErc_1145_length_5390_cov_11796.915839_g6_i102.p4 NODE_5322_length_2898_cov_21649.807949_g28_i260.p1	1	49	0.98679	IPR012627	Magi peptide toxin	sp|B1P1H6|JZT56_CHIGU	sp|B1P1H6|JZT56_CHIGU	sp|B1P1H6|JZT56_CHIGU	sp|P0DUC0|TX1A_TLIAL	sp|B1P1H6|JZT56_CHIGU	tr|A0A482ZBZ8|A0A482ZBZ8_9ARAC	tr|A0A4Q8K5R5|A0A4Q8K5R5_HADFO	tr|A0A1V0FWT3|A0A1V0FWT3_POEFR	sp|B1P1H6|JZT56_CHIGU	sp|P0DUC0|TX1A_TLIAL	sp|B1P1H6|JZT56_CHIGU	sp|P0DUC0|TX1A_TLIAL		sp|B1P1H6|JZT56_CHIGU	sp|P0DUC0|TX1A_TLIAL	sp|B1P1H6|JZT56_CHIGU	33678	136	MAMGTAKHDCPFLPRCYIRPFTNIEREDNMNAVVPFFLLLVLITAHGYALEDWKKEEISDLDENKFELLPKEIQEMLLEGAKTEEDRNSRIKRCWGENVPCEDEKSPCCSGMSCQKTFGYGWWYGSPFCVRNKKG*
neurotoxin 14	TRINITY_DN166_c6_g1_i2 TRINITY_DN166_c6_g1_i6 NODE_2636_length_3992_cov_15627.709931_g28_i141 NODE_5301_length_2905_cov_21585.765263_g28_i257 NODErc_1583_length_4858_cov_18859.354362_g6_i161 NODE_5305_length_2902_cov_25707.825782_g28_i258 TRINITY_DN166_c6_g1_i1 NODE_4525_length_3157_cov_19833.971309_g28_i218 NODErc_989_length_5628_cov_11205.525570_g6_i82 NODErc_966_length_5670_cov_11122.667498_g6…	TRINITY_DN166_c6_g1_i2.p1 TRINITY_DN166_c6_g1_i6.p2 NODE_2636_length_3992_cov_15627.709931_g28_i141.p2 NODE_5301_length_2905_cov_21585.765263_g28_i257.p2 NODErc_1583_length_4858_cov_18859.354362_g6_i161.p3 NODE_5305_length_2902_cov_25707.825782_g28_i258.p2 TRINITY_DN166_c6_g1_i1.p1 NODE_4525_length_3157_cov_19833.971309_g28_i218.p2 NODErc_989_length_5628_cov_11205.525570_g6_i82.p3 NODErc_966_leng…	1	20	0.999838	IPR012627	Magi peptide toxin	sp|B1P1H6|JZT56_CHIGU	sp|B1P1H6|JZT56_CHIGU	sp|B1P1H6|JZT56_CHIGU	sp|B1P1H6|JZT56_CHIGU	sp|B1P1H6|JZT56_CHIGU	tr|A0A482ZBZ8|A0A482ZBZ8_9ARAC	tr|A0A1D0BZZ8|A0A1D0BZZ8_HADIN	tr|A0A1V0FWT3|A0A1V0FWT3_POEFR	sp|B1P1H6|JZT56_CHIGU	sp|B1P1H6|JZT56_CHIGU	sp|B1P1H6|JZT56_CHIGU	sp|B1P1H6|JZT56_CHIGU		sp|B1P1H6|JZT56_CHIGU	sp|B1P1H6|JZT56_CHIGU	sp|B1P1H6|JZT56_CHIGU	647969	107	MNAVVPFFLLLVLITAHGYALEDWKKEEISDLDENKFELLPKEIQEMLLEGAKTEEDRNSRIKRCWGENVPCEDEKSPCCSGMSCQKTFGYGWWYGSPFCVRNKKG*
neurotoxin 14	TRINITY_DN166_c6_g1_i3	TRINITY_DN166_c6_g1_i3.p1	1	49	0.998684	IPR012627	Magi peptide toxin	sp|B1P1H6|JZT56_CHIGU	sp|B1P1H6|JZT56_CHIGU	sp|B1P1H6|JZT56_CHIGU	sp|P0DUC0|TX1A_TLIAL	sp|B1P1H6|JZT56_CHIGU	tr|A0A482ZBZ8|A0A482ZBZ8_9ARAC	tr|A0A4Q8K5R5|A0A4Q8K5R5_HADFO	tr|A0A1V0FWT3|A0A1V0FWT3_POEFR	sp|B1P1H6|JZT56_CHIGU	sp|P0DUC0|TX1A_TLIAL	sp|B1P1H6|JZT56_CHIGU	sp|P0DUC0|TX1A_TLIAL		sp|B1P1H6|JZT56_CHIGU	sp|P0DUC0|TX1A_TLIAL	sp|B1P1H6|JZT56_CHIGU	13146	136	TLHTVRMKCFIWPSVHSTTRVIGIQREDNMNAVVPFFLLLVLITAHGYALEDWKKEEISDLDENKFELLPKEIQEMLLEGAKTEEDRNSRIKRCWGENVPCEDEKSPCCSGMSCQKTFGYGWWYGSPFCVRNKKG*
neurotoxin 14	TRINITY_DN166_c6_g1_i8	TRINITY_DN166_c6_g1_i8.p1	1	40	0.996202	IPR012627	Magi peptide toxin	sp|B1P1H6|JZT56_CHIGU	sp|B1P1H6|JZT56_CHIGU	sp|B1P1H6|JZT56_CHIGU	sp|P0DUC0|TX1A_TLIAL	sp|B1P1H6|JZT56_CHIGU	tr|A0A482ZBZ8|A0A482ZBZ8_9ARAC	tr|A0A4Q8K5R5|A0A4Q8K5R5_HADFO	tr|A0A1V0FWT3|A0A1V0FWT3_POEFR	sp|B1P1H6|JZT56_CHIGU	sp|P0DUC0|TX1A_TLIAL	sp|B1P1H6|JZT56_CHIGU	sp|P0DUC0|TX1A_TLIAL		sp|B1P1H6|JZT56_CHIGU	sp|P0DUC0|TX1A_TLIAL	sp|B1P1H6|JZT56_CHIGU	13199	127	GIPKLKNSAVGLASVGREDNMNAVVPFFLLLVLITAHGYALEDWKKEEISDLDENKFELLPKEIQEMLLEGAKTEEDRNSRIKRCWGENVPCEDEKSPCCSGMSCQKTFGYGWWYGSPFCVRNKKG*
neurotoxin 14	TRINITY_DN2693_c0_g1_i3 TRINITY_DN2693_c0_g1_i8 TRINITY_DN2693_c0_g1_i5 TRINITY_DN2693_c0_g1_i1	TRINITY_DN2693_c0_g1_i3.p3 TRINITY_DN2693_c0_g1_i8.p6 TRINITY_DN2693_c0_g1_i5.p6 TRINITY_DN2693_c0_g1_i1.p4	1	20	0.856678			sp|B1P1H6|JZT56_CHIGU	sp|B1P1H6|JZT56_CHIGU							sp|B1P1H6|JZT56_CHIGU	sp|B1P1H6|JZT56_CHIGU	sp|B1P1H6|JZT56_CHIGU	sp|B1P1H6|JZT56_CHIGU		sp|B1P1H6|JZT56_CHIGU	sp|B1P1H6|JZT56_CHIGU	sp|B1P1H6|JZT56_CHIGU	34917	26	MNAVVPFFLLLVLITAHGYALEDWK*
neurotoxin 14	TRINITY_DN2693_c0_g1_i4	TRINITY_DN2693_c0_g1_i4.p1	1	67	0.634694			sp|B1P1H6|JZT56_CHIGU	sp|B1P1H6|JZT56_CHIGU							sp|B1P1H6|JZT56_CHIGU	sp|B1P1H6|JZT56_CHIGU	sp|B1P1H6|JZT56_CHIGU	sp|B1P1H6|JZT56_CHIGU		sp|B1P1H6|JZT56_CHIGU	sp|B1P1H6|JZT56_CHIGU	sp|B1P1H6|JZT56_CHIGU	46	73	MHCKVPSDGLPSYIKVPCPVLYILKVDVCFLERLQCTYFIHYIREDNMNAVVPFFLLLVLITAHGYALEDWK*
neurotoxin 14	NODE_14832_length_1484_cov_22443.023093_g97_i20 NODErc_24240_length_946_cov_25994.265993_g16527_i0	NODE_14832_length_1484_cov_22443.023093_g97_i20.p6 NODErc_24240_length_946_cov_25994.265993_g16527_i0.p5	1	35	0.789485			sp|B3FIQ7|TX16C_CYRSC	sp|A3F7X1|TXLT4_LASSB							sp|B3FIQ7|TX16C_CYRSC	sp|D2Y279|H16I1_CYRHA	sp|B3FIQ7|TX16C_CYRSC	sp|D2Y279|H16I1_CYRHA		sp|B3FIQ7|TX16C_CYRSC	sp|D2Y279|H16I1_CYRHA	sp|B3FIQ7|TX16C_CYRSC	12566	43	MFLPTVGNTENLMFKSMNTVQVTFTVVLLLTVALGQDDEGDV*
neurotoxin 14	TRINITY_DN1056_c0_g1_i4	TRINITY_DN1056_c0_g1_i4.p7	1	19	0.920889			sp|B3FIQ7|TX16C_CYRSC	sp|B3FIQ7|TX16C_CYRSC							sp|B3FIQ7|TX16C_CYRSC	sp|D2Y279|H16I1_CYRHA	sp|B3FIQ7|TX16C_CYRSC	sp|D2Y279|H16I1_CYRHA		sp|B3FIQ7|TX16C_CYRSC	sp|D2Y279|H16I1_CYRHA	sp|B3FIQ7|TX16C_CYRSC	3450	27	MNTVQITFTVVLLLTVARGQDDEGDV*
neurotoxin 14	TRINITY_DN78322_c0_g1_i1	TRINITY_DN78322_c0_g1_i1.p3	1	26	0.661932			sp|B3FIQ7|TX16C_CYRSC	sp|B3FIQ7|TX16C_CYRSC							sp|B3FIQ7|TX16C_CYRSC	sp|B3FIQ7|TX16C_CYRSC	sp|B3FIQ7|TX16C_CYRSC	sp|B3FIQ7|TX16C_CYRSC		sp|B3FIQ7|TX16C_CYRSC	sp|B3FIQ7|TX16C_CYRSC	sp|B3FIQ7|TX16C_CYRSC	8	34	RALRFKSMHTVQVTFTVVFLLTVALGQDDDGDV*
neurotoxin 14	NODE_73466_length_304_cov_1.670683_g64823_i0	NODE_73466_length_304_cov_1.670683_g64823_i0.p3	1	3	0.594245	IPR012627	Magi peptide toxin	sp|D2Y253|H16A1_CYRHA	sp|D2Y253|H16A1_CYRHA	sp|D2Y253|H16A1_CYRHA	sp|D2Y253|H16A1_CYRHA	sp|D2Y253|H16A1_CYRHA	tr|B3FIQ5|B3FIQ5_CYRSC	tr|B3FIQ5|B3FIQ5_CYRSC	tr|B3FIQ5|B3FIQ5_CYRSC	sp|D2Y253|H16A1_CYRHA	sp|D2Y253|H16A1_CYRHA	sp|D2Y253|H16A1_CYRHA	sp|D2Y253|H16A1_CYRHA		sp|D2Y253|H16A1_CYRHA	sp|D2Y253|H16A1_CYRHA	sp|D2Y253|H16A1_CYRHA	4	51	SEESRNSRQKRCIGEGVPCDENDPRCCSGLVCLKPPLHGIWYKSYYCYKK*
neurotoxin 14	NODE_16402_length_1362_cov_24764.422341_g97_i23	NODE_16402_length_1362_cov_24764.422341_g97_i23.p2	1	4	0.628072	IPR012627	Magi peptide toxin	sp|D2Y263|H1611_CYRHA	sp|D2Y263|H1611_CYRHA	sp|D2Y263|H1611_CYRHA	sp|B3FIV1|TXBS1_BRASM	sp|D2Y263|H1611_CYRHA	tr|B3FIQ0|B3FIQ0_CYRSC	tr|B3FIQ0|B3FIQ0_CYRSC	tr|B3FIQ5|B3FIQ5_CYRSC	sp|D2Y263|H1611_CYRHA	sp|B3FIV1|TXBS1_BRASM	sp|D2Y263|H1611_CYRHA	sp|B3FIV1|TXBS1_BRASM		sp|D2Y263|H1611_CYRHA	sp|B3FIV1|TXBS1_BRASM	sp|D2Y263|H1611_CYRHA	10920	69	MVQKHEYCTSNIHCGFITDSGPGTGRRRRCIGESVPCDKDDPHCCSGLVCLKPTGYGIWYKSYYCYKK*
neurotoxin 14	NODErc_62751_length_345_cov_88648.413793_g53703_i0	NODErc_62751_length_345_cov_88648.413793_g53703_i0.p1	1	5	0.511816	IPR012627	Magi peptide toxin	sp|D2Y263|H1611_CYRHA	sp|D2Y263|H1611_CYRHA	sp|D2Y263|H1611_CYRHA	sp|P0DV31|TX2_ACAPA	sp|D2Y263|H1611_CYRHA	tr|B3FIQ0|B3FIQ0_CYRSC	tr|B3FIQ0|B3FIQ0_CYRSC	tr|B3FIQ5|B3FIQ5_CYRSC	sp|D2Y263|H1611_CYRHA	sp|P0DV31|TX2_ACAPA	sp|D2Y263|H1611_CYRHA	sp|P0DV31|TX2_ACAPA		sp|D2Y263|H1611_CYRHA	sp|P0DV31|TX2_ACAPA	sp|D2Y263|H1611_CYRHA	4212	62	VQKHEYCTSNIHCGFITDSGPGTGRRRRCIGESVPCDKDDPHCCSGLVCLKPTGYGIWYKS*
neurotoxin 14	TRINITY_DN3175_c0_g1_i1 TRINITY_DN3175_c0_g1_i2	TRINITY_DN3175_c0_g1_i1.p1 TRINITY_DN3175_c0_g1_i2.p1	1	24	0.999728			sp|D2Y279|H16I1_CYRHA	sp|A3F7X1|TXLT4_LASSB	sp|D2Y259|H16A7_CYRHA	sp|D2Y259|H16A7_CYRHA	sp|D2Y279|H16I1_CYRHA				sp|D2Y259|H16A7_CYRHA	sp|D2Y259|H16A7_CYRHA	sp|D2Y259|H16A7_CYRHA	sp|D2Y259|H16A7_CYRHA		sp|D2Y259|H16A7_CYRHA	sp|D2Y259|H16A7_CYRHA	sp|D2Y279|H16I1_CYRHA	570	52	LRFKSMNTVQVTFTVVLLLTVALGQDDEVQGRMETSGIELSQICVPPVWCL*
neurotoxin 14	TRINITY_DN256803_c0_g1_i1	TRINITY_DN256803_c0_g1_i1.p2	1	35	0.833484			sp|D2Y299|H19A1_CYRHA	sp|D2Y299|H19A1_CYRHA	sp|D2Y299|H19A1_CYRHA	sp|D2Y299|H19A1_CYRHA	sp|D2Y299|H19A1_CYRHA	tr|A0A4Q8K395|A0A4Q8K395_9ARAC	tr|A0A4Q8K395|A0A4Q8K395_9ARAC	tr|A0A4Q8K395|A0A4Q8K395_9ARAC	sp|D2Y299|H19A1_CYRHA	sp|D2Y299|H19A1_CYRHA	sp|D2Y299|H19A1_CYRHA	sp|D2Y299|H19A1_CYRHA		sp|D2Y299|H19A1_CYRHA	sp|D2Y299|H19A1_CYRHA	sp|D2Y299|H19A1_CYRHA	3	52	ALFAFSGASLRLKSMNTTRVTFVLVFVLAASLGQADEDGNRMEMRRETEKK*
neurotoxin 14	TRINITY_DN1056_c0_g1_i11	TRINITY_DN1056_c0_g1_i11.p1	1	31	0.999762	IPR012627	Magi peptide toxin	sp|P0DUC0|TX1A_TLIAL	sp|P0DUC0|TX1A_TLIAL	sp|D2Y269|H1617_CYRHA	sp|P0DUC0|TX1A_TLIAL	sp|P0DUC0|TX1A_TLIAL	tr|B3FIP5|B3FIP5_CYRSC	tr|A0A4Q8K395|A0A4Q8K395_9ARAC	tr|B3FIQ6|B3FIQ6_CYRSC	sp|D2Y269|H1617_CYRHA	sp|P0DUC0|TX1A_TLIAL	sp|D2Y2I2|H1627_CYRHA	sp|P0DUC0|TX1A_TLIAL		sp|D2Y269|H1617_CYRHA	sp|P0DUC0|TX1A_TLIAL	sp|P0DUC0|TX1A_TLIAL	5052	126	MNHSCTSNKFKSMNTVQITFTVVLLLTVARGQDDEDVNQRGMIENNYEESDMNDDFEILLLRKLEDIEASLSEQNLEESGNSRKKRCIGESGPCDKDDPHCCSGLVCLKPTGYGIWYKSYYCYKK*
neurotoxin 14	TRINITY_DN1056_c0_g1_i17	TRINITY_DN1056_c0_g1_i17.p1	1	47	0.999763	IPR012627	Magi peptide toxin	sp|P0DUC0|TX1A_TLIAL	sp|P0DUC0|TX1A_TLIAL	sp|D2Y269|H1617_CYRHA	sp|P0DUC0|TX1A_TLIAL	sp|P0DUC0|TX1A_TLIAL	tr|B3FIP5|B3FIP5_CYRSC	tr|A0A4Q8K395|A0A4Q8K395_9ARAC	tr|B3FIQ6|B3FIQ6_CYRSC	sp|D2Y269|H1617_CYRHA	sp|P0DUC0|TX1A_TLIAL	sp|D2Y2I2|H1627_CYRHA	sp|P0DUC0|TX1A_TLIAL		sp|D2Y269|H1617_CYRHA	sp|P0DUC0|TX1A_TLIAL	sp|P0DUC0|TX1A_TLIAL	5050	142	YHFTLEARYLFCYLMPSFLCFLNCRFKSMNTVQITFTVVLLLTVARGQDDEDVNQRGMIENNYEESDMNDDFEILLLRKLEDIEASLSEQNLEESGNSRKKRCIGESGPCDKDDPHCCSGLVCLKPTGYGIWYKSYYCYKK*
neurotoxin 14	TRINITY_DN1056_c0_g1_i8	TRINITY_DN1056_c0_g1_i8.p1	1	19	0.999825	IPR012627	Magi peptide toxin	sp|P0DUC0|TX1A_TLIAL	sp|P0DUC0|TX1A_TLIAL	sp|D2Y269|H1617_CYRHA	sp|P0DUC0|TX1A_TLIAL	sp|P0DUC0|TX1A_TLIAL	tr|B3FIP5|B3FIP5_CYRSC	tr|A0A4Q8K395|A0A4Q8K395_9ARAC	tr|B3FIQ6|B3FIQ6_CYRSC	sp|D2Y269|H1617_CYRHA	sp|P0DUC0|TX1A_TLIAL	sp|D2Y269|H1617_CYRHA	sp|P0DUC0|TX1A_TLIAL		sp|D2Y269|H1617_CYRHA	sp|P0DUC0|TX1A_TLIAL	sp|P0DUC0|TX1A_TLIAL	5059	114	MNTVQITFTVVLLLTVARGQDDEDVNQRGMIENNYEESDMNDDFEILLLRKLEDIEASLSEQNLEESGNSRKKRCIGESGPCDKDDPHCCSGLVCLKPTGYGIWYKSYYCYKK*
neurotoxin 14	TRINITY_DN1056_c0_g1_i9	TRINITY_DN1056_c0_g1_i9.p1	1	19	0.999825	IPR012627	Magi peptide toxin	sp|P0DUC0|TX1A_TLIAL	sp|P0DUC0|TX1A_TLIAL	sp|D2Y263|H1611_CYRHA	sp|P0DUC0|TX1A_TLIAL	sp|P0DUC0|TX1A_TLIAL	tr|B3FIP5|B3FIP5_CYRSC	tr|A0A4Q8K395|A0A4Q8K395_9ARAC	tr|B3FIQ6|B3FIQ6_CYRSC	sp|D2Y263|H1611_CYRHA	sp|P0DUC0|TX1A_TLIAL	sp|D2Y263|H1611_CYRHA	sp|P0DUC0|TX1A_TLIAL		sp|D2Y263|H1611_CYRHA	sp|P0DUC0|TX1A_TLIAL	sp|P0DUC0|TX1A_TLIAL	4401	163	MNTVQITFTVVLLLTVARGQDDEDVNQRGMIENNYEESDMNDDFEILLLRKLEDIEASLSEQNLEESGNSRKNTEGSRRRGSESIRCRKVAAGIWRQADCSASQSCCRVCCGGSIRRTCQSRRCIGESGPCDKDDPHCCSGLVCLKPTGYGIWYKSYYCYKK*
neurotoxin 14	NODE_15746_length_1413_cov_23090.287923_g97_i21	NODE_15746_length_1413_cov_23090.287923_g97_i21.p1	1	19	0.999818	IPR012627	Magi peptide toxin	sp|P68420|TXH6_CYRSC	sp|P68420|TXH6_CYRSC	sp|D2Y263|H1611_CYRHA	sp|P0DUC0|TX1A_TLIAL	sp|P68420|TXH6_CYRSC	tr|B3FIP5|B3FIP5_CYRSC	tr|A0A4Q8K395|A0A4Q8K395_9ARAC	tr|B3FIQ6|B3FIQ6_CYRSC	sp|D2Y263|H1611_CYRHA	sp|P0DUC0|TX1A_TLIAL	sp|D2Y263|H1611_CYRHA	sp|P0DUC0|TX1A_TLIAL		sp|D2Y263|H1611_CYRHA	sp|P0DUC0|TX1A_TLIAL	sp|P68420|TXH6_CYRSC	26860	163	MNTVQVTFTVVLLLTVALGQDDEDVNQRGMIENNYEESDMNDDFEILLLRKLEDIEASLSEQNLEESGNSRKNTEGSRRRGSESIRCRKVAAGIWRQADCSASQSCCRVCCGGSIRRTCQSRRCIGESVPCDKDDPHCCSGLVCLKPTGYGIWYKSYYCYKK*
neurotoxin 14	NODErc_23136_length_994_cov_28703.078807_g10861_i1	NODErc_23136_length_994_cov_28703.078807_g10861_i1.p1	1	22	0.999835	IPR012627	Magi peptide toxin	sp|P68420|TXH6_CYRSC	sp|P68420|TXH6_CYRSC	sp|D2Y263|H1611_CYRHA	sp|P0DUC0|TX1A_TLIAL	sp|P68420|TXH6_CYRSC	tr|B3FIP5|B3FIP5_CYRSC	tr|A0A4Q8K395|A0A4Q8K395_9ARAC	tr|B3FIQ6|B3FIQ6_CYRSC	sp|D2Y263|H1611_CYRHA	sp|P0DUC0|TX1A_TLIAL	sp|D2Y263|H1611_CYRHA	sp|P0DUC0|TX1A_TLIAL		sp|D2Y263|H1611_CYRHA	sp|P0DUC0|TX1A_TLIAL	sp|P68420|TXH6_CYRSC	9167	166	FKSMNTVQVTFTVVLLLTVALGQDDEDVNQRGMIENNYEESDMNDDFEILLLRKLEDIEASLSEQNLEESGNSRKNTEGSRRRGSESIRCRKVAAGIWRQADCSASQSCCRVCCGGSIRRTCQSRRCIGESVPCDKDDPHCCSGLVCLKPTGYGIWYKSYYCYKK*
neurotoxin 14	NODE_11334_length_1819_cov_18516.263605_g97_i17	NODE_11334_length_1819_cov_18516.263605_g97_i17.p2	1	50	0.562667				sp|B3FIQ7|TX16C_CYRSC									sp|B3FIQ7|TX16C_CYRSC	sp|D2Y279|H16I1_CYRHA					10963	58	MIVLEDATYFMPNKGFLKLYSIMIFLVRFKSMNTVQVTFTVVLLLTVALGQDDEGDV*
neurotoxin 14	NODE_19030_length_1196_cov_29098.042945_g97_i25	NODE_19030_length_1196_cov_29098.042945_g97_i25.p9	1	32	0.830052			sp|A3F7X1|TXLT4_LASSB	sp|A3F7X1|TXLT4_LASSB							sp|B3FIQ7|TX16C_CYRSC	sp|D2Y279|H16I1_CYRHA	sp|B3FIQ7|TX16C_CYRSC	sp|D2Y279|H16I1_CYRHA		sp|B3FIQ7|TX16C_CYRSC	sp|D2Y279|H16I1_CYRHA	sp|A3F7X1|TXLT4_LASSB	12971	40	MREEAQHHIRFKSMNTVQVTFTVVLLLTVALGQDDEGDV*
neurotoxin 14	NODE_2701_length_3950_cov_8407.322978_g97_i5	NODE_2701_length_3950_cov_8407.322978_g97_i5.p18	1	33	0.797256			sp|A3F7X1|TXLT4_LASSB	sp|A3F7X1|TXLT4_LASSB							sp|B3FIQ7|TX16C_CYRSC	sp|D2Y279|H16I1_CYRHA	sp|B3FIQ7|TX16C_CYRSC	sp|D2Y279|H16I1_CYRHA		sp|B3FIQ7|TX16C_CYRSC	sp|D2Y279|H16I1_CYRHA	sp|A3F7X1|TXLT4_LASSB	11140	41	MPSFLCFLDCRFKSMNTVQVTFTVVLLLTVALGQDDEGDV*
neurotoxin 14	NODE_804_length_5930_cov_3561.620766_g501_i0 NODErc_835_length_5930_cov_3607.863319_g6_i66 NODE_28809_length_778_cov_45241.088520_g97_i33 NODErc_1583_length_4858_cov_18859.354362_g6_i161 NODE_23735_length_959_cov_40893.829646_g97_i31 NODErc_11057_length_1888_cov_14638.396618_g75_i67 NODE_16402_length_1362_cov_24764.422341_g97_i23 NODE_7361_length_2402_cov_14477.337878_g97_i13 NODE_4325_length_322…	NODE_804_length_5930_cov_3561.620766_g501_i0.p46 NODErc_835_length_5930_cov_3607.863319_g6_i66.p46 NODE_28809_length_778_cov_45241.088520_g97_i33.p6 NODErc_1583_length_4858_cov_18859.354362_g6_i161.p38 NODE_23735_length_959_cov_40893.829646_g97_i31.p6 NODErc_11057_length_1888_cov_14638.396618_g75_i67.p17 NODE_16402_length_1362_cov_24764.422341_g97_i23.p15 NODE_7361_length_2402_cov_14477.337878_g9…	1	19	0.851455			sp|A3F7X1|TXLT4_LASSB	sp|A3F7X1|TXLT4_LASSB							sp|B3FIQ7|TX16C_CYRSC	sp|D2Y279|H16I1_CYRHA	sp|B3FIQ7|TX16C_CYRSC	sp|D2Y279|H16I1_CYRHA		sp|B3FIQ7|TX16C_CYRSC	sp|D2Y279|H16I1_CYRHA	sp|A3F7X1|TXLT4_LASSB	299440	27	MNTVQVTFTVVLLLTVALGQDDEGDV*
neurotoxin 14	NODErc_3891_length_3410_cov_7107.830402_g2236_i0	NODErc_3891_length_3410_cov_7107.830402_g2236_i0.p17	1	33	0.800761			sp|A3F7X1|TXLT4_LASSB	sp|A3F7X1|TXLT4_LASSB							sp|D2Y299|H19A1_CYRHA	sp|D2Y279|H16I1_CYRHA	sp|B3FIQ7|TX16C_CYRSC	sp|D2Y279|H16I1_CYRHA		sp|B3FIQ7|TX16C_CYRSC	sp|D2Y279|H16I1_CYRHA	sp|A3F7X1|TXLT4_LASSB	1948	41	MPSFLCFLNCRFKSMNTVQVTFTVVLLLTVALGQDDEGDV*
neurotoxin 14	NODErc_62751_length_345_cov_88648.413793_g53703_i0	NODErc_62751_length_345_cov_88648.413793_g53703_i0.p4	1	22	0.641662			sp|A3F7X1|TXLT4_LASSB	sp|A3F7X1|TXLT4_LASSB							sp|B3FIQ7|TX16C_CYRSC	sp|D2Y279|H16I1_CYRHA	sp|B3FIQ7|TX16C_CYRSC	sp|D2Y279|H16I1_CYRHA		sp|B3FIQ7|TX16C_CYRSC	sp|D2Y279|H16I1_CYRHA	sp|A3F7X1|TXLT4_LASSB	4212	30	FKSMNTVQVTFTVVLLLTVALGQDDEGDV*
neurotoxin 15	TRINITY_DN119635_c0_g1_i1	TRINITY_DN119635_c0_g1_i1.p2	1	22	0.999829	IPR004214	Conotoxin	sp|P60254|CAMAU_SCOPA	sp|P0DX99|TO2B_ATRRO							sp|P60254|CAMAU_SCOPA	sp|P0DX99|TO2B_ATRRO	sp|P0DX99|TO2B_ATRRO	sp|P0DX99|TO2B_ATRRO		sp|P60254|CAMAU_SCOPA	sp|Q9BP91|O165_CONAE	sp|P60254|CAMAU_SCOPA	130	82	MAFSKLPVVLVLMMSLAFLVFADDDQDLMKNAFEMERQGDDTTEESSTTEKSCLPNMKMCRKNEDCCSNVCLMGMLCMRLI*
neurotoxin 17	TRINITY_DN2425_c0_g1_i1 TRINITY_DN2425_c0_g1_i2	TRINITY_DN2425_c0_g1_i1.p1 TRINITY_DN2425_c0_g1_i2.p1	1	19	0.999838			sp|P60978|CALC_CALS5	sp|P84016|TX17_PHORI	sp|P60976|CALA_CALS5	sp|P60976|CALA_CALS5	sp|P60976|CALA_CALS5				sp|P60976|CALA_CALS5	sp|P60976|CALA_CALS5	sp|P60976|CALA_CALS5	sp|P60976|CALA_CALS5		sp|P60976|CALA_CALS5	sp|P60976|CALA_CALS5	sp|P60978|CALC_CALS5	188	87	MMKMKQLYSLFALVIAVSALKKSHIQDKGLINQNEPLPESTSMACRGVGLQCIHSFQCCSGRCGGLCHNGESECEKTCLSVRLRFG*
neurotoxin 21	TRINITY_DN156251_c0_g1_i1	TRINITY_DN156251_c0_g1_i1.p2	1	19	0.999866	IPR035311	Cystine knot toxin	sp|P49272|TX219_APOSC	sp|P49272|TX219_APOSC	sp|W4VSI6|TX21I_TRILK	sp|W4VSI7|TX21D_TRILK	sp|P49272|TX219_APOSC	tr|A0A4Q8KBD9|A0A4Q8KBD9_HADFO	tr|A0A4Q8KBD9|A0A4Q8KBD9_HADFO	tr|A0A4V6MK84|A0A4V6MK84_HADFO	sp|W4VSI6|TX21I_TRILK	sp|W4VSI7|TX21D_TRILK	sp|W4VSI6|TX21I_TRILK	sp|W4VSI7|TX21D_TRILK		sp|W4VSI6|TX21I_TRILK	sp|W4VSI7|TX21D_TRILK	sp|P49272|TX219_APOSC	12	87	MKTFFVVVLCLALIAITTAADNYGSQIPHKNDGKCKTPGSRCGQSSECCKPEDTESYSGGCAQFWDGQWGEFVYKCRICYRESSMC*
neurotoxin 21	NODE_71285_length_312_cov_1.490272_g62642_i0	NODE_71285_length_312_cov_1.490272_g62642_i0.p1	1	12	0.99984	IPR035311	Cystine knot toxin	sp|W4VS32|TX21F_TRILK	sp|W4VS32|TX21F_TRILK	sp|W4VS32|TX21F_TRILK	sp|A0A452CSQ9|TL1A_HADIN	sp|W4VS32|TX21F_TRILK	tr|A0A4Q8K5A9|A0A4Q8K5A9_HADCE	tr|A0A4Q8K5A9|A0A4Q8K5A9_HADCE	tr|A0A4Q8KC07|A0A4Q8KC07_HADCE	sp|W4VS32|TX21F_TRILK	sp|A0A452CSQ9|TL1A_HADIN	sp|W4VS32|TX21F_TRILK	sp|A0A452CSQ9|TL1A_HADIN		sp|W4VS32|TX21F_TRILK	sp|A0A452CSQ9|TL1A_HADIN	sp|W4VS32|TX21F_TRILK	4	83	VLSVVLIGSAFAELGSRIPYHHVKLPNGEMCKTPGDRCSKRSECCQPKEPEEYSGGCHSVWDYYEGKHVRKCRICYLESSMC*
neurotoxin 21	NODE_58827_length_368_cov_5.763578_g50185_i0	NODE_58827_length_368_cov_5.763578_g50185_i0.p2	1	19	0.999862	IPR035311	Cystine knot toxin	sp|W4VSI7|TX21D_TRILK	sp|W4VSI7|TX21D_TRILK	sp|W4VSI6|TX21I_TRILK	sp|W4VSI6|TX21I_TRILK	sp|W4VSI7|TX21D_TRILK	tr|A0A4Q8KBD9|A0A4Q8KBD9_HADFO	tr|A0A4Q8KBD9|A0A4Q8KBD9_HADFO	tr|A0A4Q8K9K9|A0A4Q8K9K9_HADFO	sp|W4VSI6|TX21I_TRILK	sp|W4VSI6|TX21I_TRILK	sp|W4VSI6|TX21I_TRILK	sp|W4VSI6|TX21I_TRILK		sp|W4VSI6|TX21I_TRILK	sp|W4VSI6|TX21I_TRILK	sp|W4VSI7|TX21D_TRILK	12	87	MKTFFVVVLCLALIVITTAADNYGSQIPHKNDGKCKTPGSRCGQSSECCKPEDTENYSGGCSQFWDGQWGEFVRKCRICYRESSMC*
neurotoxin 23	NODE_16478_length_1357_cov_18088.028418_g3985_i3 NODErc_32397_length_687_cov_43193.441456_g3518_i4 NODErc_16845_length_1357_cov_18414.496160_g3518_i1 NODE_17930_length_1261_cov_19527.935323_g3985_i4	NODE_16478_length_1357_cov_18088.028418_g3985_i3.p2 NODErc_32397_length_687_cov_43193.441456_g3518_i4.p1 NODErc_16845_length_1357_cov_18414.496160_g3518_i1.p2 NODE_17930_length_1261_cov_19527.935323_g3985_i4.p2	1	23	0.999812			sp|P0CH43|DKTX_CYRSC	sp|P0CH43|DKTX_CYRSC	sp|P0CH43|DKTX_CYRSC	sp|P0CH43|DKTX_CYRSC	sp|P0CH43|DKTX_CYRSC	tr|A0A4Q8K500|A0A4Q8K500_9ARAC	tr|A0A4Q8K500|A0A4Q8K500_9ARAC	tr|A0A1V0FWU5|A0A1V0FWU5_POEFR	sp|P0CH43|DKTX_CYRSC	sp|P0CH43|DKTX_CYRSC	sp|P0CH43|DKTX_CYRSC	sp|P0CH43|DKTX_CYRSC		sp|P0CH43|DKTX_CYRSC	sp|P0CH43|DKTX_CYRSC	sp|P0CH43|DKTX_CYRSC	143037	88	MKFSAFVTAGLAVILFVGVFVYAEEEYRDAVDTFLDQKPFEYNLETLESERDDTYCATPSQLCGWGKRCCKPDEYCPTGIIVWCTKY*
neurotoxin 23	TRINITY_DN353_c0_g1_i12	TRINITY_DN353_c0_g1_i12.p1	1	16	0.999819			sp|P0CH43|DKTX_CYRSC	sp|P0CH43|DKTX_CYRSC	sp|P0CH43|DKTX_CYRSC	sp|P0CH43|DKTX_CYRSC	sp|P0CH43|DKTX_CYRSC	tr|A0A4Q8K500|A0A4Q8K500_9ARAC	tr|A0A4Q8K500|A0A4Q8K500_9ARAC	tr|A0A1V0FWU5|A0A1V0FWU5_POEFR	sp|P0CH43|DKTX_CYRSC	sp|P0CH43|DKTX_CYRSC	sp|P0CH43|DKTX_CYRSC	sp|P0CH43|DKTX_CYRSC		sp|P0CH43|DKTX_CYRSC	sp|P0CH43|DKTX_CYRSC	sp|P0CH43|DKTX_CYRSC	15604	81	TAGLAVILFVGVFVYAEEEYRDAVDTFLDQKPFEYNLETLESERDDTYCATPSQLCGWGKRCCKPDEYCPTGIIVWCTKY*
neurotoxin 25	NODE_20347_length_1124_cov_28147.648269_g28_i692 NODE_27524_length_818_cov_34506.988204_g19794_i0 NODE_1423_length_4984_cov_7242.184419_g28_i74	NODE_20347_length_1124_cov_28147.648269_g28_i692.p1 NODE_27524_length_818_cov_34506.988204_g19794_i0.p1 NODE_1423_length_4984_cov_7242.184419_g28_i74.p2	1	19	0.99984			sp|B1P1I2|TX32B_CHIGU	sp|W4VS46|ICK10_TRILK	sp|D2Y2B6|TX32A_CYRHA	sp|B1P1I2|TX32B_CHIGU	sp|B1P1I2|TX32B_CHIGU	tr|A0A482ZE10|A0A482ZE10_9ARAC	tr|A0A482ZAX3|A0A482ZAX3_9ARAC	tr|A0A1V0FWJ8|A0A1V0FWJ8_POEFR	sp|D2Y2B6|TX32A_CYRHA	sp|B1P1I2|TX32B_CHIGU	sp|D2Y2B6|TX32A_CYRHA	sp|B1P1I2|TX32B_CHIGU		sp|D2Y2B6|TX32A_CYRHA	sp|B1P1I2|TX32B_CHIGU	sp|B1P1I2|TX32B_CHIGU	91830	102	MMKLCVLVIAVLLTVVAVALPSKDQKEVSRGNELTEEAEILAEPEKYDDTAASEERSCIAEMKTCENNCECCGASTICSSSWVDGTQIKLCRNEGNKLQKA*
neurotoxin 25	TRINITY_DN752_c0_g1_i11 NODErc_14204_length_1568_cov_9304.369465_g344_i19 TRINITY_DN752_c0_g1_i9 TRINITY_DN752_c0_g1_i13 NODE_9916_length_1993_cov_6577.591331_g28_i481 TRINITY_DN752_c0_g1_i17	TRINITY_DN752_c0_g1_i11.p1 NODErc_14204_length_1568_cov_9304.369465_g344_i19.p1 TRINITY_DN752_c0_g1_i9.p1 TRINITY_DN752_c0_g1_i13.p1 NODE_9916_length_1993_cov_6577.591331_g28_i481.p1 TRINITY_DN752_c0_g1_i17.p1	1	21	0.999834			sp|D6C4L3|O166A_CONCL	sp|B3FIN4|TX18A_CYRSC	sp|B1P1D3|JZT18_CHIGU	sp|P0DQJ5|VSTX1_ACAGO	sp|P0DQJ5|VSTX1_ACAGO	tr|B1P1D1|B1P1D1_CHIGU	tr|A0A482ZCM2|A0A482ZCM2_CORTR	tr|A0A482Z9S1|A0A482Z9S1_CORTR	sp|B1P1D3|JZT18_CHIGU	sp|P0DQJ5|VSTX1_ACAGO	sp|B1P1D3|JZT18_CHIGU	sp|P0DQJ5|VSTX1_ACAGO		sp|B1P1D3|JZT18_CHIGU	sp|P0DQJ5|VSTX1_ACAGO	sp|D6C4L3|O166A_CONCL	39597	66	MKTFILIVVLGLTWLLALSSGTELEERSRACKRAGESCWNGNICCEEFYCHKVQKKCKWKQTPPH*
neurotoxin 27	TRINITY_DN3358_c0_g2_i10	TRINITY_DN3358_c0_g2_i10.p1	1	26	0.999857	IPR035311	Cystine knot toxin	sp|B3FIP2|TZ722_CYRSC	sp|B3FIP2|TZ722_CYRSC	sp|B3FIP2|TZ722_CYRSC	sp|B3FIP2|TZ722_CYRSC	sp|B3FIP2|TZ722_CYRSC	tr|A0A4Q8K1L2|A0A4Q8K1L2_9ARAC	tr|A0A4Q8K1L2|A0A4Q8K1L2_9ARAC	tr|A0A1V0FWP8|A0A1V0FWP8_POEFR	sp|B3FIP2|TZ722_CYRSC	sp|B3FIP2|TZ722_CYRSC	sp|B3FIP2|TZ722_CYRSC	sp|B3FIP2|TZ722_CYRSC		sp|B3FIP2|TZ722_CYRSC	sp|B3FIP2|TZ722_CYRSC	sp|B3FIP2|TZ722_CYRSC	2090	101	MSWRNDTMKPILLIAIFAASTALVWGVSQNYGNVRYNYTELPNGEYCYTPRRRCETTEQCCKPYDTVNNFAACGKAWPEDKKRKVNKCYICNNELTLCTR*
neurotoxin 27	TRINITY_DN3358_c0_g2_i3 NODE_16972_length_1324_cov_1797.740741_g9013_i2 TRINITY_DN3358_c0_g2_i14 TRINITY_DN3358_c0_g2_i1	TRINITY_DN3358_c0_g2_i3.p1 NODE_16972_length_1324_cov_1797.740741_g9013_i2.p1 TRINITY_DN3358_c0_g2_i14.p1 TRINITY_DN3358_c0_g2_i1.p1	1	19	0.999841	IPR035311	Cystine knot toxin	sp|B3FIP2|TZ722_CYRSC	sp|B3FIP2|TZ722_CYRSC	sp|B3FIP2|TZ722_CYRSC	sp|B3FIP2|TZ722_CYRSC	sp|B3FIP2|TZ722_CYRSC	tr|A0A4Q8K1L2|A0A4Q8K1L2_9ARAC	tr|A0A4Q8K1L2|A0A4Q8K1L2_9ARAC	tr|A0A1V0FWP8|A0A1V0FWP8_POEFR	sp|B3FIP2|TZ722_CYRSC	sp|B3FIP2|TZ722_CYRSC	sp|B3FIP2|TZ722_CYRSC	sp|B3FIP2|TZ722_CYRSC		sp|B3FIP2|TZ722_CYRSC	sp|B3FIP2|TZ722_CYRSC	sp|B3FIP2|TZ722_CYRSC	21498	94	MKPILLIAIFAASTALVWGVSQNYGNVRYNYTELPNGEYCYTPRRRCETTEQCCKPYDTVNNFAACGKAWPEDKKRKVNKCYICNNELTLCTR*
neurotoxin 32	TRINITY_DN14687_c0_g5_i1 NODE_19037_length_1196_cov_30.227870_g12804_i0 NODErc_19123_length_1205_cov_31.380000_g12417_i0	TRINITY_DN14687_c0_g5_i1.p1 NODE_19037_length_1196_cov_30.227870_g12804_i0.p1 NODErc_19123_length_1205_cov_31.380000_g12417_i0.p1	1	17	0.99983			sp|B1P1I9|JZT69_CHIGU	sp|B1P1I9|JZT69_CHIGU	sp|B1P1J2|JZT74_CHIGU	sp|B1P1J2|JZT74_CHIGU	sp|B1P1I9|JZT69_CHIGU	tr|A0A482ZC55|A0A482ZC55_9ARAC	tr|A0A482Z840|A0A482Z840_9ARAC	tr|A0A482ZC55|A0A482ZC55_9ARAC	sp|B1P1J2|JZT74_CHIGU	sp|B1P1J2|JZT74_CHIGU	sp|B1P1J2|JZT74_CHIGU	sp|B1P1J2|JZT74_CHIGU		sp|B1P1J2|JZT74_CHIGU	sp|B1P1J2|JZT74_CHIGU	sp|B1P1I9|JZT69_CHIGU	360	136	MKLIALFSLCFAVALHAQQCGNQQCSGDQCCIRTYYNYTYGHCEFFRCGMLGMQYFPCSDTNSNGTYSSNCPCREGFTCQAWNQYNPDMKWCASSNTSSTTSSTAATSTTSSTTATSVTSSITAASTASSTTNES*
neurotoxin 32	TRINITY_DN43_c0_g1_i1	TRINITY_DN43_c0_g1_i1.p1	1	19	0.999835			sp|B1P1I9|JZT69_CHIGU	sp|B1P1I9|JZT69_CHIGU	sp|Q56R10|ASTA_PENMO	sp|Q56R10|ASTA_PENMO	sp|Q56R10|ASTA_PENMO	tr|E3WCX2|E3WCX2_PENJP	tr|D3G8A1|D3G8A1_PENMO	tr|A0A087TWT9|A0A087TWT9_STEMI	sp|B1P1I9|JZT69_CHIGU	sp|B1P1I9|JZT69_CHIGU	sp|B1P1I9|JZT69_CHIGU	sp|B1P1I9|JZT69_CHIGU		sp|B1P1I9|JZT69_CHIGU	sp|B1P1I9|JZT69_CHIGU	sp|B1P1I9|JZT69_CHIGU	129	104	MKFLAIFGILLVACGFCRSQGCSSTCSPDQCCRLILVNGMNTTQCLPKPLLGNYCDLNLQILGEELYRGSCPCREGQRCIKTRPLILLFEEQGICRRISTSSG*
neurotoxin 32	NODE_22436_length_1018_cov_19.465213_g15518_i0	NODE_22436_length_1018_cov_19.465213_g15518_i0.p1	1	33	0.999532			sp|B1P1J2|JZT74_CHIGU	sp|B1P1J2|JZT74_CHIGU	sp|B1P1J2|JZT74_CHIGU	sp|B1P1J2|JZT74_CHIGU	sp|B1P1J2|JZT74_CHIGU	tr|A0A482Z840|A0A482Z840_9ARAC	tr|A0A482ZBL1|A0A482ZBL1_CORTR	tr|A0A482Z840|A0A482Z840_9ARAC	sp|B1P1J2|JZT74_CHIGU	sp|B1P1J2|JZT74_CHIGU	sp|B1P1J2|JZT74_CHIGU	sp|B1P1J2|JZT74_CHIGU		sp|B1P1J2|JZT74_CHIGU	sp|B1P1J2|JZT74_CHIGU	sp|B1P1J2|JZT74_CHIGU	75	198	REEKSEGFLDRSTFTMKLEIFFLLATTVAFAAAQSQCEGCNRLSCDFATKHCCMSKTVTFSRMRTHTFWCGIRGGRGALCEIPNSNGTTEKFCQCQPNFVCTEVQILPRFRLFKCLPQSSTSTSSSTVPSSTTTSEASSTSSSTVPSSTTTSEASSTSSSIETTTPGSTTTSETSTTSSSAETTTLSSTITSGTTIP*
neurotoxin 32	TRINITY_DN197189_c0_g1_i4 NODE_32607_length_679_cov_301.868590_g24367_i0	TRINITY_DN197189_c0_g1_i4.p1 NODE_32607_length_679_cov_301.868590_g24367_i0.p1	1	17	0.999848	IPR020202	Atracotoxin	sp|B1P1J2|JZT74_CHIGU	sp|B1P1J2|JZT74_CHIGU	sp|Q5D229|T7418_ILLWI	sp|Q5D229|T7418_ILLWI	sp|Q5D229|T7418_ILLWI	tr|A0A4Q8K0R6|A0A4Q8K0R6_HADFO	tr|A0A4Q8K0R6|A0A4Q8K0R6_HADFO	tr|A0A4Q8K0R6|A0A4Q8K0R6_HADFO	sp|Q5D229|T7418_ILLWI	sp|Q5D229|T7418_ILLWI	sp|Q5D229|T7418_ILLWI	sp|Q5D229|T7418_ILLWI		sp|Q5D229|T7418_ILLWI	sp|Q5D229|T7418_ILLWI	sp|B1P1J2|JZT74_CHIGU	1253	147	MALIALILFSFLASTFAQQRCGRRSCPVGECCVYNIFHQTCQKFLGEWQLCWNRLRENSSTPYFLSCPCKPGLKCELFRCHKDRRTNTTTTAGPTTQPTTPPSVATSAVTGESTSGVLTSTTASSSQEATVTVVQQTTEVETTQTP*
neurotoxin 32	TRINITY_DN2007_c0_g1_i2	TRINITY_DN2007_c0_g1_i2.p1	1	33	0.999532			sp|B1P1J2|JZT74_CHIGU	sp|B1P1J2|JZT74_CHIGU	sp|B1P1J2|JZT74_CHIGU	sp|B1P1J2|JZT74_CHIGU	sp|B1P1J2|JZT74_CHIGU	tr|A0A482Z840|A0A482Z840_9ARAC	tr|A0A482ZBL1|A0A482ZBL1_CORTR	tr|A0A482Z840|A0A482Z840_9ARAC	sp|B1P1J2|JZT74_CHIGU	sp|B1P1J2|JZT74_CHIGU	sp|B1P1J2|JZT74_CHIGU	sp|B1P1J2|JZT74_CHIGU		sp|B1P1J2|JZT74_CHIGU	sp|B1P1J2|JZT74_CHIGU	sp|B1P1J2|JZT74_CHIGU	107	215	REEKSEGFLDRSTFTMKLEIFFLLATTVAFAAAQSQCEGCNRLSCDFATKHCCMSKTVTFSRMRTHTFWCGIRGGRGALCEIPNSNGTTEKFCQCQPNFVCTEVQILPRFRLFKCLPQSSTSTSSSTVPSSTTTSEASSTSSSTVPSSTTTSEASSTSSSTVPSSTTTSEASSTSSSIETTTPGSTTTSETSTTSSSAETTTLSSTITSGTTIP*
neurotoxin 36	NODE_26899_length_839_cov_9578.952806_g123_i33 TRINITY_DN13660_c0_g1_i11 NODErc_26717_length_849_cov_9720.071788_g56_i84	NODE_26899_length_839_cov_9578.952806_g123_i33.p1 TRINITY_DN13660_c0_g1_i11.p1 NODErc_26717_length_849_cov_9720.071788_g56_i84.p1	1	53	0.904127			sp|B1P1B3|JZT52_CHIGU	sp|B1P1B3|JZT52_CHIGU	sp|B1P1B3|JZT52_CHIGU	sp|B1P1B3|JZT52_CHIGU	sp|B1P1B3|JZT52_CHIGU	tr|A0A482Z6B2|A0A482Z6B2_CORTR	tr|A0A4Q8K806|A0A4Q8K806_9ARAC	tr|A0A482Z6B2|A0A482Z6B2_CORTR	sp|B1P1B3|JZT52_CHIGU	sp|B1P1B3|JZT52_CHIGU	sp|B1P1B3|JZT52_CHIGU	sp|B1P1B3|JZT52_CHIGU		sp|B1P1B3|JZT52_CHIGU	sp|B1P1B3|JZT52_CHIGU	sp|B1P1B3|JZT52_CHIGU	59410	102	MFVDFQDSSCQQEVVLITEEKFQVFLPKPPEETMNVKMFILVVVLSVVICSHAEEKFGTDIEDTSLFQENFERGCFKEGHSCTKSAPCCRPMKCKQRKCTP*
neurotoxin 36	NODE_13967_length_1555_cov_22219.389333_g123_i30	NODE_13967_length_1555_cov_22219.389333_g123_i30.p2	1	45	0.999507			sp|P0C202|TXFK2_PSACA	sp|P0C202|TXFK2_PSACA	sp|P0C202|TXFK2_PSACA	sp|P0C202|TXFK2_PSACA	sp|P0C202|TXFK2_PSACA	tr|A0A4Q8K806|A0A4Q8K806_9ARAC	tr|A0A4Q8K806|A0A4Q8K806_9ARAC	tr|A0A4Q8K806|A0A4Q8K806_9ARAC	sp|P0C202|TXFK2_PSACA	sp|P0C202|TXFK2_PSACA	sp|P0C202|TXFK2_PSACA	sp|P0C202|TXFK2_PSACA		sp|P0C202|TXFK2_PSACA	sp|P0C202|TXFK2_PSACA	sp|P0C202|TXFK2_PSACA	5807	91	RFTVSTYLIFIFHKKQQNLFHLKQEMGLKLVIFIAVLTLVVASNAEISAKMDRGDSAMIQERRCLPAGKACVRGPMRVPCCGSCSQNKCT*
neurotoxin 36	NODE_6285_length_2646_cov_14758.858356_g123_i11	NODE_6285_length_2646_cov_14758.858356_g123_i11.p4	1	32	0.999827			sp|P0C202|TXFK2_PSACA	sp|P0C202|TXFK2_PSACA	sp|P0C202|TXFK2_PSACA	sp|P0C202|TXFK2_PSACA	sp|P0C202|TXFK2_PSACA	tr|A0A4Q8K806|A0A4Q8K806_9ARAC	tr|A0A4Q8K806|A0A4Q8K806_9ARAC	tr|A0A4Q8K806|A0A4Q8K806_9ARAC	sp|P0C202|TXFK2_PSACA	sp|P0C202|TXFK2_PSACA	sp|P0C202|TXFK2_PSACA	sp|P0C202|TXFK2_PSACA		sp|P0C202|TXFK2_PSACA	sp|P0C202|TXFK2_PSACA	sp|P0C202|TXFK2_PSACA	9098	78	MPHRNLFHLKQEMGLKLVLFIAVLTLVVASNAEISAKMDRGDSAMIQERRCLPAGKACVRGPMRVPCCGSCSQNKCT*
neurotoxin 36	NODE_8472_length_2202_cov_6788.049371_g123_i13 NODErc_10297_length_1973_cov_7684.145985_g56_i58 NODE_496_length_6693_cov_5115.887617_g123_i2 NODE_619_length_6350_cov_5393.352025_g123_i3	NODE_8472_length_2202_cov_6788.049371_g123_i13.p14 NODErc_10297_length_1973_cov_7684.145985_g56_i58.p13 NODE_496_length_6693_cov_5115.887617_g123_i2.p38 NODE_619_length_6350_cov_5393.352025_g123_i3.p36	1	20	0.993104			sp|P0C202|TXFK2_PSACA	sp|P0C202|TXFK2_PSACA	sp|P0C202|TXFK2_PSACA	sp|P0C202|TXFK2_PSACA	sp|P0C202|TXFK2_PSACA				sp|P0C202|TXFK2_PSACA	sp|P0C202|TXFK2_PSACA	sp|P0C202|TXFK2_PSACA	sp|P0C202|TXFK2_PSACA		sp|P0C202|TXFK2_PSACA	sp|P0C202|TXFK2_PSACA	sp|P0C202|TXFK2_PSACA	35180	32	MGLKLVLFIAVLTLVVASNAEISASKYLKYS*
neurotoxin 36	NODE_9902_length_1995_cov_17439.671134_g123_i17	NODE_9902_length_1995_cov_17439.671134_g123_i17.p3	1	20	0.999832			sp|P0C202|TXFK2_PSACA	sp|P0C202|TXFK2_PSACA	sp|P0C202|TXFK2_PSACA	sp|P0C202|TXFK2_PSACA	sp|P0C202|TXFK2_PSACA				sp|P0C202|TXFK2_PSACA	sp|P0C202|TXFK2_PSACA	sp|P0C202|TXFK2_PSACA	sp|P0C202|TXFK2_PSACA		sp|P0C202|TXFK2_PSACA	sp|P0C202|TXFK2_PSACA	sp|P0C202|TXFK2_PSACA	8792	65	MGLKLVLFIAVLTLVVASNAEISASFRNGQRRLGNDSGAEMLTSRKGLCEGTYESTVLWIMLTE*
neurotoxin 36	TRINITY_DN1773_c1_g1_i15 NODErc_3969_length_3382_cov_11808.721972_g56_i24 TRINITY_DN1773_c1_g1_i3 TRINITY_DN1773_c1_g1_i5 NODE_3336_length_3610_cov_10710.759775_g123_i10 NODErc_191_length_8167_cov_4869.003698_g56_i2 NODE_2155_length_4322_cov_9026.514882_g123_i6 NODErc_1235_length_5289_cov_7521.632021_g56_i7 NODErc_3911_length_3402_cov_11735.091425_g56_i23 NODE_2594_length_4020_cov_9716.620177_g12…	TRINITY_DN1773_c1_g1_i15.p1 NODErc_3969_length_3382_cov_11808.721972_g56_i24.p9 TRINITY_DN1773_c1_g1_i3.p1 TRINITY_DN1773_c1_g1_i5.p2 NODE_3336_length_3610_cov_10710.759775_g123_i10.p7 NODErc_191_length_8167_cov_4869.003698_g56_i2.p13 NODE_2155_length_4322_cov_9026.514882_g123_i6.p11 NODErc_1235_length_5289_cov_7521.632021_g56_i7.p16 NODErc_3911_length_3402_cov_11735.091425_g56_i23.p13 NODE_2594_…	1	20	0.999831			sp|P0C202|TXFK2_PSACA	sp|P0C202|TXFK2_PSACA	sp|P0C202|TXFK2_PSACA	sp|P0C202|TXFK2_PSACA	sp|P0C202|TXFK2_PSACA	tr|A0A4Q8K806|A0A4Q8K806_9ARAC	tr|A0A4Q8K806|A0A4Q8K806_9ARAC	tr|A0A4Q8K806|A0A4Q8K806_9ARAC	sp|P0C202|TXFK2_PSACA	sp|P0C202|TXFK2_PSACA	sp|P0C202|TXFK2_PSACA	sp|P0C202|TXFK2_PSACA		sp|P0C202|TXFK2_PSACA	sp|P0C202|TXFK2_PSACA	sp|P0C202|TXFK2_PSACA	311127	66	MGLKLVLFIAVLTLVVASNAEISAKMDRGDSAMIQERRCLPAGKACVRGPMRVPCCGSCSQNKCT*
neurotoxin 36	TRINITY_DN1773_c1_g1_i9 TRINITY_DN1773_c1_g1_i6	TRINITY_DN1773_c1_g1_i9.p1 TRINITY_DN1773_c1_g1_i6.p1	1	28	0.999808			sp|P0C202|TXFK2_PSACA	sp|P0C202|TXFK2_PSACA	sp|P0C202|TXFK2_PSACA	sp|P0C202|TXFK2_PSACA	sp|P0C202|TXFK2_PSACA				sp|P0C202|TXFK2_PSACA	sp|P0C202|TXFK2_PSACA	sp|P0C202|TXFK2_PSACA	sp|P0C202|TXFK2_PSACA		sp|P0C202|TXFK2_PSACA	sp|P0C202|TXFK2_PSACA	sp|P0C202|TXFK2_PSACA	784	58	NLFHLKQEMGLKLVLFIAVLTLVVASNAEISAKMDRGDSAMIQEFWPFSHLETWNTH*
neurotoxin 36	NODE_10293_length_1946_cov_12420.598625_g123_i19	NODE_10293_length_1946_cov_12420.598625_g123_i19.p1	1	53	0.904127			sp|P68424|TXH10_CYRSC	sp|P68424|TXH10_CYRSC	sp|D2Y2R1|H10A2_CYRHA	sp|D2Y2R1|H10A2_CYRHA	sp|D2Y2R1|H10A2_CYRHA	tr|A0A482Z9Z6|A0A482Z9Z6_CORTR	tr|A0A482Z9Z6|A0A482Z9Z6_CORTR	tr|A0A482Z9Z6|A0A482Z9Z6_CORTR	sp|D2Y2R1|H10A2_CYRHA	sp|D2Y2R1|H10A2_CYRHA	sp|D2Y2R1|H10A2_CYRHA	sp|B1P1B3|JZT52_CHIGU		sp|D2Y2R1|H10A2_CYRHA	sp|D2Y2R1|H10A2_CYRHA	sp|P68424|TXH10_CYRSC	6487	107	MFVDFQDSSCQQEVVLITEEKFQVFLPKPPEETMNVKMFILVVVLSVVICSHAEEKFGTDIEDTSLFQENGQRRLGNDSGAEMLTSRKGLCEGTYESTVLWIMLTE*
neurotoxin 36	TRINITY_DN13660_c0_g1_i2	TRINITY_DN13660_c0_g1_i2.p3	1	20	0.999718			sp|P68424|TXH10_CYRSC	sp|P68424|TXH10_CYRSC	sp|D2Y2R1|H10A2_CYRHA	sp|D2Y2R1|H10A2_CYRHA	sp|D2Y2R1|H10A2_CYRHA				sp|D2Y2R1|H10A2_CYRHA	sp|B1P1B4|JZT51_CHIGU	sp|D2Y2R1|H10A2_CYRHA	sp|B1P1B4|JZT51_CHIGU		sp|D2Y2R1|H10A2_CYRHA	sp|B1P1B4|JZT51_CHIGU	sp|P68424|TXH10_CYRSC	343	45	MNVKMFILVVVLSVVICSHAEEKFGTDIEDTSLFQDCLSSPGKR*
neurotoxin 36	TRINITY_DN13660_c0_g1_i3	TRINITY_DN13660_c0_g1_i3.p1	1	53	0.916387			sp|P68424|TXH10_CYRSC	sp|P68424|TXH10_CYRSC	sp|D2Y2R1|H10A2_CYRHA	sp|D2Y2R1|H10A2_CYRHA	sp|D2Y2R1|H10A2_CYRHA				sp|D2Y2R1|H10A2_CYRHA	sp|D2Y2R1|H10A2_CYRHA	sp|D2Y2R1|H10A2_CYRHA	sp|B1P1B0|JZ50A_CHIGU		sp|D2Y2R1|H10A2_CYRHA	sp|D2Y2R1|H10A2_CYRHA	sp|P68424|TXH10_CYRSC	2811	105	MFVDFQDSSCQQEVVLITEEKFQVFLPKPPEETMNVKMFILVVVLSVVICSHAEEKFGTDIEDTSLFQELNLCLVLQRNHRLIQLLVQAQLQILVSARASGMLG*
PLD-like	TRINITY_DN10411_c0_g1_i1	TRINITY_DN10411_c0_g1_i1.p1	1	19	0.999838	IPR017946	PLC-like phosphodiesterase, TIM beta/alpha-barrel domain superfamily	sp|P0C2K1|AX1_LOXDE	sp|P0C2K1|AX1_LOXDE	sp|A0A0D4WV12|BIB11_SICTE	sp|Q202J4|DTSPH_IXOSC	sp|P0C2K1|AX1_LOXDE	tr|A0A8X6MA05|A0A8X6MA05_9ARAC	tr|A0A7D9E059|A0A7D9E059_PARCT	tr|A0A1B2ASG0|A0A1B2ASG0_LOXSM	sp|A0A0D4WV12|BIB11_SICTE	sp|Q27Q54|B1H2_LOXIN	sp|A0A0D4WV12|BIB11_SICTE	sp|Q27Q54|B1H2_LOXIN		sp|A0A0D4WV12|BIB11_SICTE	sp|Q202J4|DTSPH_IXOSC	sp|P0C2K1|AX1_LOXDE	169	339	MAMLRFLGFLILYQVCVAGEDADWRRPIWNIAHMVNAIYQADYYLDMGANSIEFDIAFDNNGNARFTFHGVPCDCFRSCVRFEEIENYLDYMRQLTTPGDPKFQEKLVLLFMDLKVKGLSSNARTNAGFSVARKMARHYWQNGTSAARAYVLLSIPSVEHRDVVRGFKEGLRVEGLSQYMHKVGVDFSGNEDLDTTRWALQSVNISERVWQGDGITNCLPRGTGRLRQAIQRRDQPGLTFIEKVYWWTVDKMSTMRATLRLGVDGMITNYPERLVSVLEEDEFSRKFRMATINDDPWSKHELRTAALYALDEGPTARGGNISIYFDKENEKDELLYNC*
Prokieticin/AVIT	NODE_31005_length_718_cov_25.354449_g22887_i0 TRINITY_DN43_c0_g2_i1	NODE_31005_length_718_cov_25.354449_g22887_i0.p2 TRINITY_DN43_c0_g2_i1.p2	1	19	0.999852			sp|B1P1I9|JZT69_CHIGU	sp|D2Y2E7|H14H1_CYRHA				tr|A0A482Z9F7|A0A482Z9F7_CORTR	tr|A0A482ZBP9|A0A482ZBP9_9ARAC	tr|A0A482ZBP9|A0A482ZBP9_9ARAC	sp|B1P1I9|JZT69_CHIGU	sp|B1P1I9|JZT69_CHIGU	sp|B1P1I9|JZT69_CHIGU	sp|D2Y2E7|H14H1_CYRHA		sp|B1P1I9|JZT69_CHIGU	sp|B1P1I9|JZT69_CHIGU	sp|B1P1I9|JZT69_CHIGU	162	101	MKFLAIFGILLVACGFCRSQGCSSNCTVSECCATFRMGETAITRCLPKPPAGGSCKLNVTMGNDGIFEGGCPCQDGYQCKPVRLWWVVVNICQVDNSSSR*
Prokieticin/AVIT	NODE_15581_length_1426_cov_75080.221736_g10206_i0 NODE_33291_length_664_cov_169848.390805_g25004_i0	NODE_15581_length_1426_cov_75080.221736_g10206_i0.p1 NODE_33291_length_664_cov_169848.390805_g25004_i0.p1	1	21	0.999864			sp|D2Y2E4|H14D1_CYRHA	sp|D2Y2E4|H14D1_CYRHA	sp|D2Y2E4|H14D1_CYRHA	sp|W4VSC2|PE1_TRILK	sp|D2Y2E4|H14D1_CYRHA	tr|M5AXQ8|M5AXQ8_GRARO	tr|B3FIP4|B3FIP4_CYRSC	tr|M5AXQ8|M5AXQ8_GRARO	sp|D2Y2E4|H14D1_CYRHA	sp|W4VSC2|PE1_TRILK	sp|D2Y2E4|H14D1_CYRHA	sp|W4VSC2|PE1_TRILK		sp|D2Y2E4|H14D1_CYRHA	sp|W4VSC2|PE1_TRILK	sp|D2Y2E4|H14D1_CYRHA	131037	86	MKVILLVCLVIAMAVMEIVSSQKCSSQSDCPADHCCTGSSYARRCRSYGNEMEECEQHNRNEEYHIGCPCKDGMMCSRIRRCQKI*
Prokieticin/AVIT	NODE_35604_length_616_cov_177610.682709_g27216_i0	NODE_35604_length_616_cov_177610.682709_g27216_i0.p1	1	21	0.999839	IPR023569	Prokineticin domain	sp|D2Y2E4|H14D1_CYRHA	sp|D2Y2E4|H14D1_CYRHA	sp|D2Y2E4|H14D1_CYRHA	sp|W4VSC2|PE1_TRILK	sp|D2Y2E4|H14D1_CYRHA	tr|M5AXQ8|M5AXQ8_GRARO	tr|B3FIP4|B3FIP4_CYRSC	tr|M5AXQ8|M5AXQ8_GRARO	sp|D2Y2E4|H14D1_CYRHA	sp|W4VSC2|PE1_TRILK	sp|D2Y2E4|H14D1_CYRHA	sp|W4VSC2|PE1_TRILK		sp|D2Y2E4|H14D1_CYRHA	sp|W4VSC2|PE1_TRILK	sp|D2Y2E4|H14D1_CYRHA	32138	86	MKVILLVCLVIAMAVMEIVSSQKCSSQSDCPADHCCTGSSYARRCRSYGNEMEECEQHNRNKEYHIGCPCKDGMMCSRIRRCQKI*
Prokieticin/AVIT	NODE_40154_length_540_cov_234775.235052_g31606_i0	NODE_40154_length_540_cov_234775.235052_g31606_i0.p1	1	37	0.999182			sp|D2Y2E4|H14D1_CYRHA	sp|D2Y2E2|H14C2_CYRHA	sp|D2Y2E2|H14C2_CYRHA	sp|W4VSC2|PE1_TRILK	sp|D2Y2E2|H14C2_CYRHA	tr|H7CEL1|H7CEL1_GRARO	tr|H7CEL1|H7CEL1_GRARO	tr|M5AXQ8|M5AXQ8_GRARO	sp|D2Y2E4|H14D1_CYRHA	sp|W4VSC2|PE1_TRILK	sp|D2Y2E2|H14C2_CYRHA	sp|W4VSC2|PE1_TRILK		sp|D2Y2E4|H14D1_CYRHA	sp|W4VSC2|PE1_TRILK	sp|D2Y2E4|H14D1_CYRHA	92919	127	FIPCCCWLDLAFPSCNMKVILLVCLVIAMAVMEIVSSQKCSSQSDCPADHCCTGSSYARRCRSYGNEMEECEQHNRNEEYHIGCPCKDGMMCSRIRRCQKNLNTHFCCVSMHKTEDRKTWEFFFLS*
Prokieticin/AVIT	NODE_62239_length_350_cov_290645.416949_g53596_i0	NODE_62239_length_350_cov_290645.416949_g53596_i0.p1	1	37	0.999182			sp|D2Y2E4|H14D1_CYRHA	sp|D2Y2E4|H14D1_CYRHA	sp|D2Y2E4|H14D1_CYRHA	sp|W4VSC2|PE1_TRILK	sp|D2Y2E4|H14D1_CYRHA	tr|H7CEL1|H7CEL1_GRARO	tr|H7CEL1|H7CEL1_GRARO	tr|M5AXQ8|M5AXQ8_GRARO	sp|D2Y2E4|H14D1_CYRHA	sp|W4VSC2|PE1_TRILK	sp|D2Y2E4|H14D1_CYRHA	sp|W4VSC2|PE1_TRILK		sp|D2Y2E4|H14D1_CYRHA	sp|W4VSC2|PE1_TRILK	sp|D2Y2E4|H14D1_CYRHA	25862	102	FIPCCCWLDLAFPSCNMKVILLVCLVIAMAVMEIVSSQKCSSQSDCPADHCCTGSSYARRCRSYGNEMEECEQHNRNEEYHIGCPCKDGMMCSRIRRCQKI*
Prokieticin/AVIT	NODErc_24742_length_926_cov_139420.010333_g16936_i0	NODErc_24742_length_926_cov_139420.010333_g16936_i0.p1	1	21	0.999864			sp|D2Y2E4|H14D1_CYRHA	sp|D2Y2E4|H14D1_CYRHA	sp|D2Y2E4|H14D1_CYRHA	sp|D2Y2E4|H14D1_CYRHA	sp|D2Y2E4|H14D1_CYRHA	tr|M5AXQ1|M5AXQ1_GRARO	tr|A0A4Q8K734|A0A4Q8K734_9ARAC	tr|A0A4Q8K734|A0A4Q8K734_9ARAC	sp|D2Y2E4|H14D1_CYRHA	sp|D2Y2E4|H14D1_CYRHA	sp|D2Y2E4|H14D1_CYRHA	sp|D2Y2E4|H14D1_CYRHA		sp|D2Y2E4|H14D1_CYRHA	sp|D2Y2E4|H14D1_CYRHA	sp|D2Y2E4|H14D1_CYRHA	53142	134	MKVILLVCLVIAMAVMEIVSSQKCSSQSDCPADHCCTGSSYARRCRSYGNEMEECEQHNRNEEYHIGCPCKDGMMCSVSTVLLCLYNISFGNFSTAMQNITQDVPVKMTRCAVVLDVAKKFEHSLLLRFYAQN*
Prokieticin/AVIT	NODErc_25105_length_912_cov_169977.061844_g17245_i0	NODErc_25105_length_912_cov_169977.061844_g17245_i0.p1	1	21	0.999864			sp|D2Y2E4|H14D1_CYRHA	sp|D2Y2E4|H14D1_CYRHA	sp|D2Y2E4|H14D1_CYRHA	sp|D2Y2E4|H14D1_CYRHA	sp|D2Y2E4|H14D1_CYRHA	tr|M5AXQ1|M5AXQ1_GRARO	tr|A0A4Q8K734|A0A4Q8K734_9ARAC	tr|A0A4Q8K734|A0A4Q8K734_9ARAC	sp|D2Y2E4|H14D1_CYRHA	sp|D2Y2E4|H14D1_CYRHA	sp|D2Y2E4|H14D1_CYRHA	sp|D2Y2E4|H14D1_CYRHA		sp|D2Y2E4|H14D1_CYRHA	sp|D2Y2E4|H14D1_CYRHA	sp|D2Y2E4|H14D1_CYRHA	247066	117	MKVILLVCLVIAMAVMEIVSSQKCSSQSDCPADHCCTGSSYARRCRSYGNEMEECEQHNRNEEYHIGCPCKDGMMCRSYGNEMEECEQHNRNEEYHIGCPCKDGMMCSRIRRCQKI*
Prokieticin/AVIT	NODErc_27560_length_820_cov_158353.979085_g19374_i0	NODErc_27560_length_820_cov_158353.979085_g19374_i0.p1	1	21	0.999864			sp|D2Y2E4|H14D1_CYRHA	sp|D2Y2E4|H14D1_CYRHA	sp|D2Y2E4|H14D1_CYRHA	sp|W4VSC2|PE1_TRILK	sp|D2Y2E4|H14D1_CYRHA	tr|M5AXQ8|M5AXQ8_GRARO	tr|A0A4Y2JKK9|A0A4Y2JKK9_ARAVE	tr|M5AXQ8|M5AXQ8_GRARO	sp|D2Y2E4|H14D1_CYRHA	sp|Q5D228|T7406_ILLWI	sp|D2Y2E4|H14D1_CYRHA	sp|W4VSC2|PE1_TRILK		sp|D2Y2E4|H14D1_CYRHA	sp|Q5D228|T7406_ILLWI	sp|D2Y2E4|H14D1_CYRHA	97222	111	MKVILLVCLVIAMAVMEIVSSQKCSSQSDCPADHCCTGSSYARRCRSYGNEMEECEQHNRNEEYHIGCPCKDGMMCSRIRRCQKNLNTHFCCVSMHKTEDRKTWEFFFLS*
Prokieticin/AVIT	TRINITY_DN211_c0_g1_i1	TRINITY_DN211_c0_g1_i1.p1	1	21	0.999864			sp|D2Y2E4|H14D1_CYRHA	sp|D2Y2E4|H14D1_CYRHA	sp|D2Y2E4|H14D1_CYRHA	sp|W4VSC2|PE1_TRILK	sp|D2Y2E4|H14D1_CYRHA	tr|M5AXQ8|M5AXQ8_GRARO	tr|A0A4Y2JKK9|A0A4Y2JKK9_ARAVE	tr|M5AXQ8|M5AXQ8_GRARO	sp|D2Y2E4|H14D1_CYRHA	sp|W4VSC2|PE1_TRILK	sp|D2Y2E4|H14D1_CYRHA	sp|W4VSC2|PE1_TRILK		sp|D2Y2E4|H14D1_CYRHA	sp|W4VSC2|PE1_TRILK	sp|D2Y2E4|H14D1_CYRHA	54343	111	MKVILLVCLVIAMAVMEIVSSQKCSSQSDCPADHCCTGSSYARRCRSYGNEMEECEQHNRNEEYHIGCPCKDGMLCSRIRRCQKNLNIHFCCVSMHKTEDKKTWEFFFLS*
Prokieticin/AVIT	TRINITY_DN211_c0_g1_i19	TRINITY_DN211_c0_g1_i19.p1	1	21	0.999864			sp|D2Y2E4|H14D1_CYRHA	sp|D2Y2E4|H14D1_CYRHA	sp|D2Y2E4|H14D1_CYRHA	sp|D2Y2E4|H14D1_CYRHA	sp|D2Y2E4|H14D1_CYRHA	tr|M5AXQ1|M5AXQ1_GRARO	tr|A0A8X6YJ88|A0A8X6YJ88_9ARAC	tr|A0A4Q8K734|A0A4Q8K734_9ARAC	sp|D2Y2E4|H14D1_CYRHA	sp|D2Y2E4|H14D1_CYRHA	sp|D2Y2E4|H14D1_CYRHA	sp|D2Y2E4|H14D1_CYRHA		sp|D2Y2E4|H14D1_CYRHA	sp|D2Y2E4|H14D1_CYRHA	sp|D2Y2E4|H14D1_CYRHA	56126	122	MKVILLVCLVIAMAVMEIVSSQKCSSQSDCPADHCCTGSSYARRCRSYGNEMEECEQHNRNEEYHIGCPCKDGMMCSVSTVLLCLYNISFGNFSTAMQNITQDVPVKMTRCAVVLDVAKKI*
Prokieticin/AVIT	TRINITY_DN3069_c0_g1_i1	TRINITY_DN3069_c0_g1_i1.p1	1	42	0.99687			sp|D2Y2E4|H14D1_CYRHA	sp|D2Y2E4|H14D1_CYRHA				tr|A0A0K8RJ00|A0A0K8RJ00_IXORI	tr|A0A0K8RJ00|A0A0K8RJ00_IXORI	tr|A0A0K8RJ00|A0A0K8RJ00_IXORI	sp|D2Y2E7|H14H1_CYRHA	sp|D2Y2E7|H14H1_CYRHA	sp|D2Y2E7|H14H1_CYRHA	sp|D2Y2E7|H14H1_CYRHA		sp|D2Y2E7|H14H1_CYRHA	sp|D2Y2E7|H14H1_CYRHA	sp|D2Y2E4|H14D1_CYRHA	139	118	QVSNAVTEVSVILTPEDMMKKLSCIYLLGLNVFFAVGTSAAATDHRLGGVGDMCTNTEPFLCEKNLCCVKRSGTTVIETGVCKPIGSEGDYCEPNGAGYCICHRGLLCINNKCKTVT*
Prokieticin/AVIT	NODErc_30187_length_743_cov_129798.434593_g21738_i0 NODE_40227_length_539_cov_154674.266529_g31678_i0 NODE_30547_length_729_cov_79641.234421_g22470_i0	NODErc_30187_length_743_cov_129798.434593_g21738_i0.p2 NODE_40227_length_539_cov_154674.266529_g31678_i0.p2 NODE_30547_length_729_cov_79641.234421_g22470_i0.p2	1	21	0.999792			sp|D2Y2E5|H14F1_CYRHA	sp|D2Y2E5|H14F1_CYRHA	sp|D2Y2E5|H14F1_CYRHA	sp|D2Y2E5|H14F1_CYRHA	sp|D2Y2E5|H14F1_CYRHA	tr|A0A4Q8K734|A0A4Q8K734_9ARAC	tr|A0A4Q8K734|A0A4Q8K734_9ARAC	tr|A0A4Q8K734|A0A4Q8K734_9ARAC	sp|D2Y2E5|H14F1_CYRHA	sp|D2Y2E5|H14F1_CYRHA	sp|D2Y2E5|H14F1_CYRHA	sp|D2Y2E5|H14F1_CYRHA		sp|D2Y2E5|H14F1_CYRHA	sp|D2Y2E5|H14F1_CYRHA	sp|D2Y2E5|H14F1_CYRHA	40736	54	MKVILLVCLVIAMAVMEIVSSQKCSSQSDCPADHCCTGSSYARRCRSYGNETY*
Prokieticin/AVIT	TRINITY_DN211_c0_g1_i20	TRINITY_DN211_c0_g1_i20.p1	1	21	0.999827			sp|D2Y2E5|H14F1_CYRHA	sp|D2Y2E5|H14F1_CYRHA	sp|D2Y2E5|H14F1_CYRHA	sp|D2Y2E5|H14F1_CYRHA	sp|D2Y2E5|H14F1_CYRHA	tr|M5AXQ1|M5AXQ1_GRARO	tr|M5AXQ1|M5AXQ1_GRARO	tr|A0A4Q8K734|A0A4Q8K734_9ARAC	sp|D2Y2E5|H14F1_CYRHA	sp|D2Y2E5|H14F1_CYRHA	sp|D2Y2E5|H14F1_CYRHA	sp|D2Y2E5|H14F1_CYRHA		sp|D2Y2E5|H14F1_CYRHA	sp|D2Y2E5|H14F1_CYRHA	sp|D2Y2E5|H14F1_CYRHA	14203	70	MKVILLVCLVIAMAVMEIVSSQKCSSQSDCPADHCCTGSSYARRCRSYGNESKFIFSLCGIPKQIGIGR*
Prokieticin/AVIT	TRINITY_DN256659_c0_g1_i1	TRINITY_DN256659_c0_g1_i1.p1	1	27	0.999842			sp|D2Y2E6|H14G1_CYRHA	sp|D2Y2E6|H14G1_CYRHA				tr|A0A482ZD37|A0A482ZD37_9ARAC	tr|A0A482ZD37|A0A482ZD37_9ARAC	tr|A0A482ZD37|A0A482ZD37_9ARAC	sp|D2Y2E6|H14G1_CYRHA	sp|D2Y2E6|H14G1_CYRHA	sp|D2Y2E6|H14G1_CYRHA	sp|D2Y2E6|H14G1_CYRHA		sp|D2Y2E6|H14G1_CYRHA	sp|D2Y2E6|H14G1_CYRHA	sp|D2Y2E6|H14G1_CYRHA	14	107	FDQRTGAMASTTVAVLLFCCALMMVESHKKCETHADCTDENTCCLQDSDGSMYCADRPKPGTTCYQGLSQREHYYTGACPCVNGYECKTIIRGQMDFMGTCVTYEE*
Prokieticin/AVIT	NODE_19815_length_1152_cov_886.143118_g10985_i2	NODE_19815_length_1152_cov_886.143118_g10985_i2.p1	1	19	0.999849	IPR023569	Prokineticin domain	sp|Q8MTX1|TXCA_CAEEX	sp|Q8MTX1|TXCA_CAEEX	sp|Q56R11|ASTA_PACLE	sp|Q5D229|T7418_ILLWI	sp|Q56R11|ASTA_PACLE	tr|A0A482Z9F7|A0A482Z9F7_CORTR	tr|A0A482Z9F7|A0A482Z9F7_CORTR	tr|A0A482Z9F7|A0A482Z9F7_CORTR	sp|B1P1I9|JZT69_CHIGU	sp|Q5D229|T7418_ILLWI	sp|B1P1I9|JZT69_CHIGU	sp|Q5D229|T7418_ILLWI		sp|Q9PW66|BV8_BOMVA	sp|Q5D229|T7418_ILLWI	sp|Q8MTX1|TXCA_CAEEX	2330	90	MSLKFAILISLLVLEGVLYVSCNECQSPNDCKPDECCAIGMMRFSVASCLPKRKSGEDCRVGNTPNGNGFFSTVCPCVNGLSCIRGTCK*
Prokieticin/AVIT	TRINITY_DN448_c0_g1_i4 NODE_19816_length_1152_cov_826.155880_g10985_i3	TRINITY_DN448_c0_g1_i4.p1 NODE_19816_length_1152_cov_826.155880_g10985_i3.p1	1	19	0.999852	IPR023569	Prokineticin domain	sp|Q8MTX1|TXCA_CAEEX	sp|Q8MTX1|TXCA_CAEEX	sp|Q56R11|ASTA_PACLE	sp|Q5D229|T7418_ILLWI	sp|Q56R11|ASTA_PACLE	tr|A0A482Z9F7|A0A482Z9F7_CORTR	tr|A0A482Z9F7|A0A482Z9F7_CORTR	tr|A0A482Z9F7|A0A482Z9F7_CORTR	sp|B1P1I9|JZT69_CHIGU	sp|Q5D229|T7418_ILLWI	sp|B1P1I9|JZT69_CHIGU	sp|Q5D229|T7418_ILLWI		sp|Q9PW66|BV8_BOMVA	sp|Q5D229|T7418_ILLWI	sp|Q8MTX1|TXCA_CAEEX	2127	90	MSLKFAILISLLVLEGVLYVSCNECQSPNDCKPDECCAVGMMRFSVASCLPKRKSGEDCRVGNTPDGNGFFSSVCPCVNGLSCIRGTCK*
Prokieticin/AVIT	TRINITY_DN448_c0_g1_i9 TRINITY_DN448_c0_g1_i3	TRINITY_DN448_c0_g1_i9.p1 TRINITY_DN448_c0_g1_i3.p1	1	19	0.999871	IPR023569	Prokineticin domain	sp|Q8MTX1|TXCA_CAEEX	sp|Q8MTX1|TXCA_CAEEX	sp|Q56R11|ASTA_PACLE	sp|Q5D229|T7418_ILLWI	sp|Q56R11|ASTA_PACLE	tr|A0A482Z9F7|A0A482Z9F7_CORTR	tr|A0A482Z9F7|A0A482Z9F7_CORTR	tr|A0A482Z9F7|A0A482Z9F7_CORTR	sp|B1P1I9|JZT69_CHIGU	sp|Q5D229|T7418_ILLWI	sp|B1P1I9|JZT69_CHIGU	sp|Q5D229|T7418_ILLWI		sp|Q9PW66|BV8_BOMVA	sp|Q5D229|T7418_ILLWI	sp|Q8MTX1|TXCA_CAEEX	1108	90	MSLKFAILISLLVLEGVLYVSCNECQSPNDCKPDECCAIGMMRFSVASCLPKRKSGEDCRVGNTPDGNGFFSSVCPCVNGLSCIRGTCK*
psalmotoxin-1	NODE_26700_length_846_cov_6953.469027_g19073_i0	NODE_26700_length_846_cov_6953.469027_g19073_i0.p1	1	22	0.999793			sp|P60514|TXP1_PSACA	sp|P60514|TXP1_PSACA	sp|P60514|TXP1_PSACA	sp|P0DP47|TP1C_HADIN	sp|P60514|TXP1_PSACA	tr|A0A4Q8K2G4|A0A4Q8K2G4_HADCE	tr|A0A4Q8K7H6|A0A4Q8K7H6_HADCE	tr|A0A4Q8KC01|A0A4Q8KC01_HADCE	sp|P60514|TXP1_PSACA	sp|P0DP47|TP1C_HADIN	sp|P60514|TXP1_PSACA	sp|P0DP47|TP1C_HADIN		sp|P60514|TXP1_PSACA	sp|P0DP47|TP1C_HADIN	sp|P60514|TXP1_PSACA	5726	89	MNFSSFGIRLPLLLLLATCVVSNEDNVVALRSGFQSVLLQPSVETGNINNRADCIPKWKGCVNRHGDCCAGLECWKRRRSFEVCVTKT*
psalmotoxin-1	NODE_26961_length_837_cov_7346.026854_g19294_i0	NODE_26961_length_837_cov_7346.026854_g19294_i0.p1	1	22	0.999845			sp|P60514|TXP1_PSACA	sp|P60514|TXP1_PSACA	sp|P60514|TXP1_PSACA	sp|P0DP47|TP1C_HADIN	sp|P60514|TXP1_PSACA	tr|A0A4Q8KC01|A0A4Q8KC01_HADCE	tr|A0A4Q8KC01|A0A4Q8KC01_HADCE	tr|A0A4Q8K2G4|A0A4Q8K2G4_HADCE	sp|P60514|TXP1_PSACA	sp|P0DP47|TP1C_HADIN	sp|P60514|TXP1_PSACA	sp|P0DP47|TP1C_HADIN		sp|P60514|TXP1_PSACA	sp|P0DP47|TP1C_HADIN	sp|P60514|TXP1_PSACA	12163	86	MNFGIRLALLLLLATCVVSSEGNVVALRSGFQSVLLQPSVETGNINNRADCIPKWKGCVNRHGDCCAGLECWKRRRSFEVCVTKT*
psalmotoxin-1	NODErc_27064_length_837_cov_8281.835038_g18935_i0	NODErc_27064_length_837_cov_8281.835038_g18935_i0.p1	1	22	0.999845			sp|P60514|TXP1_PSACA	sp|P60514|TXP1_PSACA	sp|P60514|TXP1_PSACA	sp|P0DP47|TP1C_HADIN	sp|P60514|TXP1_PSACA	tr|A0A4Q8KC01|A0A4Q8KC01_HADCE	tr|A0A4Q8KC01|A0A4Q8KC01_HADCE	tr|A0A4Q8K2G4|A0A4Q8K2G4_HADCE	sp|P60514|TXP1_PSACA	sp|P0DP47|TP1C_HADIN	sp|P60514|TXP1_PSACA	sp|P0DP47|TP1C_HADIN		sp|P60514|TXP1_PSACA	sp|P0DP47|TP1C_HADIN	sp|P60514|TXP1_PSACA	17015	86	MNFGIRLALLLLLATCVVSSEGNVVALRSGFQSVLLQPSVETGNINNRADCIPKWKGCVNRHGDCCAGLECWKRRRSFEVCVPKT*
psalmotoxin-1	TRINITY_DN5674_c0_g1_i14	TRINITY_DN5674_c0_g1_i14.p1	1	19	0.999867			sp|P60514|TXP1_PSACA	sp|P60514|TXP1_PSACA	sp|P60514|TXP1_PSACA	sp|P0DP47|TP1C_HADIN	sp|P60514|TXP1_PSACA	tr|A0A4Q8KC01|A0A4Q8KC01_HADCE	tr|A0A4Q8KC01|A0A4Q8KC01_HADCE	tr|A0A4Q8K2G4|A0A4Q8K2G4_HADCE	sp|P60514|TXP1_PSACA	sp|P0DP47|TP1C_HADIN	sp|P60514|TXP1_PSACA	sp|P0DP47|TP1C_HADIN		sp|P60514|TXP1_PSACA	sp|P0DP47|TP1C_HADIN	sp|P60514|TXP1_PSACA	2193	86	MNFGIRLALLLLLATCVVSNEDNVVALRSGFQSVLLQPSVETGNINNRADCIPKWKGCVNRHGDCCAGLECWKRRRSFEVCVPKT*
psalmotoxin-1	TRINITY_DN5674_c0_g1_i5 NODErc_26797_length_846_cov_7870.543616_g18695_i0 TRINITY_DN5674_c0_g1_i3 TRINITY_DN5674_c0_g1_i19	TRINITY_DN5674_c0_g1_i5.p1 NODErc_26797_length_846_cov_7870.543616_g18695_i0.p1 TRINITY_DN5674_c0_g1_i3.p1 TRINITY_DN5674_c0_g1_i19.p1	1	22	0.999793			sp|P60514|TXP1_PSACA	sp|P60514|TXP1_PSACA	sp|P60514|TXP1_PSACA	sp|P0DP47|TP1C_HADIN	sp|P60514|TXP1_PSACA	tr|A0A4Q8K2G4|A0A4Q8K2G4_HADCE	tr|A0A4Q8K7H6|A0A4Q8K7H6_HADCE	tr|A0A4Q8KC01|A0A4Q8KC01_HADCE	sp|P60514|TXP1_PSACA	sp|P0DP47|TP1C_HADIN	sp|P60514|TXP1_PSACA	sp|P0DP47|TP1C_HADIN		sp|P60514|TXP1_PSACA	sp|P0DP47|TP1C_HADIN	sp|P60514|TXP1_PSACA	16645	89	MNFSSFGIRLPLLLLLATCVVSNEDNVVALRSGFQSVLLQPSVETGNINNRADCIPKWKGCVNRHGDCCAGLECWKRRRSFEVCVPKT*
rTX	NODErc_32222_length_691_cov_35739.361635_g23602_i0 NODE_32101_length_690_cov_37121.992126_g23902_i0 NODE_34247_length_643_cov_40088.491497_g25915_i0 NODErc_36729_length_598_cov_41859.609576_g27845_i0	NODErc_32222_length_691_cov_35739.361635_g23602_i0.p1 NODE_32101_length_690_cov_37121.992126_g23902_i0.p1 NODE_34247_length_643_cov_40088.491497_g25915_i0.p1 NODErc_36729_length_598_cov_41859.609576_g27845_i0.p1	1	23	0.999851	IPR004214	Conotoxin	sp|P0DL75|TXR7_MACRV	sp|P0DL75|TXR7_MACRV	sp|P0DQJ4|GEND1_ACAGO	sp|P0DQJ4|GEND1_ACAGO	sp|P0DQJ4|GEND1_ACAGO	tr|B2ZBA3|B2ZBA3_CYRSC	tr|B2ZBA3|B2ZBA3_CYRSC	tr|B2ZBA6|B2ZBA6_CYRSC	sp|P0DQJ4|GEND1_ACAGO	sp|P0DQJ4|GEND1_ACAGO	sp|P0DQJ4|GEND1_ACAGO	sp|P0DQJ4|GEND1_ACAGO		sp|P0DQJ4|GEND1_ACAGO	sp|P0DQJ4|GEND1_ACAGO	sp|P0DL75|TXR7_MACRV	105522	89	MRLAVLFGLSVLLVALCILTCTAQHPGFEKSMMPYENMGDEENMGVEENIEEERACRLRGSYCRGPSDKSCCNNGVCWCVYMLPCICR*
rTX	NODErc_57128_length_376_cov_21343.227414_g48081_i0	NODErc_57128_length_376_cov_21343.227414_g48081_i0.p2	1	4	0.757546			sp|P0DL75|TXR7_MACRV	sp|P0DL75|TXR7_MACRV							sp|P60272|T21A_HADIN	sp|P0DQJ4|GEND1_ACAGO	sp|P60272|T21A_HADIN	sp|P0DQJ4|GEND1_ACAGO		sp|P60272|T21A_HADIN	sp|P0DQJ4|GEND1_ACAGO	sp|P0DL75|TXR7_MACRV	4680	63	MIEKSMMPSENMGDEENTGVEENIEEEKACRLRGSYCRGPSDKSCCNNGVCWCVYMLPCICR*
rTX	TRINITY_DN1674_c0_g1_i23	TRINITY_DN1674_c0_g1_i23.p1	1	23	0.999826			sp|P0DL75|TXR7_MACRV	sp|P0DL75|TXR7_MACRV	sp|P0DQJ4|GEND1_ACAGO	sp|P60272|T21A_HADIN	sp|D2Y2D0|H20A3_CYRHA	tr|B2ZBA3|B2ZBA3_CYRSC	tr|B2ZBA3|B2ZBA3_CYRSC	tr|B2ZBA6|B2ZBA6_CYRSC	sp|P0DQJ4|GEND1_ACAGO	sp|P60272|T21A_HADIN	sp|P0DQJ4|GEND1_ACAGO	sp|P60272|T21A_HADIN		sp|P0DQJ4|GEND1_ACAGO	sp|P60272|T21A_HADIN	sp|P0DL75|TXR7_MACRV	10766	89	MRLAVLFGLSVLLVALCILSCTAEHPGFEKSMMPYENMEDEKNMGVVENIEEERACRLRGSYCRGPSDKSCCNNGVCWCVFMLPCGCR*
S1 protease	TRINITY_DN2890_c0_g1_i2	TRINITY_DN2890_c0_g1_i2.p1	1	27	0.999845	IPR001254, IPR000436, IPR035976, IPR036465, IPR002035, IPR011360, IPR009003, IPR043504	Serine proteases, trypsin domain, Sushi/SCR/CCP domain, Sushi/SCR/CCP superfamily, von Willebrand factor A-like domain superfamily, von Willebrand factor, type A, Complement B/C2, Peptidase S1, PA clan, Peptidase S1, PA clan, chymotrypsin-like fold	sp|A0A0S4FKT4|VSP1_CRODO	sp|Q9TXD8|ISOHC_AGEAP	sp|Q864W0|CFAB_PANTR	sp|P21180|CO2_MOUSE	sp|P35032|TRY2_SALSA	tr|A0A9Y0BNM6|A0A9Y0BNM6_ECOLX	tr|A0A8B7ZW08|A0A8B7ZW08_ACAPL	tr|A0A9Y0BNM6|A0A9Y0BNM6_ECOLX	sp|B5U2W0|VSP_BOMIG	sp|Q7Z269|SP4_POLDO	sp|Q9TXD8|ISOHC_AGEAP	sp|Q9TXD8|ISOHC_AGEAP		sp|B5U2W0|VSP_BOMIG	sp|Q7Z269|SP4_POLDO	sp|A0A0S4FKT4|VSP1_CRODO	587	537	YLGSMKNRTGMFCVLSVFFGLIVLAKCSKDDCLPLPFASLKNGTITSTTRNGFRFSCDDGYFMAGPSEVRCKRGRWIPPLTRNPKCLRTEGLCDPPPSIPHGRIWGNDYSVGSAVMYQCNSGYRMLGKNRRTCERNLAWSGLKPACQAEEEPLQTIAVRLDKEFIKNVGSHSNDSRARSLDAASILNGLEIVILLDRSSSVDPVDFKIGVEFIKFLFREFGVRNGDNPAGTRAAVITFGSEVEIVFNLDSENITSPEEANKKMDSVKALGGGTAMVEAMTTVFTDISPLLRLEAKRALFMITDGEPNAGDFGISPTDAASSLKGEHDFEIFTVGIGKGINTDFLTSLASEPPEGHVFILKKYSQLKDMISIIKTLPEERPKPGPEKCGYIDESRKPTEY…
S1 protease	NODE_12940_length_1646_cov_7581.863608_g3743_i5	NODE_12940_length_1646_cov_7581.863608_g3743_i5.p1	1	23	0.999828	IPR001254, IPR043504, IPR018114, IPR050127, IPR001314, IPR009003	Serine proteases, trypsin domain, Peptidase S1, PA clan, chymotrypsin-like fold, Serine proteases, trypsin family, histidine active site, Serine Proteases (Peptidase S1 Family), Peptidase S1A, chymotrypsin family, Peptidase S1, PA clan	sp|B5U2W0|VSP_BOMIG	sp|Q9TXD8|ISOHC_AGEAP	sp|Q05319|STUB_DROME	sp|Q9UBX7|KLK11_HUMAN	sp|Q90629|TRY3_CHICK	tr|A0A9Y0FSH3|A0A9Y0FSH3_KLEPN	tr|A0A9Y0FSH3|A0A9Y0FSH3_KLEPN	tr|A0A9Y0FSH3|A0A9Y0FSH3_KLEPN	sp|B5U2W0|VSP_BOMIG	sp|Q8MQS8|SP34_APIME	sp|Q9TXD8|ISOHC_AGEAP	sp|Q9TXD8|ISOHC_AGEAP		sp|B5U2W0|VSP_BOMIG	sp|Q4QXT9|FA10_TROCA	sp|B5U2W0|VSP_BOMIG	10900	261	MIPEYLTKFMIFWWCAWAGFTSGLKPAVKEEDARPLCECGSSLKPLQTRVVGGRNAAPGDFPYATALLSSYSFTYGRQVLGTIDYTPYCGGTLITDRHVLTAAHCVRDRTPSQIRLDIGEYNIEDKKEKRIIRDARFLLKHPKYVAKIFKDDIAIIELKEPIEFSSRLKAAWLPPQDAQIAPGTPVTVYGWGRLDYEGGRPQVLQILQIPVVRRSECPEHITTPPTPHMLCVRGEEGKDACLGDSRSGFTVKEKDENVIV*
S1 protease	NODE_17316_length_1301_cov_10777.627608_g3743_i7 NODErc_17087_length_1340_cov_10838.224903_g10823_i0	NODE_17316_length_1301_cov_10777.627608_g3743_i7.p1 NODErc_17087_length_1340_cov_10838.224903_g10823_i0.p1	1	23	0.999828	IPR001254, IPR009003, IPR018114, IPR001314, IPR050127, IPR043504	Serine proteases, trypsin domain, Peptidase S1, PA clan, Serine proteases, trypsin family, histidine active site, Peptidase S1A, chymotrypsin family, Serine Proteases (Peptidase S1 Family), Peptidase S1, PA clan, chymotrypsin-like fold	sp|B5U2W0|VSP_BOMIG	sp|Q9TXD8|ISOHC_AGEAP	sp|Q90629|TRY3_CHICK	sp|Q27083|CFGB_TACTR	sp|Q27081|CFB_TACTR	tr|A0A9Y0FSH3|A0A9Y0FSH3_KLEPN	tr|A0A9Y0FSH3|A0A9Y0FSH3_KLEPN	tr|A0A9Y0FSH3|A0A9Y0FSH3_KLEPN	sp|B5U2W0|VSP_BOMIG	sp|Q8MQS8|SP34_APIME	sp|Q9TXD8|ISOHC_AGEAP	sp|Q9TXD8|ISOHC_AGEAP		sp|B5U2W0|VSP_BOMIG	sp|Q8MQS8|SP34_APIME	sp|B5U2W0|VSP_BOMIG	39291	313	MIPEYLTKFMIFWWCAWAGFTSGLKPAVKEEDARPLCECGSSLKPLQTRVVGGRNAAPGDFPYATALLSSYSFTYGRQVLGTIDYTPYCGGTLITDRHVLTAAHCVRDRTPSQIRLDIGEYNIEDKKEKRIIRDARFLLKHPKYVAKIFKDDIAIIELKEPIEFSSRLKAAWLPPQDAQIAPGTPVTVYGWGRLDYEGGRPQVLQILQIPVVSRSECQEHIITPITSNMLCAGGEEGKDACIGDSGSGLTVKEKDENVIVGVVSFGRRCALPGVAGVYTKVSSFVDWIYENTRSAGCQPCIASVKDFSEHSQ*
S1 protease	NODErc_8802_length_2179_cov_174.321092_g5182_i0 NODE_8615_length_2179_cov_170.793785_g5283_i0	NODErc_8802_length_2179_cov_174.321092_g5182_i0.p1 NODE_8615_length_2179_cov_170.793785_g5283_i0.p1	1	31	0.999824	IPR001254, IPR001314, IPR011360, IPR000436, IPR002035, IPR036465, IPR009003, IPR035976, IPR043504	Serine proteases, trypsin domain, Peptidase S1A, chymotrypsin family, Complement B/C2, Sushi/SCR/CCP domain, von Willebrand factor, type A, von Willebrand factor A-like domain superfamily, Peptidase S1, PA clan, Sushi/SCR/CCP superfamily, Peptidase S1, PA clan, chymotrypsin-like fold	sp|B5U2W0|VSP_BOMIG	sp|P84033|PN47_PHONI	sp|Q864W0|CFAB_PANTR	sp|P81187|CFAB_BOVIN	sp|A0A1D5NSM8|SVEP1_DANRE	tr|A0A9Y0BNM6|A0A9Y0BNM6_ECOLX	tr|A0A0E3VMY1|A0A0E3VMY1_9CHEL	tr|A0A9Y0BNM6|A0A9Y0BNM6_ECOLX	sp|B5U2W0|VSP_BOMIG	sp|Q8MQS8|SP34_APIME	sp|Q9TXD8|ISOHC_AGEAP	sp|Q9TXD8|ISOHC_AGEAP		sp|B5U2W0|VSP_BOMIG	sp|Q8MQS8|SP34_APIME	sp|B5U2W0|VSP_BOMIG	1997	663	LSPAYVGSMKNRTGMFCVLSVFFGLIVLAKCSKDDCLPLPFASLKNGTITSTTRNGFRFSCDDGYFMAGPSEVRCKRGRWIPPLTRNPKCLRTEGLCDPPPSIPHGRIWGNDYSVGSAVMYQCNSGYRMLGKNRRTCERNLAWSGLKPACQAEEEPLQTIAVRLDKEFIKNVGSHSNDSRARSLDAASILNGLEIVILLDRSSSVDPVDFKIGVEFIKFLFREFGVRNGDNPAGTRAAVITFGSEVEIVFNLDSENITSPEEANKKMDSVKALGGGTAMVEAMTTVFTDISPLLRLEAKRALFMITDGEPNAGDFGISPTDAASSLKGEHDFEIFTVGIGKGINTDFLTSLASEPPEGHVFILKKYSQLKDMISIITTLPEERPKPGPEKCGYIDESRK…
S1 protease	TRINITY_DN2782_c1_g3_i3	TRINITY_DN2782_c1_g3_i3.p1	1	23	0.999828	IPR001254, IPR009003, IPR018114, IPR043504, IPR001314, IPR050127	Serine proteases, trypsin domain, Peptidase S1, PA clan, Serine proteases, trypsin family, histidine active site, Peptidase S1, PA clan, chymotrypsin-like fold, Peptidase S1A, chymotrypsin family, Serine Proteases (Peptidase S1 Family)	sp|B5U2W0|VSP_BOMIG	sp|Q9TXD8|ISOHC_AGEAP	sp|Q90629|TRY3_CHICK	sp|Q27083|CFGB_TACTR	sp|Q27081|CFB_TACTR	tr|A0A9Y0FSH3|A0A9Y0FSH3_KLEPN	tr|A0A9Y0FSH3|A0A9Y0FSH3_KLEPN	tr|A0A9Y0FSH3|A0A9Y0FSH3_KLEPN	sp|B5U2W0|VSP_BOMIG	sp|Q8MQS8|SP34_APIME	sp|Q9TXD8|ISOHC_AGEAP	sp|Q9TXD8|ISOHC_AGEAP		sp|B5U2W0|VSP_BOMIG	sp|Q8MQS8|SP34_APIME	sp|B5U2W0|VSP_BOMIG	28086	313	MIPEYLTKFMIFWWCAWAGFTSGLKPAVKEEDARPLCECGSSLKPLQTRVVGGRNAAPGDFPYATALLSSYSFTYGRQVLGTIDYTPYCGGTLITDRHVLTAAHCVRDRTPSQIRLDIGEYNIEDKKEKRIIRDARFLLKHPKYVAKIFKDDIAIIELKEPIEFSSRLKAAWLPPQDAQIAPGTPVTVYGWGRLDYEGGRPQVLQILQIPVVSRSECQEHIITPITSNMLCAGGEEGKDACIGDSGSGLTVKEKDENVIVGVVSFGRRCALPGVAGVYTKVSSFVDWIYENTRSAGCQPCIAFVKDFSEHSQ*
S1 protease	TRINITY_DN2890_c0_g1_i1	TRINITY_DN2890_c0_g1_i1.p1	1	27	0.999845	IPR000436, IPR009003, IPR011360, IPR035976, IPR036465, IPR001254, IPR002035, IPR001314, IPR043504	Sushi/SCR/CCP domain, Peptidase S1, PA clan, Complement B/C2, Sushi/SCR/CCP superfamily, von Willebrand factor A-like domain superfamily, Serine proteases, trypsin domain, von Willebrand factor, type A, Peptidase S1A, chymotrypsin family, Peptidase S1, PA clan, chymotrypsin-like fold	sp|B5U2W0|VSP_BOMIG	sp|P84033|PN47_PHONI	sp|Q864W0|CFAB_PANTR	sp|P81187|CFAB_BOVIN	sp|A0A1D5NSM8|SVEP1_DANRE	tr|A0A9Y0BNM6|A0A9Y0BNM6_ECOLX	tr|A0A8B7ZW08|A0A8B7ZW08_ACAPL	tr|A0A9Y0BNM6|A0A9Y0BNM6_ECOLX	sp|B5U2W0|VSP_BOMIG	sp|Q8MQS8|SP34_APIME	sp|Q9TXD8|ISOHC_AGEAP	sp|Q9TXD8|ISOHC_AGEAP		sp|B5U2W0|VSP_BOMIG	sp|Q8MQS8|SP34_APIME	sp|B5U2W0|VSP_BOMIG	960	659	YLGSMKNRTGMFCVLSVFFGLIVLAKCSKDDCLPLPFASLKNGTITSTTRNGFRFSCDDGYFMAGPSEVRCKRGRWIPPLTRNPKCLRTEGLCDPPPSIPHGRIWGNDYSVGSAVMYQCNSGYRMLGKNRRTCERNLAWSGLKPACQAEEEPLQTIAVRLDKEFIKNVGSHSNDSRARSLDAASILNGLEIVILLDRSSSVDPVDFKIGVEFIKFLFREFGVRNGDNPAGTRAAVITFGSEVEIVFNLDSENITSPEEANKKMDSVKALGGGTAMVEAMTTVFTDISPLLRLEAKRALFMITDGEPNAGDFGISPTDAASSLKGEHDFEIFTVGIGKGINTDFLTSLASEPPEGHVFILKKYSQLKDMISIIKTLPEERPKPGPEKCGYIDESRKPTEY…
S1 protease	TRINITY_DN83075_c0_g1_i2	TRINITY_DN83075_c0_g1_i2.p1	1	23	0.999807	IPR038565, IPR001254, IPR018114, IPR009003, IPR001314, IPR033116, IPR022700, IPR043504	Proteinase, regulatory CLIP domain superfamily, Serine proteases, trypsin domain, Serine proteases, trypsin family, histidine active site, Peptidase S1, PA clan, Peptidase S1A, chymotrypsin family, Serine proteases, trypsin family, serine active site, Proteinase, regulatory CLIP domain, Peptidase S1, PA clan, chymotrypsin-like fold	sp|B5U2W0|VSP_BOMIG	sp|Q9TXD8|ISOHC_AGEAP	sp|P21902|PCE_TACTR	sp|P21902|PCE_TACTR	sp|P21902|PCE_TACTR	tr|A0A9Y0BCD3|A0A9Y0BCD3_KLEPN	tr|A0A9Y0BCD3|A0A9Y0BCD3_KLEPN	tr|A0A9Y0BCD3|A0A9Y0BCD3_KLEPN	sp|B5U2W0|VSP_BOMIG	sp|B5U2W0|VSP_BOMIG	sp|Q9TXD8|ISOHC_AGEAP	sp|Q9TXD8|ISOHC_AGEAP		sp|B5U2W0|VSP_BOMIG	sp|B5U2W0|VSP_BOMIG	sp|B5U2W0|VSP_BOMIG	90	465	MMPAKKVWIFLAIISTFHGSAFGTATRNIPRKSRKSRSIIFPKESPQTPEEEGSEPCVTPYGQNGHCVIVTSCQLLWNHRRNYSLLRLLNCGYQEEVPEVCCPVHSISSTQQRIITFTATTPSFVSTGLPYPQRRRRPLIGTPLLLPHEQLGRKGQVSHTGSVTKKPPLGSSQESTVLNKEVNNSSKIAAVGRNYDEIISLLPKECGKNDVPLRRIVGGHESVIGAWPWLAALYLTRRGIKTVECGGALVTAKHVITAAHCTVNSRRGTTFQASEIIVRLGDHDLDSDEDGLTPVEVQVSNIIKHENFVLRTFQNDIAILELLSSVQFHKYIIPLCLPYDVFQGDDLAERNAFVAGWGTTSFDGPASSKLLEVQLRIWKNSDCEEVFKRDVPITSVNLC…
S1 protease	TRINITY_DN83075_c0_g1_i3	TRINITY_DN83075_c0_g1_i3.p1	1	23	0.999807	IPR001254, IPR001314, IPR022700, IPR018114, IPR009003, IPR038565, IPR043504	Serine proteases, trypsin domain, Peptidase S1A, chymotrypsin family, Proteinase, regulatory CLIP domain, Serine proteases, trypsin family, histidine active site, Peptidase S1, PA clan, Proteinase, regulatory CLIP domain superfamily, Peptidase S1, PA clan, chymotrypsin-like fold	sp|B5U2W0|VSP_BOMIG	sp|Q9TXD8|ISOHC_AGEAP	sp|P21902|PCE_TACTR	sp|P21902|PCE_TACTR	sp|B5U2W0|VSP_BOMIG	tr|A0A9Y0BCD3|A0A9Y0BCD3_KLEPN	tr|A0A8X6MA19|A0A8X6MA19_NEPPI	tr|A0A9Y0BCD3|A0A9Y0BCD3_KLEPN	sp|B5U2W0|VSP_BOMIG	sp|B5U2W0|VSP_BOMIG	sp|Q9TXD8|ISOHC_AGEAP	sp|Q9TXD8|ISOHC_AGEAP		sp|B5U2W0|VSP_BOMIG	sp|B5U2W0|VSP_BOMIG	sp|B5U2W0|VSP_BOMIG	68	375	MMPAKKVWIFLAIISTFHGSAFGTATRNIPRKSRKSRSIIFPKESPQTPEEEGSEPCVTPYGQNGHCVIVTSCQLLWNHRRNYSLLRLLNCGYQEEVPEVCCPVHSISSTQQRIITFTATTPSFVSTGLPYPQRRRRPLIGTPLLLPHEQLGRKGQVSHTGSVTKKPPLGSSQESTVLNKEVNNSSKIAAVGRNYDEIISLLPKECGKNDVPLRRIVGGHESVIGAWPWLAALYLTRRGIKTVECGGALVTAKHVITAAHCTVNSRRGTTFQASEIIVRLGDHDLDSDEDGLTPVEVQVSNIIKHENFVLRTFQNDIAILELLSSVQFHKYIIPLCLPYDVFQGDDLAERNAFVAGWGTTSFGRFRRSTNASLQ*
S1 protease	NODErc_11049_length_1890_cov_5.533515_g6623_i0 NODE_10800_length_1885_cov_5.312568_g6787_i0	NODErc_11049_length_1890_cov_5.533515_g6623_i0.p1 NODE_10800_length_1885_cov_5.312568_g6787_i0.p1	1	21	0.999802	IPR001314, IPR018114, IPR043504, IPR001254, IPR033116, IPR009003	Peptidase S1A, chymotrypsin family, Serine proteases, trypsin family, histidine active site, Peptidase S1, PA clan, chymotrypsin-like fold, Serine proteases, trypsin domain, Serine proteases, trypsin family, serine active site, Peptidase S1, PA clan	sp|C0HLA3|VSP4_LACMR	sp|Q9TXD8|ISOHC_AGEAP	sp|Q27081|CFB_TACTR	sp|Q27081|CFB_TACTR	sp|Q9DBI0|TMPS6_MOUSE	tr|A0A9Y0CT73|A0A9Y0CT73_KLEPN	tr|A0A310S724|A0A310S724_9HYME	tr|A0A4Y2HAV4|A0A4Y2HAV4_ARAVE	sp|B5U2W0|VSP_BOMIG	sp|Q8MQS8|SP34_APIME	sp|Q9TXD8|ISOHC_AGEAP	sp|Q9TXD8|ISOHC_AGEAP		sp|B5U2W0|VSP_BOMIG	sp|Q8MQS8|SP34_APIME	sp|C0HLA3|VSP4_LACMR	63	374	MLNTFSVCLVTTLITSASVYPLDSKNISSAVSSNGNSCETSEGQSGECTATTNCEHLPKSSSYPNVCDVIGFPKSFVCCPYSRKDSLDHMDRLKRKAPPPPPDTPKLRVKGCGVRGAIRDFVVGGQKADFWPWMAGIFMKNRGAKVKTFTCGGTVISKRYILTAAHCFGEKGKTVSPQSASVRVGSLNRSGGQEFSVTSITVHENYKDNLHYDDIALLKTARPMEVKNVVPVCLPSPGMYNSNFYQRNATVLGWGDVAYGGASSESLREALVPIIPKSRCDTRYKRLSPLSLPRGIIDTQLCAGAQDGSTDACQGDSGGPLLLEDKSKKWNVIGVVSFGYRCGEPDYPGVYTRVAKYLKWLARHTDIPSLPYP*
S1 protease	TRINITY_DN167_c0_g3_i1	TRINITY_DN167_c0_g3_i1.p1	1	21	0.999885	IPR000436, IPR043504, IPR001254, IPR035976, IPR000742, IPR004043, IPR016186, IPR033116, IPR001314, IPR036609, IPR016187, IPR002049, IPR009003, IPR018114	Sushi/SCR/CCP domain, Peptidase S1, PA clan, chymotrypsin-like fold, Serine proteases, trypsin domain, Sushi/SCR/CCP superfamily, EGF-like domain, LCCL domain, C-type lectin-like/link domain superfamily, Serine proteases, trypsin family, serine active site, Peptidase S1A, chymotrypsin family, LCCL domain superfamily, C-type lectin fold, Laminin-type EGF domain, Peptidase S1, PA clan, Serine prote…	sp|C0HLA3|VSP4_LACMR	sp|Q9TXD8|ISOHC_AGEAP	sp|Q26422|LFC_CARRO	sp|Q26422|LFC_CARRO	sp|Q26422|LFC_CARRO	tr|A0A9Y0B4A9|A0A9Y0B4A9_KLEPN	tr|A0A9Y0B4A9|A0A9Y0B4A9_KLEPN	tr|A0A9Y0B4A9|A0A9Y0B4A9_KLEPN	sp|P82807|FAXD1_NOTSC	sp|B5U2W0|VSP_BOMIG	sp|Q9TXD8|ISOHC_AGEAP	sp|Q9TXD8|ISOHC_AGEAP		sp|Q4QXT9|FA10_TROCA	sp|Q4QXT9|FA10_TROCA	sp|C0HLA3|VSP4_LACMR	705	1019	TMEGTARPLLFAGVLCAVLAVCSTILPIGNLDIGLGVNVNGKPKAEPQCDPTDVACTCGIGGPSIFITVPQCTYAYRWKTKCKPCDKMEPKDVCPKFQNCLQCHLNGGDQCASCPPRKFGNWCENDCLCENGGDCDRSGRCVCLPGFAGLRCERRKGCPPPQLVAPPLQENRQPPGNPATIVYSCPSDFVLRGSPAITCLPEGQWSGHPPQCLRKCPALSAPPNGRLEHTSNELVEGTNVVIRCNDNFQTVGQSTVHCLPGGVWSSALPRCKRLSSCSDPRPVSHSTRLIESPNGLQTGPFLEGTQIHYSCLDDYEQMGTDTITCLSDGKWSDEPGVCLKVSTVSPDCSTHGEDIVAEIGVPVRILCPPECANGIPLLWGTSIYKKESAVCPAAIHSGI…
S1 protease	TRINITY_DN4165_c0_g1_i1	TRINITY_DN4165_c0_g1_i1.p1	1	28	0.999828	IPR043504, IPR001254, IPR033116, IPR001314, IPR009003, IPR018114	Peptidase S1, PA clan, chymotrypsin-like fold, Serine proteases, trypsin domain, Serine proteases, trypsin family, serine active site, Peptidase S1A, chymotrypsin family, Peptidase S1, PA clan, Serine proteases, trypsin family, histidine active site	sp|C0HLA3|VSP4_LACMR	sp|Q9TXD8|ISOHC_AGEAP	sp|Q27081|CFB_TACTR	sp|Q27081|CFB_TACTR	sp|Q9DBI0|TMPS6_MOUSE	tr|A0A9Y0CT73|A0A9Y0CT73_KLEPN	tr|A0A310S724|A0A310S724_9HYME	tr|A0A4Y2HAV4|A0A4Y2HAV4_ARAVE	sp|B5U2W0|VSP_BOMIG	sp|Q8MQS8|SP34_APIME	sp|Q9TXD8|ISOHC_AGEAP	sp|Q9TXD8|ISOHC_AGEAP		sp|B5U2W0|VSP_BOMIG	sp|Q8MQS8|SP34_APIME	sp|C0HLA3|VSP4_LACMR	34	383	MVFPAPNIIMLNTFSVCLVTTLITSASVYPLDSKNISSAVSSNGNSCETSEGQSGECTATTNCEHLPKSSSYPNVCDVIGFPKSFVCCPYSRKDSLDHMDRLKRKAPPPPPDTPKLRVKGCGVRGAIRDFVVGGQKADFWPWMAGIFMKNRGAKVKTFTCGGTVISKRYILTAAHCFGEKGKTVSPQSASVRVGSLNRSGGQEFSVTSITVHENYKDNLHYDDIALLKTARPMEVKNVVPVCLPSPGMYNSNFYQRNATVLGWGDVAYGGASSESLREALVPIIPKSRCDTRYKRLSPLSLPRGIIDTQLCAGAQDGSTDACQGDSGGPLLLEDKSKKWNVIGVVSFGYRCGEPDYPGVYTRVAKYLKWLARHTDIPSLPYP*
S1 protease	NODE_4400_length_3202_cov_71.258977_g2664_i0	NODE_4400_length_3202_cov_71.258977_g2664_i0.p1	1	21	0.999844	IPR000436, IPR009003, IPR004043, IPR000742, IPR001254, IPR018114, IPR036609, IPR001314, IPR016186, IPR043504, IPR016187, IPR035976, IPR033116	Sushi/SCR/CCP domain, Peptidase S1, PA clan, LCCL domain, EGF-like domain, Serine proteases, trypsin domain, Serine proteases, trypsin family, histidine active site, LCCL domain superfamily, Peptidase S1A, chymotrypsin family, C-type lectin-like/link domain superfamily, Peptidase S1, PA clan, chymotrypsin-like fold, C-type lectin fold, Sushi/SCR/CCP superfamily, Serine proteases, trypsin family, …	sp|P0DKY5|VSP_CRODC	sp|Q9TXD8|ISOHC_AGEAP	sp|Q26422|LFC_CARRO	sp|P28175|CFC_TACTR	sp|P49275|DERF3_DERFA	tr|A0A9Y0B4A9|A0A9Y0B4A9_KLEPN	tr|A0A0E4B921|A0A0E4B921_9ARAC	tr|A0A8X6VM56|A0A8X6VM56_TRICX	sp|Q58L93|FAXD_PSEPO	sp|B5U2W0|VSP_BOMIG	sp|Q9TXD8|ISOHC_AGEAP	sp|Q9TXD8|ISOHC_AGEAP		sp|Q4QXT9|FA10_TROCA	sp|B5U2W0|VSP_BOMIG	sp|P0DKY5|VSP_CRODC	569	1013	MTMLLIFFFVLTSNFIGLCIGKGVNAGLCDDWRYGCNCGSSEVKVILRIKQCTYFYRWKPSCKPCDGVKPEYLCSKFLNCAECHSDGGGDSCISCPPLKYGTWCEATCDCRNDATCDRNGNCICAQGYEGQRCERRQGCVPRQPAVAPLQENLHPPENPLTITYSCPPDYELRGNTIITCLKNGQWSSSPPQCFPKCPLLSAPASGSLEYSQSDLVEGVTASVRCHQYHRLIGAPEVKCLPGGVWSSALPICEQLPICPDPGLTAYSTRQVGPPGSSQTGPFYEGMTIYYRCANGFEQIGDDTIACLPEGNWSAEPPICVQVSRIIANCQTRGFEVIQGNGAPVRLHCPPECAQPRPNVWGTAIYSTNSSICPAAVHSGMVTNSGGLVEAINNAIYPFF…
S1 protease	NODErc_4449_length_3202_cov_72.926597_g2562_i0	NODErc_4449_length_3202_cov_72.926597_g2562_i0.p1	1	21	0.999844	IPR000436, IPR009003, IPR004043, IPR043504, IPR000742, IPR001254, IPR018114, IPR036609, IPR001314, IPR035976, IPR033116, IPR016186, IPR016187	Sushi/SCR/CCP domain, Peptidase S1, PA clan, LCCL domain, Peptidase S1, PA clan, chymotrypsin-like fold, EGF-like domain, Serine proteases, trypsin domain, Serine proteases, trypsin family, histidine active site, LCCL domain superfamily, Peptidase S1A, chymotrypsin family, Sushi/SCR/CCP superfamily, Serine proteases, trypsin family, serine active site, C-type lectin-like/link domain superfamily, …	sp|P0DKY5|VSP_CRODC	sp|Q9TXD8|ISOHC_AGEAP	sp|Q26422|LFC_CARRO	sp|P28175|CFC_TACTR	sp|P49275|DERF3_DERFA	tr|A0A9Y0B4A9|A0A9Y0B4A9_KLEPN	tr|A0A0E4B921|A0A0E4B921_9ARAC	tr|A0A8X6VM56|A0A8X6VM56_TRICX	sp|Q58L93|FAXD_PSEPO	sp|B5U2W0|VSP_BOMIG	sp|Q9TXD8|ISOHC_AGEAP	sp|Q9TXD8|ISOHC_AGEAP		sp|Q4QXT9|FA10_TROCA	sp|B5U2W0|VSP_BOMIG	sp|P0DKY5|VSP_CRODC	546	1013	MTMLLIFFFVLTSNFIGLCIGKGVNAGLCDDWRYGCNCGSSEVKVILRIKQCTYFYRWKPSCKPCDGVKPEYLCSKFLNCAECHSDGGGDSCISCPPLKYGTWCEATCDCRNDATCDRNGNCICAQGYEGQRCERRQGCVPRQPAVAPLQENLHPPENPLTITYSCPPDYELRGNTIITCLKNGQWSSSPPQCFPKCPLLSAPASGSLEYSQSDLVEGVTASVRCHQYHRLIGAPEVKCLPGGVWSSALPICEQLPICPDPGLTAYSTRQVGPPGSSQTGPFYEGMTIYYRCANGFEQIGDDTIACLPEGNWSAEPPICVQVSRIIANCQTRGFEVIQGNGAPVRLHCPPECAQPRPNVWGTAIYSTNSSICPAAVHSGMVTNSGGLVEAINNAIYPFF…
S1 protease	TRINITY_DN167_c0_g2_i1	TRINITY_DN167_c0_g2_i1.p1	1	29	0.999846	IPR000436, IPR001254, IPR035976, IPR000742, IPR016187, IPR016186, IPR043504, IPR033116, IPR009003, IPR018114, IPR001314	Sushi/SCR/CCP domain, Serine proteases, trypsin domain, Sushi/SCR/CCP superfamily, EGF-like domain, C-type lectin fold, C-type lectin-like/link domain superfamily, Peptidase S1, PA clan, chymotrypsin-like fold, Serine proteases, trypsin family, serine active site, Peptidase S1, PA clan, Serine proteases, trypsin family, histidine active site, Peptidase S1A, chymotrypsin family	sp|P0DKY5|VSP_CRODC	sp|Q9TXD8|ISOHC_AGEAP	sp|Q26422|LFC_CARRO	sp|P28175|CFC_TACTR	sp|P49275|DERF3_DERFA	tr|A0A9Y0B4A9|A0A9Y0B4A9_KLEPN	tr|A0A0E4FMY1|A0A0E4FMY1_9MYRI	tr|A0A8X6VM56|A0A8X6VM56_TRICX	sp|Q58L93|FAXD_PSEPO	sp|B5U2W0|VSP_BOMIG	sp|Q9TXD8|ISOHC_AGEAP	sp|Q9TXD8|ISOHC_AGEAP		sp|Q4QXT9|FA10_TROCA	sp|B5U2W0|VSP_BOMIG	sp|P0DKY5|VSP_CRODC	479	955	VKGSPIILMTMLLIFFFVLTSNFIGLCIGKGVNAGLCDDWRYGCNCGSSEVKVILRIKQCTYFYRWKPSCKPCDGVKPEYLCSKFLNCAECHSDGGGDSCISCPPLKYGTWCEATCDCRNDATCDRNGNCICAQGYEGQRCERRQGCVPRQPAVAPLQENLHPPENPLTITYSCPPDYELRGNTIITCLKNGQWSSSPPQCFPKCPLLSAPASGSLEYSQSDLVEGVTASVRCHQYHRLIGAPEVKCLPGGVWSSALPICEQLPICPDPGLTAYSTRQVGPPGSSQTGPFYEGMTIYYRCANGFEQIGDDTIACLPEGNWSAEPPICVQVSRIIANCQTRGFEVIQGNGAPVSLEEQTESFRFNRLPAPVVKNENADCPKGLVKIGEVCVYVSSKLKTK…
S1 protease	TRINITY_DN167_c0_g2_i2	TRINITY_DN167_c0_g2_i2.p1	1	29	0.999846	IPR004043, IPR043504, IPR000742, IPR001254, IPR035976, IPR000436, IPR016186, IPR036609, IPR018114, IPR001314, IPR033116, IPR009003, IPR016187	LCCL domain, Peptidase S1, PA clan, chymotrypsin-like fold, EGF-like domain, Serine proteases, trypsin domain, Sushi/SCR/CCP superfamily, Sushi/SCR/CCP domain, C-type lectin-like/link domain superfamily, LCCL domain superfamily, Serine proteases, trypsin family, histidine active site, Peptidase S1A, chymotrypsin family, Serine proteases, trypsin family, serine active site, Peptidase S1, PA clan, …	sp|P0DKY5|VSP_CRODC	sp|Q9TXD8|ISOHC_AGEAP	sp|Q26422|LFC_CARRO	sp|P28175|CFC_TACTR	sp|P49275|DERF3_DERFA	tr|A0A9Y0B4A9|A0A9Y0B4A9_KLEPN	tr|A0A0E4FMY1|A0A0E4FMY1_9MYRI	tr|A0A8X6VM56|A0A8X6VM56_TRICX	sp|Q58L93|FAXD_PSEPO	sp|B5U2W0|VSP_BOMIG	sp|Q9TXD8|ISOHC_AGEAP	sp|Q9TXD8|ISOHC_AGEAP		sp|Q4QXT9|FA10_TROCA	sp|B5U2W0|VSP_BOMIG	sp|P0DKY5|VSP_CRODC	540	1021	VKGSPIILMTMLLIFFFVLTSNFIGLCIGKGVNAGLCDDWRYGCNCGSSEVKVILRIKQCTYFYRWKPSCKPCDGVKPEYLCSKFLNCAECHSDGGGDSCISCPPLKYGTWCEATCDCRNDATCDRNGNCICAQGYEGQRCERRQGCVPRQPAVAPLQENLHPPENPLTITYSCPPDYELRGNTIITCLKNGQWSSSPPQCFPKCPLLSAPASGSLEYSQSDLVEGVTASVRCHQYHRLIGAPEVKCLPGGVWSSALPICEQLPICPDPGLTAYSTRQVGPPGSSQTGPFYEGMTIYYRCANGFEQIGDDTIACLPEGNWSAEPPICVQVSRIIANCQTRGFEVIQGNGAPVRLHCPPECAQPRPNVWGTAIYSTNSSICPAAVHSGMVTNSGGLVEAI…
S1 protease	TRINITY_DN9694_c0_g1_i6	TRINITY_DN9694_c0_g1_i6.p1	1	34	0.998704	IPR009003, IPR018114, IPR001314, IPR001254, IPR043504	Peptidase S1, PA clan, Serine proteases, trypsin family, histidine active site, Peptidase S1A, chymotrypsin family, Serine proteases, trypsin domain, Peptidase S1, PA clan, chymotrypsin-like fold	sp|P0DKY5|VSP_CRODC	sp|Q9TXD8|ISOHC_AGEAP	sp|Q27081|CFB_TACTR	sp|Q49QW1|PPAE1_SPOLT	sp|P0DKY5|VSP_CRODC	tr|A0A8X6FY85|A0A8X6FY85_TRICU	tr|A0A8J1UFV8|A0A8J1UFV8_OWEFU	tr|B7QLJ4|B7QLJ4_IXOSC	sp|B5U2W0|VSP_BOMIG	sp|J3SDX0|VSP4_CROAD	sp|Q9TXD8|ISOHC_AGEAP	sp|Q9TXD8|ISOHC_AGEAP		sp|B5U2W0|VSP_BOMIG	sp|Q4QXT9|FA10_TROCA	sp|P0DKY5|VSP_CRODC	147	427	ISKIHCPPFFLCQRKMTFLFEIAIILFCLSFSKAAYDSSVSLNVKRLTWKYTDFNQNCTSGGGGRNPCQDIRICNFAQGSIMMGGKPAVCGSVGKGVPKVCCGFPLALGETLMRRIDEEKSRTRACGQTTFGGAVSPTETQFFGLVRSLPPVDTSDPNKFDPPLDLSVEPMVSPVGGSPTIEGKYPWMVAIFKRSTFLCGGTLIDRIHVLSAAHCFASSRKQPDPKEYTVRIGSIYLDKAVPFKVTKIVLHEDYNVKMYYNDIAMLTLEKEILIPNIAHICLPDFRLAARDLTGLNVTLLGWGDLSFGGVNTPILHEVKNIPIVSNNDCNNIFKPITRRSLPRGVTSDFICAGLDEGGKDACQRDSGGPLMYKNNVENLPDYHPDIPWVLVGIVSFGNQ…
S1 protease	TRINITY_DN155792_c0_g1_i1	TRINITY_DN155792_c0_g1_i1.p1	1	27	0.999841	IPR001254, IPR018114, IPR043504, IPR009003, IPR001314	Serine proteases, trypsin domain, Serine proteases, trypsin family, histidine active site, Peptidase S1, PA clan, chymotrypsin-like fold, Peptidase S1, PA clan, Peptidase S1A, chymotrypsin family	sp|P0DL27|VSP41_BOTPI	sp|Q9TXD8|ISOHC_AGEAP	sp|Q9GRW0|PPAF2_HOLDI	sp|P00747|PLMN_HUMAN	sp|P07146|TRY2_MOUSE	tr|A0A4Y2BLE7|A0A4Y2BLE7_ARAVE	tr|A0A8S1C8X4|A0A8S1C8X4_9INSE	tr|A0A087T9S1|A0A087T9S1_STEMI	sp|B5U2W0|VSP_BOMIG	sp|Q8MQS8|SP34_APIME	sp|Q9TXD8|ISOHC_AGEAP	sp|Q9TXD8|ISOHC_AGEAP		sp|B5U2W0|VSP_BOMIG	sp|Q8MQS8|SP34_APIME	sp|P0DL27|VSP41_BOTPI	95	340	MLSVIEMAKNVMLSMLLCVVFPVVILTQQINSAVGRTRSQCDCMEYWQCVGNGGKPYSYCSYTSKVCCFIEPHAQAIGILPRPKKSPNCGAKGSHNNREGVAEPGEWAWHAAVLERPQDLYVCGAALVDEYWILTAAHCVDEYQSPSSLKIRLGEYDVSSTKEPLMHEEFEVSRIVVHPSFNNRTLLHDIALLRLSVPAKKRPNINVVCMPQQGTTDEEILSSRCFITGWGKRTENGEHSVVLKEINVPLWRNDDCQKALRYHFGPNYRLPPTSICAGTEGRDACDGDGGGPLVCERNGRWYQVGIVSFGIGCGRPNTPGIYTRVESYNSWIHQVVIKS*
S1 protease	TRINITY_DN195907_c0_g1_i1	TRINITY_DN195907_c0_g1_i1.p1	1	21	0.999963	IPR009003, IPR001254, IPR001314, IPR043504, IPR041515	Peptidase S1, PA clan, Serine proteases, trypsin domain, Peptidase S1A, chymotrypsin family, Peptidase S1, PA clan, chymotrypsin-like fold, PPAF-2-like, Clip domain	sp|P83370|FAXD_HOPST	sp|P84033|PN47_PHONI	sp|A0A6J1W8N1|PFAF2_GALME	sp|Q63207|FA10_RAT	sp|P79953|OVCH2_XENLA	tr|A0A087T9S0|A0A087T9S0_STEMI	tr|A0A836D2H0|A0A836D2H0_SHEEP	tr|A0A8X6P3K0|A0A8X6P3K0_NEPPI	sp|Q7M4I3|SP4_BOMPE	sp|Q58L94|FAXD2_NOTSC	sp|Q9TXD8|ISOHC_AGEAP	sp|Q9TXD8|ISOHC_AGEAP		sp|Q7M4I3|SP4_BOMPE	sp|Q58L94|FAXD2_NOTSC	sp|P83370|FAXD_HOPST	871	383	MLTFKGRGIIFCLLFSLCLCSCQDEAVDSFVDEDYSKPGEPTEGCTCVPYYQCENGNIVDDGSGIIDPRKKPQEEELGLDERYIPPACGPYHVCCSEPEDHAVKPYEHRCGMRNANGINSRILSADDKGEAEFGEWPWQAAILKNEGTNKVFKCGGTLIDEFHILTVAHCVDSFLENPSQLTVRLGEWDTQTESEFMRHEDFTVEKIIMHPEYRKNNLHNDIAILRVDKKVEYKGHIDTACLPRDEDDFVGHDCVVTGWGTDAYISGRYSNVMKEVIMPVISNEECQDKLRKTRLGRYFKLHKNFMCAGGEENKDSCKGDGGGPLSCYRQADNSYIVAGLVSWGIDCGKADVPGVYINVKKYIDWIASQTGKNVEDYWSRAP*
[truncated: 62 more rows]
