# Supplementary material for: Comparative venomics suggests an evolutionary adaption of spider venom from predation to defense
Source: Commun Biol. 2025 Oct 23;8:1496. doi: 10.1038/s42003-025-09015-6 (PMC12550024; doi:10.1038/s42003-025-09015-6)
Supplement: Supplementary file 7 — Supplementary Data 4 [file 42003_2025_9015_MOESM7_ESM.xlsx]

## Sheet: Overview
Family annotation	ORFs	contigs	IPS.IDs	TPM_sum	ORFseq	seq_length	stop_codon	start_sp	stop_sp	IPS.Description	uniprot_sprot_qcov	venomzone_all_bitscore	venomzone_all_similarity	venomzone_spiders_bitscore	venomzone_spiders_similarity	toxprot_bitscore	toxprot_similarity	uniprot_sprot_bitscore	uniprot_sprot_similarity	uniprot_trembl_bitscore	uniprot_trembl_qcov	uniprot_trembl_similarity
Astacin	NODE_14186_length_1237_cov_2.792724_g10647_i0.p1 NODE_14213_length_1237_cov_2.799492_g10695_i0.p1	NODE_14186_length_1237_cov_2.792724_g10647_i0; NODE_14213_length_1237_cov_2.799492_g10695_i0	IPR000998; IPR001506; IPR006026; IPR013320; IPR024079; IPR034035	20	VKSIRNTMAAFYIITLILTLLCQYGLASNPMENEELFEGDIAGVDPFALTDRNAVVDEAELWPNGIVYYEIGYKLRKVKDIIQEAIEEYESKTCIRFRTKTPATKDYVKFTIEGGCWSNVGRKGGEQEISLSEGCHDKVSAVHEIGHALGLWHEHSRSDRDDYLEILWDNIKPGADRNFIKLRPWENNLLGEEFDYKSIMLYGEYAFAKDRNSMTMKPKKEGVVIGLINDKPGLSESDVRRLNKLYECDGNVRPPPPDIPDFKCDFEKDMCGFENHDNNYKTNWIRESGTLGGRTGSYIYVNAEDASFRKIRITSPFFASYGRKKACLKFDTYFNGGGVVSLDISVHDVHTSKLIMKHVEKSDEWQTVQVNIDVEGYVKFSLDAKTRKSDGEGMIAIDN…	409	TRUE	1	27	MAM domain; Peptidase M12A; Peptidase, metallopeptidase; Concanavalin A-like lectin/glucanase domain superfamily; Metallopeptidase, catalytic domain superfamily; Astacin-like metallopeptidase domain	sp|P0DM61|VMPA4_LOXLA	sp|A0FKN6|VMPA_LOXIN	sp|P0DM61|VMPA4_LOXLA	sp|A0FKN6|VMPA_LOXIN	sp|P0DM61|VMPA4_LOXLA	sp|A0FKN6|VMPA_LOXIN	sp|P0DM61|VMPA4_LOXLA	sp|A0FKN6|VMPA_LOXIN	sp|P0DM61|VMPA4_LOXLA	tr|A0A4Y2EYS1|A0A4Y2EYS1_ARAVE	tr|A0A4Y2U015|A0A4Y2U015_ARAVE	tr|A0A4Y2U015|A0A4Y2U015_ARAVE
Astacin	NODE_19033_length_919_cov_40.857639_g14763_i0.p1 NODE_19132_length_919_cov_43.466435_g14848_i0.p1 TRINITY_DN5782_c0_g2_i1.p1	NODE_19033_length_919_cov_40.857639_g14763_i0; NODE_19132_length_919_cov_43.466435_g14848_i0; TRINITY_DN5782_c0_g2_i1	IPR001506; IPR006026; IPR024079; IPR034035	346	TLPSSNMIWKLLFSLAALFSHQGHRNSEQHEDFVPPAYGPQTLEEEEITIKALHGDHYGGDMILPDAWNETDAGIRDPRFRWPGYPGRGVVPFVLDPSVGRFRNVIQQAMEQYHQNTCIRFVPRTNERDYVRIFYGNGCWSMIGRNGGMQQLSLGNGCAWVGLVVHELGHAIGLFHEHQRSDRDRYITVYKNNVIPNQLHNFVLTDSRNELIYTKYDYNSIMHYGNYAFSKQPNRLPTMVAKNGQKLVEPYAKPGFDQSDIYAIKKLYQC*	271	TRUE	1	25	Peptidase M12A; Peptidase, metallopeptidase; Metallopeptidase, catalytic domain superfamily; Astacin-like metallopeptidase domain	sp|P0DM62|VMPA5_LOXGA	sp|A0FKN6|VMPA_LOXIN	sp|P0DM62|VMPA5_LOXGA	sp|A0FKN6|VMPA_LOXIN	sp|P0DM62|VMPA5_LOXGA	sp|A0FKN6|VMPA_LOXIN	sp|P0DM62|VMPA5_LOXGA	sp|P07584|ASTA_ASTAS	sp|P0DM62|VMPA5_LOXGA	tr|A0A4Y2LMK2|A0A4Y2LMK2_ARAVE	tr|A0A4Y2LMK2|A0A4Y2LMK2_ARAVE	tr|A0A4Y2LMK2|A0A4Y2LMK2_ARAVE
Astacin	NODE_19362_length_902_cov_30.485242_g15049_i0.p1 NODE_19455_length_902_cov_31.042503_g15127_i0.p1	NODE_19362_length_902_cov_30.485242_g15049_i0; NODE_19455_length_902_cov_31.042503_g15127_i0	IPR001506; IPR006026; IPR024079; IPR034035	150	ERYCSSTFSEMKSLVALLGLTAVILAIGEGKSIRNATFDENDIRRLSLQNPDLYDGDMAGIDGPFDAERNAIPGQYYRWPNAKVPYVIDQALQGYGNMFNGAFQNYHQYTCVRFVPRTNERDYIYIFAGQGCYSHVGKTGGQQPLSLGQGCLYVGTTIHELGHALGFYHEQNRSDRDNFLIIYLNNVVRGMESNFAKLGPNQNILYTAFDHGSIMIYGNTAFSTNGYWTMEAKNGQRLYEPYEKSSMTWSDIERVNKMYGCSV*	264	TRUE	1	30	Peptidase M12A; Peptidase, metallopeptidase; Metallopeptidase, catalytic domain superfamily; Astacin-like metallopeptidase domain	sp|P84749|PEP18_ARGAU	sp|A0FKN6|VMPA_LOXIN	sp|P0DM61|VMPA4_LOXLA	sp|A0FKN6|VMPA_LOXIN	sp|P0DM61|VMPA4_LOXLA	sp|A0FKN6|VMPA_LOXIN	sp|P0DM61|VMPA4_LOXLA	sp|A0FKN6|VMPA_LOXIN	sp|P84749|PEP18_ARGAU	tr|A0A4Y2G211|A0A4Y2G211_ARAVE	tr|A0A4Y2G211|A0A4Y2G211_ARAVE	tr|A0A4Y2G211|A0A4Y2G211_ARAVE
Astacin	NODE_19715_length_884_cov_13.066345_g15360_i0.p1 NODE_19818_length_884_cov_13.285887_g15448_i0.p1 TRINITY_DN930_c0_g2_i1.p1	NODE_19715_length_884_cov_13.066345_g15360_i0; NODE_19818_length_884_cov_13.285887_g15448_i0; TRINITY_DN930_c0_g2_i1	IPR001506; IPR006026; IPR024079; IPR034035	90	MYFVVLATLVALASATKDLDVNIGGLPLQNPDLFGGDMLGVDVSDRNVIPQPHLRWTGRKVPYVLDPSITRYNGLIQSAMNDYHTKTCVRFVPRTFESNYIRLFPGQGCYSNVGMIGGQQPVSLGQGCMFKGTIVHELGHAIGFFHEQNRSDRDQYLTIYWQNIQQGMDTQFFLLKPHENLLITGFDYNSIMLYGNTAFSKDGRSITMEAKTRVPLLETYDKQGLSSSDVIRVRKMYSC*	240	TRUE	1	15	Peptidase M12A; Peptidase, metallopeptidase; Metallopeptidase, catalytic domain superfamily; Astacin-like metallopeptidase domain	sp|P84748|PEP16_ARGAU	sp|A0FKN6|VMPA_LOXIN	sp|P0DM61|VMPA4_LOXLA	sp|A0FKN6|VMPA_LOXIN	sp|P0DM61|VMPA4_LOXLA	sp|A0FKN6|VMPA_LOXIN	sp|P0DM61|VMPA4_LOXLA	sp|Q20191|NAS13_CAEEL	sp|P84748|PEP16_ARGAU	tr|A0A4Y2N9G5|A0A4Y2N9G5_ARAVE	tr|A0A2L2YPZ3|A0A2L2YPZ3_PARTP	tr|A0A2L2YPZ3|A0A2L2YPZ3_PARTP
Astacin	NODE_20060_length_868_cov_12.212792_g15674_i0.p1 NODE_20171_length_868_cov_12.364084_g15765_i0.p1 TRINITY_DN10594_c0_g1_i1.p1	NODE_20060_length_868_cov_12.212792_g15674_i0; NODE_20171_length_868_cov_12.364084_g15765_i0; TRINITY_DN10594_c0_g1_i1	IPR001506; IPR006026; IPR024079; IPR034035	66	ETNLCSCFSLSMKLLVLLGVLAAASADSASLYDPMINEGLFEGDILLDPNADRNAIPRDSQRWPGGVVPYFISPELAHLTERIRSAMKHIEDNSCIRFKQRTNEHDHVKIFKHNGCYSHWGRIGNQQLLSLGNGCEPFGTIVHELLHAIGFEHEHNRSDRDEYLSIYWDNIVDQWYYAFKKLAPNQNRLLTTFDYNSIMLYGSNSFVKQWGKFSMTTKDGKQLPEVYDKKAMSASDAQRIRILYNC*	247	TRUE	1	26	Peptidase M12A; Peptidase, metallopeptidase; Metallopeptidase, catalytic domain superfamily; Astacin-like metallopeptidase domain	sp|P0DM61|VMPA4_LOXLA	sp|A0FKN6|VMPA_LOXIN	sp|P0DM61|VMPA4_LOXLA	sp|A0FKN6|VMPA_LOXIN	sp|P0DM61|VMPA4_LOXLA	sp|A0FKN6|VMPA_LOXIN	sp|P0DM61|VMPA4_LOXLA	sp|A0FKN6|VMPA_LOXIN	sp|P0DM61|VMPA4_LOXLA	tr|A0A4Y2QI81|A0A4Y2QI81_ARAVE	tr|A0A4Y2UJP8|A0A4Y2UJP8_ARAVE	tr|A0A4Y2UJP8|A0A4Y2UJP8_ARAVE
Astacin	NODE_20808_length_835_cov_32.971795_g16345_i0.p1 NODE_20916_length_835_cov_33.508974_g16433_i0.p1 TRINITY_DN13134_c0_g1_i1.p1	NODE_20808_length_835_cov_32.971795_g16345_i0; NODE_20916_length_835_cov_33.508974_g16433_i0; TRINITY_DN13134_c0_g1_i1	IPR001506; IPR006026; IPR024079; IPR034035	224	MKFLVVVLALAVAVSADIDYETKRRALQNPDLYDGDMAGINGPFDAERNAIPGQFYRWPGAKVPYEIDSSLQSNTGFIQKAFQNYHQTTCVRFVPRTNERDYIRIFAGQGCYSHVGKTGGQQPVSLGNGCAFVGTAIHELGHALGFYHEQNRSDRDDYLTIYINNIQKGMEFNFAKLSPSQNILYTTFDYGSIMIYGNDAFSKDGSPTMVAKNGQKLYNPFDKQVMTQSDVTRVKKMYGC*	241	TRUE	1	16	Peptidase M12A; Peptidase, metallopeptidase; Metallopeptidase, catalytic domain superfamily; Astacin-like metallopeptidase domain	sp|P84748|PEP16_ARGAU	sp|A0FKN6|VMPA_LOXIN	sp|P0DM61|VMPA4_LOXLA	sp|A0FKN6|VMPA_LOXIN	sp|P0DM61|VMPA4_LOXLA	sp|A0FKN6|VMPA_LOXIN	sp|P0DM61|VMPA4_LOXLA	sp|P84748|PEP16_ARGAU	sp|P84748|PEP16_ARGAU	tr|A0A4Y2G7H7|A0A4Y2G7H7_ARAVE	tr|A0A4Y2G7H7|A0A4Y2G7H7_ARAVE	tr|A0A4Y2G7H7|A0A4Y2G7H7_ARAVE
Astacin	NODE_22152_length_780_cov_40.913103_g17567_i0.p1 NODE_22270_length_780_cov_41.965517_g17659_i0.p1 TRINITY_DN930_c0_g1_i1.p1	NODE_22152_length_780_cov_40.913103_g17567_i0; NODE_22270_length_780_cov_41.965517_g17659_i0; TRINITY_DN930_c0_g1_i1	IPR001506; IPR006026; IPR024079; IPR034035	256	CSTRDKATMRFLIALLLGVSAASALIDRNDRGRDALQNPDLFQGDILGFDPDERNVIPHQQMRWTNKKIPFVIDRTLASSTALIQAAMNDYHANTCLKFVPRTNERNYIKLFSGQGCYSYVGMINRGEQPLSLGNGCLYKGTIVHELGHAIGFFHEQNRSDRDTYLVIYWDNISKGMESQFALLAPNQNLLLTAFDHDSIMLYGNYAFSKDRKSLTMVAKNGKRLLEPYDKSGLTRSDIQRVQKMYNC*	249	TRUE	1	24	Peptidase M12A; Peptidase, metallopeptidase; Metallopeptidase, catalytic domain superfamily; Astacin-like metallopeptidase domain	sp|P84748|PEP16_ARGAU	sp|A0FKN6|VMPA_LOXIN	sp|P0DM61|VMPA4_LOXLA	sp|A0FKN6|VMPA_LOXIN	sp|P0DM61|VMPA4_LOXLA	sp|A0FKN6|VMPA_LOXIN	sp|P0DM61|VMPA4_LOXLA	sp|A0FKN6|VMPA_LOXIN	sp|P84748|PEP16_ARGAU	tr|A0A8T0E5U9|A0A8T0E5U9_ARGBR	tr|A0A4Y2WEM3|A0A4Y2WEM3_ARAVE	tr|A0A4Y2WEM3|A0A4Y2WEM3_ARAVE
Astacin	TRINITY_DN106507_c0_g1_i1.p1	TRINITY_DN106507_c0_g1_i1	IPR001506; IPR006026; IPR024079; IPR034035	13	MRILVLLGLVAVTLGARTYRNPLENPDLYQGDILGIESNEDRNALPTNSRRWPSGVIYYKLDSAVGYFKRDILRAMKYIEDRTCIDFIERKNRERNYIKIMDGDGCYSHWGMTGGVQPVSLGDGCQDQGTIIHELMHAIGFDHEQNRSDRDDYLDIFYENIDRDFVDQFQKLKPHQNRLINKFDYESIMLYGDTAFSVDGYKKTMRAKKRGVYLLDTYDKMPSKSDMYRINWLYDCE*	238	TRUE	1	15	Peptidase M12A; Peptidase, metallopeptidase; Metallopeptidase, catalytic domain superfamily; Astacin-like metallopeptidase domain	sp|P0DM61|VMPA4_LOXLA	sp|A0FKN6|VMPA_LOXIN	sp|P0DM61|VMPA4_LOXLA	sp|A0FKN6|VMPA_LOXIN	sp|P0DM61|VMPA4_LOXLA	sp|A0FKN6|VMPA_LOXIN	sp|P0DM61|VMPA4_LOXLA	sp|A0FKN6|VMPA_LOXIN	sp|P0DM61|VMPA4_LOXLA	tr|A0A4Y2CNM8|A0A4Y2CNM8_ARAVE	tr|A0A4Y2CNM8|A0A4Y2CNM8_ARAVE	tr|A0A4Y2CNM8|A0A4Y2CNM8_ARAVE
Astacin	TRINITY_DN111244_c0_g1_i1.p1	TRINITY_DN111244_c0_g1_i1	IPR001506; IPR006026; IPR024079; IPR034035	74	RYCSSTFSEMKSLVALLGLTAVILAIGEGKSIRNATFDENDIRRLSLQNPDLYDGDMAGIDGPFDAERNAIPGQYYRWPNAKVPYVIDQALQGYGNMFNGAFQNYHQYTCVRFVPRTNERDYIYIFAGQGCYSHVGKTGGQQPLSLGQGCLYVGTTIHELGHALGFYHEQNRSDRDNFLIIYLNNVVRGMESNFAKLGPNQNILYTAFDHGSIMIYGNTAFSTNGYWTMEAKNGQRLYEPYEKSSMTWSDIERVNKMYGCSV*	263	TRUE	1	29	Peptidase M12A; Peptidase, metallopeptidase; Metallopeptidase, catalytic domain superfamily; Astacin-like metallopeptidase domain	sp|P84749|PEP18_ARGAU	sp|A0FKN6|VMPA_LOXIN	sp|P0DM61|VMPA4_LOXLA	sp|A0FKN6|VMPA_LOXIN	sp|P0DM61|VMPA4_LOXLA	sp|A0FKN6|VMPA_LOXIN	sp|P0DM61|VMPA4_LOXLA	sp|A0FKN6|VMPA_LOXIN	sp|P84749|PEP18_ARGAU	tr|A0A4Y2G211|A0A4Y2G211_ARAVE	tr|A0A4Y2G211|A0A4Y2G211_ARAVE	tr|A0A4Y2G211|A0A4Y2G211_ARAVE
CAP	NODE_11458_length_1488_cov_84321.091417_g11_i57.p1	NODE_11458_length_1488_cov_84321.091417_g11_i57	IPR002413; IPR014044; IPR035940	7759	MLKTMWSFFILALLGLVRWSSSAKCPAEYERFSLEHTFCIPRNPRCDIKRSGVTQEDIQKILRLHNQYRSGIALGKETRAKGGTLPKAADMLQMVWDDELAANAQKWAENSEFNQDCDECRAVSKFGVGQNLDIQSASC*	140	TRUE	1	22	Venom allergen 5-like; CAP domain; CAP superfamily	sp|P85840|VA5_TITSE	sp|P85840|VA5_TITSE	sp|P85840|VA5_TITSE	sp|W4VS53|CRVP_TRILK	sp|W4VS53|CRVP_TRILK	sp|P85840|VA5_TITSE	sp|P85840|VA5_TITSE	sp|P85840|VA5_TITSE	sp|P85840|VA5_TITSE	tr|A0A4Y2W1W9|A0A4Y2W1W9_ARAVE	tr|A0A4Y2VD60|A0A4Y2VD60_ARAVE	tr|A0A4Y2VD60|A0A4Y2VD60_ARAVE
CAP	NODE_11964_length_1439_cov_68230.049133_g177_i108.p2 NODE_11978_length_1439_cov_69833.390173_g11_i60.p2	NODE_11964_length_1439_cov_68230.049133_g177_i108; NODE_11978_length_1439_cov_69833.390173_g11_i60	IPR035940	11233	MLKTMWSFFILALLGLVRWSSSAKCPAEYERFSLEHTFCIPRNPRCDIKRSGVTQEDIQKILRLHNQYRSGIALGKETRAKGGF*	85	TRUE	1	22	CAP superfamily	sp|P85840|VA5_TITSE	sp|P85840|VA5_TITSE	sp|P85840|VA5_TITSE	sp|W4VS53|CRVP_TRILK	sp|A9QQ26|VA5_LYCSI	sp|P85840|VA5_TITSE	sp|P85840|VA5_TITSE	sp|P85840|VA5_TITSE	sp|P85840|VA5_TITSE	tr|A0A4Y2VD60|A0A4Y2VD60_ARAVE	tr|A0A4Y2W1W9|A0A4Y2W1W9_ARAVE	tr|A0A4Y2W1W9|A0A4Y2W1W9_ARAVE
CAP	NODE_12384_length_1399_cov_71633.924851_g11_i63.p1	NODE_12384_length_1399_cov_71633.924851_g11_i63	IPR035940	5313	MLKTMWSFFILALLGLVRWSSSAKCPAEYERFSLEHTFCIPRNPRCDIKRSGVTQEDIQKILRLHNQYRSGIALGKETRAKGGYVTNV*	89	TRUE	1	22	CAP superfamily	sp|P85840|VA5_TITSE	sp|P85840|VA5_TITSE	sp|P85840|VA5_TITSE	sp|W4VS53|CRVP_TRILK	sp|A9QQ26|VA5_LYCSI	sp|P85840|VA5_TITSE	sp|P85840|VA5_TITSE	sp|P85840|VA5_TITSE	sp|P85840|VA5_TITSE	tr|A0A4Y2VD60|A0A4Y2VD60_ARAVE	tr|A0A4Y2W1W9|A0A4Y2W1W9_ARAVE	tr|A0A4Y2W1W9|A0A4Y2W1W9_ARAVE
CAP	NODE_12478_length_1390_cov_76635.713858_g177_i111.p1	NODE_12478_length_1390_cov_76635.713858_g177_i111	IPR002413; IPR035940	7618	MLKTMWSFFILALLGLVRWSSSAKCPAEYERFSLEHTFCIPRNPRCDIKRSGVTQEDIQKILRLHNQYRSGIALGKETRAKGGTLPKAAEYITLESSNSFVPRHHE*	107	TRUE	1	22	Venom allergen 5-like; CAP superfamily	sp|P85840|VA5_TITSE	sp|P85840|VA5_TITSE	sp|P85840|VA5_TITSE	sp|W4VS53|CRVP_TRILK	sp|W4VS53|CRVP_TRILK	sp|P85840|VA5_TITSE	sp|P85840|VA5_TITSE	sp|P85840|VA5_TITSE	sp|P85840|VA5_TITSE	tr|A0A4Y2VD60|A0A4Y2VD60_ARAVE	tr|A0A4Y2W1W9|A0A4Y2W1W9_ARAVE	tr|A0A4Y2W1W9|A0A4Y2W1W9_ARAVE
CAP	NODE_14016_length_1251_cov_112809.208194_g177_i113.p1	NODE_14016_length_1251_cov_112809.208194_g177_i113	IPR002413; IPR014044; IPR035940	8091	MLKTMWSFFILALLGLVRWSSSAKCPAEYERFSLEHTFCIPRNPRCDIKRSGVTQEDIQKILRLHNQYRSGIALGKETRAKGGTLPKAADMLQMVWDDELAANAQKWAENCDFNHECDECRAVSNFVVGQKLAIQSASC*	140	TRUE	1	22	Venom allergen 5-like; CAP domain; CAP superfamily	sp|P85840|VA5_TITSE	sp|P85840|VA5_TITSE	sp|P85840|VA5_TITSE	sp|W4VS53|CRVP_TRILK	sp|W4VS53|CRVP_TRILK	sp|P85840|VA5_TITSE	sp|P85840|VA5_TITSE	sp|P85840|VA5_TITSE	sp|P85840|VA5_TITSE	tr|A0A4Y2W1W9|A0A4Y2W1W9_ARAVE	tr|A0A4Y2W1W9|A0A4Y2W1W9_ARAVE	tr|A0A4Y2W1W9|A0A4Y2W1W9_ARAVE
CAP	NODE_9698_length_1689_cov_59143.936965_g11_i50.p1	NODE_9698_length_1689_cov_59143.936965_g11_i50	IPR004127; IPR009053; IPR011599; IPR035940	13254	MLKTMWSFFILALLGLVRWSSSAKCPAEYERFSLEHTFCIPRNPRCDIKRSGVTQEDIQKILRLHNQYRSGIALGKETRAKGGLKMAGENVTTVDLSELPLPRLTQIKQELDTQVEIFGSSLQQLKIAQKKYGDSKECVERMQNMKEGNSLLVPLTDSMYVPGELDETKKVLIDIGTGYYVEKEIPDAIDYFKRKVKFVTTQIEKVQQIMKDKLIAREVVIETMESKIQATLAAQQASVAAAKS*	245	TRUE	1	22	Prefoldin alpha-like; Prefoldin; Prefoldin alpha subunit, archaea-type; CAP superfamily	sp|P85840|VA5_TITSE	sp|P85840|VA5_TITSE	sp|P85840|VA5_TITSE	sp|W4VS53|CRVP_TRILK	sp|A9QQ26|VA5_LYCSI	sp|P85840|VA5_TITSE	sp|P85840|VA5_TITSE	sp|Q8HYI9|PFD5_BOVIN	sp|P85840|VA5_TITSE	tr|A0A8T0FAP4|A0A8T0FAP4_ARGBR	tr|A0A8T0FAP4|A0A8T0FAP4_ARGBR	tr|A0A8T0FAP4|A0A8T0FAP4_ARGBR
CAP	TRINITY_DN2194_c0_g1_i6.p1	TRINITY_DN2194_c0_g1_i6	IPR002413; IPR035940	9	MPATVCYFFIFSLVCLLKLTHSQDCPARYMRFTPEHTFCIRRNSKCDIKRSGICQLETEEILRLHNEYRNRVALGKEHRAIGGSLPKAGGMLQMVRCL*	99	TRUE	1	22	Venom allergen 5-like; CAP superfamily	sp|P85840|VA5_TITSE	sp|P85840|VA5_TITSE	sp|P85840|VA5_TITSE	sp|W4VS53|CRVP_TRILK	sp|W4VS53|CRVP_TRILK	sp|P85840|VA5_TITSE	sp|P85840|VA5_TITSE	sp|P85840|VA5_TITSE	sp|P85840|VA5_TITSE	tr|A0A4Y1ZVE2|A0A4Y1ZVE2_ARAVE	tr|A0A4Y1ZVE2|A0A4Y1ZVE2_ARAVE	tr|A0A4Y1ZVE2|A0A4Y1ZVE2_ARAVE
CAP	NODE_16912_length_1039_cov_15.445122_g12924_i0.p1 NODE_16978_length_1039_cov_15.808943_g12987_i0.p1 TRINITY_DN3851_c0_g1_i1.p1	NODE_16912_length_1039_cov_15.445122_g12924_i0; NODE_16978_length_1039_cov_15.808943_g12987_i0; TRINITY_DN3851_c0_g1_i1	IPR001283; IPR013871; IPR014044; IPR018244; IPR035940; IPR042076	139	MLLLFLNSVLLVADLCSGFPKLSRPKLHGTAIPPEQLDPRNNATRRKILLAHNFFRSRVEPPAADMLEMSWHDEAAEDAQRWSEACQLLLHDNATGRWTNDFGSCGQNIFVANIQVPWFFAAKVWFLERLNFTFGEPLNDPNVVGHYTQMVWHSTHKVGCGFNYCPENNITKHAYFSYVCNYCPIGNHPERFDRPYTNGTACSECDGHCRGNKLCKNGCPYADFWTNCNELNSTWHNWLCDDETTDRYQACRSTCRCEGKIR*	263	TRUE	1	18	Cysteine-rich secretory protein-related; Cysteine-rich secretory protein; CAP domain; Allergen V5/Tpx-1-related, conserved site; CAP superfamily; Crisp-like domain	sp|P81993|CRVP_BUNCA	sp|Q2XXQ5|CRVP2_DISTY	sp|P81993|CRVP_BUNCA	sp|W4VS53|CRVP_TRILK	sp|A9QQ26|VA5_LYCSI	sp|Q2XXQ5|CRVP2_DISTY	sp|P81993|CRVP_BUNCA	sp|Q60477|CRIS2_CAVPO	sp|P81993|CRVP_BUNCA	tr|A0A4Y2EFK8|A0A4Y2EFK8_ARAVE	tr|A0A4Y2EFK8|A0A4Y2EFK8_ARAVE	tr|A0A4Y2EFK8|A0A4Y2EFK8_ARAVE
CAP	NODE_11306_length_1505_cov_14.959310_g8365_i0.p1 NODE_11289_length_1505_cov_15.277931_g8382_i0.p1 TRINITY_DN20450_c0_g1_i1.p1	NODE_11306_length_1505_cov_14.959310_g8365_i0; NODE_11289_length_1505_cov_15.277931_g8382_i0; TRINITY_DN20450_c0_g1_i1	IPR001283; IPR014044; IPR035940	201	MSCEVPQMGKFAIVIVCLCALLGQIRCFRKYRSEEEIKFRYRRAFSDDQDRRFGDDAKNLIVELHNFYRSNVTPPAADMKLLIWDDELEHLAQIWADRCMFRHGKPRSRYSKGVYGQKMYIGEDRSGYTAIRTWFTPGDQYEVKKRTCGTMEGCSHYMQVAWARSSRIGCGVKKCDARYMMVCNYFKSASYNEPIYTVGVPCSQCTDENEILCWNNLCVSRDQCERNRTFCEQEASCNLECHNCGQLNTSLCQCACPDGWDSRDCSHPCQNEHERCGLKPGFPSISACPLGNNEVQDVYCRKMCGKCNPVSEESANTCCEGKLCEKGYILNNSTCSCKKLCPGPLCDEYESEEEISTEEVDLIRQKELQLIHMEEFLKRKEKLLDEKENNLKQMELYLK…	420	TRUE	1	27	Cysteine-rich secretory protein-related; CAP domain; CAP superfamily	sp|P85840|VA5_TITSE	sp|Q7YT83|TX31_CONTE	sp|P85840|VA5_TITSE	sp|W4VS53|CRVP_TRILK	sp|A9QQ26|VA5_LYCSI	sp|Q7YT83|TX31_CONTE	sp|P85840|VA5_TITSE	sp|Q9ET66|PI16_MOUSE	sp|P85840|VA5_TITSE	tr|A0A4Y2AC19|A0A4Y2AC19_ARAVE	tr|A0A4Y2AC19|A0A4Y2AC19_ARAVE	tr|A0A4Y2AC19|A0A4Y2AC19_ARAVE
CAP	NODE_6933_length_2104_cov_41.753050_g5067_i0.p1 NODE_6923_length_2104_cov_42.667155_g5066_i0.p1 TRINITY_DN66_c0_g3_i1.p1	NODE_6933_length_2104_cov_41.753050_g5067_i0; NODE_6923_length_2104_cov_42.667155_g5066_i0; TRINITY_DN66_c0_g3_i1	IPR001283; IPR002413; IPR003582; IPR013871; IPR014044; IPR018244; IPR035940; IPR042076	552	MWILSASVIISDHLKTALVILLSTWILAAVNAALPRPKLYGKAIAHRDLDTRYANTKKKIVLIHNFYRAKVNPPAKNMLEMSWHKGAQEAAQKWAGACQFLVHDKPISRWVEDYGSCGQNTFISNVEVDWMFVAKAWFMENQNFTYGSTKNNASVVGHYTQMVWYNSHRVGCGFKYCSKDVVSKPFFNYVCNYCPIGNHPKRLGRPYAAGKPCEKCPGHCKYKKLCTNSCPYSDLWVNCVDLNSTWHSWLCSDTENAKHKACQATCKCPNAIR*	274	TRUE	1	32	Cysteine-rich secretory protein-related; Venom allergen 5-like; ShKT domain; Cysteine-rich secretory protein; CAP domain; Allergen V5/Tpx-1-related, conserved site; CAP superfamily; Crisp-like domain	sp|P35786|VA5_VESSQ	sp|Q8AVA3|CRVP_PSEPO	sp|P35786|VA5_VESSQ	sp|W4VS53|CRVP_TRILK	sp|A9QQ26|VA5_LYCSI	sp|Q8AVA3|CRVP_PSEPO	sp|P35786|VA5_VESSQ	sp|Q60477|CRIS2_CAVPO	sp|P35786|VA5_VESSQ	tr|A0A4Y2DHZ0|A0A4Y2DHZ0_ARAVE	tr|A0A4Y2DHZ0|A0A4Y2DHZ0_ARAVE	tr|A0A4Y2DHZ0|A0A4Y2DHZ0_ARAVE
CAP	NODE_10271_length_1622_cov_14.142310_g7581_i0.p1	NODE_10271_length_1622_cov_14.142310_g7581_i0	IPR001283; IPR002413; IPR014044; IPR018244; IPR035940	58	MFIKMFFVIFLASFLLLGWVRSEDCPYDRLSTQHTFCRKPNLSCNIHHSGVKKNYIEEILKVHNLYRSNIALGKETKAIGGSLPKASNMMQMVWDDKLAAIAQKWADNCVYQHDCNDCRSVDDFSVGQNIAYQDWLCSEQRCVDSITEAQLEPEWNKIIEDFYMEVADFDKSVVQKFHQNPGQVIGHFTQIIWAQSWRIGCGYTVFRTGMNYRRFYVCNYGPTGNIRDEAIYKVGNPCSACPTNTCCGKSCKLKMEYPGLCKMKNPNTAPIYPRDLTGLIFNCDGDRDTSDCEAKVSGVDRWKFKSNLNGNYASIVLNGGEWSTVTFKHRISPSKDNFCVRIVFRKGPLKAGQPDQSHLKADFSPTGYLPVYMDLSMTSPVYVPFNLDLKWKAETKFNL…	430	TRUE	1	22	Cysteine-rich secretory protein-related; Venom allergen 5-like; CAP domain; Allergen V5/Tpx-1-related, conserved site; CAP superfamily	sp|P85840|VA5_TITSE	sp|W4VS53|CRVP_TRILK	sp|P85840|VA5_TITSE	sp|W4VS53|CRVP_TRILK	sp|P85860|VA_PHOKE	sp|W4VS53|CRVP_TRILK	sp|P85840|VA5_TITSE	sp|W4VS53|CRVP_TRILK	sp|P85840|VA5_TITSE	tr|A0A8T0E5W7|A0A8T0E5W7_ARGBR	tr|A0A4Y2W038|A0A4Y2W038_ARAVE	tr|A0A4Y2W038|A0A4Y2W038_ARAVE
CAP	NODE_10283_length_1622_cov_14.560944_g7621_i0.p1	NODE_10283_length_1622_cov_14.560944_g7621_i0	IPR001283; IPR002413; IPR014044; IPR018244; IPR035940	66	MFIKMFFVIFLASFLLLGWVRSEDCPYDRLSTQHTFCRKPNLSCNIHHSGVKKNYIEEILKVHNLYRSNIALGKETKAIGGSLPKASNMMQMVWDDKLAAIAQKWADNCVYQHDCNDCRSVDDFSVGQNIAYQDWLCSEQRCVDSITEAQLEPEWNKIIEDFYMEVADFDKSVVQKFHQNPGQVIGHFTQIIWAQSWRVGCGYTVFRTGMNYRRFYVCNYGPTGNIRDEAIYKVGNPCSACPTNTCCGKSCKLKMEYPGLCKMKNPNTAPIYPRDLTGLIFNCDGDRDTSDCEAKVSGVDRWKFKSNLNGNYASIVLNGGEWSTVTFKHRISPSKDNFCVRIVFRKGPLKAGQPDQSHLKADFSPTGYLPVYMDLSMTSPVYVPFNLDLKWKAETKFNL…	430	TRUE	1	22	Cysteine-rich secretory protein-related; Venom allergen 5-like; CAP domain; Allergen V5/Tpx-1-related, conserved site; CAP superfamily	sp|P85840|VA5_TITSE	sp|W4VS53|CRVP_TRILK	sp|P85840|VA5_TITSE	sp|W4VS53|CRVP_TRILK	sp|P85860|VA_PHOKE	sp|W4VS53|CRVP_TRILK	sp|P85840|VA5_TITSE	sp|W4VS53|CRVP_TRILK	sp|P85840|VA5_TITSE	tr|A0A8T0E5W7|A0A8T0E5W7_ARGBR	tr|A0A4Y2W038|A0A4Y2W038_ARAVE	tr|A0A4Y2W038|A0A4Y2W038_ARAVE
CAP	NODE_11120_length_1522_cov_179.293797_g177_i101.p1 NODE_11111_length_1522_cov_183.402181_g6761_i1.p1 TRINITY_DN2194_c0_g1_i10.p1 TRINITY_DN2194_c0_g1_i7.p1	NODE_11120_length_1522_cov_179.293797_g177_i101; NODE_11111_length_1522_cov_183.402181_g6761_i1; TRINITY_DN2194_c0_g1_i10; TRINITY_DN2194_c0_g1_i7	IPR001283; IPR002413; IPR014044; IPR018244; IPR035940	1370	MPATVCYFFIFSLVCLLKLTHSQDCPARYMRFTPEHTFCIRRNSKCDIKRSGICQLETEEILRLHNEYRNRVALGKEHRAIGGSLPKAGGMLQMVWDDELAVVAQKWAENCNFNHDCNDCRAVEHFAVGQNLVLQTAMCQGYGCREDTQTEPNWQKMIKGLYEEVTYYHKDWMWSFEDLPGPLTGHFTQMIWSRSWRIGCGYTSFKEGSTYKNFYVCNYGPAGNTGKQPVYEKGEPCSACPINSCCGSSCRGGISYPGLCKMLDPNIPPEYRRPSNLFFCGVSLSDIDCQAIVTGHNNWKNIKSVGENYDSIVLDGGESTILSFNKPIVPNKNSFCLVIKFRKGLLDDSKGDKSSFKANFKMEDSFASALSLQSHSTNFNDYRIHLQWGSRTELALTFS…	428	TRUE	1	22	Cysteine-rich secretory protein-related; Venom allergen 5-like; CAP domain; Allergen V5/Tpx-1-related, conserved site; CAP superfamily	sp|P85860|VA_PHOKE	sp|W4VS53|CRVP_TRILK	sp|P85860|VA_PHOKE	sp|W4VS53|CRVP_TRILK	sp|P85860|VA_PHOKE	sp|W4VS53|CRVP_TRILK	sp|P85860|VA_PHOKE	sp|W4VS53|CRVP_TRILK	sp|P85860|VA_PHOKE	tr|A0A8T0E1Y6|A0A8T0E1Y6_ARGBR	tr|A0A4Y2W038|A0A4Y2W038_ARAVE	tr|A0A4Y2W038|A0A4Y2W038_ARAVE
CAP	NODE_1120_length_4629_cov_125015.005684_g177_i5.p1 TRINITY_DN1775_c0_g1_i19.p1 TRINITY_DN1775_c0_g1_i6.p1	NODE_1120_length_4629_cov_125015.005684_g177_i5; TRINITY_DN1775_c0_g1_i19; TRINITY_DN1775_c0_g1_i6	IPR001283; IPR002413; IPR014044; IPR018244; IPR035940	138608	MLKTMWSFFILALLGLVRWSSSAKCPAEYERFSLEHTFCIPRNPRCDIKRSGVTQEDIQKILRLHNQYRSGIALGKETRAKGGTLPKAADMLQMVWDDELAAIAQKWAENCDFNHDCDECRAVSNFGVGQNLAIQSASCSNCKEDDMTKPKWADAIKGLYDEVLYFHKSWLDRFQSGRAETYVEHFTQVIWSETWRLGCGYTSYKAGKKYKRFYVCNYGPSGNMLNQPVYKQGQPCSACPVNTCCGSSCKSGPNYPGLCKMLNQNTAPIYQRNLNNLLFHCDSNPKTKDCETQVTGTNKWTNIASLQGNYMSIVLNGGESTTLEFKKQIAPSTNGFCIRFNFRKGPMKAGQGDSSSLKATYKADRSVIPMDLARSDPEFAPYSIDLGWKTPTGVSKKCF…	404	TRUE	1	22	Cysteine-rich secretory protein-related; Venom allergen 5-like; CAP domain; Allergen V5/Tpx-1-related, conserved site; CAP superfamily	sp|P85840|VA5_TITSE	sp|W4VS53|CRVP_TRILK	sp|P85840|VA5_TITSE	sp|W4VS53|CRVP_TRILK	sp|W4VS53|CRVP_TRILK	sp|W4VS53|CRVP_TRILK	sp|P85840|VA5_TITSE	sp|W4VS53|CRVP_TRILK	sp|P85840|VA5_TITSE	tr|A0A8T0E3G1|A0A8T0E3G1_ARGBR	tr|A0A4Y2W1W9|A0A4Y2W1W9_ARAVE	tr|A0A4Y2W1W9|A0A4Y2W1W9_ARAVE
CAP	NODE_12065_length_1430_cov_182187.397091_g177_i110.p1	NODE_12065_length_1430_cov_182187.397091_g177_i110	IPR001283; IPR002413; IPR014044; IPR035940	22347	MLKTMWSFFILALLGLVRWSSSAKCPAEYERFSLEHTFCIPRNPRCDIKRSGVTQEDIQKILRLHNQYRSGIALGKETRAKGGTLPKAADMLQMVWDDELAAIAQKWAENCDFNHDCDECRAVSNFGVGQNLAIQSASCSNCKEDDMTKPKWADAIKGLYDEVLYFHKSWLDRFQSGRAETYVEHFTQVIWSETW*	196	TRUE	1	22	Cysteine-rich secretory protein-related; Venom allergen 5-like; CAP domain; CAP superfamily	sp|P85840|VA5_TITSE	sp|W4VS53|CRVP_TRILK	sp|P85840|VA5_TITSE	sp|W4VS53|CRVP_TRILK	sp|W4VS53|CRVP_TRILK	sp|W4VS53|CRVP_TRILK	sp|P85840|VA5_TITSE	sp|W4VS53|CRVP_TRILK	sp|P85840|VA5_TITSE	tr|A0A4Y2W1W9|A0A4Y2W1W9_ARAVE	tr|A0A4Y2W1W9|A0A4Y2W1W9_ARAVE	tr|A0A4Y2W1W9|A0A4Y2W1W9_ARAVE
CAP	NODE_14667_length_1195_cov_147931.917544_g177_i118.p1	NODE_14667_length_1195_cov_147931.917544_g177_i118	IPR001283; IPR002413; IPR014044; IPR035940	13820	MLKTMWSFFILALLGLVRWSSSAKCPAEYERFSLEHTFCIPRNPRCDIKRSGVTQEDIQKILRLHNQYRSGIALGKETRAKGGTLPKAADMLQMVWDDELAAIAQKWAENCDFNHDCDECRAVSNFGVGQNLAIQSASCSNCTEDDLTKPKWADAITGL*	160	TRUE	1	22	Cysteine-rich secretory protein-related; Venom allergen 5-like; CAP domain; CAP superfamily	sp|P85840|VA5_TITSE	sp|W4VS53|CRVP_TRILK	sp|P85840|VA5_TITSE	sp|W4VS53|CRVP_TRILK	sp|W4VS53|CRVP_TRILK	sp|W4VS53|CRVP_TRILK	sp|P85840|VA5_TITSE	sp|W4VS53|CRVP_TRILK	sp|P85840|VA5_TITSE	tr|A0A4Y2W1W9|A0A4Y2W1W9_ARAVE	tr|A0A4Y2W1W9|A0A4Y2W1W9_ARAVE	tr|A0A4Y2W1W9|A0A4Y2W1W9_ARAVE
CAP	NODE_1530_length_4159_cov_90636.076511_g177_i9.p2 NODE_1531_length_4159_cov_90200.692739_g177_i10.p1	NODE_1530_length_4159_cov_90636.076511_g177_i9; NODE_1531_length_4159_cov_90200.692739_g177_i10	IPR001283; IPR002413; IPR014044; IPR018244; IPR035940	104801	MLKTMWSFFILALLGLVRWSSSAKCPAEYERFSLEHTFCIPRNPRCDIKRSGVTQEDIQKILRLHNQYRSGIALGKETRAKGGTLPKAADMLQMVWDDELAAIAQKWAENCDFNHDCDECRAVSNFGVGQNLAIQSASCSNCKEDDMTKPKWADAIKGLYDEVLYFHKSWLDRFQSGRAETYVEHFTQVIWSETWRLGCGYTSYKAGKKYKRFYVCNYGPSGNMLNQPVYKQGQPCSACPVNTCCGSSCKSGPNYPGIM*	260	TRUE	1	22	Cysteine-rich secretory protein-related; Venom allergen 5-like; CAP domain; Allergen V5/Tpx-1-related, conserved site; CAP superfamily	sp|P85840|VA5_TITSE	sp|W4VS53|CRVP_TRILK	sp|P85840|VA5_TITSE	sp|W4VS53|CRVP_TRILK	sp|W4VS53|CRVP_TRILK	sp|W4VS53|CRVP_TRILK	sp|P85840|VA5_TITSE	sp|W4VS53|CRVP_TRILK	sp|P85840|VA5_TITSE	tr|A0A8T0E3G1|A0A8T0E3G1_ARGBR	tr|A0A4Y2W1W9|A0A4Y2W1W9_ARAVE	tr|A0A4Y2W1W9|A0A4Y2W1W9_ARAVE
CAP	NODE_1572_length_4112_cov_134356.088489_g177_i12.p1	NODE_1572_length_4112_cov_134356.088489_g177_i12	IPR001283; IPR002413; IPR014044; IPR018244; IPR035940	52789	MLKTMWSFFILALLGLVRWSSSAKCPAEYERFSLEHTFCIPRNPRCDIKRSGVTQEDIQKILRLHNQYRSGIALGKETRAKGGTLPKAADMLQMVWDDELAAIAQKWAENCDFNHDCDECRAVSNFGVGQNLAIQSASCSNCKEDDMTKPKWADAIKGLYDEVLYFHKSWLDRFQSGRAETYVEHFTQVIWSETWRLGCGYTSYKAGKKYKRFYVCNYGPSGNMLNQPVYKQGQPCSACPVNTCCGSSCKSGPNYPGLCKMLNQNTAPIYQRNLNNLLFHCDSNPKTKDCETQVTGTNKWTNIASLQEWKFHKKAREQRKFYGSLRIQKELLRKNGNFFCSLLVRKCIFETNKGVSMYLIIQSKNTFLYFYYVIKGITLFHNKRFFYSISFIPDYSGLP…	403	TRUE	1	22	Cysteine-rich secretory protein-related; Venom allergen 5-like; CAP domain; Allergen V5/Tpx-1-related, conserved site; CAP superfamily	sp|P85840|VA5_TITSE	sp|W4VS53|CRVP_TRILK	sp|P85840|VA5_TITSE	sp|W4VS53|CRVP_TRILK	sp|W4VS53|CRVP_TRILK	sp|W4VS53|CRVP_TRILK	sp|P85840|VA5_TITSE	sp|W4VS53|CRVP_TRILK	sp|P85840|VA5_TITSE	tr|A0A8T0E3G1|A0A8T0E3G1_ARGBR	tr|A0A4Y2W1W9|A0A4Y2W1W9_ARAVE	tr|A0A4Y2W1W9|A0A4Y2W1W9_ARAVE
CAP	NODE_15884_length_1109_cov_23.406072_g12043_i0.p1 NODE_15931_length_1109_cov_23.712524_g12091_i0.p1 TRINITY_DN63247_c0_g1_i2.p1	NODE_15884_length_1109_cov_23.406072_g12043_i0; NODE_15931_length_1109_cov_23.712524_g12091_i0; TRINITY_DN63247_c0_g1_i2	IPR001283; IPR002413; IPR014044; IPR018244; IPR035940	198	MKIHVKLALVILCFLLATSESCKYKKFSEDHSFCKDANKNCDLKKSEVTDADKKLILKKHNEYRMKIARGKESRAGGMPKASNMMEMVWDDELASIAQKWANQCKFKHDCPDCRKVERFFVGQNIYTISSTGEAKTKNWGSLTDTFYEEVKDFDKNNIKPFKSSTDYGHFTQLAWATSWKIGCGLAVYKESGQNKSLYVCNYGPGGNINGGRMYKEGKPCSNCPSGTCCCNRCKKSGVTSDYHGLCKVLDEKNFKIDDATE*	262	TRUE	1	21	Cysteine-rich secretory protein-related; Venom allergen 5-like; CAP domain; Allergen V5/Tpx-1-related, conserved site; CAP superfamily	sp|W4VS53|CRVP_TRILK	sp|W4VS53|CRVP_TRILK	sp|W4VS53|CRVP_TRILK	sp|W4VS53|CRVP_TRILK	sp|W4VS53|CRVP_TRILK	sp|W4VS53|CRVP_TRILK	sp|W4VS53|CRVP_TRILK	sp|W4VS53|CRVP_TRILK	sp|W4VS53|CRVP_TRILK	tr|A0A8T0E3D0|A0A8T0E3D0_ARGBR	tr|A0A4Y2F158|A0A4Y2F158_ARAVE	tr|A0A4Y2F158|A0A4Y2F158_ARAVE
CAP	NODE_17590_length_1001_cov_5.108879_g13512_i0.p1 NODE_17634_length_1001_cov_5.190275_g13537_i0.p1	NODE_17590_length_1001_cov_5.108879_g13512_i0; NODE_17634_length_1001_cov_5.190275_g13537_i0	IPR001283; IPR002413; IPR014044; IPR018244; IPR035940	26	MDNHLLAVVALFFTAAVTCNACYYRKFTPNHTGCKSKNPRCNIVDNQVTNDDKNLVVRLHNQYREKIAMGKETAAGGLPTASNILEMVWDDELAYIAQRHAETCEFEHDCSDCRKVDRFGVGQNLYMSWSFSLPSSRDQWEEMVKTFYSEIQMFRKEDISSFNFHANYGHFSQVIWANSWRIGCGKVVFKDGKWYQTMISCNYGPAGNYVNAPIYKIGSPCSACPSNTCCGNSCKRSGVRSNYQGLCKSELDGGLH*	257	TRUE	1	21	Cysteine-rich secretory protein-related; Venom allergen 5-like; CAP domain; Allergen V5/Tpx-1-related, conserved site; CAP superfamily	sp|P85840|VA5_TITSE	sp|W4VS53|CRVP_TRILK	sp|P85840|VA5_TITSE	sp|W4VS53|CRVP_TRILK	sp|W4VS53|CRVP_TRILK	sp|W4VS53|CRVP_TRILK	sp|P85840|VA5_TITSE	sp|W4VS53|CRVP_TRILK	sp|P85840|VA5_TITSE	tr|A0A4Y2IWF0|A0A4Y2IWF0_ARAVE	tr|A0A4Y2DNH3|A0A4Y2DNH3_ARAVE	tr|A0A4Y2DNH3|A0A4Y2DNH3_ARAVE
CAP	NODE_232_length_7058_cov_80270.335999_g177_i0.p2	NODE_232_length_7058_cov_80270.335999_g177_i0	IPR001283; IPR002413; IPR014044; IPR018244; IPR035940	45335	MLKTMWSFFILALLGLVRWSSSAKCPAEYERFSLEHTFCIPRNPRCDIKRSGVTQEDIQKILRLHNQYRSGIALGKETRAKGGTLPKAADMLQMVWDDELAAIAQKWAENCDFNHDCDECRAVSNFGVGQNLAIQSASCSNCKEDDMTKPKWADAIKGLYDEVLYFHKSWLDRFQSGRAETYVEHFTQVIWSETWRLGCGYTSYKAGKKYKRFYVCNYGPSGNMLNQPVYKQGQPCSACPVNTCCGSSCKSGPNYPGLCKMLNQNTAPIYQRNLNNLLFHCDSNPKTKDCETQVTGTNKWTNIASLQGNYMSIVLNGGESTTLEFKKQIAPSTNGFCIRFNFRKGPMKAGQGDSSSLKATYKADRSVIPMDLARSDPEFAPYSIDLGYVYIQILTFHRC…	409	TRUE	1	22	Cysteine-rich secretory protein-related; Venom allergen 5-like; CAP domain; Allergen V5/Tpx-1-related, conserved site; CAP superfamily	sp|P85840|VA5_TITSE	sp|W4VS53|CRVP_TRILK	sp|P85840|VA5_TITSE	sp|W4VS53|CRVP_TRILK	sp|W4VS53|CRVP_TRILK	sp|W4VS53|CRVP_TRILK	sp|P85840|VA5_TITSE	sp|W4VS53|CRVP_TRILK	sp|P85840|VA5_TITSE	tr|A0A8T0E3G1|A0A8T0E3G1_ARGBR	tr|A0A4Y2W1W9|A0A4Y2W1W9_ARAVE	tr|A0A4Y2W1W9|A0A4Y2W1W9_ARAVE
CAP	NODE_2464_length_3493_cov_177917.157941_g177_i15.p1 NODE_3718_length_2920_cov_207073.016754_g11_i35.p1 TRINITY_DN1775_c0_g1_i7.p1	NODE_2464_length_3493_cov_177917.157941_g177_i15; NODE_3718_length_2920_cov_207073.016754_g11_i35; TRINITY_DN1775_c0_g1_i7	IPR001283; IPR002413; IPR014044; IPR018244; IPR035940	355842	MLKTMWSFFILALLGLVRWSSSAKCPAEYERFSLEHTFCIPRNPRCDIKRSGVTQEDIQKILRLHNQYRSGIALGKETRAKGGTLPKAADMLQMVWDDELAAIAQKWAENCDFNHDCDECRAVSNFGVGQNLAIQSASCSNCKEDDMTKPKWADAIKGLYDEVLYFHKSWLDRFQSGRAETYVEHFTQVIWSETWRLGCGYTSYKAGKKYKRFYVCNYGPSGNMLNQPVYKQGQPCSACPVNTCCGSSCKSGPNYPGLCKMLNQNTAPIYQRNLNNLLFHCDSNPKTKDCETQVTGTNKWTNIASLQGNYMSIVLNGGESTTLEFKKQIAPSTNGFCIRFNFRKGPMKAGQGDSSSLKATYKADRSVIPMDLARSDPEFAPYSIDLGWKTPTGLSLTFS…	427	TRUE	1	22	Cysteine-rich secretory protein-related; Venom allergen 5-like; CAP domain; Allergen V5/Tpx-1-related, conserved site; CAP superfamily	sp|P85840|VA5_TITSE	sp|W4VS53|CRVP_TRILK	sp|P85840|VA5_TITSE	sp|W4VS53|CRVP_TRILK	sp|W4VS53|CRVP_TRILK	sp|W4VS53|CRVP_TRILK	sp|P85840|VA5_TITSE	sp|W4VS53|CRVP_TRILK	sp|P85840|VA5_TITSE	tr|A0A8T0E3G1|A0A8T0E3G1_ARGBR	tr|A0A4Y2W1W9|A0A4Y2W1W9_ARAVE	tr|A0A4Y2W1W9|A0A4Y2W1W9_ARAVE
CAP	NODE_2922_length_3248_cov_190599.842468_g177_i19.p1	NODE_2922_length_3248_cov_190599.842468_g177_i19	IPR001283; IPR002413; IPR014044; IPR018244; IPR035940	97086	MLKTMWSFFILALLGLVRWSSSAKCPAEYERFSLEHTFCIPRNPRCDIKRSGVTQEDIQKILRLHNQYRSGIALGKETRAKGGTLPKAADMLQMVWDDELAAIAQKWAENCDFNHDCDECRAVSNFGVGQNLAIQSASCSNCKEDDMTKPKWADAIKGLYDEVLYFHKSWLDRFQSGRAETYVEHFTQVIWSETWRLGCGYTSYKAGKKYKRFYVCNYGPSGNMLNQPVYKQGQPCSACPVNTCCGSSCKSGPNYPGLCKMLNQNTAPIYQRNLNNLLFHCDSNPKTKDCETQVTGTNKWTNIASLQGNYMSIVLNGGESTTLEFKKQIAPSTNGFCIRFNFRKGPMKAGQGDSSSLKATYKADRSVIPMDLARSDPEFAPYSIDLGWKTPTGLSLTFS…	433	TRUE	1	22	Cysteine-rich secretory protein-related; Venom allergen 5-like; CAP domain; Allergen V5/Tpx-1-related, conserved site; CAP superfamily	sp|P85840|VA5_TITSE	sp|W4VS53|CRVP_TRILK	sp|P85840|VA5_TITSE	sp|W4VS53|CRVP_TRILK	sp|W4VS53|CRVP_TRILK	sp|W4VS53|CRVP_TRILK	sp|P85840|VA5_TITSE	sp|W4VS53|CRVP_TRILK	sp|P85840|VA5_TITSE	tr|A0A8T0E3G1|A0A8T0E3G1_ARGBR	tr|A0A4Y2W1W9|A0A4Y2W1W9_ARAVE	tr|A0A4Y2W1W9|A0A4Y2W1W9_ARAVE
CAP	NODE_3178_length_3137_cov_192993.050292_g177_i22.p1	NODE_3178_length_3137_cov_192993.050292_g177_i22	IPR001283; IPR002413; IPR014044; IPR018244; IPR035940	71275	MLKTMWSFFILALLGLVRWSSSAKCPAEYERFSLEHTFCIPRNPRCDIKRSGVTQEDIQKILRLHNQYRSGIALGKETRAKGGTLPKAADMLQMVWDDELAAIAQKWAENCDFNHDCDECRAVSNFGVGQNLAIQSASCSNCKEDDMTKPKWADAIKGLYDEVLYFHKSWLDRFQSGRAETYVEHFTQVIWSETWRLGCGYTSYKAGKKYKRFYVCNYGPSGNMLNQPVYKQGQPCSACPVNTCCGSSCKSGPNYPGLCKMLNQNTAPIYQRNLNNLLFHCDSNPKTKDCETQVTGTNKWTNIASLQGNYMSIVLNGGESTTLEFKKQIAPSTNGFCIRFNFRKGPMKAGQGDSSSLKATYKADRSVIPMDLARSDPEFAPYSIDLGWKTPTGLSLTFS…	449	TRUE	1	22	Cysteine-rich secretory protein-related; Venom allergen 5-like; CAP domain; Allergen V5/Tpx-1-related, conserved site; CAP superfamily	sp|P85840|VA5_TITSE	sp|W4VS53|CRVP_TRILK	sp|P85840|VA5_TITSE	sp|W4VS53|CRVP_TRILK	sp|W4VS53|CRVP_TRILK	sp|W4VS53|CRVP_TRILK	sp|P85840|VA5_TITSE	sp|W4VS53|CRVP_TRILK	sp|P85840|VA5_TITSE	tr|A0A8T0E3G1|A0A8T0E3G1_ARGBR	tr|A0A4Y2W1W9|A0A4Y2W1W9_ARAVE	tr|A0A4Y2W1W9|A0A4Y2W1W9_ARAVE
CAP	NODE_3618_length_2950_cov_197576.811054_g177_i30.p1	NODE_3618_length_2950_cov_197576.811054_g177_i30	IPR001283; IPR002413; IPR014044; IPR018244; IPR035940	46564	MLKTMWSFFILALLGLVRWSSSAKCPAEYERFSLEHTFCIPRNPRCDIKRSGVTQEDIQKILRLHNQYRSGIALGKETRAKGGTLPKAADMLQMVWDDELAAIAQKWAENCDFNHDCDECRAVSNFGVGQNLAIQSASCSNCKEDDMTKPKWADAIKGLYDEVLYFHKSWLDRFQSGRAETYVEHFTQVIWSETWRLGCGYTSYKAGKKYKRFYVCNYGPSGNMLNQPVYKQGQPCSACPVNTCCGSSCKSGPNYPGLCKMLNQNTAPIYQRNLNNLLFHCDSNPKTKDCETQVTGTNKWTNIASLQGNYMSIVLNGGESTTLEFKKQIAPSTNGFCIRFNFRKGPMKAGQGDSSSLKATYKADRSVIPMDLARSDPEFAPYSIDLGWKTPTGVWDDEL…	727	TRUE	1	22	Cysteine-rich secretory protein-related; Venom allergen 5-like; CAP domain; Allergen V5/Tpx-1-related, conserved site; CAP superfamily	sp|P85840|VA5_TITSE	sp|W4VS53|CRVP_TRILK	sp|P85840|VA5_TITSE	sp|W4VS53|CRVP_TRILK	sp|W4VS53|CRVP_TRILK	sp|W4VS53|CRVP_TRILK	sp|P85840|VA5_TITSE	sp|W4VS53|CRVP_TRILK	sp|P85840|VA5_TITSE	tr|A0A8T0E3G1|A0A8T0E3G1_ARGBR	tr|A0A4Y2W1W9|A0A4Y2W1W9_ARAVE	tr|A0A4Y2W1W9|A0A4Y2W1W9_ARAVE
CAP	NODE_370_length_6266_cov_95083.140396_g177_i1.p1	NODE_370_length_6266_cov_95083.140396_g177_i1	IPR001283; IPR002413; IPR014044; IPR018244; IPR035940	61206	MLKTMWSFFILALLGLVRWSSSAKCPAEYERFSLEHTFCIPRNPRCDIKRSGVTQEDIQKILRLHNQYRSGIALGKETRAKGGTLPKAADMLQMVWDDELAAIAQKWAENCDFNHDCDECRAVSNFGVGQNLAIQSASCSNCKEDDMTKPKWADAIKGLYDEVLYFHKSWLDRFQSGRAETYVEHFTQVIWSETWRLGCGYTSYKAGKKYKRFYVCNYGPSGNMLNQPVYKQGQPCSACPVNTCCGSSCKSGPNYPGLCKMLNQNTAPIYQRNLNNLLFHCDSNPKTKDCETQVTGTNKWTNIASLQGNYMSIVLNGGESTTLEFKKQIAPSTNGFCIRFNFRKGPMKAGQGDSSSLKATYKADRSVIPMDLARSDPEFAPYSIDLGWKTPTGLVEILF…	402	TRUE	1	22	Cysteine-rich secretory protein-related; Venom allergen 5-like; CAP domain; Allergen V5/Tpx-1-related, conserved site; CAP superfamily	sp|P85840|VA5_TITSE	sp|W4VS53|CRVP_TRILK	sp|P85840|VA5_TITSE	sp|W4VS53|CRVP_TRILK	sp|W4VS53|CRVP_TRILK	sp|W4VS53|CRVP_TRILK	sp|P85840|VA5_TITSE	sp|W4VS53|CRVP_TRILK	sp|P85840|VA5_TITSE	tr|A0A8T0E3G1|A0A8T0E3G1_ARGBR	tr|A0A4Y2W1W9|A0A4Y2W1W9_ARAVE	tr|A0A4Y2W1W9|A0A4Y2W1W9_ARAVE
CAP	NODE_3701_length_2920_cov_208490.083770_g177_i32.p1	NODE_3701_length_2920_cov_208490.083770_g177_i32	IPR001283; IPR002413; IPR014044; IPR018244; IPR035940	58416	MLKTMWSFFILALLGLVRWSSSAKCPAEYERFSLEHTFCIPRNPRCDIKRSGVTQEDIQKILRLHNQYRSGIALGKETRAKGGTLPKAADMLQMVWDDELAAIAQKWAENCDFNHDCDECRAVSNFGVGQNLAIQSASCSNCKEDDMTKPKWADAIKGLYDEVLYFHKSWLDRFQSGRAETYVEHFTQVIWSETWRLGCGYTSYKAGKKYKRFYVCNYGPSGNMLNQPVYKQGQPCSACPVNTCCGSSCKSGPNYPGLCKMLNQNTAPIYQRNLNNLLFHCDSNPKTKDCETQVTGTNKWTNIASLQGNYMSIVLNGGESTTLEFKKQIAPSTNGFCIRFNFRKGPMKAGQGDSSSLKATYKADRSVIPMDLARSDPEFAPYSIDLGWKTPTGLSLTFS…	427	TRUE	1	22	Cysteine-rich secretory protein-related; Venom allergen 5-like; CAP domain; Allergen V5/Tpx-1-related, conserved site; CAP superfamily	sp|P85840|VA5_TITSE	sp|W4VS53|CRVP_TRILK	sp|P85840|VA5_TITSE	sp|W4VS53|CRVP_TRILK	sp|W4VS53|CRVP_TRILK	sp|W4VS53|CRVP_TRILK	sp|P85840|VA5_TITSE	sp|W4VS53|CRVP_TRILK	sp|P85840|VA5_TITSE	tr|A0A8T0E3G1|A0A8T0E3G1_ARGBR	tr|A0A4Y2W1W9|A0A4Y2W1W9_ARAVE	tr|A0A4Y2W1W9|A0A4Y2W1W9_ARAVE
CAP	NODE_3702_length_2920_cov_205306.765794_g177_i33.p1	NODE_3702_length_2920_cov_205306.765794_g177_i33	IPR001283; IPR002413; IPR014044; IPR018244; IPR035940	105524	MLKTMWSFFILALLGLVRWSSSAKCPAEYERFSLEHTFCIPRNPRCDIKRSGVTQEDIQKILRLHNQYRSGIALGKETRAKGGTLPKAADMLQMVWDDELAAIAQKWAENCDFNHDCDECRAVSNFGVGQNLAIQSASCSNCKEDDMTKPKWADAIKGLYDEVLYFHKSWLDRFQSGRAETYVEHFTQVIWSETWRLGCGYTSYKAGKKYKRFYVCNYGPSGNMLNQPVYKQGQPCSACPVNTCCGSSCKSGPNYPGLCKMLNQNTAPIYQRNLNNLLFHCDSNPKTKDCETQVTGTNKWTNIASLQGNYMSIVLNGGESTTLEFKKQIAPTTNGFCIRFNFRKGPMKAGQGDSSSLKATYKADRSVIPMDLARSDPEFAPYSIDLGWKTPTGLSLTFS…	427	TRUE	1	22	Cysteine-rich secretory protein-related; Venom allergen 5-like; CAP domain; Allergen V5/Tpx-1-related, conserved site; CAP superfamily	sp|P85840|VA5_TITSE	sp|W4VS53|CRVP_TRILK	sp|P85840|VA5_TITSE	sp|W4VS53|CRVP_TRILK	sp|W4VS53|CRVP_TRILK	sp|W4VS53|CRVP_TRILK	sp|P85840|VA5_TITSE	sp|W4VS53|CRVP_TRILK	sp|P85840|VA5_TITSE	tr|A0A8T0E3G1|A0A8T0E3G1_ARGBR	tr|A0A4Y2W1W9|A0A4Y2W1W9_ARAVE	tr|A0A4Y2W1W9|A0A4Y2W1W9_ARAVE
CAP	NODE_3703_length_2920_cov_204992.419546_g177_i34.p1	NODE_3703_length_2920_cov_204992.419546_g177_i34	IPR001283; IPR002413; IPR014044; IPR018244; IPR035940	73166	MLKTMWSFFILALLGLVRWSSSAKCPAEYERFSLEHTFCIPRNPRCDIKRSGVTQEDIQKILRLHNQYRSGIALGKETRAKGGTLPKAADMLQMVWDDELAAIAQKWAENCDFNHDCDECRAVSNFGVGQNLAIQSASCSNCKEDDMTKPKWADAIKGLYDEVLYFHKSWLDRFQSGRAETYVEHFTQVIWSETWRLGCGYTSYKAGKKYKRFYVCNYGPSGNMLNQPVYKQGQPCSACPVNTCCGSSCKSGPNYPGLCKMLNQNTAPIYQRNLNNLLFHCDSNPKTKDCETQVTGTNKWTNIASLQGNYMSIVLNGGESTTLEFKKQIAPSTNGFCIIFNFRKGPMKAGQGDSSSLKATYKADRSVIPMDLARSDPEFAPYSIDLGWKTPTGLSLTFS…	427	TRUE	1	22	Cysteine-rich secretory protein-related; Venom allergen 5-like; CAP domain; Allergen V5/Tpx-1-related, conserved site; CAP superfamily	sp|P85840|VA5_TITSE	sp|W4VS53|CRVP_TRILK	sp|P85840|VA5_TITSE	sp|W4VS53|CRVP_TRILK	sp|W4VS53|CRVP_TRILK	sp|W4VS53|CRVP_TRILK	sp|P85840|VA5_TITSE	sp|W4VS53|CRVP_TRILK	sp|P85840|VA5_TITSE	tr|A0A8T0E3G1|A0A8T0E3G1_ARGBR	tr|A0A4Y2W1W9|A0A4Y2W1W9_ARAVE	tr|A0A4Y2W1W9|A0A4Y2W1W9_ARAVE
CAP	NODE_3704_length_2920_cov_204625.823386_g177_i35.p1	NODE_3704_length_2920_cov_204625.823386_g177_i35	IPR001283; IPR002413; IPR014044; IPR018244; IPR035940	56227	MLKTMWSFFILALLGLVRWSSSAKCPAEYERFSLEHTFCIPRNPRCDIKRSGVTQEDIQKILRLHNQYRSGIALGKETRAKGGTLPKAADMLQMVWDDELAAIAQKWAENCDFNHDCDECRAVSNFGVGQNLAIQSASCSNCKEDDMTKPKWADAIKGLYDEVLYFHKSWLDRFQSGRAETYVEHFTQVIWSETWRLGCGYTSYKAGKKYKRFYVCNYGPSGNMLNQPVYKQGQPCSACPVNTCCGSSCKSGPNYPGLCKMLNQNTAPIYQRNLNNLLFHCDSNPKTKDCETQVTGTNKWTNIASLQGNYMSIVLNGGESTTLEFKKQIAPSTNGFCIRFNFRKGPMKAGQGDSSSLKATYKADRSVIPMDLARSDPDFAPYSIDLGWKTPTGLSLTFS…	427	TRUE	1	22	Cysteine-rich secretory protein-related; Venom allergen 5-like; CAP domain; Allergen V5/Tpx-1-related, conserved site; CAP superfamily	sp|P85840|VA5_TITSE	sp|W4VS53|CRVP_TRILK	sp|P85840|VA5_TITSE	sp|W4VS53|CRVP_TRILK	sp|W4VS53|CRVP_TRILK	sp|W4VS53|CRVP_TRILK	sp|P85840|VA5_TITSE	sp|W4VS53|CRVP_TRILK	sp|P85840|VA5_TITSE	tr|A0A8T0E3G1|A0A8T0E3G1_ARGBR	tr|A0A4Y2W1W9|A0A4Y2W1W9_ARAVE	tr|A0A4Y2W1W9|A0A4Y2W1W9_ARAVE
CAP	NODE_3705_length_2920_cov_197819.689005_g177_i36.p1	NODE_3705_length_2920_cov_197819.689005_g177_i36	IPR001283; IPR002413; IPR014044; IPR018244; IPR035940	71997	MLKTMWSFFILALLGLVRWSSSAKCPAEYERFSLEHTFCIPRNPRCDIKRSGVTQEDIQKILRLHNQYRSGIALGKETRAKGGTLPKAADMLQMVWDDELAAIAQKWAENCDFNHDCDECRAVSNFGVGQNLAIQSASCSNCKEDDMTKPKWADAIKGLYDEVLYFHKSWLDRFQSGRAETYVEHFTQVIWSETWRLGCGYTSYKAGKKYKRFYVCNYGPSGNMLNQPVYKQGQPCSACPVNTCCGSSCKSGPNYPGLCKMLNQNTAPIYQRNLNNLLFHCDSNPKTKDCETQVTGTNKWTNIASLQGNYMSIVLNGVESNTLEFKKQIAPTTNGFCIRFNFRKGPMKAGQGDSSSLKATYKADRSVIPMDLARSDPEFAPYSIDLGWKTPTGLSLTFS…	427	TRUE	1	22	Cysteine-rich secretory protein-related; Venom allergen 5-like; CAP domain; Allergen V5/Tpx-1-related, conserved site; CAP superfamily	sp|P85840|VA5_TITSE	sp|W4VS53|CRVP_TRILK	sp|P85840|VA5_TITSE	sp|W4VS53|CRVP_TRILK	sp|W4VS53|CRVP_TRILK	sp|W4VS53|CRVP_TRILK	sp|P85840|VA5_TITSE	sp|W4VS53|CRVP_TRILK	sp|P85840|VA5_TITSE	tr|A0A8T0E3G1|A0A8T0E3G1_ARGBR	tr|A0A4Y2W1W9|A0A4Y2W1W9_ARAVE	tr|A0A4Y2W1W9|A0A4Y2W1W9_ARAVE
CAP	NODE_3706_length_2920_cov_175248.255148_g177_i37.p1	NODE_3706_length_2920_cov_175248.255148_g177_i37	IPR001283; IPR002413; IPR014044; IPR018244; IPR035940	43341	MLKTMWSFFILALLGLVRWSSSAKCPAEYERFSLEHTFCIPRNPRCDIKRSGVTQEDIQKILRLHNQYRSGIALGKETRAKGGTLPKAADMLQMVWDDELAAIAQKWAENCDFNHDCDECRAVSNFGVGQNLAIQSASCSNCKEDDMTKPKWADAIKGLYDEVLYFHKSWLDRFQSGRAETYVEHFTQVIWSETWRLGCGYTSYKAGKKYKRFYVCNYGPSGNMLNQPVYKQGQPCSACPVNTCCGSSCKSGPNYPGLCKMLNQNTAPIYQRNLNNLLFHCDSNPKTKDCETQVTGTNKWTNIASLQGNYMSIVLNGGESTKLEFKKQIAPRTNGFSIRFNYRKGPMKAGQVDSSSLKAKYKADRSVIPIDLARSDPDFAPYSIDLGWKTPTGLSLTFS…	427	TRUE	1	22	Cysteine-rich secretory protein-related; Venom allergen 5-like; CAP domain; Allergen V5/Tpx-1-related, conserved site; CAP superfamily	sp|P85840|VA5_TITSE	sp|W4VS53|CRVP_TRILK	sp|P85840|VA5_TITSE	sp|W4VS53|CRVP_TRILK	sp|W4VS53|CRVP_TRILK	sp|W4VS53|CRVP_TRILK	sp|P85840|VA5_TITSE	sp|W4VS53|CRVP_TRILK	sp|P85840|VA5_TITSE	tr|A0A8T0E3G1|A0A8T0E3G1_ARGBR	tr|A0A4Y2W1W9|A0A4Y2W1W9_ARAVE	tr|A0A4Y2W1W9|A0A4Y2W1W9_ARAVE
CAP	NODE_3754_length_2901_cov_202889.347154_g177_i38.p1	NODE_3754_length_2901_cov_202889.347154_g177_i38	IPR001283; IPR002413; IPR014044; IPR018244; IPR035940	54324	MLKTMWSFFILALLGLVRWSSSAKCPAEYERFSLEHTFCIPRNPRCDIKRSGVTQEDIQKILRLHNQYRSGIALGKETRAKGGTLPKAADMLQMVWDDELAAIAQKWAENCDFNHDCDECRAVSNFGVGQNLAIQSASCSNCKEDDMTKPKWADAIKGLYDEVLYFHKSWLDRFQSGRAETYVEHFTQVIWSETWRLGCGYTSYKAGKKYKRFYVCNYGPSGNMLNQPVYKQGQPCSACPVNTCCGSSCKSGPNYPGLCKMLNQNTAPIYQRNLNNLLFHCDSNPKTKDCETQVTGTNKWTNIASLQGNYMSIVLNGGESTTLEFKKQIAPSTNGFCIRFNFRKGPMKAGQGDSSSLKATYKADRSVIPMDLARSDPEFAPYSIDLGWKTPTGLSLIFS…	410	TRUE	1	22	Cysteine-rich secretory protein-related; Venom allergen 5-like; CAP domain; Allergen V5/Tpx-1-related, conserved site; CAP superfamily	sp|P85840|VA5_TITSE	sp|W4VS53|CRVP_TRILK	sp|P85840|VA5_TITSE	sp|W4VS53|CRVP_TRILK	sp|W4VS53|CRVP_TRILK	sp|W4VS53|CRVP_TRILK	sp|P85840|VA5_TITSE	sp|W4VS53|CRVP_TRILK	sp|P85840|VA5_TITSE	tr|A0A8T0E3G1|A0A8T0E3G1_ARGBR	tr|A0A4Y2W1W9|A0A4Y2W1W9_ARAVE	tr|A0A4Y2W1W9|A0A4Y2W1W9_ARAVE
CAP	NODE_3901_length_2853_cov_213456.307362_g177_i40.p1	NODE_3901_length_2853_cov_213456.307362_g177_i40	IPR001283; IPR002413; IPR014044; IPR018244; IPR035940	71596	MLKTMWSFFILALLGLVRWSSSAKCPAEYERFSLEHTFCIPRNPRCDIKRSGVTQEDIQKILRLHNQYRSGIALGKETRAKGGTLPKAADMLQMVWDDELAAIAQKWAENCDFNHDCDECRAVSNFGVGQNLAIQSASCSNCKEDDMTKPKWADAIKGLYDEVLYFHKSWLDRFQSGRAETYVEHFTQVIWSETWRLGCGYTSYKAGKKYKRFYVCNYGPSGNMLNQPVYKQGQPCSACPVNTCCGSSCKSGPNYPGLCKMLNQNTAPIYQRNLNNLLFHCDSNPKTKDCETQVTGTNKWTNIASLQGNYMSIVLNGGESTTLEFKKQIAPSTNGFCIRFNFRKGPMKAGQGDSSSLKATYKADRSVIPMDLARSDPEFAPYSIDLGWKTPTGLSLTFS…	413	TRUE	1	22	Cysteine-rich secretory protein-related; Venom allergen 5-like; CAP domain; Allergen V5/Tpx-1-related, conserved site; CAP superfamily	sp|P85840|VA5_TITSE	sp|W4VS53|CRVP_TRILK	sp|P85840|VA5_TITSE	sp|W4VS53|CRVP_TRILK	sp|W4VS53|CRVP_TRILK	sp|W4VS53|CRVP_TRILK	sp|P85840|VA5_TITSE	sp|W4VS53|CRVP_TRILK	sp|P85840|VA5_TITSE	tr|A0A8T0E3G1|A0A8T0E3G1_ARGBR	tr|A0A4Y2W1W9|A0A4Y2W1W9_ARAVE	tr|A0A4Y2W1W9|A0A4Y2W1W9_ARAVE
CAP	NODE_4250_length_2735_cov_221936.716791_g177_i44.p1	NODE_4250_length_2735_cov_221936.716791_g177_i44	IPR001283; IPR002413; IPR014044; IPR018244; IPR035940	71189	MLKTMWSFFILALLGLVRWSSSAKCPAEYERFSLEHTFCIPRNPRCDIKRSGVTQEDIQKILRLHNQYRSGIALGKETRAKGGTLPKAADMLQMVWDDELAAIAQKWAENCDFNHDCDECRAVSNFGVGQNLAIQSASCSNCKEDDMTKPKWADAIKGLYDEVLYFHKSWLDRFQSGRAETYVEHFTQVIWSETWRLGCGYTSYKAGKKYKRFYVCNYGPSGNMLNQPVYKQGQPCSACPVNTCCGSSCKSGPNYPGLCKMLNQNTAPIYQRNLNNLLFHCDSNPKTKDCETQVTGTNKWTNIASLQGNYMSIVLNGGESTTLEFKKQIAPSTNGFCIRFNFRKGPMKAGQGDSSSLKATYKADRSVIPMDLARSDPEFAPYSIDLGWKTPTGLSLTFS…	449	TRUE	1	22	Cysteine-rich secretory protein-related; Venom allergen 5-like; CAP domain; Allergen V5/Tpx-1-related, conserved site; CAP superfamily	sp|P85840|VA5_TITSE	sp|W4VS53|CRVP_TRILK	sp|P85840|VA5_TITSE	sp|W4VS53|CRVP_TRILK	sp|W4VS53|CRVP_TRILK	sp|W4VS53|CRVP_TRILK	sp|P85840|VA5_TITSE	sp|W4VS53|CRVP_TRILK	sp|P85840|VA5_TITSE	tr|A0A8T0E3G1|A0A8T0E3G1_ARGBR	tr|A0A4Y2W1W9|A0A4Y2W1W9_ARAVE	tr|A0A4Y2W1W9|A0A4Y2W1W9_ARAVE
CAP	NODE_4482_length_2671_cov_156735.802370_g177_i47.p1	NODE_4482_length_2671_cov_156735.802370_g177_i47	IPR001283; IPR002413; IPR014044; IPR018244; IPR035940	33484	MLKTMWSFFILALLGLVRWSSSAKCPAEYERFSLEHTFCIPRNPRCDIKRSGVTQEDIQKILRLHNQYRSGIALGKETRAKGGTLPKAADMLQMVWDDELAAIAQKWAENCDFNHDCDECRAVSNFGVGQNLAIQSASCSNCKEDDMTKPKWADAIKGLYDEVLYFHKSWLDRFQSGRAETYVEHFTQVIWSETWRLGCGYTSYKAGKKYKRFYVCNYGPSGNMLNQPVYKQGQPCSACPVNTCCGSSCKSGPNYPGLCKMLNQNTAPIYQRNLNNLLFHCDSNPKTKDFETQVKGTNKMTNIAKHQCNYI*	312	TRUE	1	22	Cysteine-rich secretory protein-related; Venom allergen 5-like; CAP domain; Allergen V5/Tpx-1-related, conserved site; CAP superfamily	sp|P85840|VA5_TITSE	sp|W4VS53|CRVP_TRILK	sp|P85840|VA5_TITSE	sp|W4VS53|CRVP_TRILK	sp|W4VS53|CRVP_TRILK	sp|W4VS53|CRVP_TRILK	sp|P85840|VA5_TITSE	sp|W4VS53|CRVP_TRILK	sp|P85840|VA5_TITSE	tr|A0A8T0E3G1|A0A8T0E3G1_ARGBR	tr|A0A4Y2W1W9|A0A4Y2W1W9_ARAVE	tr|A0A4Y2W1W9|A0A4Y2W1W9_ARAVE
CAP	NODE_4509_length_2661_cov_153422.715656_g177_i48.p1	NODE_4509_length_2661_cov_153422.715656_g177_i48	IPR001283; IPR002413; IPR014044; IPR018244; IPR035940	33272	MLKTMWSFFILALLGLVRWSSSAKCPAEYERFSLEHTFCIPRNPRCDIKRSGVTQEDIQKILRLHNQYRSGIALGKETRAKGGTLPKAADMLQMVWDDELAAIAQKWAENCDFNHDCDECRAVSNFGVGQNLAIQSASCSNCKEDDMTKPKWADAIKGLYDEVLYFHKSWLDRFQSGRAETYVEHFTQVIWSETWRLGCGYTSYKAGKKYKRFYVCNYGPSGNMLNQPVYKQGQPCSACPVNTCCGSSCKSGPNYPGLCKMLNQNTAPIYQRNLNNLLFHCDSKPKTKDCENQVTGTNKLTKK*	304	TRUE	1	22	Cysteine-rich secretory protein-related; Venom allergen 5-like; CAP domain; Allergen V5/Tpx-1-related, conserved site; CAP superfamily	sp|P85840|VA5_TITSE	sp|W4VS53|CRVP_TRILK	sp|P85840|VA5_TITSE	sp|W4VS53|CRVP_TRILK	sp|W4VS53|CRVP_TRILK	sp|W4VS53|CRVP_TRILK	sp|P85840|VA5_TITSE	sp|W4VS53|CRVP_TRILK	sp|P85840|VA5_TITSE	tr|A0A8T0E3G1|A0A8T0E3G1_ARGBR	tr|A0A4Y2W1W9|A0A4Y2W1W9_ARAVE	tr|A0A4Y2W1W9|A0A4Y2W1W9_ARAVE
CAP	NODE_5465_length_2404_cov_233455.280971_g177_i54.p1	NODE_5465_length_2404_cov_233455.280971_g177_i54	IPR001283; IPR002413; IPR014044; IPR018244; IPR035940	45091	MLKTMWSFFILALLGLVRWSSSAKCPAEYERFSLEHTFCIPRNPRCDIKRSGVTQEDIQKILRLHNQYRSGIALGKETRAKGGTLPKAADMLQMVWDDELAAIAQKWAENCDFNHDCDECRAVSNFGVGQNLAIQSASCSNCKEDDMTKPKWADAIKGLYDEVLYFHKSWLDRFQSGRAETYVEHFTQVIWSETWRLGCGYTSYKAGKKYKRFYVCNYGPSGNMLNQPVYKQGQPCSACPVNTCCGSSCKSGPNYPGLCKMLNQNTAPIYQRNLNNLLFHCDSNPKTKDCETQVTGTNKWTNIASLQGNYMSIVLNGGESTTLEFKKQIAPSTNGFCIRFNFRKGPMKAGQGDSSSLKATYKADRSVIPMDLARSDPEKQFDEVLFNLVRLRKNFHV*	398	TRUE	1	22	Cysteine-rich secretory protein-related; Venom allergen 5-like; CAP domain; Allergen V5/Tpx-1-related, conserved site; CAP superfamily	sp|P85840|VA5_TITSE	sp|W4VS53|CRVP_TRILK	sp|P85840|VA5_TITSE	sp|W4VS53|CRVP_TRILK	sp|W4VS53|CRVP_TRILK	sp|W4VS53|CRVP_TRILK	sp|P85840|VA5_TITSE	sp|W4VS53|CRVP_TRILK	sp|P85840|VA5_TITSE	tr|A0A8T0E3G1|A0A8T0E3G1_ARGBR	tr|A0A4Y2W1W9|A0A4Y2W1W9_ARAVE	tr|A0A4Y2W1W9|A0A4Y2W1W9_ARAVE
CAP	NODE_5582_length_2376_cov_163397.225765_g177_i55.p1	NODE_5582_length_2376_cov_163397.225765_g177_i55	IPR001283; IPR002413; IPR014044; IPR018244; IPR035940	31949	MLKTMWSFFILALLGLVRWSSSAKCPAEYERFSLEHTFCIPRNPRCDIKRSGVTQEDIQKILRLHNQYRSGIALGKETRAKGGTLPKAADMLQMVWDDELAAIAQKWAENCDFNHDCDECRAVSNFGVGQNLAIQSASCSNCKEDDMTKPKWADAIKGLYDEVLYFHKSWLDRFQSGRAETYVEHFTQVIWSETWRLGCGYTSYKAGKKYKRFYVCNYGPSGNMLNQPVYKQGQPCSACPVNTCCGSSCKSGPNYPGLCKMLNQNTAPIYQIAFNFDTYRLQPTYIFDPDDIKSNLQIIPKSYTQSQYRLIQSSSDSSDLLSIDGDLSLKAKKGDIELSGYGKYMMKTVNRQNTVEMLITVYHETQTETFPSYTKLRTDWQSKPPKNVGTHYIRSITYG…	459	TRUE	1	22	Cysteine-rich secretory protein-related; Venom allergen 5-like; CAP domain; Allergen V5/Tpx-1-related, conserved site; CAP superfamily	sp|P85840|VA5_TITSE	sp|W4VS53|CRVP_TRILK	sp|P85840|VA5_TITSE	sp|W4VS53|CRVP_TRILK	sp|W4VS53|CRVP_TRILK	sp|W4VS53|CRVP_TRILK	sp|P85840|VA5_TITSE	sp|W4VS53|CRVP_TRILK	sp|P85840|VA5_TITSE	tr|A0A8T0E3G1|A0A8T0E3G1_ARGBR	tr|A0A4Y2HXP4|A0A4Y2HXP4_ARAVE	tr|A0A4Y2HXP4|A0A4Y2HXP4_ARAVE
CAP	NODE_5831_length_2318_cov_835.978789_g4242_i0.p1 NODE_5783_length_2318_cov_865.628369_g4232_i0.p1 TRINITY_DN4856_c0_g2_i6.p1	NODE_5831_length_2318_cov_835.978789_g4242_i0; NODE_5783_length_2318_cov_865.628369_g4232_i0; TRINITY_DN4856_c0_g2_i6	IPR001283; IPR002413; IPR014044; IPR018244; IPR035940	6858	MRFFLILTLFCLVKCSISQKCPARYLEFTPQHTFCLQPNPSCQIKRTGVSQEAKDLILELHNHFRSRIAMGEEHKIKNGIQPQAADMMKMEWDEELANIAQKWTENCKWGHDCEDCRKVENFFVGQNLAMKNYSQCNNYVCEEPSDEPEWIKIIPALYDEVRNYSADRINRFTKHPEPETDHLTQIIWSRTWRIGCGYSFYKKGDTYHKYYVCNYGPKGNVKGQFVYKQGLRCTACPTNTECSTTRSKKERFPGLCKMTNPNTAPVYPRNQSCSLFYCGDWTNDADCKAKLFGDGTWKTVHNLGGNYKSIELKERQRAVMNFLRSFNPHQKLYCLALNLRIKPLDDSRTVKSTLHVRAFDGYSTRVMRIDLQTKSFTEFRYLFPFFGETQLSFEFYVPR…	424	TRUE	1	18	Cysteine-rich secretory protein-related; Venom allergen 5-like; CAP domain; Allergen V5/Tpx-1-related, conserved site; CAP superfamily	sp|P85860|VA_PHOKE	sp|W4VS53|CRVP_TRILK	sp|P85860|VA_PHOKE	sp|W4VS53|CRVP_TRILK	sp|P85860|VA_PHOKE	sp|W4VS53|CRVP_TRILK	sp|P85860|VA_PHOKE	sp|W4VS53|CRVP_TRILK	sp|P85860|VA_PHOKE	tr|A0A4Y2MWF7|A0A4Y2MWF7_ARAVE	tr|A0A4Y2W038|A0A4Y2W038_ARAVE	tr|A0A4Y2W038|A0A4Y2W038_ARAVE
CAP	NODE_6534_length_2179_cov_204216.711864_g177_i58.p1	NODE_6534_length_2179_cov_204216.711864_g177_i58	IPR001283; IPR002413; IPR014044; IPR018244; IPR035940	35175	MLKTMWSFFILALLGLVRWSSSAKCPAEYERFSLEHTFCIPRNPRCDIKRSGVTQEDIQKILRLHNQYRSGIALGKETRAKGGTLPKAADMLQMVWDDELAAIAQKWAENCDFNHDCDECRAVSNFGVGQNLAIQSASCSNCKEDDMTKPKWADAIKGLYDEVLYFHKSWLDRFQSGRAETYVEHFTQVIWSETWRLGCGYTSYKAGKKYKRFYVCNYGPSGNMLNQPVYKQGQPCSACPVNTCCGSSCKSGPNYPGLCKMLNQNTAPIYQRNLNNLLFHCDSNPKTKDCETQVTGTNKWTNSDEQPADWAVCSVLFLHVRRLSPHPPGRPTRPATGKSDPLRPRTTHAVRHEQEVQHPLTDTSPISNRTIIGCLRESIILIH*	384	TRUE	1	22	Cysteine-rich secretory protein-related; Venom allergen 5-like; CAP domain; Allergen V5/Tpx-1-related, conserved site; CAP superfamily	sp|P85840|VA5_TITSE	sp|W4VS53|CRVP_TRILK	sp|P85840|VA5_TITSE	sp|W4VS53|CRVP_TRILK	sp|W4VS53|CRVP_TRILK	sp|W4VS53|CRVP_TRILK	sp|P85840|VA5_TITSE	sp|W4VS53|CRVP_TRILK	sp|P85840|VA5_TITSE	tr|A0A8T0E3G1|A0A8T0E3G1_ARGBR	tr|A0A4Y2W1W9|A0A4Y2W1W9_ARAVE	tr|A0A4Y2W1W9|A0A4Y2W1W9_ARAVE
CAP	NODE_7304_length_2044_cov_228132.755656_g177_i63.p1	NODE_7304_length_2044_cov_228132.755656_g177_i63	IPR001283; IPR002413; IPR014044; IPR018244; IPR035940	43757	MLKTMWSFFILALLGLVRWSSSAKCPAEYERFSLEHTFCIPRNPRCDIKRSGVTQEDIQKILRLHNQYRSGIALGKETRAKGGTLPKAADMLQMVWDDELAAIAQKWAENCDFNHDCDECRAVSNFGVGQNLAIQSASCSNCKEDDMTKPKWADAIKGLYDEVLYFHKSWLDRFQSGRAETYVEHFTQVIWSETWRLGCGYTSYKAGKKYKRFYVCNYGPSGNMLNQPVYKQGQPCSACPVNTCCGSSCKSGPNYPGLCKMLNQNTAPIYQRNLNNLLFHCDSNPKTKDCETQVTGTNKWTNIASLQGNYRSIVLKGGESTTLEPGRHLTIIFGVLQLLQV*	342	TRUE	1	22	Cysteine-rich secretory protein-related; Venom allergen 5-like; CAP domain; Allergen V5/Tpx-1-related, conserved site; CAP superfamily	sp|P85840|VA5_TITSE	sp|W4VS53|CRVP_TRILK	sp|P85840|VA5_TITSE	sp|W4VS53|CRVP_TRILK	sp|W4VS53|CRVP_TRILK	sp|W4VS53|CRVP_TRILK	sp|P85840|VA5_TITSE	sp|W4VS53|CRVP_TRILK	sp|P85840|VA5_TITSE	tr|A0A8T0E3G1|A0A8T0E3G1_ARGBR	tr|A0A4Y2W1W9|A0A4Y2W1W9_ARAVE	tr|A0A4Y2W1W9|A0A4Y2W1W9_ARAVE
CAP	NODE_7942_length_1939_cov_282216.592357_g177_i66.p1	NODE_7942_length_1939_cov_282216.592357_g177_i66	IPR001283; IPR002413; IPR014044; IPR018244; IPR035940	75164	MLKTMWSFFILALLGLVRWSSSAKCPAEYERFSLEHTFCIPRNPRCDIKRSGVTQEDIQKILRLHNQYRSGIALGKETRAKGGTLPKAADMLQMVWDDELAAIAQKWAENCDFNHDCDECRAVSNFGVGQNLAIQSASCSNCKEDDMTKPKWADAIKGLYDEVLYFHKSWLDRFQSGRAETYVEHFTQVIWSETWRLGCGYTSYKAGKKYKRFYVCNYGPSGNMLNQPVYKQGQPCSACPVNTCCGSSCKSGPNYPGLCKMLNQNTAPIYQRNLNNLLFHCDSNPKTKDCETQAIFEDLNLVNS*	305	TRUE	1	22	Cysteine-rich secretory protein-related; Venom allergen 5-like; CAP domain; Allergen V5/Tpx-1-related, conserved site; CAP superfamily	sp|P85840|VA5_TITSE	sp|W4VS53|CRVP_TRILK	sp|P85840|VA5_TITSE	sp|W4VS53|CRVP_TRILK	sp|W4VS53|CRVP_TRILK	sp|W4VS53|CRVP_TRILK	sp|P85840|VA5_TITSE	sp|W4VS53|CRVP_TRILK	sp|P85840|VA5_TITSE	tr|A0A8T0E3G1|A0A8T0E3G1_ARGBR	tr|A0A4Y2W1W9|A0A4Y2W1W9_ARAVE	tr|A0A4Y2W1W9|A0A4Y2W1W9_ARAVE
CAP	NODE_8511_length_1850_cov_309219.963788_g11_i43.p1	NODE_8511_length_1850_cov_309219.963788_g11_i43	IPR001283; IPR002413; IPR014044; IPR018244; IPR035940	47166	MLKTMWSFFILALLGLVRWSSSAKCPAEYERFSLEHTFCIPRNPRCDIKRSGVTQEDIQKILRLHNQYRSGIALGKETRAKGGTLPKAADMLQMVWDDELAAIAQKWAENCDFNHDCDECRAVSNFGVGQNLAIQSASCSNCKEDDMTKPKWADAIKGLYDEVLYFHKSWLDRFQSGRAETYVEHFTQVIWSETWRLGCGYTSYKAGKKYKRFYVCNYGPSGNMLNQPVYKQGQPCSACPVNTCCGSSCKSGPNYPGLCKMLNQNTAPIYQRNLNNLLFHCDSNPKTKDCETQVTGTNKWTNIASLQGNYMSIVLNGGESTTLEFKKTDCSKHEWILH*	339	TRUE	1	22	Cysteine-rich secretory protein-related; Venom allergen 5-like; CAP domain; Allergen V5/Tpx-1-related, conserved site; CAP superfamily	sp|P85840|VA5_TITSE	sp|W4VS53|CRVP_TRILK	sp|P85840|VA5_TITSE	sp|W4VS53|CRVP_TRILK	sp|W4VS53|CRVP_TRILK	sp|W4VS53|CRVP_TRILK	sp|P85840|VA5_TITSE	sp|W4VS53|CRVP_TRILK	sp|P85840|VA5_TITSE	tr|A0A8T0E3G1|A0A8T0E3G1_ARGBR	tr|A0A4Y2W1W9|A0A4Y2W1W9_ARAVE	tr|A0A4Y2W1W9|A0A4Y2W1W9_ARAVE
CAP	NODE_8533_length_1849_cov_302139.619844_g177_i74.p2	NODE_8533_length_1849_cov_302139.619844_g177_i74	IPR001283; IPR002413; IPR014044; IPR035940	34525	MLKTMWSFFILALLGLVRWSSSAKCPAEYERFSLEHTFCIPRNPRCDIKRSGVTQEDIQKILRLHNQYRSGIALGKETRAKGGTLPKAADMLQMVWDDELAAIAQKWAENCDFNHDCDECRAVSNFGVGQNLAIQSASCSNCKEDDMTKPKWADAIKGL*	160	TRUE	1	22	Cysteine-rich secretory protein-related; Venom allergen 5-like; CAP domain; CAP superfamily	sp|P85840|VA5_TITSE	sp|W4VS53|CRVP_TRILK	sp|P85840|VA5_TITSE	sp|W4VS53|CRVP_TRILK	sp|W4VS53|CRVP_TRILK	sp|W4VS53|CRVP_TRILK	sp|P85840|VA5_TITSE	sp|W4VS53|CRVP_TRILK	sp|P85840|VA5_TITSE	tr|A0A4Y2W1W9|A0A4Y2W1W9_ARAVE	tr|A0A4Y2V0B3|A0A4Y2V0B3_ARAVE	tr|A0A4Y2V0B3|A0A4Y2V0B3_ARAVE
CAP	NODE_8537_length_1849_cov_283596.985507_g177_i78.p1	NODE_8537_length_1849_cov_283596.985507_g177_i78	IPR001283; IPR002413; IPR014044; IPR018244; IPR035940	35961	MLKTMWSFFILALLGLVRWSSSAKCPAEYERFSLEHTFCIPRNPRCDIKRSGVTQEDIQKILRLHNQYRSGIALGKETRAKGGTLPKAADMLQMVWDDELAAIAQKWAENCDFNHDCDECRAVSNFGVGQNLAIQSASCSNCKEDDMTKPKWADAIKGLYDEVLYFHKSWLDRFQSGRAETYVEHFTQVIWSETWRLGCGYTSYKAGKKYKRFYVCNYGPSGNMLNQPVYKQGQPCSACPVNTCCGSSCKSGPNYPGLCKMLNQNTAPIYQRILKNLLFHCDSNPKNND*	290	TRUE	1	22	Cysteine-rich secretory protein-related; Venom allergen 5-like; CAP domain; Allergen V5/Tpx-1-related, conserved site; CAP superfamily	sp|P85840|VA5_TITSE	sp|W4VS53|CRVP_TRILK	sp|P85840|VA5_TITSE	sp|W4VS53|CRVP_TRILK	sp|W4VS53|CRVP_TRILK	sp|W4VS53|CRVP_TRILK	sp|P85840|VA5_TITSE	sp|W4VS53|CRVP_TRILK	sp|P85840|VA5_TITSE	tr|A0A8T0E3G1|A0A8T0E3G1_ARGBR	tr|A0A4Y2W1W9|A0A4Y2W1W9_ARAVE	tr|A0A4Y2W1W9|A0A4Y2W1W9_ARAVE
CAP	NODE_8538_length_1849_cov_265491.057971_g177_i79.p1	NODE_8538_length_1849_cov_265491.057971_g177_i79	IPR001283; IPR002413; IPR014044; IPR018244; IPR035940	34327	MLKTMWSFFILALLGLVRWSSSAKCPAEYERFSLEHTFCIPRNPRCDIKRSGVTQEDIQKILRLHNQYRSGIALGKETRAKGGTLPKAADMLQMVWDDELAAIAQKWAENCDFNHDCDECRAVSNFGVGQNLAIQSASCSNCKEDDMTKPKWADAIKGLYDEVLYFHKSWLDRFQSGRAETYVEHFTQVIWSETWRLGCGYTSYKAGKKYKRFYVCNYGPSGNMLNQPVYKQGQPCSACPVNTCCGSSCKSGPNYPGLCKMLNQNTAPIYQRNLNNLLFHCDSNPKN*	288	TRUE	1	22	Cysteine-rich secretory protein-related; Venom allergen 5-like; CAP domain; Allergen V5/Tpx-1-related, conserved site; CAP superfamily	sp|P85840|VA5_TITSE	sp|W4VS53|CRVP_TRILK	sp|P85840|VA5_TITSE	sp|W4VS53|CRVP_TRILK	sp|W4VS53|CRVP_TRILK	sp|W4VS53|CRVP_TRILK	sp|P85840|VA5_TITSE	sp|W4VS53|CRVP_TRILK	sp|P85840|VA5_TITSE	tr|A0A8T0E3G1|A0A8T0E3G1_ARGBR	tr|A0A4Y2W1W9|A0A4Y2W1W9_ARAVE	tr|A0A4Y2W1W9|A0A4Y2W1W9_ARAVE
CAP	NODE_8551_length_1848_cov_286114.857223_g177_i82.p1 NODE_14047_length_1250_cov_187658.421757_g11_i65.p1	NODE_8551_length_1848_cov_286114.857223_g177_i82; NODE_14047_length_1250_cov_187658.421757_g11_i65	IPR001283; IPR002413; IPR014044; IPR035940	48270	MLKTMWSFFILALLGLVRWSSSAKCPAEYERFSLEHTFCIPRNPRCDIKRSGVTQEDIQKILRLHNQYRSGIALGKETRAKGGTLPKAADMLQMVWDDELAAIAQKWAENCDFNHDCDECRAVSNFGVGQNLAIQSASCSNCKEDDMTKPKWADAIKGLYDEVLYFHKSWLDRFRVVVQKLTWNILHR*	189	TRUE	1	22	Cysteine-rich secretory protein-related; Venom allergen 5-like; CAP domain; CAP superfamily	sp|P85840|VA5_TITSE	sp|W4VS53|CRVP_TRILK	sp|P85840|VA5_TITSE	sp|W4VS53|CRVP_TRILK	sp|W4VS53|CRVP_TRILK	sp|W4VS53|CRVP_TRILK	sp|P85840|VA5_TITSE	sp|W4VS53|CRVP_TRILK	sp|P85840|VA5_TITSE	tr|A0A4Y2W1W9|A0A4Y2W1W9_ARAVE	tr|A0A4Y2W1W9|A0A4Y2W1W9_ARAVE	tr|A0A4Y2W1W9|A0A4Y2W1W9_ARAVE
CAP	NODE_8923_length_1796_cov_263813.754164_g177_i85.p1	NODE_8923_length_1796_cov_263813.754164_g177_i85	IPR001283; IPR002413; IPR014044; IPR018244; IPR035940	72784	MLKTMWSFFILALLGLVRWSSSAKCPAEYERFSLEHTFCIPRNPRCDIKRSGVTQEDIQKILRLHNQYRSGIALGKETRAKGGTLPKAADMLQMVWDDELAAIAQKWAENCDFNHDCDECRAVSNFGVGQNLAIQSASCSNCKEDDMTKPKWADAIKGLYDEVLYFHKSWLDRFQSGRAETYVEHFTQVIWSETWRLGCGYTSYKAGKKYKRFYVCNYGPSGNMLNQPVYKQGQPCSACPVNTCCGYF*	249	TRUE	1	22	Cysteine-rich secretory protein-related; Venom allergen 5-like; CAP domain; Allergen V5/Tpx-1-related, conserved site; CAP superfamily	sp|P85840|VA5_TITSE	sp|W4VS53|CRVP_TRILK	sp|P85840|VA5_TITSE	sp|W4VS53|CRVP_TRILK	sp|W4VS53|CRVP_TRILK	sp|W4VS53|CRVP_TRILK	sp|P85840|VA5_TITSE	sp|W4VS53|CRVP_TRILK	sp|P85840|VA5_TITSE	tr|A0A8T0E3G1|A0A8T0E3G1_ARGBR	tr|A0A4Y2W1W9|A0A4Y2W1W9_ARAVE	tr|A0A4Y2W1W9|A0A4Y2W1W9_ARAVE
CAP	NODE_9185_length_1758_cov_5261.908984_g6758_i0.p1 NODE_9182_length_1758_cov_5386.174985_g6771_i0.p1	NODE_9185_length_1758_cov_5261.908984_g6758_i0; NODE_9182_length_1758_cov_5386.174985_g6771_i0	IPR001283; IPR002413; IPR014044; IPR035940	39709	MQSFVILALFCLVGWSSSQKCPAQFYKFTPRHSYCLPPRSRQFCRISRTGVSPQDKDLILSLHNQFRSKVAMGKEQRARDGILPQAADMIQMEWDNELAAVAQKWTQNCQWGHDCDECRAVENFAVGQNLAMQNRSCSGQGCQKPNGEPDWTWAITALYNEIDDYYVSWLDSHFEHPGPQTGHLTQIIWSRSWRVGCGYSFYKEGGKYHQYYACNYGPAGNTEGEPVYKQGRPCSACPTNTKCSVSRRKPNTYPGLCKMTNPNTAPEYPRDQNGLLFYCGASSRDPNCQAQVSGDGTWETVHSLGGNYESIVLRGGQSTAITFNTPVKPHGDRFCIVLNFRKGPLDALRRDVSSFKTDFKMDNSFSPPIELNLKTTSFTRYNLDIPWDMQTKLGFTFSV…	426	TRUE	1	18	Cysteine-rich secretory protein-related; Venom allergen 5-like; CAP domain; CAP superfamily	sp|P85840|VA5_TITSE	sp|W4VS53|CRVP_TRILK	sp|P85840|VA5_TITSE	sp|W4VS53|CRVP_TRILK	sp|P85860|VA_PHOKE	sp|W4VS53|CRVP_TRILK	sp|P85840|VA5_TITSE	sp|W4VS53|CRVP_TRILK	sp|P85840|VA5_TITSE	tr|A0A4Y2MWF7|A0A4Y2MWF7_ARAVE	tr|A0A4Y2W038|A0A4Y2W038_ARAVE	tr|A0A4Y2W038|A0A4Y2W038_ARAVE
CAP	TRINITY_DN1086_c0_g1_i1.p1	TRINITY_DN1086_c0_g1_i1	IPR002413; IPR035940	707	TMQSFVILALFCLVGWSSSQKCPAQFYKFTPRHSYCLPPRSRQFCRISRTGVSPQDKDLILSLHNQFRSKVAMGKEQRARDGILPQAADMIQMVRFSTILDSLNKN*	107	TRUE	1	19	Venom allergen 5-like; CAP superfamily	sp|P85840|VA5_TITSE	sp|W4VS53|CRVP_TRILK	sp|P85840|VA5_TITSE	sp|W4VS53|CRVP_TRILK	sp|W4VS53|CRVP_TRILK	sp|W4VS53|CRVP_TRILK	sp|P85840|VA5_TITSE	sp|W4VS53|CRVP_TRILK	sp|P85840|VA5_TITSE	tr|A0A4Y2MWF7|A0A4Y2MWF7_ARAVE	tr|A0A8T0E288|A0A8T0E288_ARGBR	tr|A0A8T0E288|A0A8T0E288_ARGBR
CAP	TRINITY_DN1086_c0_g1_i2.p1 TRINITY_DN1086_c0_g1_i5.p1 TRINITY_DN1086_c0_g1_i6.p1	TRINITY_DN1086_c0_g1_i2; TRINITY_DN1086_c0_g1_i5; TRINITY_DN1086_c0_g1_i6	IPR001283; IPR002413; IPR014044; IPR035940	35185	MQSFVILALFCLVGWSSSQKCPAQFYKFTPRHSYCLPPRSRQFCRISRTGVSPQDKDLILSLHNQFRSKVAMGKEQRARDGILPQAADMIQMEWDNELAAVAQKWTQNCQWGHDCDECRAVENFAVGQNLAMQNRSCSGQGCQKPNGEPDWTWAITALYNEIDDYYVSWLDSHFEHPGPQTGHLTQIIWSRSWRVGCGYSFYKEGGKYHQYYACNYGPAGNTEGEPVYKQGRPCSACPTNTKCSVSSRKPISYPGLCKMTNPNTAPEYPRDQNGLLFYCGASSRDPNCQAQVSGDGTWETVHSLGGNYESIVLRGGQSTAITFNTPVKPHGDRFCIVLNFRKGPLDALRRDVSSFKTDFKMDNSFSPPIELNLKTTSFTRYNLDIPWDMQTKLGFTFSV…	426	TRUE	1	18	Cysteine-rich secretory protein-related; Venom allergen 5-like; CAP domain; CAP superfamily	sp|P85840|VA5_TITSE	sp|W4VS53|CRVP_TRILK	sp|P85840|VA5_TITSE	sp|W4VS53|CRVP_TRILK	sp|P85860|VA_PHOKE	sp|W4VS53|CRVP_TRILK	sp|P85840|VA5_TITSE	sp|W4VS53|CRVP_TRILK	sp|P85840|VA5_TITSE	tr|A0A4Y2MWF7|A0A4Y2MWF7_ARAVE	tr|A0A4Y2W038|A0A4Y2W038_ARAVE	tr|A0A4Y2W038|A0A4Y2W038_ARAVE
CAP	TRINITY_DN19693_c0_g1_i1.p1	TRINITY_DN19693_c0_g1_i1	IPR001283; IPR002413; IPR014044; IPR018244; IPR035940	16	MDNHLLAVVALFFTAAVTCNACYYRKFTPNHTGCKSKNPRCNIVDNQVTNDDKNLVVRLHNQYREKIAMGKETAAGGLPTASNMLEMVWDDELAYIAQRHAETCEFEHDCSDCRKVDRFGVGQNLYMSWSFSLPSSRDQWEEMVKTFYSEIQMFRKEDISSFNFHANYGHFSQVIWANSWRIGCGKVVFKDGKWYQTMISCNYGPAGNYVNAPIYKIGSPCSACPSNTCCGNSCKRSGVRSNYQGLCKSELDGGLH*	257	TRUE	1	21	Cysteine-rich secretory protein-related; Venom allergen 5-like; CAP domain; Allergen V5/Tpx-1-related, conserved site; CAP superfamily	sp|P85840|VA5_TITSE	sp|W4VS53|CRVP_TRILK	sp|P85840|VA5_TITSE	sp|W4VS53|CRVP_TRILK	sp|W4VS53|CRVP_TRILK	sp|W4VS53|CRVP_TRILK	sp|P85840|VA5_TITSE	sp|W4VS53|CRVP_TRILK	sp|P85840|VA5_TITSE	tr|A0A4Y2IWF0|A0A4Y2IWF0_ARAVE	tr|A0A4Y2DNH3|A0A4Y2DNH3_ARAVE	tr|A0A4Y2DNH3|A0A4Y2DNH3_ARAVE
CNTX	NODE_18345_length_959_cov_44445.576327_g3847_i4.p1	NODE_18345_length_959_cov_44445.576327_g3847_i4	IPR023569	17565	MMRSALLVFLLACVVVASVSADCGAFASCGEGACCAGPGYHRTCRPLSKDGMPCEPPHNGDQYQTACPCEEGLICSIIRRCQRA*	85	TRUE	1	21	Prokineticin domain	sp|P83893|TX16_PHORI	sp|D2Y2E6|H14G1_CYRHA	sp|P83893|TX16_PHORI	sp|D2Y2E6|H14G1_CYRHA	sp|P83893|TX16_PHORI	sp|D2Y2E6|H14G1_CYRHA	sp|P83893|TX16_PHORI	sp|D2Y2E6|H14G1_CYRHA	sp|P83893|TX16_PHORI	tr|A0A4Y2JKK9|A0A4Y2JKK9_ARAVE	tr|A0A4Y2JKK9|A0A4Y2JKK9_ARAVE	tr|A0A4Y2JKK9|A0A4Y2JKK9_ARAVE
CNTX	NODE_33956_length_486_cov_73200.375870_g28993_i0.p1	NODE_33956_length_486_cov_73200.375870_g28993_i0	IPR023569	12889	SEQAVTMRSALLVFLLACVVVASVSADCGAFASCGEGACCAGPGYHRTCRPLSKDGMPCEPPHNGDQYQTACPCEEGLICSIIRRCQRA*	90	TRUE	1	26	Prokineticin domain	sp|P83893|TX16_PHORI	sp|D2Y2E6|H14G1_CYRHA	sp|P83893|TX16_PHORI	sp|D2Y2E6|H14G1_CYRHA	sp|P83893|TX16_PHORI	sp|D2Y2E6|H14G1_CYRHA	sp|P83893|TX16_PHORI	sp|D2Y2E6|H14G1_CYRHA	sp|P83893|TX16_PHORI	tr|A0A4Y2JKK9|A0A4Y2JKK9_ARAVE	tr|A0A4Y2JKK9|A0A4Y2JKK9_ARAVE	tr|A0A4Y2JKK9|A0A4Y2JKK9_ARAVE
CNTX	NODE_34679_length_475_cov_59474.592857_g29712_i0.p2 NODE_29681_length_568_cov_50935.220273_g3847_i6.p2	NODE_34679_length_475_cov_59474.592857_g29712_i0; NODE_29681_length_568_cov_50935.220273_g3847_i6	IPR023569	19174	MNRTGVVASVSADCGAFASCGEGACCAGPGYHRTCRPLSKDGMPCEPPHNGDQYQTACPCEEGLICSIIRRCQRA*	76	TRUE	1	12	Prokineticin domain	sp|P83893|TX16_PHORI	sp|D2Y2E6|H14G1_CYRHA	sp|P83893|TX16_PHORI	sp|D2Y2E6|H14G1_CYRHA	sp|P83893|TX16_PHORI	sp|D2Y2E6|H14G1_CYRHA	sp|P83893|TX16_PHORI	sp|D2Y2E6|H14G1_CYRHA	sp|P83893|TX16_PHORI	tr|A0A4Y2JKK9|A0A4Y2JKK9_ARAVE	tr|A0A4Y2JKK9|A0A4Y2JKK9_ARAVE	tr|A0A4Y2JKK9|A0A4Y2JKK9_ARAVE
CNTX	NODE_36714_length_447_cov_80483.038265_g31743_i0.p1	NODE_36714_length_447_cov_80483.038265_g31743_i0	IPR023569	12932	MIMCGSEQAVTMRSALLVFLLACVVVASVSADCGAFASCGEGACCAGPGYHRTCRPLSKDGMPCEPPHNGDQYQTACPCEEGLICSIIRRCQRA*	95	TRUE	1	31	Prokineticin domain	sp|P83893|TX16_PHORI	sp|D2Y2E6|H14G1_CYRHA	sp|P83893|TX16_PHORI	sp|D2Y2E6|H14G1_CYRHA	sp|P83893|TX16_PHORI	sp|D2Y2E6|H14G1_CYRHA	sp|P83893|TX16_PHORI	sp|D2Y2E6|H14G1_CYRHA	sp|P83893|TX16_PHORI	tr|A0A4Y2JKK9|A0A4Y2JKK9_ARAVE	tr|A0A4Y2JKK9|A0A4Y2JKK9_ARAVE	tr|A0A4Y2JKK9|A0A4Y2JKK9_ARAVE
CNTX	NODE_5692_length_2350_cov_13786.947712_g4136_i0.p2 NODE_11693_length_1466_cov_21942.069454_g8669_i0.p2 NODE_36474_length_450_cov_77308.058228_g31503_i0.p1 NODE_5266_length_2443_cov_13788.731575_g3847_i0.p2 NODE_10766_length_1559_cov_21432.381649_g3847_i3.p2 TRINITY_DN2979_c1_g2_i6.p1	NODE_5692_length_2350_cov_13786.947712_g4136_i0; NODE_11693_length_1466_cov_21942.069454_g8669_i0; NODE_36474_length_450_cov_77308.058228_g31503_i0; NODE_5266_length_2443_cov_13788.731575_g3847_i0; NODE_10766_length_1559_cov_21432.381649_g3847_i3; TRINITY_DN2979_c1_g2_i6	IPR023569	176544	MRSALLVFLLACVVVASVSADCGAFASCGEGACCAGPGYHRTCRPLSKDGMPCEPPHNGDQYQTACPCEEGLICSIIRRCQRA*	84	TRUE	1	20	Prokineticin domain	sp|P83893|TX16_PHORI	sp|D2Y2E6|H14G1_CYRHA	sp|P83893|TX16_PHORI	sp|D2Y2E6|H14G1_CYRHA	sp|P83893|TX16_PHORI	sp|D2Y2E6|H14G1_CYRHA	sp|P83893|TX16_PHORI	sp|D2Y2E6|H14G1_CYRHA	sp|P83893|TX16_PHORI	tr|A0A4Y2JKK9|A0A4Y2JKK9_ARAVE	tr|A0A4Y2JKK9|A0A4Y2JKK9_ARAVE	tr|A0A4Y2JKK9|A0A4Y2JKK9_ARAVE
CNTX	NODE_44225_length_371_cov_3.933544_g39253_i0.p1 NODE_44534_length_371_cov_3.933544_g39505_i0.p1 TRINITY_DN87282_c0_g1_i1.p1	NODE_44225_length_371_cov_3.933544_g39253_i0; NODE_44534_length_371_cov_3.933544_g39505_i0; TRINITY_DN87282_c0_g1_i1	IPR023569	12	FFLVCFTNAKLNEKCDRNADCEEGECCVQLSRFLSSKCKPLKKEHEFCLLNPENFLQDDKYSYTCPCSQGLTCTPKEVEEKEGVTIYKNTNCKKSEE*	98	TRUE	1	9	Prokineticin domain	sp|P83997|TX16_PHONI	sp|Q8MTX1|TXCA_CAEEX	sp|P83997|TX16_PHONI	sp|Q8MTX1|TXCA_CAEEX	sp|P83997|TX16_PHONI	sp|Q8MTX1|TXCA_CAEEX	sp|P83997|TX16_PHONI	sp|Q8MTX1|TXCA_CAEEX	sp|P83997|TX16_PHONI	tr|A0A4Y2CNP4|A0A4Y2CNP4_ARAVE	tr|A0A4Y2CNP4|A0A4Y2CNP4_ARAVE	tr|A0A4Y2CNP4|A0A4Y2CNP4_ARAVE
CNTX	NODE_18784_length_933_cov_6.903189_g14549_i0.p1 NODE_18851_length_933_cov_7.347380_g14602_i0.p1 TRINITY_DN3806_c0_g1_i1.p1	NODE_18784_length_933_cov_6.903189_g14549_i0; NODE_18851_length_933_cov_7.347380_g14602_i0; TRINITY_DN3806_c0_g1_i1	IPR023569	54	TIKEMKWFFGVICLTASLAAVSATFCKSEDDCKEGYCCAALTGSQMLKKGLCRALARERKQCSEPESKNDYFGGKFTLYCPCADGLVCEPNKPGITDPEKRRRALRCQKPSATTSGPDVTTASDIVTDGEVVTNPPDVITDESEAPEEEVVETEAPEEEVVETEAPEEEVVETEAPEEEVVETEAPEEEVVEEETEAPEEEVVEEETEVPEEEVVEEETEAPEEEVVEEETEVPEEEVVEDAGQRGPGGERPREDDPDCEDWTYGC*	267	TRUE	1	23	Prokineticin domain	sp|W4VSC2|PE1_TRILK	sp|W4VSC2|PE1_TRILK	sp|W4VSC2|PE1_TRILK	sp|W4VSC2|PE1_TRILK	sp|W4VSC2|PE1_TRILK	sp|W4VSC2|PE1_TRILK	sp|W4VSC2|PE1_TRILK	sp|W4VSC2|PE1_TRILK	sp|W4VSC2|PE1_TRILK	tr|A0A4Y2G9Z0|A0A4Y2G9Z0_ARAVE	tr|A0A8X6YGG1|A0A8X6YGG1_9ARAC	tr|A0A8X6YGG1|A0A8X6YGG1_9ARAC
CNTX	NODE_38358_length_427_cov_14.545699_g33387_i0.p1 NODE_38664_length_427_cov_14.841398_g33636_i0.p1 TRINITY_DN115763_c0_g1_i1.p1	NODE_38358_length_427_cov_14.545699_g33387_i0; NODE_38664_length_427_cov_14.841398_g33636_i0; TRINITY_DN115763_c0_g1_i1	IPR023569	54	SEFQVSRIPRKMKTFLACLLLCLALIVPSYAFSCKSEPERCGEGQCCVEFGFFGICRPLLGEGDKCELRSLKSKLNDHVYLMQCPCSDEFVCEEDDSGSSITGKCIRK*	109	TRUE	1	31	Prokineticin domain	sp|P83893|TX16_PHORI	sp|W4VSC2|PE1_TRILK	sp|Q4VM07|VM3VB_MACLB	sp|W4VSC2|PE1_TRILK	sp|P83893|TX16_PHORI	sp|W4VSC2|PE1_TRILK	sp|Q4VM07|VM3VB_MACLB	sp|W4VSC2|PE1_TRILK	sp|P83893|TX16_PHORI	tr|A0A8X6MPG8|A0A8X6MPG8_NEPPI	tr|A0A2L2Y5G8|A0A2L2Y5G8_PARTP	tr|A0A2L2Y5G8|A0A2L2Y5G8_PARTP
EGF-like	NODE_330_length_6408_cov_66.029907_g246_i0.p1 NODE_343_length_6408_cov_67.889658_g252_i0.p1 TRINITY_DN8871_c0_g1_i2.p1 TRINITY_DN8871_c0_g1_i8.p1	NODE_330_length_6408_cov_66.029907_g246_i0; NODE_343_length_6408_cov_67.889658_g252_i0; TRINITY_DN8871_c0_g1_i2; TRINITY_DN8871_c0_g1_i8	IPR000742; IPR001791; IPR001881; IPR002049; IPR002350; IPR003645; IPR003884; IPR004850; IPR008993; IPR013320; IPR036058	1562	MKNLFICLIILLTIHYVSPRRRRSQNCREKMDPSASMVFTGTVEKIYRSRSATYRGVVKVKRVVKGDTSFADNTVIVEGFGDPNICHSDVRERDTRIFLVSLLDNGHLRLNSSVVRVTVSNLDKAVANVKGLPPKTREAVPETECERMYCAYGALCLTDKRTQQAHCRCQETCSDVFAPVCGSDGVTYSSDCQLRMASCTKQKRIFTKHQGPCDLKDPCEEKVCHFGAQCQPSLDGRTAECICPEKCATYGDSRSRPVCGTDGKDYPNVCELRRTSCLEMREIEVRYKGHCDPCENIKCPTYQVCQLDENRNPICRCNDMCTPDFRPVCGSDGLTYANECTLRVEACKMQKNVRVIYSGDCSSSINPCDLIKCGPGQECDVDRFGVASCQCPQVCEPKM…	1741	TRUE	1	19	EGF-like domain; Laminin G domain; EGF-like calcium-binding domain; Laminin-type EGF domain; Kazal domain; Follistatin-like, N-terminal; Factor I / membrane attack complex; NtA (N-terminal agrin) domain; Tissue inhibitor of metalloproteinases-like, OB-fold; Concanavalin A-like lectin/glucanase domain superfamily; Kazal domain superfamily	sp|P0DKT1|TU92_POLAB	sp|A0A3G5BID2|KAZL2_DOLGE	sp|P0DKT1|TU92_POLAB	sp|G4V4G1|IGFBP_CUPSA	sp|G4V4G1|IGFBP_CUPSA	sp|A0A3G5BID2|KAZL2_DOLGE	sp|P0DKT1|TU92_POLAB	sp|P31696|AGRIN_CHICK	sp|P0DKT1|TU92_POLAB	tr|A0A8X6GKR1|A0A8X6GKR1_TRICU	tr|A0A4Y2M9B7|A0A4Y2M9B7_ARAVE	tr|A0A4Y2M9B7|A0A4Y2M9B7_ARAVE
EGF-like	TRINITY_DN8871_c0_g1_i6.p1	TRINITY_DN8871_c0_g1_i6	IPR000742; IPR001791; IPR001881; IPR002049; IPR002350; IPR003645; IPR003884; IPR004850; IPR008993; IPR013320; IPR036058	272	MKNLFICLIILLTIHYVSPRRRRSQNCREKMDPSASMVFTGTVEKIYRSRSATYRGVVKVKRVVKGDTSFADNTVIVEGFGDPNICHSDVRERDTRIFLVSLLDNGHLRLNSSVVRVTVSNLDKAVANVKGLPPKTREAVPETECERMYCAYGALCLTDKRTQQAHCRCQETCSDVFAPVCGSDGVTYSSDCQLRMASCTKQKRIFTKHQGPCDLKDPCEEKVCHFGAQCQPSLDGRTAECICPEKCATYGDSRSRPVCGTDGKDYPNVCELRRTSCLEMREIEVRYKGHCDPCENIKCPTYQVCQLDENRNPICRCNDMCTPDFRPVCGSDGLTYANECTLRVEACKMQKNVRVIYSGDCSSSINPCDLIKCGPGQECDVDRFGVASCQCPQVCEPKM…	1418	TRUE	1	19	EGF-like domain; Laminin G domain; EGF-like calcium-binding domain; Laminin-type EGF domain; Kazal domain; Follistatin-like, N-terminal; Factor I / membrane attack complex; NtA (N-terminal agrin) domain; Tissue inhibitor of metalloproteinases-like, OB-fold; Concanavalin A-like lectin/glucanase domain superfamily; Kazal domain superfamily	sp|P0DKT1|TU92_POLAB	sp|A0A3G5BID2|KAZL2_DOLGE	sp|P0DKT1|TU92_POLAB	sp|G4V4G1|IGFBP_CUPSA	sp|G4V4G1|IGFBP_CUPSA	sp|A0A3G5BID2|KAZL2_DOLGE	sp|P0DKT1|TU92_POLAB	sp|P31696|AGRIN_CHICK	sp|P0DKT1|TU92_POLAB	tr|A0A8X6GKR1|A0A8X6GKR1_TRICU	tr|A0A4Y2E831|A0A4Y2E831_ARAVE	tr|A0A4Y2E831|A0A4Y2E831_ARAVE
IGFBP	NODE_8892_length_1801_cov_477.350515_g6528_i0.p1 NODE_8867_length_1801_cov_488.293242_g6523_i0.p1 TRINITY_DN1818_c0_g4_i1.p1	NODE_8892_length_1801_cov_477.350515_g6528_i0; NODE_8867_length_1801_cov_488.293242_g6523_i0; TRINITY_DN1818_c0_g4_i1	IPR000867; IPR002350; IPR003598; IPR003599; IPR007110; IPR009030; IPR011390; IPR013783; IPR036058; IPR036179	6630	MWLKSLLLALVLVQAQAETKRDCGKCEPDKCVPPGDECLAGLVKDLCGCCYVCGRREGELCDGDSLPIPYRNRGQGPCGEHMECRPRTDLAPGDPPEAQCVCVKTEAFCGSDGKTYENECKLTEARYSQRNGLQAVHKGPCVSAPKILTPPEDVSNTTGGHVAMSCEAMGWPIPSIEWRVDRGQGDTIPLPSDDPKIAVQSRGGPSRYEITSWLQLLNLQPEDDATYWCIAKNEEGESSAAAKIIVLESKGSSYLSEKSNDL*	263	TRUE	1	17	Insulin-like growth factor-binding protein, IGFBP; Kazal domain; Immunoglobulin subtype 2; Immunoglobulin subtype; Immunoglobulin-like domain; Growth factor receptor cysteine-rich domain superfamily; Insulin-like growth factor binding protein-related protein (IGFBP-rP), MAC25; Immunoglobulin-like fold; Kazal domain superfamily; Immunoglobulin-like domain superfamily	sp|G4V4G1|IGFBP_CUPSA	sp|G4V4G1|IGFBP_CUPSA	sp|G4V4G1|IGFBP_CUPSA	sp|G4V4G1|IGFBP_CUPSA	sp|G4V4G1|IGFBP_CUPSA	sp|G4V4G1|IGFBP_CUPSA	sp|G4V4G1|IGFBP_CUPSA	sp|G4V4G1|IGFBP_CUPSA	sp|G4V4G1|IGFBP_CUPSA	tr|A0A4Y2BIJ9|A0A4Y2BIJ9_ARAVE	tr|A0A8T0EFF3|A0A8T0EFF3_ARGBR	tr|A0A8T0EFF3|A0A8T0EFF3_ARGBR
IGFBP	NODE_32490_length_510_cov_11.085714_g27536_i0.p1 NODE_32781_length_510_cov_11.648352_g27775_i0.p1 TRINITY_DN70425_c0_g1_i1.p1	NODE_32490_length_510_cov_11.085714_g27536_i0; NODE_32781_length_510_cov_11.648352_g27775_i0; TRINITY_DN70425_c0_g1_i1	IPR000867; IPR009030; IPR011390	45	MLFLRLFGVLLAVVSMAIAYDDDREALCEDITCEDYECQESDDCEFGEVPDVCECCYTCAKGPGESCGGMYNLAGICAWGFYCDPHPKYPQLPGVCVKY*	100	TRUE	1	19	Insulin-like growth factor-binding protein, IGFBP; Growth factor receptor cysteine-rich domain superfamily; Insulin-like growth factor binding protein-related protein (IGFBP-rP), MAC25	sp|G4V4G0|SIBD2_CUPSA	sp|P0CJ14|VP302_LYCMC	sp|P0CJ14|VP302_LYCMC	sp|G4V4G1|IGFBP_CUPSA	sp|G4V4G1|IGFBP_CUPSA	sp|P0CJ14|VP302_LYCMC	sp|P0CJ14|VP302_LYCMC	sp|G4V4G0|SIBD2_CUPSA	sp|G4V4G0|SIBD2_CUPSA	tr|A0A8T0EW53|A0A8T0EW53_ARGBR	tr|A0A8X6REV6|A0A8X6REV6_TRICX	tr|A0A8X6REV6|A0A8X6REV6_TRICX
Kunitz	NODE_1090_length_4682_cov_133.818889_g792_i0.p1 NODE_1087_length_4722_cov_136.289908_g781_i0.p1 TRINITY_DN4642_c0_g1_i14.p1	NODE_1090_length_4682_cov_133.818889_g792_i0; NODE_1087_length_4722_cov_136.289908_g781_i0; TRINITY_DN4642_c0_g1_i14	IPR000884; IPR002223; IPR002861; IPR009465; IPR020901; IPR036383; IPR036880; IPR038678; IPR042307; IPR044004	1895	MYRLLLVGWAIIVCCKGTDEVKSDDRLIPQNFPGRCRRLPSGVTTSKQPGDNRFFIKISGNPEKYVPGELYTVTLQGYTTQFAVQKFIGFMLIVEPKEIRNDITARPDVGSFQLFGDAMCKYSEECPNAIVHASLIPKQDIQVMWKAPPTGTGCVVFKATVQENRELWYMDEGGLIRELCEEEQENQDEQPEIIEDCCACDEAKYELTFEGLWSRHTHPKDFPGNEWLTHFSDIIGASHTGDFRMWDYGGYASEGVKEVAERGITKRLESELKTESNKIRTIIKARGLWYPNVQGKTFAVFRVDKFHHLMSLLSMLGPSPDWIVGVSALELCLKNCSWVTEKVMNLYPWDAGTDSGMTYISPKMATVPQEKIRRITSSTPNNLQSPFYDPSGQPMKPVA…	773	TRUE	1	17	Thrombospondin type-1 (TSP1) repeat; Pancreatic trypsin inhibitor Kunitz domain; Reeler domain; Spondin, N-terminal; Proteinase inhibitor I2, Kunitz, conserved site; Thrombospondin type-1 (TSP1) repeat superfamily; Pancreatic trypsin inhibitor Kunitz domain superfamily; Spondin, N-terminal domain superfamily; Reeler domain superfamily; Spondin-like TSP1 domain	sp|P0DN09|VKT5_ANEVI	sp|A0A6P8HC43|ATPI1_ACTTE	sp|P0DN09|VKT5_ANEVI	sp|Q8T3S7|VKT1_ARAVE	sp|P0CH75|VKT25_CYRHA	sp|A0A6P8HC43|ATPI1_ACTTE	sp|P0DN09|VKT5_ANEVI	sp|Q9W770|SPON1_CHICK	sp|P0DN09|VKT5_ANEVI	tr|A0A8T0ED38|A0A8T0ED38_ARGBR	tr|A0A4Y2T7F9|A0A4Y2T7F9_ARAVE	tr|A0A4Y2T7F9|A0A4Y2T7F9_ARAVE
Kunitz	TRINITY_DN4642_c0_g1_i17.p1	TRINITY_DN4642_c0_g1_i17	IPR000884; IPR002223; IPR002861; IPR009465; IPR020901; IPR036383; IPR036880; IPR038678; IPR042307; IPR044004	560	MYRLLLVGWAIIVCCKGTDEVKSDDRLIPQNFPGRCRRLPSGVTTSKQPGDNRFFIKISGNPEKYVPGELYTVTLQGYTTQFAVQKFIGFMLIVEPKEIRNDITARPDVGSFQLFGDAMCKYSEECPNAIVHASLIPKQDIQVMWKAPPTGTGCVVFKATVQENRELWYMDEGGLIRELCEEEQENQDEQPEIIEDCCACDEAKYELTFEGLWSRHTHPKDFPGNEWLTHFSDIIGASHTGDFRMWDYGGYASEGVKEVAERGITKRLESELKTESNKIRTIIKARGLWYPNVQGKTFAVFRVDKFHHLMSLLSMLGPSPDWIVGVSALELCLKNCSWVTEKVMNLYPWDAGTDSGMTYISPKMATVPQEKIRRITSSTPNNLQSPFYDPSGQPMKPVA…	825	TRUE	1	17	Thrombospondin type-1 (TSP1) repeat; Pancreatic trypsin inhibitor Kunitz domain; Reeler domain; Spondin, N-terminal; Proteinase inhibitor I2, Kunitz, conserved site; Thrombospondin type-1 (TSP1) repeat superfamily; Pancreatic trypsin inhibitor Kunitz domain superfamily; Spondin, N-terminal domain superfamily; Reeler domain superfamily; Spondin-like TSP1 domain	sp|P0DN09|VKT5_ANEVI	sp|A0A6P8HC43|ATPI1_ACTTE	sp|P0DN09|VKT5_ANEVI	sp|Q8T3S7|VKT1_ARAVE	sp|P0CH75|VKT25_CYRHA	sp|A0A6P8HC43|ATPI1_ACTTE	sp|P0DN09|VKT5_ANEVI	sp|Q9W770|SPON1_CHICK	sp|P0DN09|VKT5_ANEVI	tr|A0A8T0ED38|A0A8T0ED38_ARGBR	tr|A0A4Y2ELK7|A0A4Y2ELK7_ARAVE	tr|A0A4Y2ELK7|A0A4Y2ELK7_ARAVE
Kunitz	TRINITY_DN4642_c0_g1_i4.p1 TRINITY_DN4642_c0_g1_i8.p1	TRINITY_DN4642_c0_g1_i4; TRINITY_DN4642_c0_g1_i8	IPR000884; IPR002223; IPR002861; IPR009465; IPR020901; IPR036383; IPR036880; IPR038678; IPR042307; IPR044004	929	MYRLLLVGWAMIAYCRGVEVVEPEPRLIPQSFPGRCKRTPQGIAFPKVAGDNGFHIKISGNPEKYVPGELYTVTLQGYTTQFAVQKFIGFMLIVEPKEIRNDITARPDVGSFQLFGDAMCKYSEECPNAIVHASLIPKQDIQVMWKAPPTGTGCVVFKATVQENRELWYMDEGGLIRELCEEEQENQDEQPEIIEDCCACDEAKYELTFEGLWSRHTHPKDFPGNEWLTHFSDIIGASHTGDFRMWDYGGYASEGVKEVAERGITKRLESELKTESNKIRTIIKARGLWYPNVQGKTFAVFRVDKFHHLMSLLSMLGPSPDWIVGVSALELCLKNCSWVTEKVMNLYPWDAGTDSGMTYISPKMATVPQEKIRRITSSTPNNLQSPFYDPSGQPMKPVA…	773	TRUE	1	17	Thrombospondin type-1 (TSP1) repeat; Pancreatic trypsin inhibitor Kunitz domain; Reeler domain; Spondin, N-terminal; Proteinase inhibitor I2, Kunitz, conserved site; Thrombospondin type-1 (TSP1) repeat superfamily; Pancreatic trypsin inhibitor Kunitz domain superfamily; Spondin, N-terminal domain superfamily; Reeler domain superfamily; Spondin-like TSP1 domain	sp|P0DN09|VKT5_ANEVI	sp|A0A6P8HC43|ATPI1_ACTTE	sp|P0DN09|VKT5_ANEVI	sp|Q8T3S7|VKT1_ARAVE	sp|P0CH75|VKT25_CYRHA	sp|A0A6P8HC43|ATPI1_ACTTE	sp|P0DN09|VKT5_ANEVI	sp|Q9W770|SPON1_CHICK	sp|P0DN09|VKT5_ANEVI	tr|A0A8T0ED38|A0A8T0ED38_ARGBR	tr|A0A4Y2T7F9|A0A4Y2T7F9_ARAVE	tr|A0A4Y2T7F9|A0A4Y2T7F9_ARAVE
Kunitz	TRINITY_DN4642_c0_g1_i5.p1	TRINITY_DN4642_c0_g1_i5	IPR000884; IPR002223; IPR002861; IPR009465; IPR020901; IPR036383; IPR036880; IPR038678; IPR042307; IPR044004	460	MYRLLLVGWAMIAYCRGVEVVEPEPRLIPQSFPGRCKRTPQGIAFPKVAGDNGFHIKISGNPEKYVPGELYTVTLQGYTTQFAVQKFIGFMLIVEPKEIRNDITARPDVGSFQLFGDAMCKYSEECPNAIVHASLIPKQDIQVMWKAPPTGTGCVVFKATVQENRELWYMDEGGLIRELCEEEQENQDEQPEIIEDCCACDEAKYELTFEGLWSRHTHPKDFPGNEWLTHFSDIIGASHTGDFRMWDYGGYASEGVKEVAERGITKRLESELKTESNKIRTIIKARGLWYPNVQGKTFAVFRVDKFHHLMSLLSMLGPSPDWIVGVSALELCLKNCSWVTEKVMNLYPWDAGTDSGMTYISPKMATVPQEKIRRITSSTPNNLQSPFYDPSGQPMKPVA…	804	TRUE	1	17	Thrombospondin type-1 (TSP1) repeat; Pancreatic trypsin inhibitor Kunitz domain; Reeler domain; Spondin, N-terminal; Proteinase inhibitor I2, Kunitz, conserved site; Thrombospondin type-1 (TSP1) repeat superfamily; Pancreatic trypsin inhibitor Kunitz domain superfamily; Spondin, N-terminal domain superfamily; Reeler domain superfamily; Spondin-like TSP1 domain	sp|P0DN15|VKTB_ANEVI	sp|P0DN09|VKT5_ANEVI	sp|P0DN15|VKTB_ANEVI	sp|Q8T3S7|VKT1_ARAVE	sp|P0CH75|VKT25_CYRHA	sp|P0DN09|VKT5_ANEVI	sp|P0DN15|VKTB_ANEVI	sp|Q9W770|SPON1_CHICK	sp|P0DN15|VKTB_ANEVI	tr|A0A8T0EH64|A0A8T0EH64_ARGBR	tr|A0A4Y2T7F9|A0A4Y2T7F9_ARAVE	tr|A0A4Y2T7F9|A0A4Y2T7F9_ARAVE
Kunitz	NODE_22330_length_773_cov_28.913649_g17729_i0.p1	NODE_22330_length_773_cov_28.913649_g17729_i0	IPR002223; IPR020901; IPR036880	60	SMAKLLCILFLAGFVFQAKAFSISAEPPNPDHDAETFNLIPSMFNPFDLVSNITSFLNPFNWVSNLPDFLNPAELLSKITSFFNPLNWIPDISTLLNPIEMMKKFVNLFNPFSWIPDFLNPFHHFPNLNPFKYLPNPFKYFPNPLDILGNDKCTIQPDKGPCDSREQRYFYDQNTNACLKFDYGGCKGNRNNFKRKDECERACRGH*	207	TRUE	1	20	Pancreatic trypsin inhibitor Kunitz domain; Proteinase inhibitor I2, Kunitz, conserved site; Pancreatic trypsin inhibitor Kunitz domain superfamily	sp|Q8T3S7|VKT1_ARAVE	sp|Q8T3S7|VKT1_ARAVE	sp|Q8T3S7|VKT1_ARAVE	sp|Q8T3S7|VKT1_ARAVE	sp|Q8T3S7|VKT1_ARAVE	sp|Q8T3S7|VKT1_ARAVE	sp|Q8T3S7|VKT1_ARAVE	sp|Q8T3S7|VKT1_ARAVE	sp|Q8T3S7|VKT1_ARAVE	tr|A0A4Y2AEB9|A0A4Y2AEB9_ARAVE	tr|A0A0V0RS51|A0A0V0RS51_9BILA	tr|A0A0V0RS51|A0A0V0RS51_9BILA
Kunitz	NODE_22379_length_776_cov_29.375867_g17760_i0.p1 TRINITY_DN270_c0_g1_i1.p1	NODE_22379_length_776_cov_29.375867_g17760_i0; TRINITY_DN270_c0_g1_i1	IPR002223; IPR020901; IPR036880	124	FSMAKLLCILFLAGFVFQAKAFSISAEPPNPDHDAETFNLIPSMFNPFDLVSNITSFLNPFNWVSNLPDFLNPAELLSKITSFFNPLNWIPDISTLLNPIEMMKKFVNLFNPFSWIPDFLNPFHHFPNLNPFKYLPNPFKYFPNPLDILGNDKCTIQPDKGPCDSREQRYFYDQNTNACLKFDYGGCKGNRNNFKRKDECERACRGH*	208	TRUE	1	21	Pancreatic trypsin inhibitor Kunitz domain; Proteinase inhibitor I2, Kunitz, conserved site; Pancreatic trypsin inhibitor Kunitz domain superfamily	sp|Q8T3S7|VKT1_ARAVE	sp|Q8T3S7|VKT1_ARAVE	sp|Q8T3S7|VKT1_ARAVE	sp|Q8T3S7|VKT1_ARAVE	sp|Q8T3S7|VKT1_ARAVE	sp|Q8T3S7|VKT1_ARAVE	sp|Q8T3S7|VKT1_ARAVE	sp|Q8T3S7|VKT1_ARAVE	sp|Q8T3S7|VKT1_ARAVE	tr|A0A4Y2AEB9|A0A4Y2AEB9_ARAVE	tr|A0A0V0RS51|A0A0V0RS51_9BILA	tr|A0A0V0RS51|A0A0V0RS51_9BILA
Kunitz	NODE_23516_length_730_cov_33.235556_g18831_i0.p1 NODE_23654_length_730_cov_33.934815_g18948_i0.p1 TRINITY_DN270_c0_g2_i1.p1	NODE_23516_length_730_cov_33.235556_g18831_i0; NODE_23654_length_730_cov_33.934815_g18948_i0; TRINITY_DN270_c0_g2_i1	IPR002223; IPR020901; IPR036880	198	SNMIKLLCTLFLAGFVFQANAVRVSTEPPYPDHDAESFDLIPSILNPFELISNIASLLNPFTLVSKITSFLNPLNWIPDISTLLNPIEMMKKFVNLFNPFSWIPDFLNPFHYFPNLNPLNWIPDSLKFNPLDIFGKNKCTLKPESGPCKAKMQRFYYDEHTKSCLMFVYGGCKGNRNNFEQKEECEKACRGH*	193	TRUE	1	21	Pancreatic trypsin inhibitor Kunitz domain; Proteinase inhibitor I2, Kunitz, conserved site; Pancreatic trypsin inhibitor Kunitz domain superfamily	sp|Q8T3S7|VKT1_ARAVE	sp|Q8T3S7|VKT1_ARAVE	sp|Q8T3S7|VKT1_ARAVE	sp|Q8T3S7|VKT1_ARAVE	sp|Q8T3S7|VKT1_ARAVE	sp|Q8T3S7|VKT1_ARAVE	sp|Q8T3S7|VKT1_ARAVE	sp|Q8T3S7|VKT1_ARAVE	sp|Q8T3S7|VKT1_ARAVE	tr|A0A4Y2ADL7|A0A4Y2ADL7_ARAVE	tr|A0A6A0H9R9|A0A6A0H9R9_HYAAZ	tr|A0A6A0H9R9|A0A6A0H9R9_HYAAZ
Kunitz	NODE_11546_length_1481_cov_10.229313_g8556_i0.p1 NODE_11540_length_1481_cov_10.294530_g8579_i0.p1 TRINITY_DN85987_c0_g1_i1.p1	NODE_11546_length_1481_cov_10.229313_g8556_i0; NODE_11540_length_1481_cov_10.294530_g8579_i0; TRINITY_DN85987_c0_g1_i1	IPR002223; IPR012674; IPR020901; IPR022272; IPR036880	135	MIGFHLCVFVVIFHNIHCLTLQKEFAYLDPHVLASVNDDCDPSTIPVMDSFDMKRFSGKWFELAKTVGGYIDVSDGVWLIEGTNTTTKFLYSGRDNNQHCIRPIKGGLSAAKEPPGMLTLKYKTYSTHVEETVRVLFTDYVSVAVIYTCMYHVHHEKEVCHAAGLFGAIWTRAPHVDVDVYEKAVQYLEMACIQKTTLIIRNVIGPCRVDNWDFRIDDFPAPDYCYQPVDLGSCRGSIQRYFFDPKEKICKIFNYGGCGGNKNNFMSLPECQKNCITASEKDPVCMSIAKCGLHCSPCCTEDRNGCVQCNCEHIIEDDFLNCVKNPSQCASDCDVENFYPGCYVCRCNREIKIDESALGVCNEVKVVGNCNNKIERFYYNTVDDKCEKFTYSGCNGNNN…	465	TRUE	1	18	Pancreatic trypsin inhibitor Kunitz domain; Calycin; Proteinase inhibitor I2, Kunitz, conserved site; Lipocalin family conserved site; Pancreatic trypsin inhibitor Kunitz domain superfamily	sp|P0DQR0|VKT2_PALCA	sp|A0A6P8HC43|ATPI1_ACTTE	sp|P0DQR0|VKT2_PALCA	sp|W4VSH9|VKT1_TRILK	sp|B2ZBB6|VKT11_CYRSC	sp|A0A6P8HC43|ATPI1_ACTTE	sp|P0DQQ9|VKT1_PALCA	sp|Q9R097|SPIT1_MOUSE	sp|P0DQR0|VKT2_PALCA	tr|A0A4Y2AEC2|A0A4Y2AEC2_ARAVE	tr|A0A8T0FXY8|A0A8T0FXY8_ARGBR	tr|A0A8T0FXY8|A0A8T0FXY8_ARGBR
Kunitz	NODE_15974_length_1102_cov_47.629417_g12123_i0.p1 NODE_15623_length_1131_cov_47.910781_g11826_i0.p1 TRINITY_DN631_c0_g1_i1.p1	NODE_15974_length_1102_cov_47.629417_g12123_i0; NODE_15623_length_1131_cov_47.910781_g11826_i0; TRINITY_DN631_c0_g1_i1	IPR002223; IPR002919; IPR020901; IPR036084; IPR036880	199	MRFVIGILLLGVVFARQEECGENAHFTECGTACPLTCDNLDNQPNFCIAMCVMGCQCDQGFVKTGSGSCVKPEDCPKTKSDKNEEVDCLARPDPGECKAGIPRFYYDPAEERCKQFLYGGCRGNTNNFNTEEECKAICAARFVKSRTACVEDKKLGPCRGAFPRFFFNKQTGQCERFSYGGCDGNSNNFMSKEDCEAVCIN*	202	TRUE	1	15	Pancreatic trypsin inhibitor Kunitz domain; Trypsin Inhibitor-like, cysteine rich domain; Proteinase inhibitor I2, Kunitz, conserved site; Serine protease inhibitor-like superfamily; Pancreatic trypsin inhibitor Kunitz domain superfamily	sp|P0DMW8|VKT33_ACTEQ	sp|A0A6P8HC43|ATPI1_ACTTE	sp|P0DMW8|VKT33_ACTEQ	sp|W4VSH9|VKT1_TRILK	sp|Q8T3S7|VKT1_ARAVE	sp|B6ZIW0|KUN_HAELO	sp|P0DMW8|VKT33_ACTEQ	sp|B6ZIW0|KUN_HAELO	sp|P0DMW8|VKT33_ACTEQ	tr|A0A4Y2DL25|A0A4Y2DL25_ARAVE	tr|A0A4Y2DL25|A0A4Y2DL25_ARAVE	tr|A0A4Y2DL25|A0A4Y2DL25_ARAVE
Kunitz	NODE_18177_length_965_cov_30.557143_g14029_i0.p1	NODE_18177_length_965_cov_30.557143_g14029_i0	IPR002223; IPR020901; IPR036880	41	MTTGLLVFTLAALLSCAFTESPPFNPLIPNYDNIPQCMQPPQAGLCLAYIPSFYYNPATKKCQSFIYGGCQGNLNRFFSEAECMRVCGETNQPTGEEPKFELLPSPEKPKSEANVDICSQPKKPGLCYAYFNRFYFNGEKCESFVYGGCDANQNNFLTEEECNKACPPKVLENQPIAEELPKIVEAEVAKPEENVDICSQPKQPGLCYAYFNKFYFNGEKCESFVYGGCGGNQNNFDTEEECNKACPPKIVENFFPFRQGKRCKSTI*	268	TRUE	1	19	Pancreatic trypsin inhibitor Kunitz domain; Proteinase inhibitor I2, Kunitz, conserved site; Pancreatic trypsin inhibitor Kunitz domain superfamily	sp|C1IBY4|KUN1_TABYA	sp|A0A6P8HC43|ATPI1_ACTTE	sp|P31713|VKT1_STIHL	sp|W4VSH9|VKT1_TRILK	sp|P0DMJ1|VKT39_CYRSC	sp|A0A6P8HC43|ATPI1_ACTTE	sp|C1IBY4|KUN1_TABYA	sp|A0A6P8HC43|ATPI1_ACTTE	sp|C1IBY4|KUN1_TABYA	tr|A0A4Y2NFP8|A0A4Y2NFP8_ARAVE	tr|A0A4Y2NKM9|A0A4Y2NKM9_ARAVE	tr|A0A4Y2NKM9|A0A4Y2NKM9_ARAVE
Kunitz	NODE_18490_length_949_cov_31.466443_g14029_i1.p1 NODE_17768_length_992_cov_30.837780_g13651_i0.p1	NODE_18490_length_949_cov_31.466443_g14029_i1; NODE_17768_length_992_cov_30.837780_g13651_i0	IPR002223; IPR020901; IPR036880	92	MTTGLLVFTLAALLSCAFTESPPFNPLIPNYDNIPQCMQPPQAGLCLAYIPSFYYNPATKKCQSFIYGGCQGNLNRFFSEAECMRVCGETNQPTGEEPKFELLPSPEKPKSEANVDICSQPKKPGLCYAYFNRFYFNGEKCESFVYGGCDANQNNFLTEEECNKACPPKVLENQPIAEELPKIVEAEVAKPEENVDICSQPKQPGLCYAYFNKFYFNGEKCESFVYGGCGGNQNNFDTEEECNKACPPKIVESKENEANQQ*	262	TRUE	1	19	Pancreatic trypsin inhibitor Kunitz domain; Proteinase inhibitor I2, Kunitz, conserved site; Pancreatic trypsin inhibitor Kunitz domain superfamily	sp|C1IBY4|KUN1_TABYA	sp|A0A6P8HC43|ATPI1_ACTTE	sp|P31713|VKT1_STIHL	sp|W4VSH9|VKT1_TRILK	sp|P0DMJ1|VKT39_CYRSC	sp|A0A6P8HC43|ATPI1_ACTTE	sp|C1IBY4|KUN1_TABYA	sp|A0A6P8HC43|ATPI1_ACTTE	sp|C1IBY4|KUN1_TABYA	tr|A0A4Y2NKM9|A0A4Y2NKM9_ARAVE	tr|A0A4Y2NKM9|A0A4Y2NKM9_ARAVE	tr|A0A4Y2NKM9|A0A4Y2NKM9_ARAVE
Kunitz	NODE_33255_length_497_cov_6.223982_g28297_i0.p1 NODE_33541_length_497_cov_6.228507_g28528_i0.p1	NODE_33255_length_497_cov_6.223982_g28297_i0; NODE_33541_length_497_cov_6.228507_g28528_i0	IPR002223; IPR002919; IPR020901; IPR036084; IPR036880	16	QINAMKVLVLISFVAVAFALPVLSEEYNCPANSHYDECGTACPETCDNYKDPPMFCIRLCNPGCHCDKGYVRINEYIEECLKPEQCPNNANKLFVDESACDQPKVVGHCLAAFRRYYFNKESGECEKFIYGGCGGNDNNFSTKEECEATCLA*	153	TRUE	1	24	Pancreatic trypsin inhibitor Kunitz domain; Trypsin Inhibitor-like, cysteine rich domain; Proteinase inhibitor I2, Kunitz, conserved site; Serine protease inhibitor-like superfamily; Pancreatic trypsin inhibitor Kunitz domain superfamily	sp|C8YJ95|KUN3_TABYA	sp|A0A6P8HC43|ATPI1_ACTTE	sp|P0DMW6|VKT3A_ACTEQ	sp|W4VSH9|VKT1_TRILK	sp|W4VSH9|VKT1_TRILK	sp|C8YJ95|KUN3_TABYA	sp|C8YJ95|KUN3_TABYA	sp|C8YJ95|KUN3_TABYA	sp|C8YJ95|KUN3_TABYA	tr|A0A8T0DXM6|A0A8T0DXM6_ARGBR	tr|A0A4Y2DMW0|A0A4Y2DMW0_ARAVE	tr|A0A4Y2DMW0|A0A4Y2DMW0_ARAVE
Kunitz	TRINITY_DN45_c0_g1_i5.p1	TRINITY_DN45_c0_g1_i5	IPR002223; IPR020901; IPR036880	30	MTTGLLVFTLAALLSCAFTESPPFNPLIPNYDNIPQCMQPPQAGLCLAYIPSFYYNPATKKCQSFIYGGCQGNLNRFFSEAECMRVCGETNQPTGEEPKFELLPSPEKPKSEANVDICSQPKKPGLCYAYFNRFYFNGKKCESFVYGGCDANQNNFLTEEECNKACPPKVLENQPIAEELPKIVEAEVAKPEENVDICSQPKQPGLCYAYFNKFYFNGEKCESFVYGGCGGNQNNFDTEEECNKACPPKIVESKENEANQQ*	262	TRUE	1	19	Pancreatic trypsin inhibitor Kunitz domain; Proteinase inhibitor I2, Kunitz, conserved site; Pancreatic trypsin inhibitor Kunitz domain superfamily	sp|C1IBY4|KUN1_TABYA	sp|A0A6P8HC43|ATPI1_ACTTE	sp|P31713|VKT1_STIHL	sp|W4VSH9|VKT1_TRILK	sp|P0DMJ1|VKT39_CYRSC	sp|A0A6P8HC43|ATPI1_ACTTE	sp|C1IBY4|KUN1_TABYA	sp|A0A6P8HC43|ATPI1_ACTTE	sp|C1IBY4|KUN1_TABYA	tr|A0A4Y2NKM9|A0A4Y2NKM9_ARAVE	tr|A0A4Y2NKM9|A0A4Y2NKM9_ARAVE	tr|A0A4Y2NKM9|A0A4Y2NKM9_ARAVE
Kunitz	TRINITY_DN91927_c0_g1_i1.p1	TRINITY_DN91927_c0_g1_i1	IPR002223; IPR002919; IPR020901; IPR036084; IPR036880	11	EINAMKVLVLISFVAVAFALPVLSEEYNCPANSHYDECGTACPETCDNYKDPPMFCIRLCNPGCHCDKGYVRINEYIEECLKPEQCPNNANKLFVDESACDQPKVVGHCLAAFRRYYFNKESGECEKFIYGGCGGNDNNFSTKEECEATCLA*	153	TRUE	1	24	Pancreatic trypsin inhibitor Kunitz domain; Trypsin Inhibitor-like, cysteine rich domain; Proteinase inhibitor I2, Kunitz, conserved site; Serine protease inhibitor-like superfamily; Pancreatic trypsin inhibitor Kunitz domain superfamily	sp|C8YJ95|KUN3_TABYA	sp|A0A6P8HC43|ATPI1_ACTTE	sp|P0DMW6|VKT3A_ACTEQ	sp|W4VSH9|VKT1_TRILK	sp|W4VSH9|VKT1_TRILK	sp|C8YJ95|KUN3_TABYA	sp|C8YJ95|KUN3_TABYA	sp|C8YJ95|KUN3_TABYA	sp|C8YJ95|KUN3_TABYA	tr|A0A8T0DXM6|A0A8T0DXM6_ARGBR	tr|A0A4Y2DMW0|A0A4Y2DMW0_ARAVE	tr|A0A4Y2DMW0|A0A4Y2DMW0_ARAVE
Kunitz	NODE_18555_length_946_cov_12.476992_g14351_i0.p1 NODE_18600_length_946_cov_12.483726_g14385_i0.p1 TRINITY_DN104857_c0_g1_i1.p1	NODE_18555_length_946_cov_12.476992_g14351_i0; NODE_18600_length_946_cov_12.483726_g14385_i0; TRINITY_DN104857_c0_g1_i1	IPR002223; IPR002919; IPR020901; IPR036084; IPR036880	96	MMLFFIFVLLAVAFARKEKCDEHSHYHACGTSCPETCENYRDPFEECIYPCSPGCHCDPGFIKAKTGKCVRPENCPRTDDVREKNCFEPPKKGLCKDSLSRWYYDSNSGQCREFIYGGCEGNGNSYMTFHECMEYCADRSEVDCYAKPDPGQCYTNMPRYYYDDLEEACKLFIYGGCGGNTNNFVTIEECYGNCAWNYRGRID*	204	TRUE	1	15	Pancreatic trypsin inhibitor Kunitz domain; Trypsin Inhibitor-like, cysteine rich domain; Proteinase inhibitor I2, Kunitz, conserved site; Serine protease inhibitor-like superfamily; Pancreatic trypsin inhibitor Kunitz domain superfamily	sp|P0DJ47|VKT12_MESMA	sp|Q6T269|VKT3_BITGA	sp|P0DJ47|VKT12_MESMA	sp|W4VSH9|VKT1_TRILK	sp|P0CH75|VKT25_CYRHA	sp|B6ZIW0|KUN_HAELO	sp|P0DJ47|VKT12_MESMA	sp|P84875|PCPI_SABMA	sp|P0DJ47|VKT12_MESMA	tr|A0A4Y2DNW3|A0A4Y2DNW3_ARAVE	tr|A0A4Y2DNW3|A0A4Y2DNW3_ARAVE	tr|A0A4Y2DNW3|A0A4Y2DNW3_ARAVE
Kunitz	TRINITY_DN75_c0_g2_i1.p2	TRINITY_DN75_c0_g2_i1	IPR002223; IPR002919; IPR020901; IPR036084; IPR036880	7	SVAFLLVVVVVVSASQEEQCGENSRYNGCGTPCPTTCENYENPPEYCVMMCNPGCQCDEGYVQKEDGSCVLPENCPKKIEEKSCIDPPEVGPCRAIMPKWYYNQQTGNCHEFLYGGCQGNGNKYSSEEECLQYCGADND*	140	TRUE	1	14	Pancreatic trypsin inhibitor Kunitz domain; Trypsin Inhibitor-like, cysteine rich domain; Proteinase inhibitor I2, Kunitz, conserved site; Serine protease inhibitor-like superfamily; Pancreatic trypsin inhibitor Kunitz domain superfamily	sp|W4VSH9|VKT1_TRILK	sp|Q8T0W0|CVP6_PIMHY	sp|W4VSH9|VKT1_TRILK	sp|W4VSH9|VKT1_TRILK	sp|W4VSH9|VKT1_TRILK	sp|Q8T0W0|CVP6_PIMHY	sp|W4VSH9|VKT1_TRILK	sp|P83609|BMTIA_RHIMP	sp|W4VSH9|VKT1_TRILK	tr|A0A8X7C7T0|A0A8X7C7T0_9ARAC	tr|A0A8X6TP97|A0A8X6TP97_NEPPI	tr|A0A8X6TP97|A0A8X6TP97_NEPPI
Kunitz	TRINITY_DN75_c0_g2_i2.p1	TRINITY_DN75_c0_g2_i2	IPR002223; IPR002919; IPR020901; IPR036084; IPR036880	55	MKLFSVFLLVAVVAANKFKIIQDEFGYHSTLVEECGENEEFNSCGSSCFPTCFNHYYPQICIRMCIPGCFCKTGFVQTRNGSCIRPGDCPRETADALIVLNCFDEPQEGICKADIPMWYYDRETGFCRRFYYGGCGGNGNRYASEEECLQRCRGELFQKEQCGENSRYNGCGTPCPTTCENYENPPEYCVMMCNPGCQCDEGYVQKEDGSCVLPENCPKKSTQKFKYVWKFIVQHIMLS*	240	TRUE	1	15	Pancreatic trypsin inhibitor Kunitz domain; Trypsin Inhibitor-like, cysteine rich domain; Proteinase inhibitor I2, Kunitz, conserved site; Serine protease inhibitor-like superfamily; Pancreatic trypsin inhibitor Kunitz domain superfamily	sp|P0DJ81|VKT24_CYRSC	sp|Q8T0W0|CVP6_PIMHY	sp|P0DJ81|VKT24_CYRSC	sp|W4VSH9|VKT1_TRILK	sp|P0DJ81|VKT24_CYRSC	sp|Q5VJG2|KUNI_AMBHE	sp|P0DJ81|VKT24_CYRSC	sp|Q868Z9|PPN_DROME	sp|P0DJ81|VKT24_CYRSC	tr|A0A4Y2DMX2|A0A4Y2DMX2_ARAVE	tr|A0A4Y2DMX2|A0A4Y2DMX2_ARAVE	tr|A0A4Y2DMX2|A0A4Y2DMX2_ARAVE
Kunitz	NODE_15341_length_1146_cov_19.003666_g11589_i0.p1 NODE_15017_length_1174_cov_18.634495_g11316_i0.p1	NODE_15341_length_1146_cov_19.003666_g11589_i0; NODE_15017_length_1174_cov_18.634495_g11316_i0	IPR002223; IPR002919; IPR020901; IPR036084; IPR036880	83	MKLFSVFLLVAVVAANKFKIIQDEFGYHSTLVEECGENEEFNSCGSSCFPTCFNHYYPQICIRMCIPGCFCKTGFVQTRNGSCIRPGDCPRETADALIVLNCFDEPQEGICKADIPMWYYDRETGFCRRFYYGGCGGNGNRYASEEECLQRCRGELFQKEQCGENSRYNGCGTPCPTTCENFENPPEYCVMMCNPGCQCDEGYVQKEDGSCVLPENCPKKIEEKSCIDPPEVGPCRAIMPKWYYNQQTGNCHEFLYGGCQGNGNKYSSEEECLQYCGADND*	282	TRUE	1	15	Pancreatic trypsin inhibitor Kunitz domain; Trypsin Inhibitor-like, cysteine rich domain; Proteinase inhibitor I2, Kunitz, conserved site; Serine protease inhibitor-like superfamily; Pancreatic trypsin inhibitor Kunitz domain superfamily	sp|P0DJ81|VKT24_CYRSC	sp|W4VSH9|VKT1_TRILK	sp|P0DJ81|VKT24_CYRSC	sp|W4VSH9|VKT1_TRILK	sp|P0DJ81|VKT24_CYRSC	sp|W4VSH9|VKT1_TRILK	sp|P0DJ81|VKT24_CYRSC	sp|Q868Z9|PPN_DROME	sp|P0DJ81|VKT24_CYRSC	tr|A0A4Y2DMX2|A0A4Y2DMX2_ARAVE	tr|A0A4Y2DMX2|A0A4Y2DMX2_ARAVE	tr|A0A4Y2DMX2|A0A4Y2DMX2_ARAVE
Kunitz	NODE_19150_length_913_cov_57.629371_g12123_i1.p1 NODE_18665_length_942_cov_57.762120_g11826_i1.p1 TRINITY_DN631_c0_g1_i2.p1	NODE_19150_length_913_cov_57.629371_g12123_i1; NODE_18665_length_942_cov_57.762120_g11826_i1; TRINITY_DN631_c0_g1_i2	IPR002223; IPR020901; IPR036880	264	MRFVIGILLLGVVFARQDKNEEVDCLARPDPGECKAGIPRFYYDPAEERCKQFLYGGCRGNTNNFNTEEECKAICAARFVKSRTACVEDKKLGPCRGAFPRFFFNKQTGQCERFSYGGCDGNSNNFMSKEDCEAVCIN*	139	TRUE	1	17	Pancreatic trypsin inhibitor Kunitz domain; Proteinase inhibitor I2, Kunitz, conserved site; Pancreatic trypsin inhibitor Kunitz domain superfamily	sp|P0DMW8|VKT33_ACTEQ	sp|W4VSH9|VKT1_TRILK	sp|P0DMW8|VKT33_ACTEQ	sp|W4VSH9|VKT1_TRILK	sp|Q8T3S7|VKT1_ARAVE	sp|W4VSH9|VKT1_TRILK	sp|P0DMW8|VKT33_ACTEQ	sp|B6ZIW0|KUN_HAELO	sp|P0DMW8|VKT33_ACTEQ	tr|A0A4Y2DNS2|A0A4Y2DNS2_ARAVE	tr|A0A4Y2DNS2|A0A4Y2DNS2_ARAVE	tr|A0A4Y2DNS2|A0A4Y2DNS2_ARAVE
Kunitz	NODE_21375_length_810_cov_34.019868_g16855_i0.p1 NODE_21497_length_810_cov_34.675497_g16952_i0.p1 TRINITY_DN75_c0_g1_i1.p1	NODE_21375_length_810_cov_34.019868_g16855_i0; NODE_21497_length_810_cov_34.675497_g16952_i0; TRINITY_DN75_c0_g1_i1	IPR002223; IPR002919; IPR020901; IPR036084; IPR036880	223	MKLFIGYLLVVATYARQERCRENESFDSCGSACPLTCDNFNLPDEPCERICISGCHCDDGFVRTRSGSCVKPEDCPVIRDTTEKNCVEEPDTGYCRALFYNWYFDQQTGTCREFVYGGCGGNGNRYWSEEECLENCGGVKQCDENEHFDSCGTACPLTCDNHEEPPEFCVPMCVPGCHCVEGFVRTRQGKCVRPQDCSINEVTS*	205	TRUE	1	15	Pancreatic trypsin inhibitor Kunitz domain; Trypsin Inhibitor-like, cysteine rich domain; Proteinase inhibitor I2, Kunitz, conserved site; Serine protease inhibitor-like superfamily; Pancreatic trypsin inhibitor Kunitz domain superfamily	sp|I6VXS1|KUN2_RHIHE	sp|W4VSH9|VKT1_TRILK	sp|B2ZBB6|VKT11_CYRSC	sp|W4VSH9|VKT1_TRILK	sp|B2ZBB6|VKT11_CYRSC	sp|B6ZIW0|KUN_HAELO	sp|I6VXS1|KUN2_RHIHE	sp|B6ZIW0|KUN_HAELO	sp|I6VXS1|KUN2_RHIHE	tr|A0A4Y2ECU0|A0A4Y2ECU0_ARAVE	tr|A0A4Y2ECU0|A0A4Y2ECU0_ARAVE	tr|A0A4Y2ECU0|A0A4Y2ECU0_ARAVE
Kunitz	NODE_25358_length_672_cov_36.576985_g14029_i2.p1 NODE_25494_length_672_cov_37.596434_g13651_i1.p1 TRINITY_DN45_c0_g1_i3.p1	NODE_25358_length_672_cov_36.576985_g14029_i2; NODE_25494_length_672_cov_37.596434_g13651_i1; TRINITY_DN45_c0_g1_i3	IPR002223; IPR020901; IPR036880	111	MTTGLLVFTLAALLSCAFTESPPFNPLIPNYDNIPQCMQPPQAGLCLAYIPSFYYNPATKKCQSFIYGGCQGNLNRFFSEAECMRVCGETNQPTGGPLYK*	101	TRUE	1	19	Pancreatic trypsin inhibitor Kunitz domain; Proteinase inhibitor I2, Kunitz, conserved site; Pancreatic trypsin inhibitor Kunitz domain superfamily	sp|W4VSH9|VKT1_TRILK	sp|W4VSH9|VKT1_TRILK	sp|W4VSH9|VKT1_TRILK	sp|W4VSH9|VKT1_TRILK	sp|W4VSH9|VKT1_TRILK	sp|W4VSH9|VKT1_TRILK	sp|W4VSH9|VKT1_TRILK	sp|W4VSH9|VKT1_TRILK	sp|W4VSH9|VKT1_TRILK	tr|A0A4Y2NKM9|A0A4Y2NKM9_ARAVE	tr|A0A4Y2NKM9|A0A4Y2NKM9_ARAVE	tr|A0A4Y2NKM9|A0A4Y2NKM9_ARAVE
Kunitz	TRINITY_DN75_c0_g2_i2.p3	TRINITY_DN75_c0_g2_i2	IPR002223; IPR020901; IPR036880	55	MSNSAFLNHSVFMIHFSIMIFFAPLFQTISIIYSAVEEKSCIDPPEVGPCRAIMPKWYYNQQTGNCHEFLYGGCQGNGNKYSSEEECLQYCGADND*	97	TRUE	1	34	Pancreatic trypsin inhibitor Kunitz domain; Proteinase inhibitor I2, Kunitz, conserved site; Pancreatic trypsin inhibitor Kunitz domain superfamily	sp|W4VSH9|VKT1_TRILK	sp|W4VSH9|VKT1_TRILK	sp|W4VSH9|VKT1_TRILK	sp|W4VSH9|VKT1_TRILK	sp|W4VSH9|VKT1_TRILK	sp|W4VSH9|VKT1_TRILK	sp|W4VSH9|VKT1_TRILK	sp|P83609|BMTIA_RHIMP	sp|W4VSH9|VKT1_TRILK	tr|A0A8T0DYK6|A0A8T0DYK6_ARGBR	tr|A0A8S9WL46|A0A8S9WL46_9EURY	tr|A0A8S9WL46|A0A8S9WL46_9EURY
Kunitz	TRINITY_DN75_c0_g2_i4.p1	TRINITY_DN75_c0_g2_i4	IPR002223; IPR002919; IPR020901; IPR036084; IPR036880	44	MKLFSVFLLVAVVAANKFKIIQDEFGYHSTLVEECGENEEFNSCGSSCFPTCFNHYYPQICIRMCIPGCFCKTGFVQTRNGSCIRPGDCPRETADALIVLNCFDEPQEGICKADIPMWYYDRETGFCRRFYYGGCGGNGNRYASEEECLQRCRGELFQKEQCGENSRYNGCGTPCPTTCENYENPPEYCVMMCNPGCQCDEGYVQKEDGSCVLPENCPKKIEEKSCIDPPEVGPCRAIMPKWYYNQQTGNCHEFLYGGCQGNGNKYSSEEECLQYCGADND*	282	TRUE	1	15	Pancreatic trypsin inhibitor Kunitz domain; Trypsin Inhibitor-like, cysteine rich domain; Proteinase inhibitor I2, Kunitz, conserved site; Serine protease inhibitor-like superfamily; Pancreatic trypsin inhibitor Kunitz domain superfamily	sp|P0DJ81|VKT24_CYRSC	sp|W4VSH9|VKT1_TRILK	sp|P0DJ81|VKT24_CYRSC	sp|W4VSH9|VKT1_TRILK	sp|P0DJ81|VKT24_CYRSC	sp|W4VSH9|VKT1_TRILK	sp|P0DJ81|VKT24_CYRSC	sp|Q868Z9|PPN_DROME	sp|P0DJ81|VKT24_CYRSC	tr|A0A4Y2DMX2|A0A4Y2DMX2_ARAVE	tr|A0A4Y2DMX2|A0A4Y2DMX2_ARAVE	tr|A0A4Y2DMX2|A0A4Y2DMX2_ARAVE
Neurotoxin 02	NODE_20492_length_849_cov_6.918136_g16058_i0.p1 NODE_20607_length_849_cov_6.930730_g16147_i0.p1 TRINITY_DN64606_c0_g1_i2.p1	NODE_20492_length_849_cov_6.918136_g16058_i0; NODE_20607_length_849_cov_6.930730_g16147_i0; TRINITY_DN64606_c0_g1_i2	IPR004169	33	MRNCLGVLLLTTLLITFLTVTHAYAMRGFSLADSSAYQEPTYDILAKYLMSTKKRSCIRRGGSCDHRPSDCCFSSSCRCNLWGTNCRCQRMGLFQKWGK*	100	TRUE	1	23	Spider toxin	sp|P0DQP5|TBO2_TIBOB	sp|P0DQR5|PNTX_XIBTU	sp|P0DQP5|TBO2_TIBOB	sp|Q5Y4U4|TX20A_AGEOR	sp|P0DQP5|TBO2_TIBOB	sp|P0DQR5|PNTX_XIBTU	sp|P0DQP5|TBO2_TIBOB	sp|P0DQR5|PNTX_XIBTU	sp|P0DQP5|TBO2_TIBOB	tr|A0A8X6XE46|A0A8X6XE46_9ARAC	tr|U5EQ61|U5EQ61_9DIPT	tr|U5EQ61|U5EQ61_9DIPT
Neurotoxin 02	TRINITY_DN64606_c0_g1_i1.p1	TRINITY_DN64606_c0_g1_i1	IPR004169	20	MRNCLGVLLLTTLLITFLTVTHAYAMRADSSAYQEPTYDILAKYLMSTKKRSCIRRGGSCDHRPSDCCFSSSCRCNLWGTNCRCQRMGLFQKWGK*	96	TRUE	1	23	Spider toxin	sp|P0DQP5|TBO2_TIBOB	sp|P0DQR5|PNTX_XIBTU	sp|P0DQP5|TBO2_TIBOB	sp|Q5Y4U4|TX20A_AGEOR	sp|P0DQP5|TBO2_TIBOB	sp|P0DQR5|PNTX_XIBTU	sp|P0DQP5|TBO2_TIBOB	sp|P0DQR5|PNTX_XIBTU	sp|P0DQP5|TBO2_TIBOB	tr|A0A8X6XE46|A0A8X6XE46_9ARAC	tr|U5EQ61|U5EQ61_9DIPT	tr|U5EQ61|U5EQ61_9DIPT
Neurotoxin 02	NODE_27055_length_625_cov_1.559649_g22192_i0.p1 NODE_27242_length_625_cov_1.559649_g22339_i0.p1	NODE_27055_length_625_cov_1.559649_g22192_i0; NODE_27242_length_625_cov_1.559649_g22339_i0	IPR004169	6	MDRFILIFIISCTILAHSLLASSYMATSDADSAILNDYPDVARLMYYARKRSCLKRGMSCDHRPNDCCYNSSCRCNLWGTNCRCQRMGLFQKWGK*	96	TRUE	1	21	Spider toxin	sp|P0DQP5|TBO2_TIBOB	sp|Q5Y4U4|TX20A_AGEOR	sp|P0DQP5|TBO2_TIBOB	sp|Q5Y4U4|TX20A_AGEOR	sp|P0DQP5|TBO2_TIBOB	sp|Q5Y4U4|TX20A_AGEOR	sp|P0DQP5|TBO2_TIBOB	sp|Q5Y4U4|TX20A_AGEOR	sp|P0DQP5|TBO2_TIBOB	tr|A0A4Y2B7R1|A0A4Y2B7R1_ARAVE	tr|A0A4Y2B7R1|A0A4Y2B7R1_ARAVE	tr|A0A4Y2B7R1|A0A4Y2B7R1_ARAVE
Neurotoxin 02	NODE_30319_length_550_cov_3.214141_g25391_i0.p2 NODE_30601_length_550_cov_3.216162_g25617_i0.p2	NODE_30319_length_550_cov_3.214141_g25391_i0; NODE_30601_length_550_cov_3.216162_g25617_i0	IPR004169	10	YLLLATLAVLLFVQAMAAVPYPPPLDRNLSEDYNDNNLENFLGRADKRACIPRGRGCDGKPNDCCANSSCRCNLWGTNCRCERAGLFQQWGK*	93	TRUE	1	17	Spider toxin	sp|P0DQP5|TBO2_TIBOB	sp|Q5Y4U4|TX20A_AGEOR	sp|P0DQP5|TBO2_TIBOB	sp|Q5Y4U4|TX20A_AGEOR	sp|P81744|TOG3B_AGEAP	sp|Q5Y4U4|TX20A_AGEOR	sp|P0DQP5|TBO2_TIBOB	sp|Q5Y4U4|TX20A_AGEOR	sp|P0DQP5|TBO2_TIBOB	tr|A0A4Y2B2M7|A0A4Y2B2M7_ARAVE	tr|A0A4Y2B2M7|A0A4Y2B2M7_ARAVE	tr|A0A4Y2B2M7|A0A4Y2B2M7_ARAVE
Neurotoxin 02	TRINITY_DN15562_c0_g2_i1.p2	TRINITY_DN15562_c0_g2_i1	IPR004169	2	ATSDADSAILNDYPDVARLMYYARKRSCLKRGMSCDHRPNDCCYNSSCRCNLWGTNCRCQRMGLFQKWGK*	71	TRUE	1	3	Spider toxin	sp|P0DQP5|TBO2_TIBOB	sp|Q5Y4U4|TX20A_AGEOR	sp|P0DQP5|TBO2_TIBOB	sp|Q5Y4U4|TX20A_AGEOR	sp|P0DQP5|TBO2_TIBOB	sp|Q5Y4U4|TX20A_AGEOR	sp|P0DQP5|TBO2_TIBOB	sp|Q5Y4U4|TX20A_AGEOR	sp|P0DQP5|TBO2_TIBOB	tr|A0A4Y2B7R1|A0A4Y2B7R1_ARAVE	tr|A0A4Y2B7R1|A0A4Y2B7R1_ARAVE	tr|A0A4Y2B7R1|A0A4Y2B7R1_ARAVE
Neurotoxin 19	NODE_28434_length_591_cov_284.763060_g23535_i0.p1 NODE_28659_length_591_cov_294.164179_g23705_i0.p1 TRINITY_DN112217_c0_g1_i1.p1	NODE_28434_length_591_cov_284.763060_g23535_i0; NODE_28659_length_591_cov_294.164179_g23705_i0; TRINITY_DN112217_c0_g1_i1	IPR011142; IPR019553	1383	MRPVVSFLAIFLVVLASVTSTTTDEALDKLDAAESKISLFGEEYRSEEPRCIEKHHECTHDKHGCCKGTFFKYRCHCYEVDDERGQKGERCACHNPFRYRIVDLAVNIGKKVG*	114	TRUE	1	20	Spider toxin CSTX, Knottin scaffold conserved site; Spider toxin CSTX, Knottin scaffold	sp|B3EWT1|TXC11_CUPSA	sp|B6DCL3|TX124_LYCSI	sp|C0HKG4|TX4A_CHEPU	sp|B6DCL3|TX124_LYCSI	sp|C0HKG4|TX4A_CHEPU	sp|B6DCL3|TX124_LYCSI	sp|C0HKG4|TX4A_CHEPU	sp|B6DCL3|TX124_LYCSI	sp|B3EWT1|TXC11_CUPSA	tr|A0A4Y2RSJ0|A0A4Y2RSJ0_ARAVE	tr|A0A8T0EG26|A0A8T0EG26_ARGBR	tr|A0A8T0EG26|A0A8T0EG26_ARGBR
Neurotoxin 19	NODE_15063_length_1166_cov_48277.648965_g11355_i0.p1 NODE_16849_length_1043_cov_73622.840081_g12869_i0.p1 NODE_19169_length_912_cov_66653.579930_g14878_i0.p2 NODE_23272_length_739_cov_79835.701754_g18598_i0.p1 NODE_24681_length_692_cov_84672.000000_g19931_i0.p1 NODE_25519_length_667_cov_89657.738562_g20729_i0.p1 NODE_25560_length_666_cov_93520.841244_g20769_i0.p1 NODE_1400_length_4338_cov_13583.2…	NODE_15063_length_1166_cov_48277.648965_g11355_i0; NODE_16849_length_1043_cov_73622.840081_g12869_i0; NODE_19169_length_912_cov_66653.579930_g14878_i0; NODE_23272_length_739_cov_79835.701754_g18598_i0; NODE_24681_length_692_cov_84672.000000_g19931_i0; NODE_25519_length_667_cov_89657.738562_g20729_i0; NODE_25560_length_666_cov_93520.841244_g20769_i0; NODE_1400_length_4338_cov_13583.272239_g697_i1;…	IPR019553	276491	MKSYILVLLCIISVTYAYEVMHATLEAQLDESERKDCIALKGECTDNRNGCCTSTGYSEIGCQCYVLKKDKKRYNTVGPATTKCWCERTGYWWEKAIDSVG*	102	TRUE	1	17	Spider toxin CSTX, Knottin scaffold	sp|B6DCJ3|TX104_LYCSI	sp|B6DCM6|TX137_LYCSI	sp|B3EWF3|LTX1B_LACTA	sp|B6DCM6|TX137_LYCSI	sp|B3EWF2|LTX1A_LACTA	sp|B6DCM6|TX137_LYCSI	sp|B3EWF3|LTX1B_LACTA	sp|B6DCM6|TX137_LYCSI	sp|B6DCJ3|TX104_LYCSI	tr|A0A4Y2GGQ4|A0A4Y2GGQ4_ARAVE	tr|A0A4Y2GG16|A0A4Y2GG16_ARAVE	tr|A0A4Y2GG16|A0A4Y2GG16_ARAVE
Neurotoxin 19	NODE_1651_length_4071_cov_12477.989044_g697_i2.p1	NODE_1651_length_4071_cov_12477.989044_g697_i2	IPR019553	11932	MKSYILVLLCIISVTYAYEVMHDGEFKIQKMFIFSFQKLLTTLEAQLDESERKDCIALKGECTDNRNGCCTSTGYSEIGCQCYVLKKDKKRYNTVGPATTKCWCERTGYWWEKAIDSVG*	120	TRUE	1	17	Spider toxin CSTX, Knottin scaffold	sp|B6DCK0|TX111_LYCSI	sp|B6DCM6|TX137_LYCSI	sp|B6DD06|TXA04_LYCSI	sp|B6DCM6|TX137_LYCSI	sp|B6DD02|TXA31_LYCSI	sp|B6DCM6|TX137_LYCSI	sp|B6DD06|TXA04_LYCSI	sp|B6DCM6|TX137_LYCSI	sp|B6DCK0|TX111_LYCSI	tr|A0A4Y2GGQ4|A0A4Y2GGQ4_ARAVE	tr|A0A4Y2GG16|A0A4Y2GG16_ARAVE	tr|A0A4Y2GG16|A0A4Y2GG16_ARAVE
Neurotoxin 19	NODE_1927_length_3834_cov_14462.634295_g1395_i0.p1 NODE_5439_length_2409_cov_22288.485981_g2523_i2.p2 NODE_7063_length_2083_cov_26892.623767_g5165_i0.p3	NODE_1927_length_3834_cov_14462.634295_g1395_i0; NODE_5439_length_2409_cov_22288.485981_g2523_i2; NODE_7063_length_2083_cov_26892.623767_g5165_i0	IPR019553	41552	IMKSYILVLLCIISVTYAYEVMHATLEAQLDESERKDCIALKGECTDNRNGCCTSTGYSEIGCQCYVLKKDKKRYNTVGPATTKCWCERTGYWWEKAIDSVG*	103	TRUE	1	18	Spider toxin CSTX, Knottin scaffold	sp|B6DCJ3|TX104_LYCSI	sp|B6DCM6|TX137_LYCSI	sp|B3EWF3|LTX1B_LACTA	sp|B6DCM6|TX137_LYCSI	sp|B3EWF2|LTX1A_LACTA	sp|B6DCM6|TX137_LYCSI	sp|B3EWF3|LTX1B_LACTA	sp|B6DCM6|TX137_LYCSI	sp|B6DCJ3|TX104_LYCSI	tr|A0A4Y2GGQ4|A0A4Y2GGQ4_ARAVE	tr|A0A4Y2GG16|A0A4Y2GG16_ARAVE	tr|A0A4Y2GG16|A0A4Y2GG16_ARAVE
Neurotoxin 19	NODE_30109_length_554_cov_90246.072144_g25183_i0.p1	NODE_30109_length_554_cov_90246.072144_g25183_i0	IPR019553	6976	ERIEKNIMKSYILVLLCIISVTYAYEVMHDGEFKIQKMFIFSFQKLLTTLEAQLDESERKDCIALKGECTDNRNGCCTSTGYSEIGCQCYVLKKDKKRYNTVGPATTKCWCERTGYWWEKAIDSVG*	127	TRUE	1	24	Spider toxin CSTX, Knottin scaffold	sp|B6DCK0|TX111_LYCSI	sp|B6DCM6|TX137_LYCSI	sp|B6DD06|TXA04_LYCSI	sp|B6DCM6|TX137_LYCSI	sp|B6DD02|TXA31_LYCSI	sp|B6DCM6|TX137_LYCSI	sp|B6DD06|TXA04_LYCSI	sp|B6DCM6|TX137_LYCSI	sp|B6DCK0|TX111_LYCSI	tr|A0A4Y2GGQ4|A0A4Y2GGQ4_ARAVE	tr|A0A4Y2GG16|A0A4Y2GG16_ARAVE	tr|A0A4Y2GG16|A0A4Y2GG16_ARAVE
Neurotoxin 19	TRINITY_DN1146_c0_g1_i13.p1	TRINITY_DN1146_c0_g1_i13	IPR019553	269	MKSYIRVLLCIISVTYAYEVMHATLEAQLDESERKDCIALKGECTDNRNGCCTSTGYSEIGCQCYVLKKDKKRYNTVGPATTKSWCERTGYWWEKAIDSVG*	102	TRUE	1	17	Spider toxin CSTX, Knottin scaffold	sp|B6DCM6|TX137_LYCSI	sp|B6DCM6|TX137_LYCSI	sp|W5U5X5|TX3A_CHEPU	sp|B6DCM6|TX137_LYCSI	sp|B3EWF2|LTX1A_LACTA	sp|B6DCM6|TX137_LYCSI	sp|W5U5X5|TX3A_CHEPU	sp|B6DCM6|TX137_LYCSI	sp|B6DCM6|TX137_LYCSI	tr|A0A4Y2GGQ4|A0A4Y2GGQ4_ARAVE	tr|A0A4Y2GG16|A0A4Y2GG16_ARAVE	tr|A0A4Y2GG16|A0A4Y2GG16_ARAVE
Neurotoxin 19	TRINITY_DN1146_c0_g1_i17.p1 TRINITY_DN1146_c0_g1_i23.p1 TRINITY_DN1146_c0_g1_i26.p1 TRINITY_DN1146_c0_g1_i4.p1	TRINITY_DN1146_c0_g1_i17; TRINITY_DN1146_c0_g1_i23; TRINITY_DN1146_c0_g1_i26; TRINITY_DN1146_c0_g1_i4	IPR019553	1831	MKSYILVLLCIISVTYAYEVMHATLEAQLDESERKDCIALKGECTDNRNGCCTSTGYSEIGCQCYVLKKDKKRYNTVGPATTKSWCERTGYWWEKAIDSVG*	102	TRUE	1	17	Spider toxin CSTX, Knottin scaffold	sp|B6DCK3|TX114_LYCSI	sp|B6DCM6|TX137_LYCSI	sp|W5U5X5|TX3A_CHEPU	sp|B6DCM6|TX137_LYCSI	sp|B3EWF2|LTX1A_LACTA	sp|B6DCM6|TX137_LYCSI	sp|W5U5X5|TX3A_CHEPU	sp|B6DCM6|TX137_LYCSI	sp|B6DCK3|TX114_LYCSI	tr|A0A4Y2GGQ4|A0A4Y2GGQ4_ARAVE	tr|A0A4Y2GG16|A0A4Y2GG16_ARAVE	tr|A0A4Y2GG16|A0A4Y2GG16_ARAVE
Neurotoxin 19	NODE_27097_length_623_cov_5740.146127_g22232_i0.p1 NODE_27278_length_623_cov_5859.257042_g22373_i0.p1 TRINITY_DN4124_c0_g1_i10.p1	NODE_27097_length_623_cov_5740.146127_g22232_i0; NODE_27278_length_623_cov_5859.257042_g22373_i0; TRINITY_DN4124_c0_g1_i10	IPR011142; IPR019553	24476	MRSIILCLLVGSVLAVCVLSEDNDEEMGAESVSQLLETLAFVEGDNLRSEDECIPRNHECTNHRHRCCRSEFFKDKCKCFYVEGNDTETEVELCTCQQEWYLGMTEKIYDQASSLVKKWFG*	122	TRUE	1	20	Spider toxin CSTX, Knottin scaffold conserved site; Spider toxin CSTX, Knottin scaffold	sp|B3EWS7|TXC14_CUPSA	sp|B6DCQ2|TX307_LYCSI	sp|B3EWS7|TXC14_CUPSA	sp|B6DCQ2|TX307_LYCSI	sp|B3EWS7|TXC14_CUPSA	sp|B6DCQ2|TX307_LYCSI	sp|B3EWS7|TXC14_CUPSA	sp|B6DCQ2|TX307_LYCSI	sp|B3EWS7|TXC14_CUPSA	tr|A0A4Y2WV01|A0A4Y2WV01_ARAVE	tr|A0A4Y2WV01|A0A4Y2WV01_ARAVE	tr|A0A4Y2WV01|A0A4Y2WV01_ARAVE
Neurotoxin 20	NODE_29559_length_566_cov_7.095890_g24644_i0.p1 NODE_29781_length_566_cov_7.217221_g24805_i0.p1 TRINITY_DN20729_c0_g1_i1.p1	NODE_29559_length_566_cov_7.095890_g24644_i0; NODE_29781_length_566_cov_7.217221_g24805_i0; TRINITY_DN20729_c0_g1_i1	IPR023569	36	MMKVLLAAGFLTVFVALGAAERCRSSDDCKADECCISKGFIIFRRGECVKLAQKGEKCSEEHEAHGFFDQQYEHHCPCASGLTCEPTESKDTFFGTIKINPRCVGDLAHTTPAETTAEKLESTLEPEATLETDVPAEE*	139	TRUE	1	20	Prokineticin domain	sp|Q8MTX1|TXCA_CAEEX	sp|Q8MTX1|TXCA_CAEEX	sp|Q8MTX1|TXCA_CAEEX	sp|Q8MTX1|TXCA_CAEEX	sp|Q8MTX1|TXCA_CAEEX	sp|Q8MTX1|TXCA_CAEEX	sp|Q8MTX1|TXCA_CAEEX	sp|Q8MTX1|TXCA_CAEEX	sp|Q8MTX1|TXCA_CAEEX	tr|A0A4Y2H9J5|A0A4Y2H9J5_ARAVE	tr|A0A4Y2H9J5|A0A4Y2H9J5_ARAVE	tr|A0A4Y2H9J5|A0A4Y2H9J5_ARAVE
Neurotoxin 20	NODE_33770_length_489_cov_4.801843_g28809_i0.p1 NODE_34064_length_489_cov_5.495392_g29047_i0.p1 TRINITY_DN15687_c0_g1_i1.p1	NODE_33770_length_489_cov_4.801843_g28809_i0; NODE_34064_length_489_cov_5.495392_g29047_i0; TRINITY_DN15687_c0_g1_i1	IPR001981; IPR023569	21	PIYKFGITFTENFLDKMKFYLSAILLLLAFSAYADAFGMWKGGCKSDDDCKETQCCIKQYGTAYGQCMKRPQEGEMCIPQNKFNQMYQQNSCPCPEGLECSSGGKSKSMNYALPPVCRPIPETTEEPTTESNETD*	136	TRUE	1	36	Colipase; Prokineticin domain	sp|Q8MTX1|TXCA_CAEEX	sp|Q8MTX1|TXCA_CAEEX	sp|P0CE36|CXAT1_CONPO	sp|Q8MTX1|TXCA_CAEEX	sp|Q8MTX1|TXCA_CAEEX	sp|Q8MTX1|TXCA_CAEEX	sp|P0CE36|CXAT1_CONPO	sp|Q8MTX1|TXCA_CAEEX	sp|Q8MTX1|TXCA_CAEEX	tr|A0A8T0FXQ5|A0A8T0FXQ5_ARGBR	tr|A0A4Y2KPC2|A0A4Y2KPC2_ARAVE	tr|A0A4Y2KPC2|A0A4Y2KPC2_ARAVE
Neurotoxin 20	TRINITY_DN9615_c0_g1_i2.p1	TRINITY_DN9615_c0_g1_i2	IPR023569	28	VGTSKMKLLLAAAVLTIFLALSEAKRCRSSEECSEDECCVAKGIFGFRKGECRKLAQNGEECSEKEDAVGFLDEQYIHHCPCASGLSCEPSEVKDLPFIGTIKIDERCVGDSSHTTPAEPEPETEEPEPETEEPEPEPETEEPEPEEPEPESEK*	155	TRUE	1	24	Prokineticin domain	sp|Q8MTX1|TXCA_CAEEX	sp|Q8MTX1|TXCA_CAEEX	sp|Q8MTX1|TXCA_CAEEX	sp|Q8MTX1|TXCA_CAEEX	sp|Q8MTX1|TXCA_CAEEX	sp|Q8MTX1|TXCA_CAEEX	sp|Q8MTX1|TXCA_CAEEX	sp|Q8MTX1|TXCA_CAEEX	sp|Q8MTX1|TXCA_CAEEX	tr|A0A8X6G9J3|A0A8X6G9J3_TRICU	tr|A0A4Y2WSK5|A0A4Y2WSK5_ARAVE	tr|A0A4Y2WSK5|A0A4Y2WSK5_ARAVE
S1 Peptidase	NODE_15600_length_1128_cov_144.487418_g11807_i0.p1 NODE_14899_length_1182_cov_141.565217_g11228_i0.p1 TRINITY_DN2103_c0_g1_i1.p1	NODE_15600_length_1128_cov_144.487418_g11807_i0; NODE_14899_length_1182_cov_141.565217_g11228_i0; TRINITY_DN2103_c0_g1_i1	IPR001254; IPR001314; IPR009003; IPR018114; IPR043504	1399	MKFFNRISYGLAIVIFLFHNVKGKPTSTAYDALTVKNCGKSLVSSNFPDRIVGGTFALPGQYPWMVSLREREDHGFEHVCGATILNKNWIVTAAHCIEYQSTRMYEVLVGLHKLSEEHASTVRKYKISRIVIHEDYDDETLVNDIALLKTLQPIDIAGSRGYINGVCLPQNTKDPSGYATVIGWGHTKEDGENSDTLKQVVVPIIPRKICNDMYDEDPDDEIDEILDTNICAGITGRDSCQNDSGGPLLQKDENGITTLIGVVSHGAGCGEKFYPGVYTKISMYQEWMTSVMNK*	295	TRUE	1	23	Serine proteases, trypsin domain; Peptidase S1A, chymotrypsin family; Peptidase S1, PA clan; Serine proteases, trypsin family, histidine active site; Peptidase S1, PA clan, chymotrypsin-like fold	sp|P0C8M2|CBP_MESMA	sp|P84033|PN47_PHONI	sp|C0HLA3|VSP4_LACMR	sp|P84033|PN47_PHONI	sp|P84033|PN47_PHONI	sp|P84033|PN47_PHONI	sp|C0HLA3|VSP4_LACMR	sp|P84033|PN47_PHONI	sp|P0C8M2|CBP_MESMA	tr|A0A4Y2B683|A0A4Y2B683_ARAVE	tr|A0A4Y2B683|A0A4Y2B683_ARAVE	tr|A0A4Y2B683|A0A4Y2B683_ARAVE
S1 Peptidase	NODE_6243_length_2230_cov_5.467586_g4541_i0.p1 NODE_6218_length_2230_cov_5.546667_g4540_i0.p1	NODE_6243_length_2230_cov_5.467586_g4541_i0; NODE_6218_length_2230_cov_5.546667_g4540_i0	IPR001254; IPR001314; IPR009003; IPR018114; IPR033116; IPR043504	76	MYWFILKLFVFTVYVLVVNGQSLSFETQTRNNCPKGFRCEVIKICPSIWNLYREGKSPQICGWTNEVPLVCCPSNTVDEQPQSGEKPEDVTPNVDNERPCPNKESPDNGEILEDEIPHRDEEMPYQTEDPHHNGAEQATDEPHVDEEKFHLVGEDTFFFEEGKQQPSKQRTPMKISPTSSGGCGFRQKNTSNVPKSALRKAEPFKINISTLSPKKGGIRTAVVGGKTANQKWTWMAAIFNKKGLRPFCGGTVIDDRHIITASHCFDYKSINASLYIVKIGDIDLRSTNVTFEIEEIKLHESYQSAYYYDDIAIIRLVRSLPFDVIPVCLPEEDMLIEGDNVMVLGWGDLSYGGRSSNTLQEADGLPVIGNQKCNDKFTRLPGRQFPNGITQNMICAGLE…	492	TRUE	1	20	Serine proteases, trypsin domain; Peptidase S1A, chymotrypsin family; Peptidase S1, PA clan; Serine proteases, trypsin family, histidine active site; Serine proteases, trypsin family, serine active site; Peptidase S1, PA clan, chymotrypsin-like fold	sp|Q58L94|FAXD2_NOTSC	sp|B5U2W0|VSP_BOMIG	sp|Q7LZF5|VSPC1_CROAT	sp|Q9TXD8|ISOHC_AGEAP	sp|Q9TXD8|ISOHC_AGEAP	sp|B5U2W0|VSP_BOMIG	sp|Q7LZF5|VSPC1_CROAT	sp|Q27081|CFB_TACTR	sp|Q58L94|FAXD2_NOTSC	tr|A0A8T0EU35|A0A8T0EU35_ARGBR	tr|A0A4Y2GD83|A0A4Y2GD83_ARAVE	tr|A0A4Y2GD83|A0A4Y2GD83_ARAVE
S1 Peptidase	NODE_7956_length_1937_cov_43.540914_g5836_i0.p1 NODE_7934_length_1937_cov_44.803932_g5817_i0.p1 TRINITY_DN3665_c0_g1_i1.p1	NODE_7956_length_1937_cov_43.540914_g5836_i0; NODE_7934_length_1937_cov_44.803932_g5817_i0; TRINITY_DN3665_c0_g1_i1	IPR001254; IPR001314; IPR009003; IPR018114; IPR033116; IPR043504	742	MHWSLLKILSSVVFALVVDGRKEPYENQQISRCPPEDFSCCIITHCSAAMTLFNAGIQPKICGWKNKTPLVCCPRYIHQEQLHDDEDLFPTEDETPTDQEETQDTEEKIPTSIEQKSPSGDELKLQPNNMKKSLVISFTSAGNCGSREVDPSSDIPESAIRDTDLSSPDSPARTLPPRIVVVGGTPANHRWSWMAGIYNKNANRPFCGGTVIDNRHILTAAHCFDSRGLNASYYTVKVGEIDLMATNPSYEIEEIKAHENYQPRFYYDDIAIIRLKEDVPHDDIPVCIPEEDNLYHGDNVTVLGWGQLAFGGRSTRTLQEAHGISIVRNRDCNSNYENLPGNQFPNGITESMICAGHEKGEVDSCTGDSGGPLLREYSKDRWALVGIISFGFRCAEPGF…	442	TRUE	1	20	Serine proteases, trypsin domain; Peptidase S1A, chymotrypsin family; Peptidase S1, PA clan; Serine proteases, trypsin family, histidine active site; Serine proteases, trypsin family, serine active site; Peptidase S1, PA clan, chymotrypsin-like fold	sp|B5U2W0|VSP_BOMIG	sp|B5U2W0|VSP_BOMIG	sp|Q7LZF5|VSPC1_CROAT	sp|Q9TXD8|ISOHC_AGEAP	sp|Q9TXD8|ISOHC_AGEAP	sp|B5U2W0|VSP_BOMIG	sp|Q7LZF5|VSPC1_CROAT	sp|Q27083|CFGB_TACTR	sp|B5U2W0|VSP_BOMIG	tr|A0A8T0ETX6|A0A8T0ETX6_ARGBR	tr|A0A4Y2GDI1|A0A4Y2GDI1_ARAVE	tr|A0A4Y2GDI1|A0A4Y2GDI1_ARAVE
S1 Peptidase	NODE_12267_length_1411_cov_4.103245_g9101_i0.p1 NODE_12265_length_1411_cov_4.193215_g9146_i0.p1	NODE_12267_length_1411_cov_4.103245_g9101_i0; NODE_12265_length_1411_cov_4.193215_g9146_i0	IPR001254; IPR001314; IPR009003; IPR018114; IPR033116; IPR043504	32	MLDAKWRLVTCLLAVLLSILHPCDTFFGISIKRDDDSNTCYYDGGRHQCTFFLFCGLIGGSSVGSCPGSLLSTCCVTQSNHVRRSPTKVQSNSLQSYTHLPDSFDQRVLSKDKAVCGQRVYKPTSRIVGGNAAEFGEFPWQAHIKITQQQCGGVLLNHNYVVTAAHCVYRALLHDIVVVLGAYDIHDQRYQLLPAQKFRVVEKLLHPNFRFSPSHPDRFDVALIRLDRPVRYQENVLPICLPPYGWNFQGWKAIITGWGKTDPALSNRYGTRLLQKVEVPIISNKECEMWHHWKGINVRIFPEMMCAGYEGGRKDACVGDSGGPLIVYLDGRWTLVGIISAGFGCAQWRQPGIYHSVSSTVDWISSHIS*	370	TRUE	1	25	Serine proteases, trypsin domain; Peptidase S1A, chymotrypsin family; Peptidase S1, PA clan; Serine proteases, trypsin family, histidine active site; Serine proteases, trypsin family, serine active site; Peptidase S1, PA clan, chymotrypsin-like fold	sp|P0C8M2|CBP_MESMA	sp|Q58L94|FAXD2_NOTSC	sp|P0C8M2|CBP_MESMA	sp|Q9TXD8|ISOHC_AGEAP	sp|Q9TXD8|ISOHC_AGEAP	sp|Q58L94|FAXD2_NOTSC	sp|P0C8M2|CBP_MESMA	sp|Q05319|STUB_DROME	sp|P0C8M2|CBP_MESMA	tr|A0A8T0FMV2|A0A8T0FMV2_ARGBR	tr|A0A8X6L164|A0A8X6L164_TRICU	tr|A0A8X6L164|A0A8X6L164_TRICU
Techylectin	NODE_18161_length_966_cov_43.310648_g14015_i0.p1 NODE_18220_length_966_cov_44.832053_g14053_i0.p1 TRINITY_DN1859_c0_g1_i1.p1	NODE_18161_length_966_cov_43.310648_g14015_i0; NODE_18220_length_966_cov_44.832053_g14053_i0; TRINITY_DN1859_c0_g1_i1	IPR002181; IPR014716; IPR036056	266	MLNLFLCGVSLLALLLGSSKGDESDENSIIRPRDCSDHLSNGKSESGVYPIYLNSQSESESVNVYCDMDTEGGGWTVIQRRGNFTPLENFYRNWNDYKQGFGNNERDFWLGNEKIHALSTQVPVEIRFDLEDVRGNKRFAMYKSFQIDDESQNYTLHISGYSGDAGDGMKYHDGQGFSAKDRGVDSRAAVALKGAWWVFEWAYVHLNGFYDPGMDDFQAVHWYKWLENEGLAFAEMKLRQRSV*	244	TRUE	1	21	Fibrinogen, alpha/beta/gamma chain, C-terminal globular domain; Fibrinogen, alpha/beta/gamma chain, C-terminal globular, subdomain 1; Fibrinogen-like, C-terminal	sp|P85031|TLLP_PHONI	sp|D8VNS8|FCNV2_CERRY	sp|P85031|TLLP_PHONI	sp|P85031|TLLP_PHONI	sp|P85031|TLLP_PHONI	sp|D8VNS8|FCNV2_CERRY	sp|P85031|TLLP_PHONI	sp|Q9U8W8|TL5A_TACTR	sp|P85031|TLLP_PHONI	tr|A0A4Y2DXU3|A0A4Y2DXU3_ARAVE	tr|A0A4Y2DXU3|A0A4Y2DXU3_ARAVE	tr|A0A4Y2DXU3|A0A4Y2DXU3_ARAVE
Techylectin	TRINITY_DN1859_c0_g1_i2.p1	TRINITY_DN1859_c0_g1_i2	IPR002181; IPR014716; IPR036056	108	MTERRNLFLCGVSLLALLLGSSKGDESDENSIIRPRDCSDHLSNGKSESGVYPIYLNSQSESESVNVYCDMDTEGGGWTVIQRRGNFTPLENFYRNWNDYKQGFGNNERDFWLGNEKIHALSTQVPVEIRFDLEDVRGNKRFAMYKSFQIDDESQNYTLHISGYSGDAGDGMKYHDGQGFSAKDRGVDSRAAVALKGAWWVFEWAYVHLNGFYDPGMDDFQAVHWYKWLENEGLAFAEMKLRQRSV*	247	TRUE	1	24	Fibrinogen, alpha/beta/gamma chain, C-terminal globular domain; Fibrinogen, alpha/beta/gamma chain, C-terminal globular, subdomain 1; Fibrinogen-like, C-terminal	sp|P85031|TLLP_PHONI	sp|D8VNS8|FCNV2_CERRY	sp|P85031|TLLP_PHONI	sp|P85031|TLLP_PHONI	sp|P85031|TLLP_PHONI	sp|D8VNS8|FCNV2_CERRY	sp|P85031|TLLP_PHONI	sp|Q9U8W8|TL5A_TACTR	sp|P85031|TLLP_PHONI	tr|A0A4Y2DXU3|A0A4Y2DXU3_ARAVE	tr|A0A4Y2DXU3|A0A4Y2DXU3_ARAVE	tr|A0A4Y2DXU3|A0A4Y2DXU3_ARAVE
Techylectin	NODE_1152_length_4583_cov_32.785336_g839_i0.p1 NODE_1010_length_4830_cov_32.219267_g727_i0.p1 TRINITY_DN22_c0_g2_i1.p1	NODE_1152_length_4583_cov_32.785336_g839_i0; NODE_1010_length_4830_cov_32.219267_g727_i0; TRINITY_DN22_c0_g2_i1	IPR002181; IPR014716; IPR020837; IPR036056	1054	MFLNTIHSKMDIKLIMCFLLLYSMCILVSAQKDECSDCEGKSKTTSFLDIATQMIKNARESYRACPSSQRKAIDCEEMLLGGVTASKVYTVWPNSRVLNGRSVDVFCDMDTDGGGWTVLQRRGNFSRPKDFFYQDWKAYKTGFGNIEKDFWLGNDNIFALSNQRLYSVRFDLKDVEGEKRYALYDTFWIDDEDHKYTLHIGGYSGDAGDSMIGSHNNNKFSTKDQDNDKEANQSCSQLYKGGWWYSACHASNLNGLYLRGKHESYADGVIWHSWKGHHESMDTTEIKIRSKDFRKISKDLKESSPTKAMTPE*	313	TRUE	1	30	Fibrinogen, alpha/beta/gamma chain, C-terminal globular domain; Fibrinogen, alpha/beta/gamma chain, C-terminal globular, subdomain 1; Fibrinogen, conserved site; Fibrinogen-like, C-terminal	sp|P85031|TLLP_PHONI	sp|P85031|TLLP_PHONI	sp|P85031|TLLP_PHONI	sp|P85031|TLLP_PHONI	sp|P85031|TLLP_PHONI	sp|P85031|TLLP_PHONI	sp|P85031|TLLP_PHONI	sp|Q9U8W8|TL5A_TACTR	sp|P85031|TLLP_PHONI	tr|A0A4Y2IPH7|A0A4Y2IPH7_ARAVE	tr|A0A4Y2IPI6|A0A4Y2IPI6_ARAVE	tr|A0A4Y2IPI6|A0A4Y2IPI6_ARAVE
Techylectin	NODE_11530_length_1483_cov_5.385154_g8545_i0.p1 NODE_11523_length_1483_cov_5.705882_g8566_i0.p1	NODE_11530_length_1483_cov_5.385154_g8545_i0; NODE_11523_length_1483_cov_5.705882_g8566_i0	IPR002181; IPR014716; IPR036056	44	MRHSIIFRLSVLILLKISNGEEVEVRRPVCREKEKCLALLDIAEDLVTNTKALCSKSNDPSKQSECTRKEKSSTYMEFTRKLLREIRENFPSCQPVECGKRPRDCSEVKAGGENKSGTYAIFPMSKYTASKLVNAYCDMDTDDGGWTVIQRRGNFTPQQDFQQNWKAYKTGFGNIERDFYLGNDNIYALSNQSPVELRIDLMDDEGNRRYATYKTFRIDDEKNSYALHVSGYDGDAGDGMQRHDGQQFSTIDKGNTEAVKFLKGAWWISDWADSHLNGRYEPGIDDPENIHWHVWLENVGLAFVEMKIREV*	312	TRUE	1	20	Fibrinogen, alpha/beta/gamma chain, C-terminal globular domain; Fibrinogen, alpha/beta/gamma chain, C-terminal globular, subdomain 1; Fibrinogen-like, C-terminal	sp|P85031|TLLP_PHONI	sp|P85031|TLLP_PHONI	sp|P85031|TLLP_PHONI	sp|P85031|TLLP_PHONI	sp|P85031|TLLP_PHONI	sp|P85031|TLLP_PHONI	sp|P85031|TLLP_PHONI	sp|Q9U8W8|TL5A_TACTR	sp|P85031|TLLP_PHONI	tr|A0A4Y2DY92|A0A4Y2DY92_ARAVE	tr|A0A4Y2DY92|A0A4Y2DY92_ARAVE	tr|A0A4Y2DY92|A0A4Y2DY92_ARAVE
Techylectin	NODE_14430_length_1215_cov_23.621552_g10848_i0.p1 NODE_14467_length_1215_cov_24.499138_g10891_i0.p1	NODE_14430_length_1215_cov_23.621552_g10848_i0; NODE_14467_length_1215_cov_24.499138_g10891_i0	IPR002181; IPR014716; IPR020837; IPR036056	186	MILYSGEKEGLLLFKMFSFLGSLLLLNFAIFQAFGNATSACNHSDVSMTLLDVATDMIAKAKLNLPICSSSSESFRSKPVDCEEVFRNGKTETGIYTIWPRNRVSEDRPLKVSCDMDTDGGGWTVFQRRGNFGRTKDYFFKDWASYKKGFGDIEKDFWLGNDNIFALTNQRLNSIRFDLKAVDGEERYALYDTFWIDDEDHMYALHIKDYTGNAGDSMAHHDNSKFSTKDKDNDNQKEGDCAVKFKGGWWYNTCHHSNLNGLYLKGHHESFADGVNWHSWRHYNESLEFTEIKIRPSNFNKRDVSDDTPGYQ*	313	TRUE	1	35	Fibrinogen, alpha/beta/gamma chain, C-terminal globular domain; Fibrinogen, alpha/beta/gamma chain, C-terminal globular, subdomain 1; Fibrinogen, conserved site; Fibrinogen-like, C-terminal	sp|P85031|TLLP_PHONI	sp|P85031|TLLP_PHONI	sp|P85031|TLLP_PHONI	sp|P85031|TLLP_PHONI	sp|P85031|TLLP_PHONI	sp|P85031|TLLP_PHONI	sp|P85031|TLLP_PHONI	sp|Q9U8W8|TL5A_TACTR	sp|P85031|TLLP_PHONI	tr|A0A4Y2HH00|A0A4Y2HH00_ARAVE	tr|A0A4Y2NC56|A0A4Y2NC56_ARAVE	tr|A0A4Y2NC56|A0A4Y2NC56_ARAVE
Techylectin	NODE_14601_length_1201_cov_28.390925_g10984_i0.p1 NODE_14656_length_1201_cov_29.176265_g11038_i0.p1 TRINITY_DN1237_c0_g1_i5.p1	NODE_14601_length_1201_cov_28.390925_g10984_i0; NODE_14656_length_1201_cov_29.176265_g11038_i0; TRINITY_DN1237_c0_g1_i5	IPR002181; IPR014716; IPR020837; IPR036056	162	MFYFLILLFLPNIAIAQTSGNATSNCEQKETSMSYLDVAGEMIAKAKAHYPTCPAVIQNSTTKPVDCEEVLRNGPAKSGVYTIWPRSRLTEDKSLEVFCDMDTDGGAWTVIQRRGNFNRSNDYFFKDWASYKKGFGDIEKDFWLGNDYIFALTNQRPYSIRFDLRAIGGEKRHALYDLFWIDDEDHKYTLHIKDYSGDAGDSMNTHDNQKFSTKDRENDNQKDQNCALLYKGGWWYNVCHLANLNGLYLRGRHDSFADGVNWHSWKGYQESLDTTEMKIRPKNFRRNTLHNEETPI*	297	TRUE	1	16	Fibrinogen, alpha/beta/gamma chain, C-terminal globular domain; Fibrinogen, alpha/beta/gamma chain, C-terminal globular, subdomain 1; Fibrinogen, conserved site; Fibrinogen-like, C-terminal	sp|P85031|TLLP_PHONI	sp|P85031|TLLP_PHONI	sp|P85031|TLLP_PHONI	sp|P85031|TLLP_PHONI	sp|P85031|TLLP_PHONI	sp|P85031|TLLP_PHONI	sp|P85031|TLLP_PHONI	sp|Q9U8W8|TL5A_TACTR	sp|P85031|TLLP_PHONI	tr|A0A8T0EL73|A0A8T0EL73_ARGBR	tr|A0A4Y2FR60|A0A4Y2FR60_ARAVE	tr|A0A4Y2FR60|A0A4Y2FR60_ARAVE
Techylectin	NODE_14624_length_1199_cov_264.468531_g11002_i0.p1 NODE_14600_length_1205_cov_269.268696_g10995_i0.p1 TRINITY_DN20128_c0_g1_i1.p1	NODE_14624_length_1199_cov_264.468531_g11002_i0; NODE_14600_length_1205_cov_269.268696_g10995_i0; TRINITY_DN20128_c0_g1_i1	IPR002181; IPR014716; IPR036056	2678	MKNLYIVGVILLLRTALIHASEDEKTVCGKKEKALALLETAEGLLSKAKLFYPTCKGASGSNESDCGEKERSLAYIEISRNLISEVKVHFPSCPKTEAKEHKAKDCFDILATGQSTSGVYKGWLRDPQPVDVFCDMDSEGGGWTVIQRRNNFSEPLNFNRGWEAYKTGFGRLTGEFWLGNDNIYALTNQGEYEVRFDLADDKGEHRYAIYNSFRIDDEDSSYTLHIGNYSGDAGDSMKFYNGAKFSTKDRGDTTKAQQGGGGWWWNNSRYCNLNGIYKTKYPTSIHWFPWRKFDGLTRVEIKVRPR*	307	TRUE	1	20	Fibrinogen, alpha/beta/gamma chain, C-terminal globular domain; Fibrinogen, alpha/beta/gamma chain, C-terminal globular, subdomain 1; Fibrinogen-like, C-terminal	sp|P85031|TLLP_PHONI	sp|P85031|TLLP_PHONI	sp|P85031|TLLP_PHONI	sp|P85031|TLLP_PHONI	sp|P85031|TLLP_PHONI	sp|P85031|TLLP_PHONI	sp|P85031|TLLP_PHONI	sp|Q9U8W8|TL5A_TACTR	sp|P85031|TLLP_PHONI	tr|A0A4Y2ILJ3|A0A4Y2ILJ3_ARAVE	tr|A0A6B0U8D8|A0A6B0U8D8_IXORI	tr|A0A6B0U8D8|A0A6B0U8D8_IXORI
Techylectin	NODE_15603_length_1128_cov_29.505126_g11808_i0.p1 NODE_15658_length_1128_cov_30.344828_g11859_i0.p1 TRINITY_DN1903_c0_g1_i1.p1	NODE_15603_length_1128_cov_29.505126_g11808_i0; NODE_15658_length_1128_cov_30.344828_g11859_i0; TRINITY_DN1903_c0_g1_i1	IPR002181; IPR014716; IPR020837; IPR036056	280	MQLYLGMSQTIFLVVFQLLYTSQIFGIEHCNRNERFKSFFDVAVEFINKANSYFPDNLILPDEESCPPMDCEEILRSGHNYSGVYTVWPRSRVTDGKPIEVYCDMDTDDGGWTVIQRRGNFNRSVDYFFKEWSSYKNGFGDIKEDFWLGNDKIFALTNQRAYSIRFDLKDVKGEKRHALYDIFWIDNESLKYKLHIKDYSGNAGDSMTERHANQKFSTKDQDNDASKRDCSQTFKGAWWYGDCYRANLNGLYLRGPHANDAGGLIWYTFRNYNESLDTTEMKIRPANFKRKLVTNDTS*	299	TRUE	1	26	Fibrinogen, alpha/beta/gamma chain, C-terminal globular domain; Fibrinogen, alpha/beta/gamma chain, C-terminal globular, subdomain 1; Fibrinogen, conserved site; Fibrinogen-like, C-terminal	sp|P85031|TLLP_PHONI	sp|P85031|TLLP_PHONI	sp|P85031|TLLP_PHONI	sp|P85031|TLLP_PHONI	sp|P85031|TLLP_PHONI	sp|P85031|TLLP_PHONI	sp|P85031|TLLP_PHONI	sp|Q9U8W8|TL5A_TACTR	sp|P85031|TLLP_PHONI	tr|A0A4Y2IM46|A0A4Y2IM46_ARAVE	tr|A0A8X6T952|A0A8X6T952_NEPPI	tr|A0A8X6T952|A0A8X6T952_NEPPI
Techylectin	NODE_15935_length_1105_cov_122.444762_g12089_i0.p1 NODE_15980_length_1105_cov_125.217143_g12136_i0.p1	NODE_15935_length_1105_cov_122.444762_g12089_i0; NODE_15980_length_1105_cov_125.217143_g12136_i0	IPR002181; IPR014716; IPR036056	466	LLQMRKMQLYFVMPKILLLLIFQSFCTSQILGSDHCDYQGRFESYLDAAVDLINKAKTYIPENLTSNADPTVTQEKTNLSIECEKVLHSCQNRNITVQTIPLEETYHPMDCDEVLRSGHNRSGVYTIWPRNRLTDGKVLDVYCDMDTDDGGWTVIQRRGNFNRTISFFFQDWSAYKNGFGNVQEDFWLGNDNIFALTNQREYSIRFDLKSKKGKKRYAVYNVFWIDDEERKYTLHIQNYSGDAGNSMTKQHANQKFSTKDQDNDGSVDNCAQAYKGGWWYGNCGHVNLNGLYRKEVYSVDGIFWNLFGGPSESLEAAEMKIRPMNFK*	328	TRUE	1	32	Fibrinogen, alpha/beta/gamma chain, C-terminal globular domain; Fibrinogen, alpha/beta/gamma chain, C-terminal globular, subdomain 1; Fibrinogen-like, C-terminal	sp|P85031|TLLP_PHONI	sp|P85031|TLLP_PHONI	sp|P85031|TLLP_PHONI	sp|P85031|TLLP_PHONI	sp|P85031|TLLP_PHONI	sp|P85031|TLLP_PHONI	sp|P85031|TLLP_PHONI	sp|Q9U8W8|TL5A_TACTR	sp|P85031|TLLP_PHONI	tr|A0A4Y2IKB7|A0A4Y2IKB7_ARAVE	tr|A0A4Y2TF91|A0A4Y2TF91_ARAVE	tr|A0A4Y2TF91|A0A4Y2TF91_ARAVE
Techylectin	NODE_16142_length_1092_cov_10.629701_g12261_i0.p1 NODE_16183_length_1092_cov_10.955641_g12307_i0.p1 TRINITY_DN84000_c0_g1_i1.p1	NODE_16142_length_1092_cov_10.629701_g12261_i0; NODE_16183_length_1092_cov_10.955641_g12307_i0; TRINITY_DN84000_c0_g1_i1	IPR002181; IPR014716; IPR020837; IPR036056	102	MEKILICVVSLTVSLCVVHCYTGSTGTVSRSSTNLPPTTQRPPQPEPYPMPKDCEEVRRNGNNASGVYTVYPRNRIAMCSLAVFCDMKTEGGGWTVIQRRGNFGSPMNYFAKLWQQYKQGFGSLDKDFWLGNDAIFALTNQGAYNVRIEMQNANGVRAYANYDSFWLDDEENKYKLHISGYSGNAGDSMYYHNENFFSTPDRDNDRSSRYNCAKDRSSGWWFNYCMTSNLNGLAWKGPYKGTNDFNDGIEWQSFMGAKNSLISTEIKIRPRVFCTKHHAITPQ*	284	TRUE	1	20	Fibrinogen, alpha/beta/gamma chain, C-terminal globular domain; Fibrinogen, alpha/beta/gamma chain, C-terminal globular, subdomain 1; Fibrinogen, conserved site; Fibrinogen-like, C-terminal	sp|P85031|TLLP_PHONI	sp|P85031|TLLP_PHONI	sp|P85031|TLLP_PHONI	sp|P85031|TLLP_PHONI	sp|P85031|TLLP_PHONI	sp|P85031|TLLP_PHONI	sp|P85031|TLLP_PHONI	sp|Q9U8W8|TL5A_TACTR	sp|P85031|TLLP_PHONI	tr|A0A4Y2FME0|A0A4Y2FME0_ARAVE	tr|A0A4Y2FME0|A0A4Y2FME0_ARAVE	tr|A0A4Y2FME0|A0A4Y2FME0_ARAVE
Techylectin	NODE_17894_length_981_cov_7.942765_g13778_i0.p1 NODE_17954_length_981_cov_8.158747_g13818_i0.p1 TRINITY_DN5135_c0_g1_i2.p1	NODE_17894_length_981_cov_7.942765_g13778_i0; NODE_17954_length_981_cov_8.158747_g13818_i0; TRINITY_DN5135_c0_g1_i2	IPR002181; IPR014716; IPR020837; IPR036056	65	TRQFLLEGTNFKIMFRIYFSSIFLLLGYATSACDHSEISFSYLDLAVDVISKAKLYFPVCPTVSKNKPIDCEEVMRRGHNESGVYTIWPRSRVMGDRSLDVFCDMDTDGGGWTVIQRRGDFGRAEHYFFKDWLSYKIGFGDIEMDFWLGNDNIYALTNQRLSSIRFDLQAVDGEKRYAHYDDFWIEDESNMYRLHIDGYSGNAGDSISELHHNQKFSTKDQDNSNHTYNCALEYKGAWWYRNCHHSNLNGMYYRGKHASSSDGVNWRTFKGFNESLDTTEMKIRPKGFRRKLVH*	295	TRUE	1	32	Fibrinogen, alpha/beta/gamma chain, C-terminal globular domain; Fibrinogen, alpha/beta/gamma chain, C-terminal globular, subdomain 1; Fibrinogen, conserved site; Fibrinogen-like, C-terminal	sp|P85031|TLLP_PHONI	sp|P85031|TLLP_PHONI	sp|P85031|TLLP_PHONI	sp|P85031|TLLP_PHONI	sp|P85031|TLLP_PHONI	sp|P85031|TLLP_PHONI	sp|P85031|TLLP_PHONI	sp|Q9U8W8|TL5A_TACTR	sp|P85031|TLLP_PHONI	tr|A0A4Y2MIY0|A0A4Y2MIY0_ARAVE	tr|A0A4Y2E926|A0A4Y2E926_ARAVE	tr|A0A4Y2E926|A0A4Y2E926_ARAVE
Techylectin	TRINITY_DN22_c0_g2_i2.p1	TRINITY_DN22_c0_g2_i2	IPR002181; IPR014716; IPR020837; IPR036056	144	MILYSGEKEGLLLFKMFSFLGSLLLLNFAIFQAFGNATSACNHSDVSMTLLDVATDMIAKAKLNLPICSSSSESFRSKPVDCEEVFRNGKTETGIYTIWPRNRVSEDRPLKVSCDMDTDGGGWTVLQRRGNFSRPKDFFYQDWKAYKTGFGNIEKDFWLGNDNIFALSNQRLYSVRFDLKDVEGEKRYALYDTFWIDDEDHKYTLHIGGYSGDAGDSMIGSHNNNKFSTKDQDNDKEANQSCSQLYKGGWWYSACHASNLNGLYLRGKHESYADGVIWHSWKGHHESMDTTEIKIRSKDFRKISKDLKESSPTKAMTPE*	320	TRUE	1	35	Fibrinogen, alpha/beta/gamma chain, C-terminal globular domain; Fibrinogen, alpha/beta/gamma chain, C-terminal globular, subdomain 1; Fibrinogen, conserved site; Fibrinogen-like, C-terminal	sp|P85031|TLLP_PHONI	sp|P85031|TLLP_PHONI	sp|P85031|TLLP_PHONI	sp|P85031|TLLP_PHONI	sp|P85031|TLLP_PHONI	sp|P85031|TLLP_PHONI	sp|P85031|TLLP_PHONI	sp|Q9U8W8|TL5A_TACTR	sp|P85031|TLLP_PHONI	tr|A0A4Y2IPH7|A0A4Y2IPH7_ARAVE	tr|A0A4Y2IPI6|A0A4Y2IPI6_ARAVE	tr|A0A4Y2IPI6|A0A4Y2IPI6_ARAVE
Techylectin	TRINITY_DN3494_c0_g1_i1.p1	TRINITY_DN3494_c0_g1_i1	IPR002181; IPR014716; IPR036056	250	LQMRKMQLYFVMPKILLLLIFQSFCTSQILGSDHCDYQGRFESYLDAAVDLINKAKTYIPENPTVTQEKTNLSIECEKVLHSCQNRNITVQTIPLEETYHPMDCDEVLRSGHNRSGVYTIWPRNRLTDGKVLDVYCDMDTDDGGWTVIQRRGNFNRTISFFFQDWSAYKNGFGNVQEDFWLGNDNIFALTNQREYSIRFDLKSKKGKKRYAVYNVFWIDDEERKYTLHIQNYSGDAGNSMTKQHANQKFSTKDQDNDASVDNCAQAYKGGWWYGNCGHVNLNGLYRKEIYSVDGIFWNLFGGPSESLEAAEMKIRPMNFK*	321	TRUE	1	31	Fibrinogen, alpha/beta/gamma chain, C-terminal globular domain; Fibrinogen, alpha/beta/gamma chain, C-terminal globular, subdomain 1; Fibrinogen-like, C-terminal	sp|P85031|TLLP_PHONI	sp|P85031|TLLP_PHONI	sp|P85031|TLLP_PHONI	sp|P85031|TLLP_PHONI	sp|P85031|TLLP_PHONI	sp|P85031|TLLP_PHONI	sp|P85031|TLLP_PHONI	sp|Q9U8W8|TL5A_TACTR	sp|P85031|TLLP_PHONI	tr|A0A4Y2IKB7|A0A4Y2IKB7_ARAVE	tr|A0A4Y2TF91|A0A4Y2TF91_ARAVE	tr|A0A4Y2TF91|A0A4Y2TF91_ARAVE
Techylectin	TRINITY_DN3494_c0_g1_i4.p1	TRINITY_DN3494_c0_g1_i4	IPR002181; IPR014716; IPR036056	233	LQMRKMQLYFVMPKILLLLIFQSFCTSQILGSDHCDYQGRFESYLDAAVDLINKAKTYIPENLTSNADPTVTQEKTNLSIECEKVLHSCQNRNITVQTIPLEETYHPMDCDEVLRSGHNRSGVYTIWPRNRLTDGKVLDVYCDMDTDDGGWTVIQRRGNFNRTISFFFQDWSAYKNGFGNVQEDFWLGNDNIFALTNQREYSIRFDLKSKKGKKRYAVYNVFWIDDEERKYTLHIQNYSGDAGNSMTKQHANQKFSTKDQDNDASVDNCAQAYKGGWWYGNCGHVNLNGLYRKEIYSVDGIFWNLFGGPSESLEAAEMKIRPMNFK*	327	TRUE	1	31	Fibrinogen, alpha/beta/gamma chain, C-terminal globular domain; Fibrinogen, alpha/beta/gamma chain, C-terminal globular, subdomain 1; Fibrinogen-like, C-terminal	sp|P85031|TLLP_PHONI	sp|P85031|TLLP_PHONI	sp|P85031|TLLP_PHONI	sp|P85031|TLLP_PHONI	sp|P85031|TLLP_PHONI	sp|P85031|TLLP_PHONI	sp|P85031|TLLP_PHONI	sp|Q9U8W8|TL5A_TACTR	sp|P85031|TLLP_PHONI	tr|A0A4Y2IKB7|A0A4Y2IKB7_ARAVE	tr|A0A4Y2TF91|A0A4Y2TF91_ARAVE	tr|A0A4Y2TF91|A0A4Y2TF91_ARAVE
Techylectin	TRINITY_DN5818_c0_g2_i2.p1	TRINITY_DN5818_c0_g2_i2	IPR002181; IPR014716; IPR020837; IPR036056	19	NIILRALHLGESSSHPDKMYLLQISVVLFSWAVSQATENETLKCEQSDRTLVYLDVASDMIAKAKLHYPNNSIITQNKTSNPMDCADILRNGYDKNGVYTIWPKSRVTDDKPLDVFCDMDTDGGGWTVLQRRGDFNKSNDYFFKDWASYKSGFGDIKEDFWIGNDNMFALTNQRLYSIRFDLEDSKGAKRYALHGTFWIDDENNKYTLNILDYSGDAGNSMGDHHKRKFSTKDQDNDGYKDGSCAQKYKGGWWYSSCLASNLNGLYLKEKHELSGIGLYWSGWTVTNDSLKATEMKIRPKNFKKKSF*	308	TRUE	1	36	Fibrinogen, alpha/beta/gamma chain, C-terminal globular domain; Fibrinogen, alpha/beta/gamma chain, C-terminal globular, subdomain 1; Fibrinogen, conserved site; Fibrinogen-like, C-terminal	sp|P85031|TLLP_PHONI	sp|P85031|TLLP_PHONI	sp|P85031|TLLP_PHONI	sp|P85031|TLLP_PHONI	sp|P85031|TLLP_PHONI	sp|P85031|TLLP_PHONI	sp|P85031|TLLP_PHONI	sp|Q9U8W8|TL5A_TACTR	sp|P85031|TLLP_PHONI	tr|A0A8T0EI08|A0A8T0EI08_ARGBR	tr|A0A4Y2QQH4|A0A4Y2QQH4_ARAVE	tr|A0A4Y2QQH4|A0A4Y2QQH4_ARAVE
Thyroglobulin-like	NODE_13776_length_1270_cov_1918.688889_g495_i3.p1 NODE_13789_length_1270_cov_1960.474074_g501_i2.p1	NODE_13776_length_1270_cov_1918.688889_g495_i3; NODE_13789_length_1270_cov_1960.474074_g501_i2	IPR000716; IPR036857	2674	MHRIFMFSVMAMAIIKESVQALSECQEHRNREIKSSAPLPMRLIPNCDKKGDYLPMQCFKDSKFCRCYSKDGDLLTPPSTKLKSCDCIAKKNEMQKKNLLRYTEIMLDRAHLSAMPMELTRNRNIGLIWICAPESIRCE*	140	TRUE	1	21	Thyroglobulin type-1; Thyroglobulin type-1 superfamily	sp|P84032|PN16_PHONI	sp|P84032|PN16_PHONI	sp|P84032|PN16_PHONI	sp|P84032|PN16_PHONI	sp|P84032|PN16_PHONI	sp|P84032|PN16_PHONI	sp|P84032|PN16_PHONI	sp|P84032|PN16_PHONI	sp|P84032|PN16_PHONI	tr|A0A4Y2HLC3|A0A4Y2HLC3_ARAVE	tr|A0A4Y2HLC3|A0A4Y2HLC3_ARAVE	tr|A0A4Y2HLC3|A0A4Y2HLC3_ARAVE
Thyroglobulin-like	NODE_26945_length_627_cov_74.284965_g22088_i0.p2 NODE_27132_length_627_cov_76.650350_g22235_i0.p2 TRINITY_DN135607_c0_g1_i1.p2	NODE_26945_length_627_cov_74.284965_g22088_i0; NODE_27132_length_627_cov_76.650350_g22235_i0; TRINITY_DN135607_c0_g1_i1	IPR000716; IPR036857	374	MKCVILLAVLVAFVAVTQARPQSDCEKHRETAEKFGSIMKLIPKCKENGDYEELQCYHESKFCVCYDKKGHAASPISTKIKECGCYLRRKEKLDRNIDNAYIPQCAADGKWEPKQCWDYNDSCWCVDQQGERQGDIKAKGKGLNC*	146	TRUE	1	19	Thyroglobulin type-1; Thyroglobulin type-1 superfamily	sp|P84032|PN16_PHONI	sp|P84032|PN16_PHONI	sp|P84032|PN16_PHONI	sp|P84032|PN16_PHONI	sp|P84032|PN16_PHONI	sp|P84032|PN16_PHONI	sp|P84032|PN16_PHONI	sp|P84032|PN16_PHONI	sp|P84032|PN16_PHONI	tr|A0A8T0EK03|A0A8T0EK03_ARGBR	tr|A0A4Y2FIQ0|A0A4Y2FIQ0_ARAVE	tr|A0A4Y2FIQ0|A0A4Y2FIQ0_ARAVE
Thyroglobulin-like	NODE_682_length_5388_cov_485.945997_g495_i0.p2 NODE_14031_length_1250_cov_2099.761506_g495_i4.p1 NODE_703_length_5388_cov_496.023439_g501_i0.p2 NODE_14048_length_1250_cov_2144.251046_g501_i3.p1	NODE_682_length_5388_cov_485.945997_g495_i0; NODE_14031_length_1250_cov_2099.761506_g495_i4; NODE_703_length_5388_cov_496.023439_g501_i0; NODE_14048_length_1250_cov_2144.251046_g501_i3	IPR000716; IPR036857	10067	MHRIFMFSVMAMAIIKESVQALSECQEHRNREIKSSAPLPMRLIPNCDKKGDYLPMQCFKDSKFCRCYSKDGDLLTPPSTKLKSCDCIAKKNEMQKKNNAGSSTPECNADGTYKKS*	117	TRUE	1	21	Thyroglobulin type-1; Thyroglobulin type-1 superfamily	sp|P84032|PN16_PHONI	sp|P84032|PN16_PHONI	sp|P84032|PN16_PHONI	sp|P84032|PN16_PHONI	sp|P84032|PN16_PHONI	sp|P84032|PN16_PHONI	sp|P84032|PN16_PHONI	sp|P84032|PN16_PHONI	sp|P84032|PN16_PHONI	tr|A0A4Y2HLC3|A0A4Y2HLC3_ARAVE	tr|A0A4Y2HLC3|A0A4Y2HLC3_ARAVE	tr|A0A4Y2HLC3|A0A4Y2HLC3_ARAVE
Thyroglobulin-like	NODE_694_length_5353_cov_411.642129_g495_i1.p2 TRINITY_DN98_c1_g1_i3.p1	NODE_694_length_5353_cov_411.642129_g495_i1; TRINITY_DN98_c1_g1_i3	IPR000716; IPR036857	3852	MHRIFMFSVMAMAIIKESVQALSECQEHRNREIKSSAPLPMRLIPNCDKKGDYLPMQCFKDSKFCRCYSKDGDLLTPPSTKLKSCDCIAKKNEMQKKRCLLRIAT*	106	TRUE	1	21	Thyroglobulin type-1; Thyroglobulin type-1 superfamily	sp|P84032|PN16_PHONI	sp|P84032|PN16_PHONI	sp|P84032|PN16_PHONI	sp|P84032|PN16_PHONI	sp|P84032|PN16_PHONI	sp|P84032|PN16_PHONI	sp|P84032|PN16_PHONI	sp|P84032|PN16_PHONI	sp|P84032|PN16_PHONI	tr|A0A4Y2HLC3|A0A4Y2HLC3_ARAVE	tr|A0A4Y2HLC3|A0A4Y2HLC3_ARAVE	tr|A0A4Y2HLC3|A0A4Y2HLC3_ARAVE
Thyroglobulin-like	NODE_9951_length_1659_cov_87.331671_g2311_i1.p1 NODE_9948_length_1659_cov_89.433292_g2318_i1.p1 TRINITY_DN7371_c0_g1_i2.p1	NODE_9951_length_1659_cov_87.331671_g2311_i1; NODE_9948_length_1659_cov_89.433292_g2318_i1; TRINITY_DN7371_c0_g1_i2	IPR000716; IPR036857	871	MFALKSLFLCISVLVFCCVDAQRIFGCKGVCETKGKDCKVSSCKNDTIYKNATECGCCDVCIISLNKDEKCETEVLPSIPRQACGPGLMCDKQEKKCVPVKTQCIADRAKHRYTLSLKDLPYRTSWPECDEFGYYKSMVCLPDILCYCVDKNGKRIFGTEIDSKVDKKHLEMYCKCSREYEEFPRSVQNGDFLRCLPNGDYDRLQCTEEWCYCMESEHPDIIEDATFNTTLKELSCYDETVHKYFDAAFRSKCWNERNNLKQIIKKHKDQNIALIGIDLPECDLDGSYAPVQCKNEKCFCVDENGKLYGEYEANRYSKEAEEMDCRCVRDKFFIRNEQTKNKNMQEFDVYNCAKNGNYRPKESI*	365	TRUE	1	21	Thyroglobulin type-1; Thyroglobulin type-1 superfamily	sp|P84032|PN16_PHONI	sp|P84032|PN16_PHONI	sp|P84032|PN16_PHONI	sp|P84032|PN16_PHONI	sp|P84032|PN16_PHONI	sp|P84032|PN16_PHONI	sp|P84032|PN16_PHONI	sp|P81439|EQSTC_ACTEQ	sp|P84032|PN16_PHONI	tr|A0A8X6IPU2|A0A8X6IPU2_NEPPI	tr|A0A4Y2PM44|A0A4Y2PM44_ARAVE	tr|A0A4Y2PM44|A0A4Y2PM44_ARAVE
Thyroglobulin-like	TRINITY_DN98_c1_g1_i12.p1	TRINITY_DN98_c1_g1_i12	IPR000716; IPR036857	2766	MHRIFMFSVMAMAIIKESVQALSECQEHRNREIKSSAPLPMRLIPNCDKKGDYLPMQCFKDSKFCRCYSKDGDLLTPPSTKLKSCDCIAKKNEMQKKIASRIDGSLIIC*	110	TRUE	1	21	Thyroglobulin type-1; Thyroglobulin type-1 superfamily	sp|P84032|PN16_PHONI	sp|P84032|PN16_PHONI	sp|P84032|PN16_PHONI	sp|P84032|PN16_PHONI	sp|P84032|PN16_PHONI	sp|P84032|PN16_PHONI	sp|P84032|PN16_PHONI	sp|P84032|PN16_PHONI	sp|P84032|PN16_PHONI	tr|A0A4Y2HLC3|A0A4Y2HLC3_ARAVE	tr|A0A4Y2HLC3|A0A4Y2HLC3_ARAVE	tr|A0A4Y2HLC3|A0A4Y2HLC3_ARAVE
Thyroglobulin-like	TRINITY_DN98_c1_g1_i4.p1	TRINITY_DN98_c1_g1_i4	IPR000716; IPR036857	2610	MHRIFMFSVMAMAIIKESVQALSECQEHRNREIKSSAPLPMRLIPNCDKKGDYLPMQCFKDSKFCRCYSKDGDLLTPPSTKLKSCDCIAKKNEMQKKSELHFHFSYCFCFPYK*	114	TRUE	1	21	Thyroglobulin type-1; Thyroglobulin type-1 superfamily	sp|P84032|PN16_PHONI	sp|P84032|PN16_PHONI	sp|P84032|PN16_PHONI	sp|P84032|PN16_PHONI	sp|P84032|PN16_PHONI	sp|P84032|PN16_PHONI	sp|P84032|PN16_PHONI	sp|P84032|PN16_PHONI	sp|P84032|PN16_PHONI	tr|A0A4Y2HLC3|A0A4Y2HLC3_ARAVE	tr|A0A4Y2HLC3|A0A4Y2HLC3_ARAVE	tr|A0A4Y2HLC3|A0A4Y2HLC3_ARAVE
Undetermined Protease Inhibitor	TRINITY_DN8998_c0_g1_i3.p1	TRINITY_DN8998_c0_g1_i3	IPR002919; IPR036084	21	LELCSYFLVIEMLSWVLPFLGILSRTHIPTNEVQCNLRVTNGTVICVGDLDKTFCQVTCDGKFQGEFHCSTDEGWKEKLPYCVKEAKDLSFSIAICSKEEVYSECQGHCERTCSDLDKPSFCAPNVCVGSCVCGEGLVRGSDGKCVSADSCTGTERAVADVKALACDPGQCMRSCPLNPFLRQYGGICQNGRCVCIKPQ*	200	TRUE	1	26	Trypsin Inhibitor-like, cysteine rich domain; Serine protease inhibitor-like superfamily	sp|Q8T3S6|TXAA2_ARAVE	sp|Q8T3S6|TXAA2_ARAVE	sp|Q8T3S6|TXAA2_ARAVE	sp|Q8T3S6|TXAA2_ARAVE	sp|Q8T3S6|TXAA2_ARAVE	sp|Q8T3S6|TXAA2_ARAVE	sp|Q8T3S6|TXAA2_ARAVE	sp|Q8T3S6|TXAA2_ARAVE	sp|Q8T3S6|TXAA2_ARAVE	tr|A0A4Y2DG25|A0A4Y2DG25_ARAVE	tr|A0A4Y2DGV7|A0A4Y2DGV7_ARAVE	tr|A0A4Y2DGV7|A0A4Y2DGV7_ARAVE
WAP	NODE_22351_length_777_cov_181.112188_g17734_i0.p1 NODE_25397_length_675_cov_222.045161_g17734_i1.p1	NODE_22351_length_777_cov_181.112188_g17734_i0; NODE_25397_length_675_cov_222.045161_g17734_i1	IPR008197; IPR036645	110	MKITIVLLLTLLAITVAEDNYCPQQPNIKCIRAQNKCCKDSDCGNGQFCCSENCGNFCHSPVTKRTNGRRVGQDSGCKISQS*	83	TRUE	1	17	WAP-type 'four-disulfide core' domain; Elafin-like superfamily	sp|B6DD36|TXE03_LYCSI	sp|B6DD36|TXE03_LYCSI	sp|B6DD36|TXE03_LYCSI	sp|B6DD36|TXE03_LYCSI	sp|B6DD36|TXE03_LYCSI	sp|B6DD36|TXE03_LYCSI	sp|B6DD36|TXE03_LYCSI	sp|B6DD36|TXE03_LYCSI	sp|B6DD36|TXE03_LYCSI	tr|A0A4Y2TWB0|A0A4Y2TWB0_ARAVE	tr|A0A4Y2TWB0|A0A4Y2TWB0_ARAVE	tr|A0A4Y2TWB0|A0A4Y2TWB0_ARAVE
WAP	NODE_28126_length_598_cov_165.686924_g23238_i0.p1 NODE_33379_length_495_cov_219.411364_g23238_i1.p1 TRINITY_DN181_c0_g1_i14.p1	NODE_28126_length_598_cov_165.686924_g23238_i0; NODE_33379_length_495_cov_219.411364_g23238_i1; TRINITY_DN181_c0_g1_i14	IPR008197; IPR036645	738	MKITIVLLLTLLAITVAEDNYCPQQPNIKCIRAQNKCCKDSDCGNGQFCCSDSCGNVCHSPVTNQTNGRRVGQDSGCKISQS*	83	TRUE	1	17	WAP-type 'four-disulfide core' domain; Elafin-like superfamily	sp|Q5Y4V9|TXAG7_AGEOR	sp|B6DD36|TXE03_LYCSI	sp|Q5Y4V9|TXAG7_AGEOR	sp|B6DD36|TXE03_LYCSI	sp|Q5Y4V9|TXAG7_AGEOR	sp|B6DD36|TXE03_LYCSI	sp|Q5Y4V9|TXAG7_AGEOR	sp|B6DD36|TXE03_LYCSI	sp|Q5Y4V9|TXAG7_AGEOR	tr|A0A4Y2TWB0|A0A4Y2TWB0_ARAVE	tr|A0A4Y2TWB0|A0A4Y2TWB0_ARAVE	tr|A0A4Y2TWB0|A0A4Y2TWB0_ARAVE
WAP	NODE_31259_length_532_cov_59.364780_g26320_i0.p2 NODE_31557_length_532_cov_60.859539_g26563_i0.p2 TRINITY_DN181_c0_g1_i8.p2 TRINITY_DN181_c0_g1_i9.p1	NODE_31259_length_532_cov_59.364780_g26320_i0; NODE_31557_length_532_cov_60.859539_g26563_i0; TRINITY_DN181_c0_g1_i8; TRINITY_DN181_c0_g1_i9	IPR008197; IPR036645	129	MKITIVLLLTVLAITVAQADYCPQKPDIECIVTQNECCKDSDCKNGKICCQENCGTVCHEAVKQQTNGTRITTNPKCRKYRSHFLRLVQE*	91	TRUE	1	19	WAP-type 'four-disulfide core' domain; Elafin-like superfamily	sp|Q5Y4V9|TXAG7_AGEOR	sp|B6DD36|TXE03_LYCSI	sp|Q5Y4V9|TXAG7_AGEOR	sp|B6DD36|TXE03_LYCSI	sp|Q5Y4V9|TXAG7_AGEOR	sp|B6DD36|TXE03_LYCSI	sp|Q5Y4V9|TXAG7_AGEOR	sp|B6DD36|TXE03_LYCSI	sp|Q5Y4V9|TXAG7_AGEOR	tr|A0A4Y2TZT0|A0A4Y2TZT0_ARAVE	tr|A0A4Y2TZT0|A0A4Y2TZT0_ARAVE	tr|A0A4Y2TZT0|A0A4Y2TZT0_ARAVE
S1 Peptidase	NODE_12379_length_1400_cov_23.123420_g9193_i0.p1 NODE_12280_length_1409_cov_24.027326_g9158_i0.p1 TRINITY_DN2050_c0_g1_i3.p1	NODE_12379_length_1400_cov_23.123420_g9193_i0; NODE_12280_length_1409_cov_24.027326_g9158_i0; TRINITY_DN2050_c0_g1_i3	IPR001254; IPR001314; IPR009003; IPR018114; IPR022700; IPR033116; IPR038565; IPR043504	217	MFLQYLTPQMLLIPFFIDMCVGQIVFEGYNSRSPDTICMTPDRRRGNCERWTKCETLSPKINEWNELRAYLCGFAGTEPKICCPSSPLPNVFGPPANAPPRSTDSGATKAASSVPRTNPTGFPVPSNGKPTFLPDDCGSSIFAHNRVIGGQKSEKGSWPWMAVILRVKRNGSKRYDCGGVLVTARHVITAAHCVVKQNTNIPTDPKRLMVKVGAYDLSNENDPDAMDIGVDAVQIHEYYDLRTHTDDIAVLRLSQPVQFSNYTSPICLPYDSLRYEDLSGKSSTVTGFGLTSVNGSYSDVLMEVSFEIQDQEECKRTYARDLPITSVHLCAGTLDGSKDSCQGDSGGPLVTVGKDKRYYLVGIVSFGKKCATKGYPGVYTRITEYLDWLTPKLAD*	396	TRUE	1	22	Serine proteases, trypsin domain; Peptidase S1A, chymotrypsin family; Peptidase S1, PA clan; Serine proteases, trypsin family, histidine active site; Proteinase, regulatory CLIP domain; Serine proteases, trypsin family, serine active site; Proteinase, regulatory CLIP domain superfamily; Peptidase S1, PA clan, chymotrypsin-like fold	sp|P0C8M2|CBP_MESMA	sp|B5U2W0|VSP_BOMIG	sp|Q7LZF5|VSPC1_CROAT	sp|Q9TXD8|ISOHC_AGEAP	sp|Q9TXD8|ISOHC_AGEAP	sp|B5U2W0|VSP_BOMIG	sp|Q7LZF5|VSPC1_CROAT	sp|P21902|PCE_TACTR	sp|P0C8M2|CBP_MESMA	tr|A0A8T0FCL5|A0A8T0FCL5_ARGBR	tr|A0A4Y2DRI0|A0A4Y2DRI0_ARAVE	tr|A0A4Y2DRI0|A0A4Y2DRI0_ARAVE
S1 Peptidase	NODE_13061_length_1330_cov_57.832157_g9725_i0.p1 NODE_13080_length_1330_cov_59.028235_g9780_i0.p1 TRINITY_DN17204_c0_g1_i1.p1	NODE_13061_length_1330_cov_57.832157_g9725_i0; NODE_13080_length_1330_cov_59.028235_g9780_i0; TRINITY_DN17204_c0_g1_i1	IPR001254; IPR001314; IPR009003; IPR018114; IPR022700; IPR033116; IPR038565; IPR043504	636	LSAFYLNQVLAMSLQYFVVRLLLLLMPFWIEICDGQTASNETYAPWLGCMTPDGGEGRCLVWERCEYLNQRLRTFDEIELHKCGLSGSVVMVCCPLTPGNNQSEFTDTRQPFLPDRCGIRSSENGRVIGGHIAEKGSWPWVAAIFLLSRRGRKSFKCGGVLVTSKHVLTAAHCVAKGNSELPLELTELLVRLGAHDLTKDNETGAVDFSVTSVNINLFYDLRRRINDIAILSLNQTVVFSDNILPVCLPYGRLRYTDIEGKMAFVTGWGVWTAEGYYSDILMEVSFRIQNQDQCEAIFERDIQVTPGQLCAGTLDGSKDACQGDSGSPLVIIGDGGRYYLAGLVSYGRRTGHKTCALYGYFGVYTRITEYLYWLTRNLVR*	381	TRUE	1	35	Serine proteases, trypsin domain; Peptidase S1A, chymotrypsin family; Peptidase S1, PA clan; Serine proteases, trypsin family, histidine active site; Proteinase, regulatory CLIP domain; Serine proteases, trypsin family, serine active site; Proteinase, regulatory CLIP domain superfamily; Peptidase S1, PA clan, chymotrypsin-like fold	sp|P0C8M2|CBP_MESMA	sp|B5U2W0|VSP_BOMIG	sp|P0C8M2|CBP_MESMA	sp|Q9TXD8|ISOHC_AGEAP	sp|Q9TXD8|ISOHC_AGEAP	sp|B5U2W0|VSP_BOMIG	sp|P0C8M2|CBP_MESMA	sp|P21902|PCE_TACTR	sp|P0C8M2|CBP_MESMA	tr|A0A8T0FCL5|A0A8T0FCL5_ARGBR	tr|A0A4Y2QQH5|A0A4Y2QQH5_ARAVE	tr|A0A4Y2QQH5|A0A4Y2QQH5_ARAVE
