# Supplementary material for: Comparative venomics suggests an evolutionary adaption of spider venom from predation to defense
Source: Commun Biol. 2025 Oct 23;8:1496. doi: 10.1038/s42003-025-09015-6 (PMC12550024; doi:10.1038/s42003-025-09015-6)
Supplement: Supplementary file 8 — Supplementary Data 5 [file 42003_2025_9015_MOESM8_ESM.xlsx]

## Sheet: Overview
Family annotation	ORFs	ORFseq	seq_length	stop_codon	start_sp	stop_sp	contigs	IPS.IDs	IPS.Description	TPM_sum	uniprot_sprot_similarity	venomzone_all_bitscore	venomzone_all_similarity	venomzone_spiders_bitscore	venomzone_spiders_similarity	toxprot_bitscore	toxprot_similarity	uniprot_sprot_bitscore	uniprot_trembl_bitscore	uniprot_trembl_qcov	uniprot_trembl_similarity
CAP	NODE_11524_length_1537_cov_3251.462888_g7434_i0.p1	MDPKIIFILIALMGIVSIAQAFSCPEKYQKYSLDHTYCKQCCGNCKILSKGIDASLRERILQIHNDFRNKVAGSHYGKITSHLPRASKMLQLFWDDELADLAQKWANTCPENKEHDCALCRMVERFPLGQQSFEYDYKMSGDDLQADFWSHLKKLDQMSTKDILNFTGNHDLYAQLLWGKTYRIGCGFSYFEKNGKRKSVLVCNYGPEGSIRGNEIYKTGEPCTACPENTCCGRDCKKFGEEGPFNALCKLIDDRLPPDGNHPHQKAGDEIFFCSFRGESDCAFTVDGVDRWHSNITTGAWLRTTLKKRENSTLIFTSPIKTKSGELCIRIRTRSGPTDADAVYLYNMTARLERQEYDIYYSNIKFPPASERLKHRFHTDYIRPRKVPEDQDMKFSVTF…	441	TRUE	1	21	NODE_11524_length_1537_cov_3251.462888_g7434_i0	IPR001283; IPR002413; IPR014044; IPR035940	Cysteine-rich secretory protein-related; Venom allergen 5-like; CAP domain; CAP superfamily	18614	sp|P85860|VA_PHOKE	sp|A9QQ26|VA5_LYCSI	sp|P85860|VA_PHOKE	sp|A9QQ26|VA5_LYCSI	sp|P85860|VA_PHOKE	sp|A9QQ26|VA5_LYCSI	sp|P85860|VA_PHOKE	sp|A9QQ26|VA5_LYCSI	tr|A0A4Y5UGK9|A0A4Y5UGK9_CUPSA	tr|A0A1V0FWH6|A0A1V0FWH6_POEFR	tr|A0A1V0FWH6|A0A1V0FWH6_POEFR
CAP	NODE_16131_length_1219_cov_976.343643_g7434_i1.p1	MDPKIIFILIALMGIVSIAQAFSCPEKYQKYSLDHTYCKQCCGNCKILSKGIDASLRERILQIHNDFRNKVAGSHYGKITSHLPRASKMLQLFWDDELADLAQKWANTCPENKEHDCALCRMVERFPLGQQSFEYDYKMSGDDLQADFC*	150	TRUE	1	21	NODE_16131_length_1219_cov_976.343643_g7434_i1	IPR002413; IPR014044; IPR035940	Venom allergen 5-like; CAP domain; CAP superfamily	983	sp|A9QQ26|VA5_LYCSI	sp|A9QQ26|VA5_LYCSI	sp|A9QQ26|VA5_LYCSI	sp|A9QQ26|VA5_LYCSI	sp|A9QQ26|VA5_LYCSI	sp|A9QQ26|VA5_LYCSI	sp|A9QQ26|VA5_LYCSI	sp|A9QQ26|VA5_LYCSI	tr|A0A7G7FEV0|A0A7G7FEV0_LYCTA	tr|A0A1V0FWH6|A0A1V0FWH6_POEFR	tr|A0A1V0FWH6|A0A1V0FWH6_POEFR
CAP	NODE_7727_length_1872_cov_1490.775454_g4858_i0.p1	MDPKIIFTLIALMGIVSIAQAFSCPEKYQKYSLDHTYCKQCCGNCKILSKGIDASLRDRILQIHNDFRNKVAGSHYGKITSHLPRASKMLQLFWDDELADLAQKWANTCPENKEHDCALCRMVERFPLGQQSFEYDYKMSGDDLQADFWSHLKKLDQMSRKDILNFTGNHDLYAQLLWGKTYRIGCGFTYFEKNGKRKSVLVCNYGPEGSIQGNEIYKTGEPCTACPENTCCGRDCKKFGEEGPFNALCKLIDDRLPPDGNHPHQKVGDEIFFCSFRGESDCAFTVDGVDRWHSNITTGAWLRTTLKKRENSTLIFTSPIKTKSGELCIRIRTRSGPTDADAVYLYNMTARLERHEYDIYYSNI*	365	TRUE	1	21	NODE_7727_length_1872_cov_1490.775454_g4858_i0	IPR001283; IPR002413; IPR014044; IPR035940	Cysteine-rich secretory protein-related; Venom allergen 5-like; CAP domain; CAP superfamily	7858	sp|P85860|VA_PHOKE	sp|A9QQ26|VA5_LYCSI	sp|P85860|VA_PHOKE	sp|A9QQ26|VA5_LYCSI	sp|P85860|VA_PHOKE	sp|A9QQ26|VA5_LYCSI	sp|P85860|VA_PHOKE	sp|A9QQ26|VA5_LYCSI	tr|A0A4Y5UGK9|A0A4Y5UGK9_CUPSA	tr|A0A1V0FWH6|A0A1V0FWH6_POEFR	tr|A0A1V0FWH6|A0A1V0FWH6_POEFR
CAP	NODE_14620_length_1286_cov_268.412673_g9698_i0.p2 NODE_24617_length_866_cov_320.774353_g12282_i3.p1	MKALILGAVAAIIAVTFAYPRLARPKIYGTAIPQEELDPSYNATKRKIVLIHNYFRTRVKPTAADMLQMTWHDEAAKDAQRWAESCHLLLHDNVTGRWTEDYGECGQNIFVANVQVPWFFAAKVWFLERINFTYGEDKNDPNVVGHYTQVMAVNSFFVHVHYAISIPNI*	170	TRUE	1	18	NODE_14620_length_1286_cov_268.412673_g9698_i0; NODE_24617_length_866_cov_320.774353_g12282_i3	IPR001283; IPR014044; IPR035940	Cysteine-rich secretory protein-related; CAP domain; CAP superfamily	903	sp|P81993|CRVP_BUNCA	sp|Q2XXQ5|CRVP2_DISTY	sp|P81993|CRVP_BUNCA	sp|W4VS53|CRVP_TRILK	sp|A9QQ26|VA5_LYCSI	sp|Q2XXQ5|CRVP2_DISTY	sp|P81993|CRVP_BUNCA	sp|Q2XXQ5|CRVP2_DISTY	tr|A0A8X6GYT2|A0A8X6GYT2_TRICU	tr|A0A087T9U4|A0A087T9U4_STEMI	tr|A0A087T9U4|A0A087T9U4_STEMI
CAP	NODE_17279_length_1139_cov_324.926199_g9698_i1.p2 NODE_17280_length_1139_cov_278.964022_g9698_i2.p2	MKALILGAVAAIIAVTFAYPRLARPKIYGTAIPQEELDPSYNATKRKIVLIHNYFRTRVKPTAADMLQMTWHDEAAKDAQRWAESCHLLLHDNVTGRWTEDYGECGQNIFVANVQVPWFFAAKVWFLERINFTYGEDKNDPNVVGHYTQMVWYSTHRVGCGFSYCEANNATGGRPYYSYVCNYCPIGNHPERFDRPYTNGTACSGCKGHCRSRALCTNGCPYGDIWTNCLEFNSTWHNWLCDDPTTDRYQACRATCNCPDSIH*	264	TRUE	1	18	NODE_17279_length_1139_cov_324.926199_g9698_i1; NODE_17280_length_1139_cov_278.964022_g9698_i2	IPR001283; IPR013871; IPR014044; IPR018244; IPR035940; IPR042076	Cysteine-rich secretory protein-related; Cysteine-rich secretory protein; CAP domain; Allergen V5/Tpx-1-related, conserved site; CAP superfamily; Crisp-like domain	769	sp|P81993|CRVP_BUNCA	sp|Q2XXQ5|CRVP2_DISTY	sp|P81993|CRVP_BUNCA	sp|W4VS53|CRVP_TRILK	sp|A9QQ26|VA5_LYCSI	sp|Q2XXQ5|CRVP2_DISTY	sp|P81993|CRVP_BUNCA	sp|P16562|CRIS2_HUMAN	tr|A0A8X6GYT2|A0A8X6GYT2_TRICU	tr|A0A087T9U4|A0A087T9U4_STEMI	tr|A0A087T9U4|A0A087T9U4_STEMI
CAP	NODE_18228_length_1113_cov_360.131380_g12282_i0.p2	MKALILGAVAAIIAVTFAYPRLARPKIYGTAIPQEELDPSYNATKRKIVLIHNYFRTRVKPTAADMLQMTWHDEAAKDAQRWAESCHLLLHDNVTGRWTEDYGECGQNIFVANVQVPWFFAAKVWFLERINFTYGEDKNDPNVVGHYTQMVWYSTHRVGCGFSYCEANNATGGRPYYSYVCNYCPIGNHPERFDRPYTNGTACSGCKGHCRSRALCTNGCPYGDIWTNCLEFNSTWHNWLCDDPTTDRYQACRATCNCPDSIR*	264	TRUE	1	18	NODE_18228_length_1113_cov_360.131380_g12282_i0	IPR001283; IPR013871; IPR014044; IPR018244; IPR035940; IPR042076	Cysteine-rich secretory protein-related; Cysteine-rich secretory protein; CAP domain; Allergen V5/Tpx-1-related, conserved site; CAP superfamily; Crisp-like domain	380	sp|P81993|CRVP_BUNCA	sp|Q2XXQ5|CRVP2_DISTY	sp|P81993|CRVP_BUNCA	sp|W4VS53|CRVP_TRILK	sp|A9QQ26|VA5_LYCSI	sp|Q2XXQ5|CRVP2_DISTY	sp|P81993|CRVP_BUNCA	sp|P16562|CRIS2_HUMAN	tr|A0A8X6GYT2|A0A8X6GYT2_TRICU	tr|A0A087T9U4|A0A087T9U4_STEMI	tr|A0A087T9U4|A0A087T9U4_STEMI
CAP	NODE_4623_length_2370_cov_17.311015_g2819_i0.p1 NODE_4624_length_2370_cov_16.514903_g2819_i1.p1 NODE_5006_length_2313_cov_20.260407_g3079_i0.p1	IFILQVPAKAFKRMYCIVLLAVAVFSTSYVSAQSNEVCPALFLRYTTQHTYCKPQNPTCSILRSSVTKEDIDVILREHNNYRSKIASGKELKLPTAANMMQMVWDDELAAVAQKHASQCLFEHDCANCRRVQNFGVGQNLASEVMSYTPNIPNPNWPSAVKSWYDEITFFQKDAIDPFKAPPPEPTYGHFSQVVWAESWRVGCGYVLYQEGNMYKKLYTCNYGPAGNIVEKSMYKIGAPCSACPVNSCCGKTCGTMTNYPGLCKITDNRGPTYKPQGDYIFYCDFQNQADCKSYATGQNNWLIYNTLSGNYLGIVLKGGQESSMIFTNRIKEIPSSSFCFVISYRKGPNVAGQEEAHKATETFTLVDSNYEVKQDLPDFGGDFKQQFSEFKMALGWNME…	432	TRUE	1	32	NODE_4623_length_2370_cov_17.311015_g2819_i0; NODE_4624_length_2370_cov_16.514903_g2819_i1; NODE_5006_length_2313_cov_20.260407_g3079_i0	IPR001283; IPR002413; IPR014044; IPR018244; IPR035940	Cysteine-rich secretory protein-related; Venom allergen 5-like; CAP domain; Allergen V5/Tpx-1-related, conserved site; CAP superfamily	419	sp|P85840|VA5_TITSE	sp|W4VS53|CRVP_TRILK	sp|P85840|VA5_TITSE	sp|W4VS53|CRVP_TRILK	sp|W4VS53|CRVP_TRILK	sp|W4VS53|CRVP_TRILK	sp|P85840|VA5_TITSE	sp|W4VS53|CRVP_TRILK	tr|A0A4Y5UHJ9|A0A4Y5UHJ9_CUPSA	tr|A0A1V0FWK8|A0A1V0FWK8_POEFR	tr|A0A1V0FWK8|A0A1V0FWK8_POEFR
CAP	NODE_5406_length_2247_cov_494.809763_g3337_i0.p1 NODE_11436_length_1544_cov_726.687038_g3337_i1.p1	MIKKCSVMVSKIFTFLLLLAVTSITEAQSCLSIYKRFNAQHTFCLPTNNKCEIVRRGVTKKDKEVILRIHNEYRSRISNGQETRAGGMPPAANMLQMEWDNELSRIAQKHAERCIFENDCHTCRMVQAFPVGQNIGLVTDIRATTESPDWKKFIKKWYEEIIFFNKDNVNPFISQKEYANFTQVIWASSWKVGCGWALYKSGETYTGYTVCNYGPAGNGFNGESELYKIGKPCSACPKNTCCGSLCKASPRFPGLCKVVLPFLRPEGPGPRSGNFLLFCDFFNQADCAVKFDGKPWILIRTAGGNWMSTNLKEGQRTILILTKKFITNGKFCAKVFIRSGPILDGQLKTIIGNSSFQASHQKITFQEKI*	370	TRUE	1	27	NODE_5406_length_2247_cov_494.809763_g3337_i0; NODE_11436_length_1544_cov_726.687038_g3337_i1	IPR001283; IPR002413; IPR014044; IPR035940	Cysteine-rich secretory protein-related; Venom allergen 5-like; CAP domain; CAP superfamily	3406	sp|P85840|VA5_TITSE	sp|W4VS53|CRVP_TRILK	sp|P85840|VA5_TITSE	sp|W4VS53|CRVP_TRILK	sp|W4VS53|CRVP_TRILK	sp|W4VS53|CRVP_TRILK	sp|P85840|VA5_TITSE	sp|W4VS53|CRVP_TRILK	tr|A0A4Q8KCR3|A0A4Q8KCR3_9ARAC	tr|A0A1V0FWK8|A0A1V0FWK8_POEFR	tr|A0A1V0FWK8|A0A1V0FWK8_POEFR
CNTX	NODE_11316_length_1524_cov_376.524166_g7359_i0.p1 NODE_14002_length_1324_cov_434.312057_g7359_i1.p1	MKTFLFVAFVVCFSLTLAKEKEKCDNNDDCDEGECCVKFNVLEIGRCQKLIEEGEVCRVADEFDPRKTTYRRMCPCREGLSCEFRDDGNLAKVNDKCEKNDECEEGEACVKLSLFVSGRCRKHREEGQICEEYDPSKKVYNFLGPCKEGLKCEVGNGRLKIAKCRKPDASL*	172	TRUE	1	18	NODE_11316_length_1524_cov_376.524166_g7359_i0; NODE_14002_length_1324_cov_434.312057_g7359_i1	IPR001981	Colipase	803	sp|P83893|TX16_PHORI	sp|Q8MTX1|TXCA_CAEEX	sp|P0C1T7|AX7A_TERSU	sp|Q8MTX1|TXCA_CAEEX	sp|P83893|TX16_PHORI	sp|Q8MTX1|TXCA_CAEEX	sp|P0C1T7|AX7A_TERSU	sp|Q8MTX1|TXCA_CAEEX	tr|A0A4Y2JMG6|A0A4Y2JMG6_ARAVE	tr|A0A2D0R0H9|A0A2D0R0H9_ICTPU	tr|A0A2D0R0H9|A0A2D0R0H9_ICTPU
CNTX	NODE_11687_length_1523_cov_395.805177_g7542_i0.p1 NODE_14407_length_1324_cov_456.141844_g7542_i1.p1	MKTFLFVAFVVCFSLTLAKEKEKCDNNDDCDEGECCVKFNVIEIGRCQKLIEEGEVCRVADEFDPRKTTYRRMCPCREGLSCEFRDDGNLAKVNDKCEKNDECEEGEACVKLSLFVSGRCRKHREEGQICEEYDPSKKVYNFLGPCKEGLKCEVGNGRLKIAKCRKPDASL*	172	TRUE	1	18	NODE_11687_length_1523_cov_395.805177_g7542_i0; NODE_14407_length_1324_cov_456.141844_g7542_i1	IPR001981	Colipase	1023	sp|P83893|TX16_PHORI	sp|Q8MTX1|TXCA_CAEEX	sp|P0C1T7|AX7A_TERSU	sp|Q8MTX1|TXCA_CAEEX	sp|P83893|TX16_PHORI	sp|Q8MTX1|TXCA_CAEEX	sp|P0C1T7|AX7A_TERSU	sp|Q8MTX1|TXCA_CAEEX	tr|A0A4Y2JMG6|A0A4Y2JMG6_ARAVE	tr|A0A2D0R0H9|A0A2D0R0H9_ICTPU	tr|A0A2D0R0H9|A0A2D0R0H9_ICTPU
CNTX	NODE_47958_length_472_cov_2.189448_g39825_i0.p1 NODE_48339_length_472_cov_2.342926_g39963_i0.p1	MLRHIAFILFLVQFCAASLLVTRICSRGLDCEYDECCLQRPFTTTFYCARRVEEGKWCWNGLHNVTETRFKYICPCERHLECRYLEKFSKPIFAVARSRRRVKVEEEEEEE*	112	TRUE	1	17	NODE_47958_length_472_cov_2.189448_g39825_i0; NODE_48339_length_472_cov_2.342926_g39963_i0	IPR023569	Prokineticin domain	10	sp|Q8MTX1|TXCA_CAEEX	sp|Q8MTX1|TXCA_CAEEX	sp|Q8MTX1|TXCA_CAEEX	sp|Q8MTX1|TXCA_CAEEX	sp|Q8MTX1|TXCA_CAEEX	sp|Q8MTX1|TXCA_CAEEX	sp|Q8MTX1|TXCA_CAEEX	sp|Q8MTX1|TXCA_CAEEX	tr|A0A8X6HP61|A0A8X6HP61_TRICU	tr|A0A8X6Q9R4|A0A8X6Q9R4_NEPPI	tr|A0A8X6Q9R4|A0A8X6Q9R4_NEPPI
Cyclophilin	NODE_33180_length_655_cov_27125.968333_g25355_i0.p1	NGSQFFICTAKTSWLDGKLVVFGQVVEGMDVVSTQSTGIIVKTRISCGIMKNLMVLFLFITLVFSAAAFPDVQENLEVDDLNAVQEASQSEEVASEDSESARECAGWHDTCTSYKNNCCEKYVCNCYPNCYCPFGKCPHCTDHSCRCELW*	151	TRUE	1	3	NODE_33180_length_655_cov_27125.968333_g25355_i0	IPR002130; IPR029000	Cyclophilin-type peptidyl-prolyl cis-trans isomerase domain; Cyclophilin-like domain superfamily	8325	sp|P52015|CYP7_CAEEL	sp|P0C2S9|TX29A_PHONI	sp|Q5Y4U6|T5G1B_AGEOR	sp|P0C2S9|TX29A_PHONI	sp|B6DCK0|TX111_LYCSI	sp|P0C2S9|TX29A_PHONI	sp|Q5Y4U6|T5G1B_AGEOR	sp|Q39613|CYPH_CATRO	tr|A0A843VEA0|A0A843VEA0_COLES	tr|A0A485KJH1|A0A485KJH1_9STRA	tr|A0A485KJH1|A0A485KJH1_9STRA
Hyaluronidase	NODE_3694_length_2590_cov_3386.112426_g816_i2.p2 NODE_5657_length_2206_cov_4213.911204_g3490_i0.p2	MSISIFLYFSLGLVSGFDVFWNVPTFQCSRRFTINFAGLLKNYGIRVNKGDTFHGDQVTIFYDTQLGLYPKIDIQSGVSKYGGIPQAFLHPPDEKNSIL*	100	TRUE	1	16	NODE_3694_length_2590_cov_3386.112426_g816_i2; NODE_5657_length_2206_cov_4213.911204_g3490_i0	IPR013785; IPR017853; IPR018155	Aldolase-type TIM barrel; Glycoside hydrolase superfamily; Hyaluronidase	20435	sp|W0HFN9|HYAL2_TITSE	sp|R4J7Z9|HYAL_LOXIN	sp|W0HFN9|HYAL2_TITSE	sp|R4J7Z9|HYAL_LOXIN	sp|R4J7Z9|HYAL_LOXIN	sp|R4J7Z9|HYAL_LOXIN	sp|W0HFN9|HYAL2_TITSE	sp|R4J7Z9|HYAL_LOXIN	tr|A0A482Z6I3|A0A482Z6I3_9ARAC	tr|A0A0S4JYH2|A0A0S4JYH2_CUPSA	tr|A0A0S4JYH2|A0A0S4JYH2_CUPSA
Hyaluronidase	NODE_3735_length_2576_cov_3404.889726_g816_i3.p1 NODE_5752_length_2192_cov_4241.454375_g3490_i1.p1	MSISIFLYFSLGLVSGFDVFWNVPTFQCSRRFTINFAGLLKNYGIRVNKGDTFHGDQVTIFYDTQLGLYPKIDIQSGVSKYGGIPQMRKIQFYEGSQRGVTSGEKGDISKHLKQATKDIEDTIPSKDFHGLGVIDWEAWRPTWEFNWGDMKIYRQKSMELVKELNPRANSSFVEQEAERSWENSARKYMLETLRLAKKSRPKAPWGFYLFPDCYNHGNGDQPSDFQCIESVRKGNDKLSWLWKESTGLFPSIYVHESHLEKYTFVQRTWRDNEKLREVLRVASKRVKIYPYVNFATSKLLPKEDVWRMLAQAAAIGSDGAVIWGASASVHTENHCRNLKEYVIDTLGPAAEKVAWRSNLCSKEVCNGHGRCTFPDDDDASAWKLFLDDSKNFYAGDITC…	426	TRUE	1	16	NODE_3735_length_2576_cov_3404.889726_g816_i3; NODE_5752_length_2192_cov_4241.454375_g3490_i1	IPR000742; IPR013785; IPR017853; IPR018155	EGF-like domain; Aldolase-type TIM barrel; Glycoside hydrolase superfamily; Hyaluronidase	20326	sp|R4J7Z9|HYAL_LOXIN	sp|R4J7Z9|HYAL_LOXIN	sp|R4J7Z9|HYAL_LOXIN	sp|R4J7Z9|HYAL_LOXIN	sp|R4J7Z9|HYAL_LOXIN	sp|R4J7Z9|HYAL_LOXIN	sp|R4J7Z9|HYAL_LOXIN	sp|R4J7Z9|HYAL_LOXIN	tr|A0A0S4JYH2|A0A0S4JYH2_CUPSA	tr|A0A7G7FEW1|A0A7G7FEW1_LYCTA	tr|A0A7G7FEW1|A0A7G7FEW1_LYCTA
Hyaluronidase	NODE_3936_length_2522_cov_3608.920957_g816_i4.p1 NODE_8861_length_1778_cov_5451.591991_g3490_i2.p1	MSISIFLYFSLGLVSGFDVFWNVPTFQCSRRFTINFAGLLKNYGIRVNKGDTFHGDQVTIFYDTQLGLYPKIDIQSGVSKYGGIPQKGDISKHLKQATKDIEDTIPSKDFHGLGVIDWEAWRPTWEFNWGDMKIYRQKSMELVKELNPRANSSFVEQEAERSWENSARKYMLETLRLAKKSRPKAPWGFYLFPDCYNHGNGDQPSDFQCIESVRKGNDKLSWLWKESTGLFPSIYVHESHLEKYTFVQRTWRDNEKLREVLRVASKRVKIYPYVNFATSKLLPKEDVWRMLAQAAAIGSDGAVIWGASASVHTENHCRNLKEYVIDTLGPAAEKVAWRSNLCSKEVCNGHGRCTFPDDDDASAWKLFLDDSKNFYAGDITCRCNPNYSGRFCNKKVTRA…	408	TRUE	1	16	NODE_3936_length_2522_cov_3608.920957_g816_i4; NODE_8861_length_1778_cov_5451.591991_g3490_i2	IPR000742; IPR013785; IPR017853; IPR018155	EGF-like domain; Aldolase-type TIM barrel; Glycoside hydrolase superfamily; Hyaluronidase	30419	sp|R4J7Z9|HYAL_LOXIN	sp|R4J7Z9|HYAL_LOXIN	sp|R4J7Z9|HYAL_LOXIN	sp|R4J7Z9|HYAL_LOXIN	sp|R4J7Z9|HYAL_LOXIN	sp|R4J7Z9|HYAL_LOXIN	sp|R4J7Z9|HYAL_LOXIN	sp|R4J7Z9|HYAL_LOXIN	tr|A0A0S4JYH2|A0A0S4JYH2_CUPSA	tr|A0A7G7FEW1|A0A7G7FEW1_LYCTA	tr|A0A7G7FEW1|A0A7G7FEW1_LYCTA
IGFBP	NODE_15649_length_1227_cov_89.594710_g10449_i0.p1 NODE_15821_length_1216_cov_92.681309_g10449_i1.p1 NODE_15955_length_1209_cov_93.967071_g10449_i2.p1 NODE_15996_length_1227_cov_95.457338_g10601_i0.p1 NODE_16170_length_1217_cov_97.257315_g10601_i1.p1 NODE_16312_length_1209_cov_98.743501_g10601_i2.p1	MWITIVVLALIAPGIKSDRKCGVCEPEKCQPPSENCLAGLVKDLCGCCYVCGQREGELCDGDILPLPYRNRGYGPCGENLECRPRTDLAPGDPPEAQCVCLKTETLCGSDGITYENECQLTEARYKQREVQLLKAMHRGPCKSAPKIVTPPEEASNYTGGTIAMSCEATGWPIPVFEWRVDRGDGDTIPLPSDDPKVSVQSRGGPSKYEVTSWLQLLSLQPKDAATYWCIAKNEEGESSAAARVVVLDFNGSSFSQKERSNDL*	264	TRUE	1	17	NODE_15649_length_1227_cov_89.594710_g10449_i0; NODE_15821_length_1216_cov_92.681309_g10449_i1; NODE_15955_length_1209_cov_93.967071_g10449_i2; NODE_15996_length_1227_cov_95.457338_g10601_i0; NODE_16170_length_1217_cov_97.257315_g10601_i1; NODE_16312_length_1209_cov_98.743501_g10601_i2	IPR000867; IPR002350; IPR003598; IPR003599; IPR007110; IPR009030; IPR011390; IPR013783; IPR036058; IPR036179	Insulin-like growth factor-binding protein, IGFBP; Kazal domain; Immunoglobulin subtype 2; Immunoglobulin subtype; Immunoglobulin-like domain; Growth factor receptor cysteine-rich domain superfamily; Insulin-like growth factor binding protein-related protein (IGFBP-rP), MAC25; Immunoglobulin-like fold; Kazal domain superfamily; Immunoglobulin-like domain superfamily	1307	sp|G4V4G1|IGFBP_CUPSA	sp|G4V4G1|IGFBP_CUPSA	sp|G4V4G1|IGFBP_CUPSA	sp|G4V4G1|IGFBP_CUPSA	sp|G4V4G1|IGFBP_CUPSA	sp|G4V4G1|IGFBP_CUPSA	sp|G4V4G1|IGFBP_CUPSA	sp|G4V4G1|IGFBP_CUPSA	tr|A0A8X6WSQ1|A0A8X6WSQ1_9ARAC	tr|A0A8T0EFF3|A0A8T0EFF3_ARGBR	tr|A0A8T0EFF3|A0A8T0EFF3_ARGBR
IGFBP	NODE_48895_length_467_cov_3.395631_g40516_i0.p1	NLVVIMTKLRTYFWILTFCLCIYSLTANEEDDREMLCDETSCEDYECPDTDSCLYGKVLDVCQCCYTCAKGPGEQCGGMFDLAGKCVKGYYCQPHPKYSQLPGVCMEKPNFILWKR*	117	TRUE	1	27	NODE_48895_length_467_cov_3.395631_g40516_i0	IPR000867; IPR009030; IPR011390	Insulin-like growth factor-binding protein, IGFBP; Growth factor receptor cysteine-rich domain superfamily; Insulin-like growth factor binding protein-related protein (IGFBP-rP), MAC25	8	sp|G4V4G0|SIBD2_CUPSA	sp|P0CJ14|VP302_LYCMC	sp|P0CJ14|VP302_LYCMC	sp|G4V4G1|IGFBP_CUPSA	sp|G4V4G1|IGFBP_CUPSA	sp|P0CJ14|VP302_LYCMC	sp|P0CJ14|VP302_LYCMC	sp|G4V4G0|SIBD2_CUPSA	tr|A0A8X6ILM3|A0A8X6ILM3_9ARAC	tr|A0A087T3W5|A0A087T3W5_STEMI	tr|A0A087T3W5|A0A087T3W5_STEMI
IGFBP	NODE_49345_length_460_cov_2.908642_g41208_i0.p1	MVIMAKLRTYFWILTFCLCIYSLTANEEDDREMLCDETSCEDYECPDTDSCLYGKVLDVCQCCYTCAKGPGEQCGGMFDLAGKCVKGYYCQPHPKYSQLPGVCMEKPNFILWKR*	115	TRUE	1	25	NODE_49345_length_460_cov_2.908642_g41208_i0	IPR000867; IPR009030; IPR011390	Insulin-like growth factor-binding protein, IGFBP; Growth factor receptor cysteine-rich domain superfamily; Insulin-like growth factor binding protein-related protein (IGFBP-rP), MAC25	7	sp|G4V4G0|SIBD2_CUPSA	sp|P0CJ14|VP302_LYCMC	sp|P0CJ14|VP302_LYCMC	sp|G4V4G1|IGFBP_CUPSA	sp|G4V4G1|IGFBP_CUPSA	sp|P0CJ14|VP302_LYCMC	sp|P0CJ14|VP302_LYCMC	sp|G4V4G0|SIBD2_CUPSA	tr|A0A8X6ILM3|A0A8X6ILM3_9ARAC	tr|A0A087T3W5|A0A087T3W5_STEMI	tr|A0A087T3W5|A0A087T3W5_STEMI
Kunitz	NODE_275_length_5447_cov_20.279488_g70_i1.p1 NODE_287_length_5415_cov_20.199813_g70_i2.p1 NODE_767_length_4339_cov_17.084267_g415_i0.p1 NODE_787_length_4307_cov_16.955315_g415_i1.p1	MVSRKICLTVTVLWVLGGLCGAPDPMGVDPEPRMIPQSFPGRCRRAPPGVSVPKVAGDNGFYIKISGNPEKYQPGELYTVTLQGFSSQFAVQKFLGFMLIVEPKEIRNDISARPDVGSFNLFGDAMCKYSEECPNAIVHASLIPKQDIQVMWKAPQAGTGCVVFKATVQESREVWYMDEGGLIKELCEEEQENQDEQPEIIEDCCACDEAKYELTFEGLWSRHTHPKGFPTNEWLTHFSDIIGASHKGSFRMWEYGGMASDGVKEVAERGITKRLESELKQESNKIRTIIKARGLWYPNVQGRTFAVFRVDRLHHLVSLLTMLGPSPDWIVGVSALELCLRNCSWVAEKVMNLYPWDAGTDSGLKYISAKLPTIPQEKIRRITSSTPNSPDSPFYDPSG…	836	TRUE	1	22	NODE_275_length_5447_cov_20.279488_g70_i1; NODE_287_length_5415_cov_20.199813_g70_i2; NODE_767_length_4339_cov_17.084267_g415_i0; NODE_787_length_4307_cov_16.955315_g415_i1	IPR000884; IPR002223; IPR002861; IPR009465; IPR020901; IPR036383; IPR036880; IPR038678; IPR042307; IPR044004	Thrombospondin type-1 (TSP1) repeat; Pancreatic trypsin inhibitor Kunitz domain; Reeler domain; Spondin, N-terminal; Proteinase inhibitor I2, Kunitz, conserved site; Thrombospondin type-1 (TSP1) repeat superfamily; Pancreatic trypsin inhibitor Kunitz domain superfamily; Spondin, N-terminal domain superfamily; Reeler domain superfamily; Spondin-like TSP1 domain	789	sp|H2A0N9|KCP4_PINMG	sp|A0A6P8HC43|ATPI1_ACTTE	sp|P0CH75|VKT25_CYRHA	sp|Q8T3S7|VKT1_ARAVE	sp|P0CH75|VKT25_CYRHA	sp|A0A6P8HC43|ATPI1_ACTTE	sp|P0CH75|VKT25_CYRHA	sp|Q9W770|SPON1_CHICK	tr|A0A8X6QS68|A0A8X6QS68_NEPPI	tr|A0A2L2Z4X4|A0A2L2Z4X4_PARTP	tr|A0A2L2Z4X4|A0A2L2Z4X4_PARTP
Kunitz	NODE_33187_length_655_cov_14.265000_g25362_i0.p1 NODE_33577_length_655_cov_15.093333_g25507_i0.p1	SVFTITCILAAIYVVHIGAFKLPRFKRTVDDKPSQCFLKPVVGPCRALFENYFYNSSSDECEMFFYGGCQGNGNRFWSQHDCEVVCKGKEDESRSSILESLEELLDEEKDVCEYPPETGDCRAAFRNYYFNGEKCEMFIYGGCGGNPNNFRTKEECIERCMLNKEDESDENEI*	174	TRUE	1	19	NODE_33187_length_655_cov_14.265000_g25362_i0; NODE_33577_length_655_cov_15.093333_g25507_i0	IPR002223; IPR020901; IPR036880	Pancreatic trypsin inhibitor Kunitz domain; Proteinase inhibitor I2, Kunitz, conserved site; Pancreatic trypsin inhibitor Kunitz domain superfamily	73	sp|P00986|VKT2_NAJNI	sp|A0A6P8HC43|ATPI1_ACTTE	sp|P00986|VKT2_NAJNI	sp|W4VSH9|VKT1_TRILK	sp|P0DJ66|VKT17_CYRHA	sp|A0A6P8HC43|ATPI1_ACTTE	sp|P00986|VKT2_NAJNI	sp|A0A6P8HC43|ATPI1_ACTTE	tr|A0A8X6QFM8|A0A8X6QFM8_NEPPI	tr|A0A8C7WRZ5|A0A8C7WRZ5_9TELE	tr|A0A8C7WRZ5|A0A8C7WRZ5_9TELE
Kunitz	NODE_34172_length_638_cov_10.072041_g26289_i0.p1 NODE_34572_length_638_cov_11.070326_g26448_i0.p1	CILAAIYVGHVGAFKLTRFRRTIDDKPSQCFLRPVQGPCRAYFENYFYNSSSDECEMFIYGGCQGNGNRFWNKHDCEVVCKGKEDESRGSILESLEELLDEEKDVCEYPPETGECRAAFRNYYFNGEKCEMFIYGGCGGNPNNFRTKEECIERCMLNKEDESDENEI*	168	TRUE	1	13	NODE_34172_length_638_cov_10.072041_g26289_i0; NODE_34572_length_638_cov_11.070326_g26448_i0	IPR002223; IPR020901; IPR036880	Pancreatic trypsin inhibitor Kunitz domain; Proteinase inhibitor I2, Kunitz, conserved site; Pancreatic trypsin inhibitor Kunitz domain superfamily	48	sp|P00986|VKT2_NAJNI	sp|A0A6P8HC43|ATPI1_ACTTE	sp|P00986|VKT2_NAJNI	sp|W4VSH9|VKT1_TRILK	sp|P0DJ66|VKT17_CYRHA	sp|A0A6P8HC43|ATPI1_ACTTE	sp|P00986|VKT2_NAJNI	sp|A0A6P8HC43|ATPI1_ACTTE	tr|A0A8X6QFM8|A0A8X6QFM8_NEPPI	tr|A0A8C7WRZ5|A0A8C7WRZ5_9TELE	tr|A0A8C7WRZ5|A0A8C7WRZ5_9TELE
Kunitz	NODE_22574_length_917_cov_535.324826_g15888_i0.p1	MEAYTLVIFILGTLVTIGYSNPVQPNAFHPNARPDYSGMPKCMQPSESGMCLAYFPSWYYNPSKKTCEEFIYGGCGGNDNRFITFDQCMAACGDFEMTTTDFKLREEESEEEEDPCKLTPETGSCRAMIPRFYFNVEENKCESFMWGGCEGNKNNFVSVEACQEKCGPKSSEESKETAEEKPEGESIDESQSNESVEEAAKSE*	204	TRUE	1	20	NODE_22574_length_917_cov_535.324826_g15888_i0	IPR002223; IPR020901; IPR036880	Pancreatic trypsin inhibitor Kunitz domain; Proteinase inhibitor I2, Kunitz, conserved site; Pancreatic trypsin inhibitor Kunitz domain superfamily	2307	sp|Q90WA1|VKT1_PSETT	sp|W4VSH9|VKT1_TRILK	sp|Q90WA1|VKT1_PSETT	sp|W4VSH9|VKT1_TRILK	sp|P0DMJ1|VKT39_CYRSC	sp|B6ZIW0|KUN_HAELO	sp|Q90WA1|VKT1_PSETT	sp|B6ZIW0|KUN_HAELO	tr|A0A087UV99|A0A087UV99_STEMI	tr|A0A1V0FWH3|A0A1V0FWH3_9ARAC	tr|A0A1V0FWH3|A0A1V0FWH3_9ARAC
Kunitz	NODE_22964_length_917_cov_559.175174_g16030_i0.p1	MEAYTLVIFILGTLVTIGYSNPVQPNAFHPNARPDYSNMPKCMQPSESGMCLAYFPSWYYNPSKKTCEEFIYGGCGGNDNRFITFDQCMAACGDFEMTTTDFKLREEESEEEEDPCKLTPETGSCRAMIPRFYFNVEENKCESFMWGGCEGNKNNFVSVEACQEKCGPKSSEESKETAEEKPEGESIDESQSNESVEEAAKSE*	204	TRUE	1	20	NODE_22964_length_917_cov_559.175174_g16030_i0	IPR002223; IPR020901; IPR036880	Pancreatic trypsin inhibitor Kunitz domain; Proteinase inhibitor I2, Kunitz, conserved site; Pancreatic trypsin inhibitor Kunitz domain superfamily	2132	sp|Q90WA1|VKT1_PSETT	sp|W4VSH9|VKT1_TRILK	sp|Q90WA1|VKT1_PSETT	sp|W4VSH9|VKT1_TRILK	sp|P0DMJ1|VKT39_CYRSC	sp|B6ZIW0|KUN_HAELO	sp|Q90WA1|VKT1_PSETT	sp|B6ZIW0|KUN_HAELO	tr|A0A087UV99|A0A087UV99_STEMI	tr|A0A1V0FWH3|A0A1V0FWH3_9ARAC	tr|A0A1V0FWH3|A0A1V0FWH3_9ARAC
Neurotoxin 02	NODE_44554_length_504_cov_5.213808_g36438_i0.p1 NODE_44957_length_504_cov_5.356347_g36596_i0.p1	MENFRFYLEMKYALILLCLTLFTIGANCSPLEMQFQSDEEQQCVPLGGICVGQYKPCCKGSTCVFYAGRCSRG*	74	TRUE	1	28	NODE_44554_length_504_cov_5.213808_g36438_i0; NODE_44957_length_504_cov_5.356347_g36596_i0	IPR012325	Assassin bug toxin-like	20	sp|A0A6B9KZ83|PLK1A_PLARH	sp|A0A6B9KZ83|PLK1A_PLARH	sp|A0A6B9KZ83|PLK1A_PLARH	sp|B6DD55|TX20B_LYCSI	sp|B3EWF2|LTX1A_LACTA	sp|A0A6B9KZ83|PLK1A_PLARH	sp|A0A6B9KZ83|PLK1A_PLARH	sp|A0A6B9KZ83|PLK1A_PLARH	tr|A0A1Q1NPC6|A0A1Q1NPC6_PRIPG	tr|A0A1Q1NPC6|A0A1Q1NPC6_PRIPG	tr|A0A1Q1NPC6|A0A1Q1NPC6_PRIPG
Neurotoxin 02	NODE_12855_length_1406_cov_154.865285_g8449_i0.p3 NODE_22743_length_925_cov_245.813793_g15850_i0.p3	MKTLAVLMITFLAIVSLVQHNEGVSLAENEQQDLERGCSDVGEPCGGGKLCCSDGRCVCDLAMDNCMCHLRIFG*	75	TRUE	1	23	NODE_12855_length_1406_cov_154.865285_g8449_i0; NODE_22743_length_925_cov_245.813793_g15850_i0	IPR004169	Spider toxin	1287	sp|P0DL48|TX20A_AGEAP	sp|O76201|TX20B_PHONI	sp|P0DL48|TX20A_AGEAP	sp|O76201|TX20B_PHONI	sp|P0DL48|TX20A_AGEAP	sp|O76201|TX20B_PHONI	sp|P0DL48|TX20A_AGEAP	sp|O76201|TX20B_PHONI	tr|A0A482Z551|A0A482Z551_9ARAC	tr|A0A482Z551|A0A482Z551_9ARAC	tr|A0A482Z551|A0A482Z551_9ARAC
Neurotoxin 02	NODE_17761_length_1135_cov_1415.236111_g11930_i0.p1	MRSKILLFLFAVVFLEVFVADAGFYSSENFAEVEGRDGNCVPLYETCNKGIPCCGNRICKCDVMNNCICKRGFAEW*	77	TRUE	1	22	NODE_17761_length_1135_cov_1415.236111_g11930_i0	IPR004169	Spider toxin	1692	sp|P0DL48|TX20A_AGEAP	sp|O76201|TX20B_PHONI	sp|P0DL48|TX20A_AGEAP	sp|O76201|TX20B_PHONI	sp|P0DL48|TX20A_AGEAP	sp|O76201|TX20B_PHONI	sp|P0DL48|TX20A_AGEAP	sp|O76201|TX20B_PHONI	tr|A0A1V0FW54|A0A1V0FW54_9ARAC	tr|A0A1V0FWK2|A0A1V0FWK2_9ARAC	tr|A0A1V0FWK2|A0A1V0FWK2_9ARAC
Neurotoxin 02	NODE_21164_length_968_cov_2401.359255_g14747_i0.p1 NODE_26326_length_803_cov_2138.340909_g19082_i0.p1	EIVMRSKILLFLFAVVFLEVFVADAGFYSSENFAEVEGRDGNCVPLYETCNKGIPCCGNRICKCDVMNNCICKRGFAEW*	80	TRUE	1	25	NODE_21164_length_968_cov_2401.359255_g14747_i0; NODE_26326_length_803_cov_2138.340909_g19082_i0	IPR004169	Spider toxin	6681	sp|P0DL48|TX20A_AGEAP	sp|O76201|TX20B_PHONI	sp|P0DL48|TX20A_AGEAP	sp|O76201|TX20B_PHONI	sp|P0DL48|TX20A_AGEAP	sp|O76201|TX20B_PHONI	sp|P0DL48|TX20A_AGEAP	sp|O76201|TX20B_PHONI	tr|A0A1V0FW54|A0A1V0FW54_9ARAC	tr|A0A1V0FWK2|A0A1V0FWK2_9ARAC	tr|A0A1V0FWK2|A0A1V0FWK2_9ARAC
Neurotoxin 02	NODE_22839_length_908_cov_3178.652989_g16118_i0.p1 NODE_15719_length_1244_cov_2310.328007_g2500_i2.p1	MRSKILLFLFAIVFFEVFSADAGFYPSENFVEVEGRDGSCVPLYETCNKGIPCCGNRICKCDVLNNCICKRGFAEW*	77	TRUE	1	22	NODE_22839_length_908_cov_3178.652989_g16118_i0; NODE_15719_length_1244_cov_2310.328007_g2500_i2	IPR004169	Spider toxin	18645	sp|P0DL48|TX20A_AGEAP	sp|O76201|TX20B_PHONI	sp|P0DL48|TX20A_AGEAP	sp|O76201|TX20B_PHONI	sp|P83911|TX20A_PHORI	sp|O76201|TX20B_PHONI	sp|P0DL48|TX20A_AGEAP	sp|P83911|TX20A_PHORI	tr|A0A1V0FW54|A0A1V0FW54_9ARAC	tr|A0A1V0FWK2|A0A1V0FWK2_9ARAC	tr|A0A1V0FWK2|A0A1V0FWK2_9ARAC
Neurotoxin 02	NODE_53715_length_427_cov_1686.435484_g45574_i0.p2 NODE_10546_length_1623_cov_723.785077_g3249_i1.p1 NODE_14834_length_1298_cov_1855.992759_g9727_i0.p1 NODE_16377_length_1205_cov_2338.545217_g9727_i1.p1	MRSKILLLLFTVVFLKVFVADAGFYPSENFFEVEGRDGNCVPLYETCNKGIPCCGNRICKCDVMNNCICKRGFAEW*	77	TRUE	1	22	NODE_53715_length_427_cov_1686.435484_g45574_i0; NODE_10546_length_1623_cov_723.785077_g3249_i1; NODE_14834_length_1298_cov_1855.992759_g9727_i0; NODE_16377_length_1205_cov_2338.545217_g9727_i1	IPR004169	Spider toxin	9790	sp|P0DL48|TX20A_AGEAP	sp|O76201|TX20B_PHONI	sp|P0DL48|TX20A_AGEAP	sp|O76201|TX20B_PHONI	sp|P0DL48|TX20A_AGEAP	sp|O76201|TX20B_PHONI	sp|P0DL48|TX20A_AGEAP	sp|O76201|TX20B_PHONI	tr|A0A1V0FW54|A0A1V0FW54_9ARAC	tr|A0A1V0FWK2|A0A1V0FWK2_9ARAC	tr|A0A1V0FWK2|A0A1V0FWK2_9ARAC
Neurotoxin 02	NODE_62604_length_377_cov_1413.406832_g54210_i0.p3	MRSKILLLLFAIVSLEVFGADAGFYPSENFAEVEGRDGNCVPLYETCNKGIPCCGNRHCKCDVLNNCICKRGFAEW*	77	TRUE	1	22	NODE_62604_length_377_cov_1413.406832_g54210_i0	IPR004169	Spider toxin	2213	sp|P0DL48|TX20A_AGEAP	sp|O76201|TX20B_PHONI	sp|P0DL48|TX20A_AGEAP	sp|O76201|TX20B_PHONI	sp|P0DL48|TX20A_AGEAP	sp|O76201|TX20B_PHONI	sp|P0DL48|TX20A_AGEAP	sp|P83288|TOX1_OXYTA	tr|A0A1V0FW54|A0A1V0FW54_9ARAC	tr|A0A1V0FWK2|A0A1V0FWK2_9ARAC	tr|A0A1V0FWK2|A0A1V0FWK2_9ARAC
Neurotoxin 02	NODE_79588_length_312_cov_1544.754864_g71440_i0.p3	MRYKILLLLFAIVSLEVFGADAGFYPSENFAEVEGRDGNCVPLYETCNKGIPCCGNRHCKCDVLNNCICKRGFAEW*	77	TRUE	1	22	NODE_79588_length_312_cov_1544.754864_g71440_i0	IPR004169	Spider toxin	978	sp|P0DL48|TX20A_AGEAP	sp|O76201|TX20B_PHONI	sp|P0DL48|TX20A_AGEAP	sp|O76201|TX20B_PHONI	sp|P0DL48|TX20A_AGEAP	sp|O76201|TX20B_PHONI	sp|P0DL48|TX20A_AGEAP	sp|O76201|TX20B_PHONI	tr|A0A1V0FW54|A0A1V0FW54_9ARAC	tr|A0A1V0FWK2|A0A1V0FWK2_9ARAC	tr|A0A1V0FWK2|A0A1V0FWK2_9ARAC
Neurotoxin 02	NODE_14017_length_1323_cov_1508.373028_g9264_i0.p1 NODE_40399_length_554_cov_5568.134269_g32072_i0.p1 NODE_41709_length_538_cov_6349.747412_g33373_i0.p1 NODE_41807_length_537_cov_5934.589212_g33470_i0.p1	MKNTFCLLLLAVGFAVLLTVKAEEAGEMNAAEELLNLENESARGCFKSGVDCKSDWNGCCSGLKCRCYTKMFGESKCRCVS*	82	TRUE	1	22	NODE_14017_length_1323_cov_1508.373028_g9264_i0; NODE_40399_length_554_cov_5568.134269_g32072_i0; NODE_41709_length_538_cov_6349.747412_g33373_i0; NODE_41807_length_537_cov_5934.589212_g33470_i0	IPR019553	Spider toxin CSTX, Knottin scaffold	14349	sp|P81791|TX20C_PHONI	sp|P0C2S9|TX29A_PHONI	sp|Q5Y4W1|TXAG5_AGEOR	sp|P0C2S9|TX29A_PHONI	sp|Q5Y4U5|TXAG4_AGEOR	sp|P0C2S9|TX29A_PHONI	sp|Q5Y4W1|TXAG5_AGEOR	sp|P81791|TX20C_PHONI	tr|A0A4Q8K4S7|A0A4Q8K4S7_DEISU	tr|A0A4Q8K3G6|A0A4Q8K3G6_DEISU	tr|A0A4Q8K3G6|A0A4Q8K3G6_DEISU
Neurotoxin 02	NODE_25875_length_827_cov_2474.667098_g18503_i0.p1	MKNTFCLLLLAVGFAVLLTVKAEEAGEMNAAEELLNLENESARGCFKSGVDCKSDWNGCCSGLKCRCYTKMFGESKCKFRFQFYRILYFSPSNLLFNINFHS*	103	TRUE	1	22	NODE_25875_length_827_cov_2474.667098_g18503_i0	IPR019553	Spider toxin CSTX, Knottin scaffold	1065	sp|P81791|TX20C_PHONI	sp|P0C2S9|TX29A_PHONI	sp|Q5Y4W1|TXAG5_AGEOR	sp|P0C2S9|TX29A_PHONI	sp|B6DCN6|TX147_LYCSI	sp|P0C2S9|TX29A_PHONI	sp|Q5Y4W1|TXAG5_AGEOR	sp|P81791|TX20C_PHONI
Neurotoxin 02	NODE_35618_length_615_cov_5565.867857_g27664_i0.p1	MKNTFCLLMLAVGFAVLLTVKAEEAGEMNAAEELLNLENESARGCFKSGVDCKSDWNGCCSGLKCRCYTKMFGESKCRCVS*	82	TRUE	1	22	NODE_35618_length_615_cov_5565.867857_g27664_i0	IPR019553	Spider toxin CSTX, Knottin scaffold	9243	sp|P81791|TX20C_PHONI	sp|P0C2S9|TX29A_PHONI	sp|Q5Y4W1|TXAG5_AGEOR	sp|P0C2S9|TX29A_PHONI	sp|Q5Y4U5|TXAG4_AGEOR	sp|P0C2S9|TX29A_PHONI	sp|Q5Y4W1|TXAG5_AGEOR	sp|P81791|TX20C_PHONI	tr|A0A4Q8K4S7|A0A4Q8K4S7_DEISU	tr|A0A4Q8K3G6|A0A4Q8K3G6_DEISU	tr|A0A4Q8K3G6|A0A4Q8K3G6_DEISU
Neurotoxin 02	NODE_41711_length_538_cov_5241.629400_g33375_i0.p1	MKNTFCLLLLAVGFAVLLTVKAEEAGEMNAAEELLNLENESARGCFKSGVDCKSDWYGCCSGLKCRCYTKMFGESKCRCVS*	82	TRUE	1	22	NODE_41711_length_538_cov_5241.629400_g33375_i0	IPR019553	Spider toxin CSTX, Knottin scaffold	4856	sp|P81791|TX20C_PHONI	sp|P0C2S9|TX29A_PHONI	sp|Q5Y4U5|TXAG4_AGEOR	sp|P0C2S9|TX29A_PHONI	sp|Q5Y4U5|TXAG4_AGEOR	sp|P0C2S9|TX29A_PHONI	sp|Q5Y4U5|TXAG4_AGEOR	sp|P81791|TX20C_PHONI
Neurotoxin 02	NODE_61219_length_383_cov_6132.307927_g53071_i0.p1	MKNTFCLLLLAVGFAVLLTVKAEETAEEMNAPEELLDLESESARGCFKSGVDCKSDWNGCCSGLKCRCYTKMFGESKCRCVS*	83	TRUE	1	22	NODE_61219_length_383_cov_6132.307927_g53071_i0	IPR019553	Spider toxin CSTX, Knottin scaffold	2908	sp|B6DCW2|TX702_LYCSI	sp|P0C2S9|TX29A_PHONI	sp|B6DCW2|TX702_LYCSI	sp|P0C2S9|TX29A_PHONI	sp|B6DCW2|TX702_LYCSI	sp|P0C2S9|TX29A_PHONI	sp|B6DCW2|TX702_LYCSI	sp|P0C2S9|TX29A_PHONI	tr|A0A4Y5UGR4|A0A4Y5UGR4_CUPSA	tr|A0A4Y5UGR4|A0A4Y5UGR4_CUPSA	tr|A0A4Y5UGR4|A0A4Y5UGR4_CUPSA
Neurotoxin 02	NODE_8873_length_1740_cov_598.237389_g5665_i0.p4 NODE_33181_length_655_cov_1688.510000_g25356_i0.p1 NODE_5256_length_2270_cov_489.205869_g3249_i0.p5	EVEGRDGNCVPLYETCNKGIPCCGNRICKCDVMNNCICKRGFAEW*	46	TRUE	1	4	NODE_8873_length_1740_cov_598.237389_g5665_i0; NODE_33181_length_655_cov_1688.510000_g25356_i0; NODE_5256_length_2270_cov_489.205869_g3249_i0	IPR004169	Spider toxin	4574	sp|P0DL48|TX20A_AGEAP	sp|P0DL48|TX20A_AGEAP	sp|P0DL48|TX20A_AGEAP	sp|P83288|TOX1_OXYTA	sp|P0DL48|TX20A_AGEAP	sp|P0DL48|TX20A_AGEAP	sp|P0DL48|TX20A_AGEAP	sp|P83288|TOX1_OXYTA	tr|A0A1V0FW54|A0A1V0FW54_9ARAC	tr|A0A1V0FWK2|A0A1V0FWK2_9ARAC	tr|A0A1V0FWK2|A0A1V0FWK2_9ARAC
Neurotoxin 02	NODE_30481_length_706_cov_1304.279570_g22829_i0.p1 NODE_30854_length_707_cov_1378.909509_g11930_i1.p1	MRSKILLFLFAVVFLEVFAADADFYSSETFAEVEGTDGNCVPLYETCNKGIPCCGNRHCKCDVLNNCICKRGFAEW*	77	TRUE	1	19	NODE_30481_length_706_cov_1304.279570_g22829_i0; NODE_30854_length_707_cov_1378.909509_g11930_i1	IPR004169	Spider toxin	1378	sp|P0DL48|TX20A_AGEAP	sp|O76201|TX20B_PHONI	sp|P0DL48|TX20A_AGEAP	sp|P83911|TX20A_PHORI	sp|P83911|TX20A_PHORI	sp|O76201|TX20B_PHONI	sp|P0DL48|TX20A_AGEAP	sp|P83911|TX20A_PHORI	tr|A0A1V0FW54|A0A1V0FW54_9ARAC	tr|A0A1V0FWK2|A0A1V0FWK2_9ARAC	tr|A0A1V0FWK2|A0A1V0FWK2_9ARAC
Neurotoxin 02	NODE_9405_length_1690_cov_6.891131_g6041_i0.p1 NODE_9742_length_1690_cov_7.055046_g6183_i0.p1	MKYFLKPLVVTVLLLLCFAVMTNTYVMRDSSLDSYQEPNYEALRQYLMSTRKRSCIRRGSSCDHRPGDCCFNSSCRCNLWGTNCRCQRAGLFQKWGK*	98	TRUE	1	24	NODE_9405_length_1690_cov_6.891131_g6041_i0; NODE_9742_length_1690_cov_7.055046_g6183_i0	IPR004169	Spider toxin	108	sp|P0DQP5|TBO2_TIBOB	sp|P0DQR5|PNTX_XIBTU	sp|P0DQP5|TBO2_TIBOB	sp|Q5Y4U4|TX20A_AGEOR	sp|P0DQP5|TBO2_TIBOB	sp|P0DQR5|PNTX_XIBTU	sp|P0DQP5|TBO2_TIBOB	sp|P0DQR5|PNTX_XIBTU	tr|A0A4Q8K3L0|A0A4Q8K3L0_9ARAC	tr|A0A4Y5UI29|A0A4Y5UI29_CUPSA	tr|A0A4Y5UI29|A0A4Y5UI29_CUPSA
Neurotoxin 04	NODE_10363_length_1607_cov_6.152062_g6704_i0.p1 NODE_10739_length_1607_cov_6.398196_g6894_i0.p1	LLLAAIVAFLFVQALSAVPYPPHLDRNLSDDYNENVDMYMKADKRACIRRGGGCDGKPNDCCENSSCRCNLWGTNCRCERAGLFQQWGRK*	91	TRUE	1	17	NODE_10363_length_1607_cov_6.152062_g6704_i0; NODE_10739_length_1607_cov_6.398196_g6894_i0	IPR004169	Spider toxin	96	sp|P0DQP5|TBO2_TIBOB	sp|Q5Y4U4|TX20A_AGEOR	sp|P81744|TOG3B_AGEAP	sp|Q5Y4U4|TX20A_AGEOR	sp|P81744|TOG3B_AGEAP	sp|Q5Y4U4|TX20A_AGEOR	sp|P81744|TOG3B_AGEAP	sp|Q5Y4U4|TX20A_AGEOR	tr|A0A4Y2B2M7|A0A4Y2B2M7_ARAVE	tr|A0A4Q8K303|A0A4Q8K303_9ARAC	tr|A0A4Q8K303|A0A4Q8K303_9ARAC
Neurotoxin 04	NODE_47065_length_480_cov_3.585882_g38937_i0.p2 NODE_47406_length_480_cov_3.825882_g39037_i0.p2	SAFMASTDEDVPEMDDIVDVARLLYYTRKRSCIKRGSSCDHRPNDCCPNSSCRCNLWGTNCRCHRMGLFQKWGK*	75	TRUE	1	4	NODE_47065_length_480_cov_3.585882_g38937_i0; NODE_47406_length_480_cov_3.825882_g39037_i0	IPR004169	Spider toxin	20	sp|P0DQP5|TBO2_TIBOB	sp|Q5Y4U4|TX20A_AGEOR	sp|P81790|TX34_PHONI	sp|Q5Y4U4|TX20A_AGEOR	sp|P81790|TX34_PHONI	sp|Q5Y4U4|TX20A_AGEOR	sp|P81790|TX34_PHONI	sp|Q5Y4U4|TX20A_AGEOR	tr|A0A4Y2B7R1|A0A4Y2B7R1_ARAVE	tr|U5EQ61|U5EQ61_9DIPT	tr|U5EQ61|U5EQ61_9DIPT
Neurotoxin 14	NODE_29382_length_730_cov_47.349630_g21846_i0.p2 NODE_29802_length_730_cov_50.364444_g22016_i0.p2	MKYVTFFLIFAFFIMTVSSSPYPMEDPEMDFSAEKQRGDCIKRGKPCLEKDLPCCPGSRCMVYADRCVGV*	71	TRUE	1	19	NODE_29382_length_730_cov_47.349630_g21846_i0; NODE_29802_length_730_cov_50.364444_g22016_i0	IPR012325	Assassin bug toxin-like	260	sp|A0A6B9KZ83|PLK1A_PLARH	sp|A0A6B9KZ83|PLK1A_PLARH	sp|A0A6B9KZ83|PLK1A_PLARH	sp|D2Y287|H16Q1_CYRHA	sp|D2Y287|H16Q1_CYRHA	sp|A0A6B9KZ83|PLK1A_PLARH	sp|A0A6B9KZ83|PLK1A_PLARH	sp|A0A6B9KZ83|PLK1A_PLARH	tr|A0A1Q1NPC6|A0A1Q1NPC6_PRIPG	tr|A0A1Q1NPC6|A0A1Q1NPC6_PRIPG	tr|A0A1Q1NPC6|A0A1Q1NPC6_PRIPG
Neurotoxin 19	NODE_10548_length_1623_cov_90.204719_g2573_i1.p1	MEMSLYFILIMVECFVLLSANAEKEDNFGEASLAEESARTCIKRGKSCLNTDTPCCTGLHCDCFGGNYGGRKCFCILESQSFENFKNKIRNKPTGKK*	98	TRUE	1	22	NODE_10548_length_1623_cov_90.204719_g2573_i1	IPR019553	Spider toxin CSTX, Knottin scaffold	403	sp|A0A0G3F8Z3|TBO1_TIBOB	sp|A0A0G3F8Z3|TBO1_TIBOB	sp|B6DCY0|TX809_LYCSI	sp|A0A0G3F8Z3|TBO1_TIBOB	sp|B6DCY0|TX809_LYCSI	sp|A0A0G3F8Z3|TBO1_TIBOB	sp|B6DCY0|TX809_LYCSI	sp|A0A0G3F8Z3|TBO1_TIBOB	tr|A0A0K1D8I2|A0A0K1D8I2_9ARAC	tr|A0A0K1D8I2|A0A0K1D8I2_9ARAC	tr|A0A0K1D8I2|A0A0K1D8I2_9ARAC
Neurotoxin 19	NODE_34476_length_633_cov_105.079585_g453_i17.p1 NODE_34031_length_647_cov_151.327703_g25935_i0.p1	MGMSLYFILIMVECFVLLSANAEKEDNYGEASLAKESARTCIKRGKSCLNADTPCCTGLHCDCFGENYGGRKCFCILESQSFENFKNKIRNKPTGKK*	98	TRUE	1	22	NODE_34476_length_633_cov_105.079585_g453_i17; NODE_34031_length_647_cov_151.327703_g25935_i0	IPR019553	Spider toxin CSTX, Knottin scaffold	393	sp|A0A0G3F8Z3|TBO1_TIBOB	sp|A0A0G3F8Z3|TBO1_TIBOB	sp|A0A0G3F8Z3|TBO1_TIBOB	sp|A0A0G3F8Z3|TBO1_TIBOB	sp|A0A0G3F8Z3|TBO1_TIBOB	sp|A0A0G3F8Z3|TBO1_TIBOB	sp|A0A0G3F8Z3|TBO1_TIBOB	sp|A0A0G3F8Z3|TBO1_TIBOB
Neurotoxin 19	NODE_60270_length_389_cov_297.856287_g51876_i0.p1	MEMSLYFILIMVECFVLLSANAEKEDNFGEASLAEESARTCIKRGKSCLNTDTPCCTGLHCDCFGGNHGGRKCFCILESQSFENFKNKIRNKPTGKK*	98	TRUE	1	22	NODE_60270_length_389_cov_297.856287_g51876_i0	IPR019553	Spider toxin CSTX, Knottin scaffold	232	sp|A0A0G3F8Z3|TBO1_TIBOB	sp|A0A0G3F8Z3|TBO1_TIBOB	sp|B6DCY0|TX809_LYCSI	sp|A0A0G3F8Z3|TBO1_TIBOB	sp|B6DCY0|TX809_LYCSI	sp|A0A0G3F8Z3|TBO1_TIBOB	sp|B6DCY0|TX809_LYCSI	sp|A0A0G3F8Z3|TBO1_TIBOB	tr|A0A0K1D8I2|A0A0K1D8I2_9ARAC	tr|A0A482ZJH7|A0A482ZJH7_9ARAC	tr|A0A482ZJH7|A0A482ZJH7_9ARAC
Neurotoxin 19	NODE_4202_length_2459_cov_37.868968_g1892_i2.p3 NODE_2985_length_2852_cov_34.879514_g147_i2.p3	MTVSSSPYPMENPEMDFSAEKQRGDCIKRGKPCLEENLPCCPGSRCMFYADRCVGV*	57	TRUE	1	5	NODE_4202_length_2459_cov_37.868968_g1892_i2; NODE_2985_length_2852_cov_34.879514_g147_i2	IPR012325	Assassin bug toxin-like	242	sp|A0A6B9KZ83|PLK1A_PLARH	sp|A0A6B9KZ83|PLK1A_PLARH	sp|A0A6B9KZ83|PLK1A_PLARH	sp|B3EWF2|LTX1A_LACTA	sp|B1P1H7|JZT57_CHIGU	sp|A0A6B9KZ83|PLK1A_PLARH	sp|A0A6B9KZ83|PLK1A_PLARH	sp|A0A6B9KZ83|PLK1A_PLARH	tr|A0A1Q1NPC6|A0A1Q1NPC6_PRIPG	tr|A0A1Q1NPC6|A0A1Q1NPC6_PRIPG	tr|A0A1Q1NPC6|A0A1Q1NPC6_PRIPG
Neurotoxin 19	NODE_21358_length_960_cov_423.637569_g14902_i0.p1	MKNLLFVTISLLILLQNLTEGNEREDLQSNFMEEFRDLNLYSDGLESVKEDERSHHKCIKKKHDCTGDRHGCCRGTLFKYVCECLYVEGGNATAREAEMCTCQQPWHLKWIEKVRED*	118	TRUE	1	21	NODE_21358_length_960_cov_423.637569_g14902_i0	IPR011142; IPR019553	Spider toxin CSTX, Knottin scaffold conserved site; Spider toxin CSTX, Knottin scaffold	703	sp|C0HKG4|TX4A_CHEPU	sp|B3EWS5|TXC8_CUPSA	sp|C0HKG4|TX4A_CHEPU	sp|B3EWS5|TXC8_CUPSA	sp|C0HKG4|TX4A_CHEPU	sp|B3EWS5|TXC8_CUPSA	sp|C0HKG4|TX4A_CHEPU	sp|B3EWS5|TXC8_CUPSA	tr|A0A8X6FCA4|A0A8X6FCA4_TRICU	tr|A0A482ZJR4|A0A482ZJR4_9ARAC	tr|A0A482ZJR4|A0A482ZJR4_9ARAC
Neurotoxin 19	NODE_33123_length_663_cov_707.054276_g25079_i0.p2	MKNLLFVTISLLILLQNLTEGNEREDLQSNFMEEFRDLNLYSDGLESVKEDERSHHKCIKKKHDCTGDRHGCCRGTLFKYVCECLYVEGGNATAREAEMCTCQQPWHLKWIEKGFKKVKELVNRVFVP*	129	TRUE	1	21	NODE_33123_length_663_cov_707.054276_g25079_i0	IPR011142; IPR019553	Spider toxin CSTX, Knottin scaffold conserved site; Spider toxin CSTX, Knottin scaffold	1322	sp|C0HKG4|TX4A_CHEPU	sp|B3EWS5|TXC8_CUPSA	sp|C0HKG4|TX4A_CHEPU	sp|B3EWS5|TXC8_CUPSA	sp|C0HKG4|TX4A_CHEPU	sp|B3EWS5|TXC8_CUPSA	sp|C0HKG4|TX4A_CHEPU	sp|B3EWS5|TXC8_CUPSA	tr|A0A8X6FCA4|A0A8X6FCA4_TRICU	tr|A0A1V0FWP7|A0A1V0FWP7_9ARAC	tr|A0A1V0FWP7|A0A1V0FWP7_9ARAC
Neurotoxin 19	NODE_34670_length_636_cov_233.285714_g26544_i0.p2	MKNLLFVTVCLLILLQSLIEGNEREDLQSNFMEEFRDLDLYSDGLESVKEDERSHHKCIKKKHDCTGDRHGCCRGTLFKYVCECLFVEGGNATAREAEMCTCQQPWHLKWIEKGFKKVKELVNRVFVP*	129	TRUE	1	21	NODE_34670_length_636_cov_233.285714_g26544_i0	IPR011142; IPR019553	Spider toxin CSTX, Knottin scaffold conserved site; Spider toxin CSTX, Knottin scaffold	333	sp|C0HKG4|TX4A_CHEPU	sp|B3EWS5|TXC8_CUPSA	sp|C0HKG4|TX4A_CHEPU	sp|B3EWS5|TXC8_CUPSA	sp|C0HKG4|TX4A_CHEPU	sp|B3EWS5|TXC8_CUPSA	sp|C0HKG4|TX4A_CHEPU	sp|B3EWS5|TXC8_CUPSA	tr|A0A4Y5UGP3|A0A4Y5UGP3_CUPSA	tr|A0A1V0FWP7|A0A1V0FWP7_9ARAC	tr|A0A1V0FWP7|A0A1V0FWP7_9ARAC
Neurotoxin 19	NODE_36370_length_609_cov_1161.725632_g28165_i0.p1	MKTRIYSGIMKNLIILGFFITLAFSAAAFPDVQENLEDDDLNVAQEALQSENVALETSESSRNDCKGRNEACTQSPNNCCSIFGHQMTCKCWNAGCLRNPNCGGQRRCKCQIFS*	115	TRUE	1	28	NODE_36370_length_609_cov_1161.725632_g28165_i0	IPR011142	Spider toxin CSTX, Knottin scaffold conserved site	700		sp|B3EWS5|TXC8_CUPSA	sp|P0C2S9|TX29A_PHONI	sp|B3EWS5|TXC8_CUPSA	sp|P0C2S9|TX29A_PHONI	sp|B3EWS5|TXC8_CUPSA	sp|P0C2S9|TX29A_PHONI
Neurotoxin 19	NODE_9579_length_1673_cov_402.663164_g1140_i1.p1 NODE_15130_length_1256_cov_540.663614_g1140_i3.p1 NODE_22954_length_904_cov_751.492344_g1140_i4.p1 NODE_11930_length_1505_cov_452.690345_g7713_i0.p1 NODE_18714_length_1089_cov_632.909091_g7713_i2.p1	MKNLIILGFFITLAFSAAAFPDVQENLEDDDLNVAQEALQSENVALETSESSRNDCKGRNEACTQSPNNCCSIFGHQMTCKCWNAGCLRNPNCGGQRRCKCQIFS*	106	TRUE	1	19	NODE_9579_length_1673_cov_402.663164_g1140_i1; NODE_15130_length_1256_cov_540.663614_g1140_i3; NODE_22954_length_904_cov_751.492344_g1140_i4; NODE_11930_length_1505_cov_452.690345_g7713_i0; NODE_18714_length_1089_cov_632.909091_g7713_i2	IPR011142	Spider toxin CSTX, Knottin scaffold conserved site	3601		sp|B3EWS5|TXC8_CUPSA	sp|A9XDG1|TLCOC_ALOMR	sp|B3EWS5|TXC8_CUPSA	sp|A9XDG1|TLCOC_ALOMR	sp|B3EWS5|TXC8_CUPSA	sp|A9XDG1|TLCOC_ALOMR
Neurotoxin 19	NODE_12835_length_1436_cov_299.842143_g8333_i0.p1	MKNLLFVTISLLILLQNLTEGNERAEDLQSNFMEEFQDLNLYSDGLESAKEDERESDGDQSCIPKHHECTHHKDGCCEGHIFQYKCRCRKVEDDKGQETERCACVTPGYHKAIEVAAQFMKKLFA*	126	TRUE	1	21	NODE_12835_length_1436_cov_299.842143_g8333_i0	IPR011142; IPR019553	Spider toxin CSTX, Knottin scaffold conserved site; Spider toxin CSTX, Knottin scaffold	711	sp|B3EWT0|TXC10_CUPSA	sp|B6DCP2|TX153_LYCSI	sp|B3EWT0|TXC10_CUPSA	sp|B6DCP2|TX153_LYCSI	sp|B3EWT0|TXC10_CUPSA	sp|B6DCP2|TX153_LYCSI	sp|B3EWT0|TXC10_CUPSA	sp|B6DCP2|TX153_LYCSI	tr|A0A482Z7S1|A0A482Z7S1_9ARAC	tr|A0A1V0FWR3|A0A1V0FWR3_9ARAC	tr|A0A1V0FWR3|A0A1V0FWR3_9ARAC
Neurotoxin 19	NODE_16145_length_1199_cov_437.271853_g5757_i2.p1 NODE_12889_length_1433_cov_402.327286_g8333_i1.p1	MKNLLFVTISLLILLQNLTEGNEREDLQSNFMEEFRDLNLYSDGLESVKEDERESDGDQSCIPKHHECTHHKDGCCEGHIFQYKCRCRKVEDDKGQETERCACVTPGYHKAIEVAAQFMKKLFA*	125	TRUE	1	21	NODE_16145_length_1199_cov_437.271853_g5757_i2; NODE_12889_length_1433_cov_402.327286_g8333_i1	IPR011142; IPR019553	Spider toxin CSTX, Knottin scaffold conserved site; Spider toxin CSTX, Knottin scaffold	2895	sp|B3EWT0|TXC10_CUPSA	sp|B6DCP2|TX153_LYCSI	sp|B3EWT0|TXC10_CUPSA	sp|B6DCP2|TX153_LYCSI	sp|B3EWT0|TXC10_CUPSA	sp|B6DCP2|TX153_LYCSI	sp|B3EWT0|TXC10_CUPSA	sp|B6DCP2|TX153_LYCSI	tr|A0A482Z7S1|A0A482Z7S1_9ARAC	tr|A0A1V0FWR3|A0A1V0FWR3_9ARAC	tr|A0A1V0FWR3|A0A1V0FWR3_9ARAC
Neurotoxin 19	NODE_42269_length_532_cov_585.958071_g33928_i0.p2	MKNLLFVTVCLLILLQSLIEGNEREDLQSNFMEEFRDLDLYSDGLESVKEDERESDGDQSCIPKHHECTHHKDGCCEGHIFQYKCRCRKVEDDKGQETERCACVTPGYHKAIEVAAQFMKKLFA*	125	TRUE	1	21	NODE_42269_length_532_cov_585.958071_g33928_i0	IPR011142; IPR019553	Spider toxin CSTX, Knottin scaffold conserved site; Spider toxin CSTX, Knottin scaffold	509	sp|B3EWT0|TXC10_CUPSA	sp|B6DCP2|TX153_LYCSI	sp|B3EWT0|TXC10_CUPSA	sp|B6DCP2|TX153_LYCSI	sp|B3EWT0|TXC10_CUPSA	sp|B6DCP2|TX153_LYCSI	sp|B3EWT0|TXC10_CUPSA	sp|B6DCP2|TX153_LYCSI	tr|A0A482Z7S1|A0A482Z7S1_9ARAC	tr|A0A1V0FWR3|A0A1V0FWR3_9ARAC	tr|A0A1V0FWR3|A0A1V0FWR3_9ARAC
Neurotoxin 19	NODE_21730_length_946_cov_121.797980_g14902_i1.p1	MKNLLFVTVCLLILLQSLIEGNEREDLQSNFMEEFRDLDLYSDGLESVKEDERSHHKCIKKKHDCTGDRHGCCRGTLFKYVCECLFVEGGNATAREAEMCTCQQPWHLKWIEKVRED*	118	TRUE	1	21	NODE_21730_length_946_cov_121.797980_g14902_i1	IPR011142; IPR019553	Spider toxin CSTX, Knottin scaffold conserved site; Spider toxin CSTX, Knottin scaffold	148	sp|C0HKG4|TX4A_CHEPU	sp|B3EWS5|TXC8_CUPSA	sp|C0HKG4|TX4A_CHEPU	sp|B6DCU2|TXZ03_LYCSI	sp|C0HKG4|TX4A_CHEPU	sp|B3EWS5|TXC8_CUPSA	sp|C0HKG4|TX4A_CHEPU	sp|B6DCU2|TXZ03_LYCSI	tr|A0A8X6FCA4|A0A8X6FCA4_TRICU	tr|A0A482ZJR4|A0A482ZJR4_9ARAC	tr|A0A482ZJR4|A0A482ZJR4_9ARAC
Neurotoxin 19	NODE_24195_length_865_cov_113.790123_g14902_i2.p1	MEEFRDLDLYSDGLESVKEDERSHHKCIKKKHDCTGDRHGCCRGTLFKYVCECLFVEGGNATAREAEMCTCQQPWHLKWIEKVRED*	87	TRUE	1	3	NODE_24195_length_865_cov_113.790123_g14902_i2	IPR011142; IPR019553	Spider toxin CSTX, Knottin scaffold conserved site; Spider toxin CSTX, Knottin scaffold	118	sp|C0HKG4|TX4A_CHEPU	sp|B6DCU2|TXZ03_LYCSI	sp|C0HKG4|TX4A_CHEPU	sp|B6DCU2|TXZ03_LYCSI	sp|C0HKG4|TX4A_CHEPU	sp|B6DCU2|TXZ03_LYCSI	sp|C0HKG4|TX4A_CHEPU	sp|B6DCU2|TXZ03_LYCSI	tr|A0A8X6FCA4|A0A8X6FCA4_TRICU	tr|A0A482ZJR4|A0A482ZJR4_9ARAC	tr|A0A482ZJR4|A0A482ZJR4_9ARAC
Neurotoxin 19	NODE_129815_length_202_cov_11934.394558_g121667_i0.p1	LTVKAGETEEMNAPEELLDFESESARGCFKSGVDCKSDWNGCCSGLKCRCYTKMFGESKCRCVS*	65	TRUE	1	5	NODE_129815_length_202_cov_11934.394558_g121667_i0	IPR019553	Spider toxin CSTX, Knottin scaffold	1120	sp|B6DCW9|TX709_LYCSI	sp|B6DCV2|TX602_LYCSI	sp|B3FIS6|TXLB1_CYRSC	sp|B6DCV2|TX602_LYCSI	sp|B3FIS6|TXLB1_CYRSC	sp|B6DCV2|TX602_LYCSI	sp|B3FIS6|TXLB1_CYRSC	sp|B6DCV2|TX602_LYCSI
Neurotoxin 19	NODE_17417_length_1152_cov_1968.943482_g11673_i0.p6 NODE_67304_length_356_cov_8933.398671_g58909_i0.p1	MNAAEELLNLENESARGCFKSGVDCKSDWNGCCSGLKCRCYTKMFGESKCRCVS*	55	TRUE	1	3	NODE_17417_length_1152_cov_1968.943482_g11673_i0; NODE_67304_length_356_cov_8933.398671_g58909_i0	IPR019553	Spider toxin CSTX, Knottin scaffold	722	sp|P81791|TX20C_PHONI	sp|B6DCV2|TX602_LYCSI	sp|B6DCN6|TX147_LYCSI	sp|B6DCV2|TX602_LYCSI	sp|B6DCN6|TX147_LYCSI	sp|B6DCV2|TX602_LYCSI	sp|B6DCN6|TX147_LYCSI	sp|B6DCV2|TX602_LYCSI
Neurotoxin 19	NODE_18577_length_1097_cov_1590.223608_g12548_i0.p1 NODE_36625_length_605_cov_3268.470909_g28412_i0.p1	MNAPEELLDLESESARGCFKSGVDCKSDWYGCCSGLKCRCYTKMFGESKCRCVS*	55	TRUE	1	3	NODE_18577_length_1097_cov_1590.223608_g12548_i0; NODE_36625_length_605_cov_3268.470909_g28412_i0	IPR019553	Spider toxin CSTX, Knottin scaffold	559	sp|P81791|TX20C_PHONI	sp|B6DCV2|TX602_LYCSI	sp|P81791|TX20C_PHONI	sp|B6DCV2|TX602_LYCSI	sp|D2Y291|H16U1_CYRHA	sp|B6DCV2|TX602_LYCSI	sp|P81791|TX20C_PHONI	sp|B6DCV2|TX602_LYCSI
Neurotoxin 19	NODE_32181_length_673_cov_248.668285_g24412_i0.p1 NODE_32545_length_666_cov_252.484452_g24412_i1.p1 NODE_28096_length_769_cov_235.053221_g20463_i0.p1 NODE_32581_length_673_cov_271.432039_g20463_i1.p1 NODE_32958_length_666_cov_275.420622_g20463_i2.p1	MKVTLISILFIVVFLVCVHAAPYESERACIELEKRCDAKADDKCCGSMECRCYYPFTKGVRGKFGCWCFPKDVIYIYRGLKGAK*	85	TRUE	1	20	NODE_32181_length_673_cov_248.668285_g24412_i0; NODE_32545_length_666_cov_252.484452_g24412_i1; NODE_28096_length_769_cov_235.053221_g20463_i0; NODE_32581_length_673_cov_271.432039_g20463_i1; NODE_32958_length_666_cov_275.420622_g20463_i2	IPR019553	Spider toxin CSTX, Knottin scaffold	1476	sp|B6DD03|TXA01_LYCSI	sp|B6DCV2|TX602_LYCSI	sp|B6DD03|TXA01_LYCSI	sp|B6DCV2|TX602_LYCSI	sp|Q5Y4X7|TAG2I_AGEOR	sp|B6DCV2|TX602_LYCSI	sp|B6DD03|TXA01_LYCSI	sp|B6DCV2|TX602_LYCSI	tr|A0A088BPC6|A0A088BPC6_HETVE	tr|A0A088BPC6|A0A088BPC6_HETVE	tr|A0A088BPC6|A0A088BPC6_HETVE
Neurotoxin 19	NODE_63873_length_371_cov_6475.560127_g55478_i0.p1	EEMNAPEELLDLESESARGCFKSGVDCKSDWYGCCSGLKCRCYTKMFGESKCRCVS*	57	TRUE	1	3	NODE_63873_length_371_cov_6475.560127_g55478_i0	IPR019553	Spider toxin CSTX, Knottin scaffold	3447	sp|B6DCV2|TX602_LYCSI	sp|B6DCV2|TX602_LYCSI	sp|P81791|TX20C_PHONI	sp|B6DCV2|TX602_LYCSI	sp|P81791|TX20C_PHONI	sp|B6DCV2|TX602_LYCSI	sp|P81791|TX20C_PHONI	sp|B6DCV2|TX602_LYCSI
Neurotoxin 19	NODE_30809_length_708_cov_142.914242_g22932_i0.p1	MKCFAVFFICLLAIAYLSEAAPESERACIKLEDRCDQKSDAKCCSGLTCKCYFPIVKGVRGKEGCWCFPTDLIYIYKGIKGEK*	84	TRUE	1	20	NODE_30809_length_708_cov_142.914242_g22932_i0	IPR019553	Spider toxin CSTX, Knottin scaffold	715	sp|B6DD10|TXB08_LYCSI	sp|B6DCV6|TX606_LYCSI	sp|Q5Y4W4|TAG2X_AGEOR	sp|B6DCV6|TX606_LYCSI	sp|Q5Y4X4|TAG2L_AGEOR	sp|B6DCV6|TX606_LYCSI	sp|Q5Y4W4|TAG2X_AGEOR	sp|B6DCV6|TX606_LYCSI	tr|A0A088BPC6|A0A088BPC6_HETVE	tr|A0A088BPC6|A0A088BPC6_HETVE	tr|A0A088BPC6|A0A088BPC6_HETVE
Neurotoxin 19	NODE_33243_length_654_cov_3259.839733_g25416_i0.p1 NODE_42004_length_535_cov_6010.193750_g33666_i0.p1	MKNTFCLLLLAVGFAVLLTVKAEETEEMNAPEELLDLESESARGCFKSGVDCKSDWYGCCSGLKCRCYTKMFGESKCRCVS*	82	TRUE	1	22	NODE_33243_length_654_cov_3259.839733_g25416_i0; NODE_42004_length_535_cov_6010.193750_g33666_i0	IPR019553	Spider toxin CSTX, Knottin scaffold	9217	sp|B6DCW2|TX702_LYCSI	sp|B6DCW2|TX702_LYCSI	sp|Q5Y4V8|T2G3A_AGEOR	sp|B6DCW2|TX702_LYCSI	sp|B3FIS7|TXLB2_CYRSC	sp|B6DCW2|TX702_LYCSI	sp|Q5Y4V8|T2G3A_AGEOR	sp|B6DCW2|TX702_LYCSI
Neurotoxin 19	NODE_1909_length_3266_cov_170.252569_g1140_i0.p2 NODE_2519_length_3038_cov_183.983238_g1504_i0.p2 NODE_2659_length_2980_cov_175.250598_g1504_i1.p2	MDYCHNNQTIAFLFLSLSLCFYSSRNDCKGRNEACTQSPNNCCSIFGHQMTCKCWNAGCLRNPNCGGQRRCKCQIFS*	78	TRUE	1	24	NODE_1909_length_3266_cov_170.252569_g1140_i0; NODE_2519_length_3038_cov_183.983238_g1504_i0; NODE_2659_length_2980_cov_175.250598_g1504_i1	IPR011142	Spider toxin CSTX, Knottin scaffold conserved site	2153				sp|B6DCY8|TX817_LYCSI	sp|B6DCY8|TX817_LYCSI
Neurotoxin 19	NODE_51071_length_446_cov_43972.979540_g42931_i0.p1	ISCGIMKNLMVLFLFITLVFSAAAFPDVQENLEVDDLNAVQEASQSEEVASEDSESARECAGWHDTCTSYKNNCCEKYV*	80	TRUE	1	24	NODE_51071_length_446_cov_43972.979540_g42931_i0	IPR004214	Conotoxin	1001		sp|P81694|TXC1_CUPSA	sp|P81694|TXC1_CUPSA	sp|P81694|TXC1_CUPSA	sp|P81694|TXC1_CUPSA	sp|P81694|TXC1_CUPSA	sp|P81694|TXC1_CUPSA
Neurotoxin 19	NODE_41710_length_538_cov_5970.749482_g33374_i0.p1	MKNTFCLLLLAVGFAVLLTVKAEETAEEMNAPEELLDLESESARGCFKSGVDCKSDWYGCCSGLKCRCYTKMFGESKCRCVS*	83	TRUE	1	22	NODE_41710_length_538_cov_5970.749482_g33374_i0	IPR019553	Spider toxin CSTX, Knottin scaffold	3692	sp|B6DCW2|TX702_LYCSI	sp|P81791|TX20C_PHONI	sp|B6DCW2|TX702_LYCSI	sp|P81791|TX20C_PHONI	sp|B6DCW2|TX702_LYCSI	sp|P81791|TX20C_PHONI	sp|B6DCW2|TX702_LYCSI	sp|P81791|TX20C_PHONI
Neurotoxin 19	NODE_27312_length_777_cov_306.500000_g14902_i3.p1	LTEGNEREDLQSNFMEEFQDLNLYSDGLESAKEDERSHHKCIKKKHDCTGDRHGCCRGTLFKYVCECLYVEGGNATAREAEMCTCQQPWHLKWIEKVRED*	101	TRUE	1	4	NODE_27312_length_777_cov_306.500000_g14902_i3	IPR011142; IPR019553	Spider toxin CSTX, Knottin scaffold conserved site; Spider toxin CSTX, Knottin scaffold	299	sp|C0HKG4|TX4A_CHEPU	sp|P83919|TXC13_CUPSA	sp|C0HKG4|TX4A_CHEPU	sp|P83919|TXC13_CUPSA	sp|C0HKG4|TX4A_CHEPU	sp|P83919|TXC13_CUPSA	sp|C0HKG4|TX4A_CHEPU	sp|P83919|TXC13_CUPSA	tr|A0A8X6FCA4|A0A8X6FCA4_TRICU	tr|A0A482ZJR4|A0A482ZJR4_9ARAC	tr|A0A482ZJR4|A0A482ZJR4_9ARAC
Neurotoxin 19	NODE_32957_length_666_cov_532.248773_g24923_i0.p2	MKNLLFVTISLLILLQNLTEGNERAEDLQSNFMEEFQDLNLYSDGLESAKEDERSHHKCIKKKHDCTGDRHGCCRGTLFKYVCECLYVEGGNATAREAEMCTCQQPWHLKWIEKGFKKVKELVNRVFVP*	130	TRUE	1	21	NODE_32957_length_666_cov_532.248773_g24923_i0	IPR011142; IPR019553	Spider toxin CSTX, Knottin scaffold conserved site; Spider toxin CSTX, Knottin scaffold	1035	sp|C0HKG4|TX4A_CHEPU	sp|P83919|TXC13_CUPSA	sp|C0HKG4|TX4A_CHEPU	sp|P83919|TXC13_CUPSA	sp|C0HKG4|TX4A_CHEPU	sp|P83919|TXC13_CUPSA	sp|C0HKG4|TX4A_CHEPU	sp|P83919|TXC13_CUPSA	tr|A0A8X6FCA4|A0A8X6FCA4_TRICU	tr|A0A1V0FWP7|A0A1V0FWP7_9ARAC	tr|A0A1V0FWP7|A0A1V0FWP7_9ARAC
Neurotoxin 19	NODE_39264_length_568_cov_231.009747_g30968_i0.p2	MEEFRDLDLYSDGLESVKEDERSHHKCIKKKHDCTGDRHGCCRGTLFKYVCECLFVEGGNATAREAEMCTCQQPWHLKWIEKGFKKVKELVNRVFVP*	98	TRUE	1	3	NODE_39264_length_568_cov_231.009747_g30968_i0	IPR011142; IPR019553	Spider toxin CSTX, Knottin scaffold conserved site; Spider toxin CSTX, Knottin scaffold	351	sp|C0HKG4|TX4A_CHEPU	sp|P83919|TXC13_CUPSA	sp|C0HKG4|TX4A_CHEPU	sp|P83919|TXC13_CUPSA	sp|C0HKG4|TX4A_CHEPU	sp|P83919|TXC13_CUPSA	sp|C0HKG4|TX4A_CHEPU	sp|P83919|TXC13_CUPSA	tr|A0A8X7BZ37|A0A8X7BZ37_9ARAC	tr|A0A1V0FWP7|A0A1V0FWP7_9ARAC	tr|A0A1V0FWP7|A0A1V0FWP7_9ARAC
Neurotoxin 19	NODE_61844_length_380_cov_10809.972308_g53696_i0.p1	ISCGIMKNLMVLFLFITLVFSAAAFPDVQENLEVDDLNAVQEASQSEEVASEDSESSRYCIDYHYQCDPRNNKCCKGLLGQYACTCHNDCYCPLNKTGKTREKFIHY*	108	TRUE	1	24	NODE_61844_length_380_cov_10809.972308_g53696_i0	IPR011142	Spider toxin CSTX, Knottin scaffold conserved site	487		sp|W5U5X5|TX3A_CHEPU	sp|P0DL64|HPR3_THRPR	sp|W5U5X5|TX3A_CHEPU	sp|P0DL64|HPR3_THRPR	sp|W5U5X5|TX3A_CHEPU	sp|P0DL64|HPR3_THRPR
Neurotoxin 31	NODE_11169_length_1539_cov_1569.618598_g121_i9.p1 NODE_27644_length_769_cov_1655.436975_g20262_i0.p1 NODE_9529_length_1710_cov_587.506949_g6050_i0.p2 NODE_28061_length_770_cov_1739.941259_g20434_i0.p1	DLDLEPVERAKCAGIREPCTKDDDCSCCGDRTRCDCNWPGKPGCYCMQGLIWTGVKKVFIC*	62	TRUE	1	10	NODE_11169_length_1539_cov_1569.618598_g121_i9; NODE_27644_length_769_cov_1655.436975_g20262_i0; NODE_9529_length_1710_cov_587.506949_g6050_i0; NODE_28061_length_770_cov_1739.941259_g20434_i0	IPR035285	Ctenitoxin	5372	sp|B6DD16|TXC04_LYCSI	sp|B6DD16|TXC04_LYCSI	sp|B6DD16|TXC04_LYCSI	sp|B6DD16|TXC04_LYCSI	sp|B6DD16|TXC04_LYCSI	sp|B6DD16|TXC04_LYCSI	sp|B6DD16|TXC04_LYCSI	sp|B6DD16|TXC04_LYCSI	tr|A0A482ZB98|A0A482ZB98_9ARAC	tr|A0A482ZB98|A0A482ZB98_9ARAC	tr|A0A482ZB98|A0A482ZB98_9ARAC
Neurotoxin 31	NODE_21418_length_958_cov_1830.610188_g14951_i0.p1 NODE_21678_length_948_cov_2765.597984_g15162_i0.p1 NODE_25211_length_833_cov_2141.886889_g18134_i0.p1 NODE_25494_length_838_cov_2587.724138_g18180_i0.p1 NODE_25564_length_836_cov_3344.781050_g18239_i0.p1 NODE_31588_length_692_cov_3155.522763_g23649_i0.p1 NODE_42185_length_533_cov_5461.930962_g33846_i0.p1	MKAGVILALCLLALAVKASEYSEKQSDDLDLEPVERAKCAGIREPCTKDDDCSCCGDRTRCDCNWPGKPGCYCMQGLIWTGVKKVFIC*	89	TRUE	1	18	NODE_21418_length_958_cov_1830.610188_g14951_i0; NODE_21678_length_948_cov_2765.597984_g15162_i0; NODE_25211_length_833_cov_2141.886889_g18134_i0; NODE_25494_length_838_cov_2587.724138_g18180_i0; NODE_25564_length_836_cov_3344.781050_g18239_i0; NODE_31588_length_692_cov_3155.522763_g23649_i0; NODE_42185_length_533_cov_5461.930962_g33846_i0	IPR035285	Ctenitoxin	16598	sp|B6DD16|TXC04_LYCSI	sp|B6DD16|TXC04_LYCSI	sp|B6DD16|TXC04_LYCSI	sp|B6DD16|TXC04_LYCSI	sp|B6DD16|TXC04_LYCSI	sp|B6DD16|TXC04_LYCSI	sp|B6DD16|TXC04_LYCSI	sp|B6DD16|TXC04_LYCSI	tr|A0A482ZB98|A0A482ZB98_9ARAC	tr|A0A1V0FWE4|A0A1V0FWE4_9ARAC	tr|A0A1V0FWE4|A0A1V0FWE4_9ARAC
Neurotoxin 31	NODE_25251_length_832_cov_1928.801802_g18165_i0.p1 NODE_25533_length_837_cov_2366.730179_g18212_i0.p1	MKAGVILALCLLALAVKASEYNEKQLDDLDLEPVERAKCAGIREPCTKDDDCSCCGDRTRCDCNWPGKPGCYCMQGLIWTGVKKVFIC*	89	TRUE	1	18	NODE_25251_length_832_cov_1928.801802_g18165_i0; NODE_25533_length_837_cov_2366.730179_g18212_i0	IPR035285	Ctenitoxin	4419	sp|B6DD16|TXC04_LYCSI	sp|B6DD16|TXC04_LYCSI	sp|B6DD16|TXC04_LYCSI	sp|B6DD16|TXC04_LYCSI	sp|B6DD16|TXC04_LYCSI	sp|B6DD16|TXC04_LYCSI	sp|B6DD16|TXC04_LYCSI	sp|B6DD16|TXC04_LYCSI	tr|A0A482ZB98|A0A482ZB98_9ARAC	tr|A0A1V0FWE4|A0A1V0FWE4_9ARAC	tr|A0A1V0FWE4|A0A1V0FWE4_9ARAC
Neurotoxin 31	NODE_4208_length_2458_cov_941.796921_g2564_i0.p1 NODE_8467_length_1786_cov_1275.210861_g2564_i1.p1	MLFMLTFSFYLFLDLDLEPVERAKCAGIREPCTKDDDCSCCGDRTRCDCNWPGKPGCYCMQGLIWTGVKKVFIC*	75	TRUE	1	22	NODE_4208_length_2458_cov_941.796921_g2564_i0; NODE_8467_length_1786_cov_1275.210861_g2564_i1	IPR035285	Ctenitoxin	4282	sp|B6DD16|TXC04_LYCSI	sp|B6DD16|TXC04_LYCSI	sp|B6DD16|TXC04_LYCSI	sp|B6DD16|TXC04_LYCSI	sp|B6DD16|TXC04_LYCSI	sp|B6DD16|TXC04_LYCSI	sp|B6DD16|TXC04_LYCSI	sp|B6DD16|TXC04_LYCSI	tr|A0A482ZB98|A0A482ZB98_9ARAC	tr|A0A482ZB98|A0A482ZB98_9ARAC	tr|A0A482ZB98|A0A482ZB98_9ARAC
Neurotoxin 31	NODE_4990_length_2294_cov_935.832961_g121_i5.p1	DDLDLEPVERAKCAGIREPCTKDDDCSCCGDRTRCDCNWPGKPGCYCMQGLIWTGVKKVFIC*	63	TRUE	1	3	NODE_4990_length_2294_cov_935.832961_g121_i5	IPR035285	Ctenitoxin	980	sp|B6DD16|TXC04_LYCSI	sp|B6DD16|TXC04_LYCSI	sp|B6DD16|TXC04_LYCSI	sp|B6DD16|TXC04_LYCSI	sp|B6DD16|TXC04_LYCSI	sp|B6DD16|TXC04_LYCSI	sp|B6DD16|TXC04_LYCSI	sp|B6DD16|TXC04_LYCSI	tr|A0A482ZB98|A0A482ZB98_9ARAC	tr|A0A482ZB98|A0A482ZB98_9ARAC	tr|A0A482ZB98|A0A482ZB98_9ARAC
Neurotoxin 33	NODE_3606_length_2612_cov_37.925694_g1892_i1.p2 NODE_2600_length_3005_cov_35.181017_g147_i1.p2	MKYVTFFLIFAFFIMTVSSSPYPMENPEMDFSAEKQRGDCIKRGKPCLEENLPCCPGSRCMFYADRCVGV*	71	TRUE	1	19	NODE_3606_length_2612_cov_37.925694_g1892_i1; NODE_2600_length_3005_cov_35.181017_g147_i1	IPR012325	Assassin bug toxin-like	374	sp|A0A6B9KZ83|PLK1A_PLARH	sp|A0A6B9KZ83|PLK1A_PLARH	sp|A0A6B9KZ83|PLK1A_PLARH	sp|Q5Y4U5|TXAG4_AGEOR	sp|B1P1H7|JZT57_CHIGU	sp|A0A6B9KZ83|PLK1A_PLARH	sp|A0A6B9KZ83|PLK1A_PLARH	sp|A0A6B9KZ83|PLK1A_PLARH	tr|A0A1Q1NPC6|A0A1Q1NPC6_PRIPG	tr|A0A1Q1NPC6|A0A1Q1NPC6_PRIPG	tr|A0A1Q1NPC6|A0A1Q1NPC6_PRIPG
Neurotoxin 33	NODE_11319_length_1524_cov_198.597005_g7362_i0.p3 NODE_13398_length_1367_cov_226.396341_g7362_i1.p2 NODE_3316_length_2726_cov_123.897042_g1990_i0.p2	MKTAFLVGFLLMAVVCITMAEMNSAEVDQAPEEERGYCAEKGIKCHDIHCCTGLKCVCNPNRSSCVCRKK*	71	TRUE	1	20	NODE_11319_length_1524_cov_198.597005_g7362_i0; NODE_13398_length_1367_cov_226.396341_g7362_i1; NODE_3316_length_2726_cov_123.897042_g1990_i0	IPR004169	Spider toxin	978	sp|P86269|TXPR1_ALOMR	sp|Q5Y4U5|TXAG4_AGEOR	sp|P86269|TXPR1_ALOMR	sp|Q5Y4U5|TXAG4_AGEOR	sp|P86269|TXPR1_ALOMR	sp|Q5Y4U5|TXAG4_AGEOR	sp|P86269|TXPR1_ALOMR	sp|Q5Y4U5|TXAG4_AGEOR	tr|A0A0P0DQC7|A0A0P0DQC7_9ARAC	tr|A0A1V0FWV9|A0A1V0FWV9_9ARAC	tr|A0A1V0FWV9|A0A1V0FWV9_9ARAC
Neurotoxin 33	NODE_13296_length_1404_cov_3344.426242_g8630_i0.p1 NODE_14091_length_1345_cov_3340.751938_g9195_i0.p1 NODE_17513_length_1147_cov_10855.465201_g11746_i0.p3 NODE_24259_length_876_cov_5322.400731_g17126_i0.p1 NODE_34440_length_640_cov_7294.357265_g26321_i0.p2	MKTAFLVGFLLMAVVCITMAEMNNAEDDQAPEEERGYCAQKGIKCHDIHCCTGLKCVCNPNRSSCVCKKK*	71	TRUE	1	20	NODE_13296_length_1404_cov_3344.426242_g8630_i0; NODE_14091_length_1345_cov_3340.751938_g9195_i0; NODE_17513_length_1147_cov_10855.465201_g11746_i0; NODE_24259_length_876_cov_5322.400731_g17126_i0; NODE_34440_length_640_cov_7294.357265_g26321_i0	IPR004169	Spider toxin	18653	sp|P86269|TXPR1_ALOMR	sp|Q5Y4U5|TXAG4_AGEOR	sp|P86269|TXPR1_ALOMR	sp|Q5Y4U5|TXAG4_AGEOR	sp|P86269|TXPR1_ALOMR	sp|Q5Y4U5|TXAG4_AGEOR	sp|P86269|TXPR1_ALOMR	sp|Q5Y4U5|TXAG4_AGEOR	tr|A0A0P0DQC7|A0A0P0DQC7_9ARAC	tr|A0A1V0FWV9|A0A1V0FWV9_9ARAC	tr|A0A1V0FWV9|A0A1V0FWV9_9ARAC
Neurotoxin 33	NODE_18073_length_1101_cov_280.500000_g12267_i0.p1 NODE_20300_length_1002_cov_307.613516_g12267_i2.p2 NODE_18882_length_1081_cov_298.029240_g12785_i0.p1 NODE_21200_length_982_cov_327.772384_g12785_i2.p2	MKTAFLVGFLLMAVVCITMAEMNNAEVDQAPEEERGYCAEKGIKCHDIHCCTGLKCVCNPNRSSCVCRKK*	71	TRUE	1	20	NODE_18073_length_1101_cov_280.500000_g12267_i0; NODE_20300_length_1002_cov_307.613516_g12267_i2; NODE_18882_length_1081_cov_298.029240_g12785_i0; NODE_21200_length_982_cov_327.772384_g12785_i2	IPR004169	Spider toxin	1952	sp|P86269|TXPR1_ALOMR	sp|Q5Y4U5|TXAG4_AGEOR	sp|P86269|TXPR1_ALOMR	sp|Q5Y4U5|TXAG4_AGEOR	sp|P86269|TXPR1_ALOMR	sp|Q5Y4U5|TXAG4_AGEOR	sp|P86269|TXPR1_ALOMR	sp|Q5Y4U5|TXAG4_AGEOR	tr|A0A0P0DQC7|A0A0P0DQC7_9ARAC	tr|A0A1V0FWV9|A0A1V0FWV9_9ARAC	tr|A0A1V0FWV9|A0A1V0FWV9_9ARAC
Neurotoxin 33	NODE_24801_length_860_cov_2200.284472_g17597_i0.p1	MKTAFLVGFLLMAVVCIAMAEMNNAEDAQAPEEERGYCAQKGIKCHDIHCCTGLKCVCNPNRSSCVCKKK*	71	TRUE	1	20	NODE_24801_length_860_cov_2200.284472_g17597_i0	IPR004169	Spider toxin	1166	sp|P86269|TXPR1_ALOMR	sp|Q5Y4U5|TXAG4_AGEOR	sp|P86269|TXPR1_ALOMR	sp|Q5Y4U5|TXAG4_AGEOR	sp|P86269|TXPR1_ALOMR	sp|Q5Y4U5|TXAG4_AGEOR	sp|P86269|TXPR1_ALOMR	sp|Q5Y4U5|TXAG4_AGEOR	tr|A0A0P0DQC7|A0A0P0DQC7_9ARAC	tr|A0A1V0FWV9|A0A1V0FWV9_9ARAC	tr|A0A1V0FWV9|A0A1V0FWV9_9ARAC
Neurotoxin 33	NODE_9149_length_1714_cov_4475.628692_g1945_i6.p1 NODE_12127_length_1458_cov_2888.029223_g7940_i0.p2 NODE_42688_length_523_cov_8544.038462_g34581_i0.p1 NODE_55561_length_415_cov_11118.841667_g47417_i0.p1 NODE_60679_length_386_cov_6011.990937_g52531_i0.p1 NODE_61017_length_384_cov_10550.060790_g52869_i0.p1 NODE_5433_length_2242_cov_1993.100594_g3355_i0.p1 NODE_36368_length_609_cov_20571.324910_g28…	IISIMKTAFLVGFLLMAVVCITMAEMNNAEDDQAPEEERGYCAQKGIKCHDIHCCTGLKCVCNPNRSSCVCKKK*	75	TRUE	1	24	NODE_9149_length_1714_cov_4475.628692_g1945_i6; NODE_12127_length_1458_cov_2888.029223_g7940_i0; NODE_42688_length_523_cov_8544.038462_g34581_i0; NODE_55561_length_415_cov_11118.841667_g47417_i0; NODE_60679_length_386_cov_6011.990937_g52531_i0; NODE_61017_length_384_cov_10550.060790_g52869_i0; NODE_5433_length_2242_cov_1993.100594_g3355_i0; NODE_36368_length_609_cov_20571.324910_g28163_i0; NODE_4…	IPR004169	Spider toxin	25273	sp|P86269|TXPR1_ALOMR	sp|Q5Y4U5|TXAG4_AGEOR	sp|P86269|TXPR1_ALOMR	sp|Q5Y4U5|TXAG4_AGEOR	sp|P86269|TXPR1_ALOMR	sp|Q5Y4U5|TXAG4_AGEOR	sp|P86269|TXPR1_ALOMR	sp|Q5Y4U5|TXAG4_AGEOR	tr|A0A0P0DQC7|A0A0P0DQC7_9ARAC	tr|A0A1V0FWV9|A0A1V0FWV9_9ARAC	tr|A0A1V0FWV9|A0A1V0FWV9_9ARAC
Neurotoxin 37	NODE_38244_length_577_cov_34.687739_g30196_i0.p2	MKYALVLLCLTLFVIGATSSPLEMKFDPEEEGACIPRGQKCVGANKPCCEGSTCMYYANRCVGV*	65	TRUE	1	19	NODE_38244_length_577_cov_34.687739_g30196_i0	IPR012325	Assassin bug toxin-like	98	sp|P58608|PLK1_AGRDO	sp|A0A6B9KZ83|PLK1A_PLARH	sp|A0A6B9KZ83|PLK1A_PLARH	sp|Q75WH3|TX24A_MACGS	sp|Q5Y4U3|TXAG9_AGEOR	sp|A0A6B9KZ83|PLK1A_PLARH	sp|P58608|PLK1_AGRDO	sp|A0A6B9KZ83|PLK1A_PLARH	tr|A0A1Q1NPC6|A0A1Q1NPC6_PRIPG	tr|A0A1Q1NPC6|A0A1Q1NPC6_PRIPG	tr|A0A1Q1NPC6|A0A1Q1NPC6_PRIPG
Omega-lctx	NODE_38777_length_570_cov_109.194175_g30722_i0.p1 NODE_36481_length_607_cov_109.235507_g28272_i0.p1	MKNLIVVGLFITLAFSAAALADVQENLEHDDLNAIEESSQSEDNVALEASESSRGCAIHHASCNEKSNNCCNALTQQMKCNCWNTPCLSKLNNCRKERRCRCELW*	106	TRUE	1	21	NODE_38777_length_570_cov_109.194175_g30722_i0; NODE_36481_length_607_cov_109.235507_g28272_i0	IPR011142	Spider toxin CSTX, Knottin scaffold conserved site	516		sp|A9XDG0|TLCOB_ALOMR	sp|A9XDG0|TLCOB_ALOMR	sp|A9XDG0|TLCOB_ALOMR	sp|A9XDG4|TLCOF_ALOMR	sp|A9XDG0|TLCOB_ALOMR	sp|A9XDG0|TLCOB_ALOMR
S1 Protease	NODE_10764_length_1572_cov_835.311140_g6160_i1.p1 NODE_11792_length_1514_cov_904.444140_g7617_i0.p1	MGLIRLRFILVAFCASVCLVEGRSRTSKGCGLRVFIEGKDQRKSIVGGTPTVLGYYPWMVSLQKNSGHYCGGVIIGEHWVVTAAHCFDASNKISDFAIYAGAHKLSSKNLGKGDLFNVSKIIVHENYSSENYYNDIALVRTVKSLNRDDGLINSICLSSKEPTGMAVVAGWGYTQYSKYSITKFIYLFLIK*	192	TRUE	1	22	NODE_10764_length_1572_cov_835.311140_g6160_i1; NODE_11792_length_1514_cov_904.444140_g7617_i0	IPR001254; IPR001314; IPR009003; IPR018114; IPR043504	Serine proteases, trypsin domain; Peptidase S1A, chymotrypsin family; Peptidase S1, PA clan; Serine proteases, trypsin family, histidine active site; Peptidase S1, PA clan, chymotrypsin-like fold	3595	sp|P0DL26|VSP27_BOTPI	sp|P84033|PN47_PHONI	sp|P0DL26|VSP27_BOTPI	sp|P84033|PN47_PHONI	sp|P84033|PN47_PHONI	sp|P84033|PN47_PHONI	sp|P0DL26|VSP27_BOTPI	sp|P84033|PN47_PHONI	tr|A0A2I5YNW5|A0A2I5YNW5_9ARAC	tr|A0A8C5EHJ9|A0A8C5EHJ9_9TELE	tr|A0A8C5EHJ9|A0A8C5EHJ9_9TELE
S1 Protease	NODE_18953_length_1077_cov_820.554795_g12846_i0.p1	MGPIRLRFILVAFCASVCLVEGRVRTVNSCGMRRFVEEKDQRKYIVGGTPAFLGDYPWMVSVQYSLFGASHHCGGAIIRRHWVVTAAHCFDGSKEPILYDIYAGAHKLSSRHRGEGEVYKVEKIIVHENYNPQNLTNDIALVRTVKSMYNNSDNGLVNRICLPPKDKEPTGKAVVAGWGHTQFSKYNITKLIYFYSLVQVRSTRESWESDKFFSQISA*	219	TRUE	1	22	NODE_18953_length_1077_cov_820.554795_g12846_i0	IPR001254; IPR001314; IPR009003; IPR018114; IPR043504	Serine proteases, trypsin domain; Peptidase S1A, chymotrypsin family; Peptidase S1, PA clan; Serine proteases, trypsin family, histidine active site; Peptidase S1, PA clan, chymotrypsin-like fold	1563	sp|P0C8M2|CBP_MESMA	sp|P84033|PN47_PHONI	sp|P0DJG3|VSP1_BOTAN	sp|P84033|PN47_PHONI	sp|Q9TXD8|ISOHC_AGEAP	sp|P84033|PN47_PHONI	sp|P0DJG3|VSP1_BOTAN	sp|Q2KJ63|KLKB1_BOVIN	tr|A0A8X6IDE3|A0A8X6IDE3_NEPPI	tr|A0A8C7YFB4|A0A8C7YFB4_9TELE	tr|A0A8C7YFB4|A0A8C7YFB4_9TELE
S1 Protease	NODE_3190_length_2733_cov_24.137043_g1944_i0.p1	MFIASLEIVVVFSIFFVILCCYGLENPELGPDERQRDARKFGESCYQSLTVRGNGGTITSPNYPNNYPNSTDCRWLLTAEHPNETIVLRINALDIEPDTDCKLDYLQVYLGSNALAPPLGPFCGSVRNRLFKTNSSRLLVVFHSDPLYEDKGFSLDYFTQTTDCPSVLTDESGSLRSPGYPATYPDNTDCWTQILVGESKKIILTFDSIDMEYGDNCTFDYVQIFDSGTRNSSLLGQLCRHTSDATSFESSSNTLLIHFHSDNSVGKMGYRARYTSVDKRSSPLGECQWDSGEENGTIASPNHPSNYPSLSNCSLWILAPEGTRVLITFDALQLEMEPGCPFDFLQIEETSSSSNKTKVLGRFCGNEGEPKNLTSTQNEVHIQFQSDDFGEFSGFKLRY…	888	TRUE	1	23	NODE_3190_length_2733_cov_24.137043_g1944_i0	IPR000859; IPR001254; IPR001314; IPR003598; IPR003599; IPR007110; IPR009003; IPR013098; IPR013783; IPR033116; IPR035914; IPR036179; IPR043504	CUB domain; Serine proteases, trypsin domain; Peptidase S1A, chymotrypsin family; Immunoglobulin subtype 2; Immunoglobulin subtype; Immunoglobulin-like domain; Peptidase S1, PA clan; Immunoglobulin I-set; Immunoglobulin-like fold; Serine proteases, trypsin family, serine active site; Spermadhesin, CUB domain superfamily; Immunoglobulin-like domain superfamily; Peptidase S1, PA clan, chymotrypsin-…	101	sp|P0C8M2|CBP_MESMA	sp|A6MFK8|FAXD2_DEMVE	sp|P0C8M2|CBP_MESMA	sp|Q9TXD8|ISOHC_AGEAP	sp|Q9TXD8|ISOHC_AGEAP	sp|A6MFK8|FAXD2_DEMVE	sp|P0C8M2|CBP_MESMA	sp|Q8CHN8|MASP1_RAT	tr|A0A087U201|A0A087U201_STEMI	tr|A0A8X6Y6G3|A0A8X6Y6G3_9ARAC	tr|A0A8X6Y6G3|A0A8X6Y6G3_9ARAC
S1 Protease	NODE_3191_length_2733_cov_23.142270_g1944_i1.p1	MFIASLEIVVVFSIFFVILCCYGLENPELGPDERQRDARKFGESCYQSLTVRGNGGTITSPNYPNNYPNSTDCRWLLTAEHPNETIVLRINALDIEPDTDCKLDYLQVYLGSNALAPPLGPFCGSVRNRLFKTNSSRLLVVFHSDPLYEDKGFSLDYFTQTTDCPSVLTDESGSLRSPGYPATYPDNTDCWTQILVGESKKIILTFDSIDMEYGDNCTFDYVQIFDSGTRNSSLLGQLCRHTSDATSFESSSNTLLIHFHSDNSVGKMGYRARYTSVDKRSSPLGECQWDSGEENGTIASPNHPSNYPSLSNCSLWILAPEGTRVLITFDALQLEMEPGCPFDFLQIEETSSSSNKTKVLGRFCGNEGEPKNLTSTQNEVHIQFQSDDFGEFSGFKLRY…	888	TRUE	1	23	NODE_3191_length_2733_cov_23.142270_g1944_i1	IPR000859; IPR001254; IPR001314; IPR003598; IPR003599; IPR007110; IPR009003; IPR013098; IPR013783; IPR033116; IPR035914; IPR036179; IPR043504	CUB domain; Serine proteases, trypsin domain; Peptidase S1A, chymotrypsin family; Immunoglobulin subtype 2; Immunoglobulin subtype; Immunoglobulin-like domain; Peptidase S1, PA clan; Immunoglobulin I-set; Immunoglobulin-like fold; Serine proteases, trypsin family, serine active site; Spermadhesin, CUB domain superfamily; Immunoglobulin-like domain superfamily; Peptidase S1, PA clan, chymotrypsin-…	141	sp|P0C8M2|CBP_MESMA	sp|A6MFK8|FAXD2_DEMVE	sp|P0C8M2|CBP_MESMA	sp|Q9TXD8|ISOHC_AGEAP	sp|Q9TXD8|ISOHC_AGEAP	sp|A6MFK8|FAXD2_DEMVE	sp|P0C8M2|CBP_MESMA	sp|Q8CHN8|MASP1_RAT	tr|A0A087U201|A0A087U201_STEMI	tr|A0A8X6Y6G3|A0A8X6Y6G3_9ARAC	tr|A0A8X6Y6G3|A0A8X6Y6G3_9ARAC
S1 Protease	NODE_855_length_4221_cov_27.038166_g472_i0.p1 NODE_878_length_4186_cov_24.518276_g472_i1.p1	KGVLGMLGLQLLLLLFFRCCYGLENPELGPDERQRDARKFGESCYQSLTVRGNGGTITSPNYPNNYPNSTDCRWLLTAEHPNETIVLRINALDIEPDTDCKLDYLQVYLGSNALAPPLGPFCGSVRNRLFKTNSSRLLVVFHSDPLYEDKGFSLDYFTQTTDCPSVLTDESGSLRSPGYPATYPDNTDCWTQILVGESKKIILTFDSIDMEYGDNCTFDYVQIFDSGTRNSSLMGQLCRHTSDATSFESSSNTLLIHFHSDNSVGKMGYRARYTSVDKRSSPLGECQWDSGEENGTIASPNHPSNYPSLSNCSLWILAPEGTRVLITFDALQLEMEPGCPFDFLQIEETSSSSNKTKVLGRFCGNEGEPKNLTSTQNEVHIQFQSDDFGEFSGFKLRYQ…	887	TRUE	1	22	NODE_855_length_4221_cov_27.038166_g472_i0; NODE_878_length_4186_cov_24.518276_g472_i1	IPR000859; IPR001254; IPR001314; IPR003598; IPR003599; IPR007110; IPR009003; IPR013098; IPR013783; IPR033116; IPR035914; IPR036179; IPR043504	CUB domain; Serine proteases, trypsin domain; Peptidase S1A, chymotrypsin family; Immunoglobulin subtype 2; Immunoglobulin subtype; Immunoglobulin-like domain; Peptidase S1, PA clan; Immunoglobulin I-set; Immunoglobulin-like fold; Serine proteases, trypsin family, serine active site; Spermadhesin, CUB domain superfamily; Immunoglobulin-like domain superfamily; Peptidase S1, PA clan, chymotrypsin-…	533	sp|P0C8M2|CBP_MESMA	sp|A6MFK8|FAXD2_DEMVE	sp|P0C8M2|CBP_MESMA	sp|Q9TXD8|ISOHC_AGEAP	sp|Q9TXD8|ISOHC_AGEAP	sp|A6MFK8|FAXD2_DEMVE	sp|P0C8M2|CBP_MESMA	sp|Q8CHN8|MASP1_RAT	tr|A0A087U201|A0A087U201_STEMI	tr|A0A8X6Y6G3|A0A8X6Y6G3_9ARAC	tr|A0A8X6Y6G3|A0A8X6Y6G3_9ARAC
S1 Protease	NODE_17086_length_1149_cov_1233.738574_g11519_i0.p1	MGPIRLRFILVAFCASVCLVEGRVRTVNSCGMRRFVEEKDQRKYIVGGTPAFLGDYPWMVSVQYSLFGASHHCGGAIIRRHWVVTAAHCFDGSKEPILYDIYAGAHKLSSRHRGEGEVYKVEKIIVHENYNPQNLTNDIALVRTVKSMYKNSDNGLVNRICLPPKDKEPTGKAVVAGWGHTQFMGTGSDVLLDVEVPLVSRETCASLSYRESLPESIICAGAIGKDSCQNDSGGPLMQQNSEGKYALIGIVSTGVRCGTNIPGKYTKVSAYIDWMKAKMAA*	282	TRUE	1	22	NODE_17086_length_1149_cov_1233.738574_g11519_i0	IPR001254; IPR001314; IPR009003; IPR018114; IPR043504	Serine proteases, trypsin domain; Peptidase S1A, chymotrypsin family; Peptidase S1, PA clan; Serine proteases, trypsin family, histidine active site; Peptidase S1, PA clan, chymotrypsin-like fold	1629	sp|P0C8M2|CBP_MESMA	sp|Q9TXD8|ISOHC_AGEAP	sp|P0DJG3|VSP1_BOTAN	sp|Q9TXD8|ISOHC_AGEAP	sp|Q9TXD8|ISOHC_AGEAP	sp|Q9TXD8|ISOHC_AGEAP	sp|P0DJG3|VSP1_BOTAN	sp|Q9TXD8|ISOHC_AGEAP	tr|A0A8X6IDE3|A0A8X6IDE3_NEPPI	tr|A0A8C7YFB4|A0A8C7YFB4_9TELE	tr|A0A8C7YFB4|A0A8C7YFB4_9TELE
S1 Protease	NODE_17275_length_1158_cov_1271.419764_g11573_i0.p1	MGPIRLRFILVAFCASVCLVEGRVRTVNSCGMRRFVEEKDQRKYIVGGTPAFLGDYPWMVSVQYSLFGASHHCGGAIIRRHWVVTAAHCFDGSKEPILYDIYAGAHKLSSRHRGEGEVYKVEKIIVHENYNPQNLTNDIALVRTVKSMYNNSDNGLVNRICLPPKDKEPTGKAVVAGWGHTQFMGTGSDVLLDVEVPLVSRETCASLSYRESLPESIICAGAIGKDSCQNDSGGPLMQQNSEGKYALIGIVSTGVRCGTNIPGKYTKVSAYIDWMKAKMAA*	282	TRUE	1	22	NODE_17275_length_1158_cov_1271.419764_g11573_i0	IPR001254; IPR001314; IPR009003; IPR018114; IPR043504	Serine proteases, trypsin domain; Peptidase S1A, chymotrypsin family; Peptidase S1, PA clan; Serine proteases, trypsin family, histidine active site; Peptidase S1, PA clan, chymotrypsin-like fold	6487	sp|P0C8M2|CBP_MESMA	sp|Q9TXD8|ISOHC_AGEAP	sp|P0DJG3|VSP1_BOTAN	sp|Q9TXD8|ISOHC_AGEAP	sp|Q9TXD8|ISOHC_AGEAP	sp|Q9TXD8|ISOHC_AGEAP	sp|P0DJG3|VSP1_BOTAN	sp|Q9TXD8|ISOHC_AGEAP	tr|A0A8X6IDE3|A0A8X6IDE3_NEPPI	tr|A0A8C7YFB4|A0A8C7YFB4_9TELE	tr|A0A8C7YFB4|A0A8C7YFB4_9TELE
S1 Protease	NODE_9573_length_1674_cov_1329.492897_g6160_i0.p1 NODE_9924_length_1674_cov_1386.495985_g6308_i0.p1	MGLIRLRFILVAFCASVCLVEGRSRTSKGCGLRVFIEGKDQRKSIVGGTPTVLGYYPWMVSLQKNSGHYCGGVIIGEHWVVTAAHCFDASNKISDFAIYAGAHKLSSKNLGKGDLFNVSKIIVHENYSSENYYNDIALVRTVKSLNRDDGLINSICLSSKEPTGMAVVAGWGYTQYKGKGTDVLHEVEVPLVSRKTCAVRYGRKTMPESVICAGTTGKDSCQGDSGGPLMQRIAGRYTLIGTVSNGADCGSYIPGIYMKVSAYLDWMNAKMAA*	274	TRUE	1	22	NODE_9573_length_1674_cov_1329.492897_g6160_i0; NODE_9924_length_1674_cov_1386.495985_g6308_i0	IPR001254; IPR001314; IPR009003; IPR018114; IPR033116; IPR043504	Serine proteases, trypsin domain; Peptidase S1A, chymotrypsin family; Peptidase S1, PA clan; Serine proteases, trypsin family, histidine active site; Serine proteases, trypsin family, serine active site; Peptidase S1, PA clan, chymotrypsin-like fold	16220	sp|P0DL26|VSP27_BOTPI	sp|Q9TXD8|ISOHC_AGEAP	sp|P0DL26|VSP27_BOTPI	sp|Q9TXD8|ISOHC_AGEAP	sp|P84033|PN47_PHONI	sp|Q9TXD8|ISOHC_AGEAP	sp|P0DL26|VSP27_BOTPI	sp|Q9TXD8|ISOHC_AGEAP	tr|A0A8X6IDE3|A0A8X6IDE3_NEPPI	tr|A0A875U5H1|A0A875U5H1_ARAGI	tr|A0A875U5H1|A0A875U5H1_ARAGI
Techylectin	NODE_16345_length_1187_cov_26.095406_g10971_i0.p1 NODE_16702_length_1187_cov_27.509717_g11132_i0.p1	MAQNLVLIFLVTALLNFATSQESKCSSADVVKTETLLETASELLGKMKENLEQVSANADCSCPPKPMDCDEVFNCGNNKSGIYEIWPKNRVMVKSIKVFCDMETNGGGWTVIQRRGDFRRPKDFFLKSWLDYKAGFGDPRRDFWLGNENIYAITNQRKYYLRIDLVDFENRTRYAFYDQFWIDNEGQNYKLHVYDFSGDAGDSLAKVHDGAMFSTVDRDNDNSTEHCASKHSGGWWFNSCLASNLNGLYLGNSIKSSDGIIWSSWKKNFESLKITEMKIRSVDFQTNLLDMDVEPA*	297	TRUE	1	20	NODE_16345_length_1187_cov_26.095406_g10971_i0; NODE_16702_length_1187_cov_27.509717_g11132_i0	IPR002181; IPR014716; IPR020837; IPR036056	Fibrinogen, alpha/beta/gamma chain, C-terminal globular domain; Fibrinogen, alpha/beta/gamma chain, C-terminal globular, subdomain 1; Fibrinogen, conserved site; Fibrinogen-like, C-terminal	284	sp|Q9U8W7|TL5B_TACTR	sp|P85031|TLLP_PHONI	sp|P85031|TLLP_PHONI	sp|P85031|TLLP_PHONI	sp|P85031|TLLP_PHONI	sp|P85031|TLLP_PHONI	sp|P85031|TLLP_PHONI	sp|Q9U8W8|TL5A_TACTR	tr|A0A8X6J9Q5|A0A8X6J9Q5_TRICU	tr|A0A4Y2E926|A0A4Y2E926_ARAVE	tr|A0A4Y2E926|A0A4Y2E926_ARAVE
Techylectin	NODE_22617_length_916_cov_4.537747_g15923_i0.p1 NODE_23008_length_916_cov_5.694541_g16063_i0.p1	HKKMRSKISALLILLVVSNIQCNMTSCNSNQMSMPDLLDKTINMMARAKFNAPSSQGCSGSLMPRAIDCADILRMGCSESGVYKIEPVHRLKEEKFLYVYCDMQTDGGGWTVIQRRGDFQRPKDYFDKSWSEYKEGFGDLRKDFWLGNDNIHILTNQRLCTARIDLKGSHTTSYAQYDEFWINDESHKYSLSISGYMGNEAGDSMYGHKNDKFSTRDQINYKCESCTGKYKGGWWLDSSIHSNLNGLYSKGKPDDTSKRTQLIYWVYWHPDKESIEWTEIKIRPKNFIRFSTFPNTPM*	299	TRUE	1	27	NODE_22617_length_916_cov_4.537747_g15923_i0; NODE_23008_length_916_cov_5.694541_g16063_i0	IPR002181; IPR014716; IPR036056	Fibrinogen, alpha/beta/gamma chain, C-terminal globular domain; Fibrinogen, alpha/beta/gamma chain, C-terminal globular, subdomain 1; Fibrinogen-like, C-terminal	26	sp|P85031|TLLP_PHONI	sp|P85031|TLLP_PHONI	sp|P85031|TLLP_PHONI	sp|P85031|TLLP_PHONI	sp|P85031|TLLP_PHONI	sp|P85031|TLLP_PHONI	sp|P85031|TLLP_PHONI	sp|Q9U8W8|TL5A_TACTR	tr|A0A482ZBE6|A0A482ZBE6_9ARAC	tr|A0A8X6L1Q5|A0A8X6L1Q5_TRICU	tr|A0A8X6L1Q5|A0A8X6L1Q5_TRICU
Techylectin	NODE_23094_length_900_cov_4.596450_g15923_i1.p1	HKKMRSKISALLILLVVSNIQCNMTSCNSNQMSMPDLLDKTINMMARAKFNAPSSQGCSGSLMPRAIDCADILRMGCSESGVYKIEPVHRLKEEKFLYVYCDMQTDGGGWTVIQRRGDFQRPKDYFDKSWSEYKEGFGDLRKDFWLGNDNIHILTNQRLCTARIDLKGSHTTSYAQYDEFWINDESHKYSLSISGYMGNEAGDSMSGHSKHNFSTKDQNNFKRESYTGKYTGGWWFYYSINANLNGLYSKGKPGDASEKTQLIYWNYWKPQTESIEWTEIKIRPKNFIRFSNFATTPM*	299	TRUE	1	27	NODE_23094_length_900_cov_4.596450_g15923_i1	IPR002181; IPR014716; IPR036056	Fibrinogen, alpha/beta/gamma chain, C-terminal globular domain; Fibrinogen, alpha/beta/gamma chain, C-terminal globular, subdomain 1; Fibrinogen-like, C-terminal	20	sp|P85031|TLLP_PHONI	sp|P85031|TLLP_PHONI	sp|P85031|TLLP_PHONI	sp|P85031|TLLP_PHONI	sp|P85031|TLLP_PHONI	sp|P85031|TLLP_PHONI	sp|P85031|TLLP_PHONI	sp|Q9U8W8|TL5A_TACTR	tr|A0A482ZBE6|A0A482ZBE6_9ARAC	tr|A0A8X6L1Q5|A0A8X6L1Q5_TRICU	tr|A0A8X6L1Q5|A0A8X6L1Q5_TRICU
Thyroglobulin-like	NODE_37944_length_581_cov_5.039924_g29905_i0.p1 NODE_38260_length_581_cov_5.268061_g29988_i0.p1	MKFVLLLLLVAVAVAERPKSDCEKHRESSERTGGIMKLIVKCKENGDYEEMQCYKDSPFCVCYTKDGHAASPLVKGLKECGCYLKQKEKMDRGHDNPYIPQCEVDGRWQKRQCYNEGCWCVDKDGNKVGEIKSNLLELDC*	141	TRUE	1	15	NODE_37944_length_581_cov_5.039924_g29905_i0; NODE_38260_length_581_cov_5.268061_g29988_i0	IPR000716; IPR036857	Thyroglobulin type-1; Thyroglobulin type-1 superfamily	24	sp|P84032|PN16_PHONI	sp|P84032|PN16_PHONI	sp|P84032|PN16_PHONI	sp|P84032|PN16_PHONI	sp|P84032|PN16_PHONI	sp|P84032|PN16_PHONI	sp|P84032|PN16_PHONI	sp|P84032|PN16_PHONI	tr|A0A8X6I9B7|A0A8X6I9B7_TRICU	tr|A0A4Y2FIQ0|A0A4Y2FIQ0_ARAVE	tr|A0A4Y2FIQ0|A0A4Y2FIQ0_ARAVE
Thyroglobulin-like	NODE_43968_length_510_cov_2.547253_g35856_i0.p1 NODE_44364_length_510_cov_2.857143_g36010_i0.p1	VVSTQSTGLLSEASEKGYTNAANMKIVLLFLVVAVAVAVADRPKSDCEKHRESAERTGGIMKLIPKCKANGDYEELQCYKDSKFCVCYDKNGHAASPITKNLKECGCYLKQKEKRDRGHDNPYIPQCEPDGKWTPKQCWDFNNSCWCVDKEGNKVGEIKHGGEGLDC*	168	TRUE	1	40	NODE_43968_length_510_cov_2.547253_g35856_i0; NODE_44364_length_510_cov_2.857143_g36010_i0	IPR000716; IPR036857	Thyroglobulin type-1; Thyroglobulin type-1 superfamily	15	sp|P84032|PN16_PHONI	sp|P84032|PN16_PHONI	sp|P84032|PN16_PHONI	sp|P84032|PN16_PHONI	sp|P84032|PN16_PHONI	sp|P84032|PN16_PHONI	sp|P84032|PN16_PHONI	sp|P84032|PN16_PHONI	tr|A0A4Q8K1G1|A0A4Q8K1G1_9ARAC	tr|A0A8X6T9M0|A0A8X6T9M0_NEPPI	tr|A0A8X6T9M0|A0A8X6T9M0_NEPPI
Thyroglobulin-like	NODE_44444_length_505_cov_5.704444_g36328_i0.p1 NODE_44855_length_505_cov_5.888889_g36495_i0.p1	MKSFVIVLIAFAALAYTYAETDCETQRRANDVAGVGGMRWDIKCDAQGNYMPLQCTTETTVRGDRWCKCHNKNEAITGPSTKRKHCDCEIEKHEKTQANAPECEIKKCQPNGLYAKRQCCNNTCRCVDEKTGQDVPCPST*	141	TRUE	1	19	NODE_44444_length_505_cov_5.704444_g36328_i0; NODE_44855_length_505_cov_5.888889_g36495_i0	IPR000716; IPR036857	Thyroglobulin type-1; Thyroglobulin type-1 superfamily	26	sp|P84032|PN16_PHONI	sp|P84032|PN16_PHONI	sp|P84032|PN16_PHONI	sp|P84032|PN16_PHONI	sp|P84032|PN16_PHONI	sp|P84032|PN16_PHONI	sp|P84032|PN16_PHONI	sp|P84032|PN16_PHONI	tr|A0A4Y2T703|A0A4Y2T703_ARAVE	tr|A0A4Y2PKP6|A0A4Y2PKP6_ARAVE	tr|A0A4Y2PKP6|A0A4Y2PKP6_ARAVE
Unassigned ICK toxin	NODE_10481_length_1596_cov_6000.369241_g394_i1.p1 NODE_10251_length_1646_cov_6451.688246_g411_i1.p1	MAPLILRENSVYGMLVMIVAVIFYISPSIQAKNFEAAFQGECREDSPCQHLCFDLHDGTFECACKEGFTLSVNGYSCIENSKLKERLNWGNSSWAENGTSSEDFLDSEEQENIHSFHTINRGHLESLSHSYHSKHENNNVQVDFEPLDKDDKNRPYKPISYEHLYDNSAGRSLNSLNVKNPYAPVAAKDSENADAYQPMNTVVVSTPSVHQVFHTCADLQCESGGICVPDFASKSAVKCRCPLGRSGIFCEQAVKAKYPRFHDGSYLVLPILRDAHKSMQVTLEFRPESNDGLILYSGEKFDLQGDFISITLNKGFIEFRFDCGMGEGILISDQPVVLRSWNTLTIYRDRWDAWMQLNSGSQVQGRSKSAKMRNIFCLIFVAVVCIVLMSANAEEDNFE…	451	TRUE	1	31	NODE_10481_length_1596_cov_6000.369241_g394_i1; NODE_10251_length_1646_cov_6451.688246_g411_i1	IPR000742; IPR001791; IPR001881; IPR013320	EGF-like domain; Laminin G domain; EGF-like calcium-binding domain; Concanavalin A-like lectin/glucanase domain superfamily	4482	sp|A0A0G3F8Z3|TBO1_TIBOB	sp|A0A0G3F8Z3|TBO1_TIBOB	sp|A0A0G3F8Z3|TBO1_TIBOB	sp|A0A0G3F8Z3|TBO1_TIBOB	sp|A0A0G3F8Z3|TBO1_TIBOB	sp|A0A0G3F8Z3|TBO1_TIBOB	sp|A0A0G3F8Z3|TBO1_TIBOB	sp|Q4VBE4|EGFLA_MOUSE	tr|A0A8T0FIN7|A0A8T0FIN7_ARGBR	tr|A0A8X6L6U6|A0A8X6L6U6_TRICU	tr|A0A8X6L6U6|A0A8X6L6U6_TRICU
