# Supplementary material for: Comparative venomics suggests an evolutionary adaption of spider venom from predation to defense
Source: Commun Biol. 2025 Oct 23;8:1496. doi: 10.1038/s42003-025-09015-6 (PMC12550024; doi:10.1038/s42003-025-09015-6)
Supplement: Supplementary file 9 — Supplementary Data 6 [file 42003_2025_9015_MOESM9_ESM.txt]

(TETX4b:0.0000023058,((TETX4c:0.0203738548,TETX4a:0.0000023058)79:0.0107097572,TETX5a:0.0568584053)56:0.0097455757,(((((((((((TETX6c:0.0538095771,TETX6a:0.0000023058)73:0.0000023758,TETX6b:0.0249057930)99:1.1173309436,(sp_B3EWF4_LTX2A_LACTA:0.0000025399,(sp_B3EWF5_LTX2B_LACTA:0.1133269698,sp_B3EWF6_LTX2C_LACTA:0.3640841110)49:0.0000028162)98:0.3945079691)77:0.1272004110,sp_P85506_TXHM2_HERML:1.8264983139)56:0.3236870718,(PHITX4d:0.3246550491,((PHITX4a:0.0000000000,PHITX4c:0.0000000000):0.0000023058,PHITX4b:0.0000023058)100:1.1716832016)86:0.9221344233)48:0.1413888921,(((((((TETX1a:0.0000023058,TETX2a:0.0000023058)100:0.3543853743,(((sp_P83919_TXC13_CUPSA:0.0000023058,(sp_B3EWS5_TXC8_CUPSA:0.0127543464,(sp_B3EWS6_TXC12_CUPSA:0.0000022819,sp_B3EWS7_TXC14_CUPSA:0.0000023058)99:0.0967257186)84:0.0126777837)67:0.0000024310,sp_B3EWS8_TXC15_CUPSA:0.0000023058)98:0.4368911358,((sp_B6DCU0_TXZ01_LYCSI:0.0000023058,sp_B6DCU1_TXZ02_LYCSI:0.0000023058)100:0.0134429942,(((((((sp_B6DCQ1_TX306_LYCSI:0.0130430654,(sp_B6DCR7_TX322_LYCSI:0.0130862934,sp_B6DCR1_TX316_LYCSI:0.0263795806)30:0.0000023058)14:0.0000023058,(sp_B6DCQ7_TX312_LYCSI:0.0131130611,(sp_B6DCR8_TX323_LYCSI:0.0132650637,sp_B6DCT2_TX337_LYCSI:0.0540593657)96:0.0129921330)17:0.0000023058)12:0.0000023058,(sp_B6DCR6_TX321_LYCSI:0.0131156705,(sp_B6DCQ9_TX314_LYCSI:0.0131737816,sp_B6DCR2_TX317_LYCSI:0.0262510481)18:0.0000023058)10:0.0000023058)5:0.0000023058,((((((((sp_B6DCQ5_TX310_LYCSI:0.0000000000,sp_B6DCQ6_TX311_LYCSI:0.0000000000):0.0000000000,sp_B6DCR0_TX315_LYCSI:0.0000000000):0.0000000000,sp_B6DCR5_TX320_LYCSI:0.0000000000):0.0000000000,sp_B6DCQ0_TX305_LYCSI:0.0000000000):0.0000000000,sp_B6DCR3_TX318_LYCSI:0.0000000000):0.0000000000,sp_B6DCR4_TX319_LYCSI:0.0000000000):0.0000000000,sp_B6DCQ4_TX309_LYCSI:0.0000000000):0.0000023058,sp_B6DCQ3_TX308_LYCSI:0.0000023058)9:0.0000023058)8:0.0000023058,sp_B6DCQ2_TX307_LYCSI:0.0131133846)32:0.0000023058,((((((sp_B6DCS1_TX326_LYCSI:0.0132052180,(sp_B6DCU9_TXZ10_LYCSI:0.0132759165,sp_B6DCS6_TX331_LYCSI:0.0132444772)16:0.0000023058)8:0.0000023058,(((((sp_B6DCS0_TX303_LYCSI:0.0000000000,sp_B6DCS8_TX333_LYCSI:0.0000000000):0.0000000000,sp_B6DCS2_TX327_LYCSI:0.0000000000):0.0000000000,sp_B6DCS4_TX329_LYCSI:0.0000000000):0.0000000000,sp_B6DCT0_TX335_LYCSI:0.0000000000):0.0000023058,sp_B6DCS3_TX328_LYCSI:0.0000023058)28:0.0000023058)7:0.0000023058,(sp_B6DCT1_TX336_LYCSI:0.0134401946,sp_B6DCS9_TX334_LYCSI:0.0132311008)15:0.0000023058)3:0.0000023058,(sp_B6DCS7_TX332_LYCSI:0.0132705504,sp_B6DCR9_TX324_LYCSI:0.0132993405)17:0.0000023058)17:0.0000023058,sp_B6DCS5_TX330_LYCSI:0.0132664799)45:0.0000023503,(sp_B6DCP7_TX302_LYCSI:0.0296388069,sp_B6DCP6_TX301_LYCSI:0.0000020221)79:0.0297807668)78:0.0130800184)41:0.0000023058,sp_B6DCQ8_TX313_LYCSI:0.0131226344)97:0.0257169061)98:0.0929746092)64:0.2015303637)96:0.2140511807,CPTX3i_-_Domain_1:0.4174824279)51:0.1048666939,(((PHITX3a:0.0000023058,PHITX3f:0.0000023058)68:0.0000023058,(PHITX3d:0.0000023058,PHITX3e:0.0000023058)94:0.0153560209)80:0.0301486815,((PHITX3b:0.0000023058,PHITX3g:0.0000023058)75:0.0000023058,(PHITX3c:0.0000023058,PHITX3h:0.0000023058)94:0.0125565955)83:0.0427166668)98:0.3974506270)48:0.1714934289,(((A0A059T2C0_CPTX3f_-_Domain_1:0.0342494653,(((((A0A059T2C5_CPTX3e_-_Domain_1:0.0000000000,sp_W5U5X5_CPTX3a_-_Domain_1:0.0000000000):0.0000000000,W5U5X5_CPTXCp3a_-_Domain_1:0.0000000000):0.0000000000,CPTX3h_-_Domain_1:0.0000000000):0.0000023058,A0A059T2G9_CPTX3c_-_Domain_1:0.0000023058)100:0.0168075905,(A0A059T2E2_CPTX3b_-_Domain_1:0.0000023058,A0A059T2H6_CPTX3d_-_Domain_1:0.0000023058)58:0.0000023058)59:0.0000023058)98:0.0169239937,W5U062_CPTX3g_-_Domain_1:0.0000023058)100:0.8348648505,(((((((CPTX5b_-_Domain_1:0.3306918173,CPTX5a_-_Domain_1:0.0000023286)98:0.1594481656,CPTX1j_-_Domain_1:0.0176974542)71:0.0000023058,(sp_C0HKG7_CPTX1a_-_Domain_1:0.0000023058,sp_C0HKG8_CPTX1b_-_Domain_1:0.0000023058)76:0.0000023058)96:0.0177255400,CPTX1k_-_Domain_1:0.0179902289)45:0.0000023058,CPTX1c_-_Domain_1:0.0000023058)58:0.0000020010,CPTX1i_-_Domain_1:0.0177064930)52:0.0830585578,((((A0A059T2C4_CPTX2b_-_Domain_1:0.0000000000,sp_A0A059T2H4_CPTX2a_-_Domain_1:0.0000000000):0.0000000000,CPTX2c_-_Domain_1:0.0000000000):0.0000023058,A0A059T2H4_CPTX2a_-_Domain_1:0.0000023058)62:0.0000023058,CPTX2d_-_Domain_1:0.0189543958)98:0.0834487156)99:0.3943647592)89:0.2909745799)31:0.0000023634,(ARATX1h_Ldsc:0.0221143906,ARATX_Arbr1b:0.0438861880)100:0.2642447657)98:0.4982966473,(((TETX3a:0.0000023058,TETX3b:0.0000023058)100:0.3571080319,(((((((PHITX5a:0.0000000000,PHITX5c:0.0000000000):0.0000023058,PHITX5b:0.0000023058)100:0.3358872976,(((((((((((sp_B6DCK8_TX119_LYCSI:0.0141315384,sp_B6DCM3_TX134_LYCSI:0.0141047997)6:0.0000023058,(sp_B6DCL6_TX127_LYCSI:0.0142060527,(sp_B6DCM5_TX136_LYCSI:0.0141726048,sp_B6DCM4_TX135_LYCSI:0.0141896146)50:0.0000023058)14:0.0000023058)12:0.0000023058,(((((((((((sp_B6DCJ4_TX105_LYCSI:0.0000000000,sp_B6DCJ1_TX102_LYCSI:0.0000000000):0.0000000000,sp_B6DCJ0_TX101_LYCSI:0.0000000000):0.0000000000,sp_B6DCK5_TX116_LYCSI:0.0000000000):0.0000000000,sp_B6DCM6_TX137_LYCSI:0.0000000000):0.0000000000,sp_B6DCJ7_TX108_LYCSI:0.0000000000):0.0000000000,sp_B6DCK1_TX112_LYCSI:0.0000000000):0.0000000000,sp_B6DCK6_TX117_LYCSI:0.0000000000):0.0000000000,sp_B6DCK2_TX113_LYCSI:0.0000000000):0.0000000000,sp_B6DCK0_TX111_LYCSI:0.0000000000):0.0000000000,sp_B6DCK4_TX115_LYCSI:0.0000000000):0.0000000000,sp_B6DCJ3_TX104_LYCSI:0.0000000000):0.0000023058)6:0.0000023058,((((sp_B6DCL0_TX121_LYCSI:0.0141050281,sp_B6DCM2_TX133_LYCSI:0.0289393696)11:0.0000023058,(sp_B6DCL7_TX128_LYCSI:0.0140893173,sp_B6DCL3_TX124_LYCSI:0.0142298505)14:0.0000023058)5:0.0000023058,sp_B6DCM1_TX132_LYCSI:0.0141982424)3:0.0000023058,((sp_B6DCL1_TX122_LYCSI:0.0141871887,(sp_B6DCJ9_TX109_LYCSI:0.0142422508,(sp_B6DCJ6_TX107_LYCSI:0.0000023058,sp_B6DCJ5_TX106_LYCSI:0.0000023058)99:0.0143455421)19:0.0000023058)7:0.0000023058,sp_B6DCM7_TX138_LYCSI:0.0141629837)5:0.0000023058)4:0.0000023058)4:0.0000023058,(sp_B6DCL5_TX126_LYCSI:0.0141838124,sp_B6DCN0_TX141_LYCSI:0.0286355985)7:0.0000023058)5:0.0000023058,((sp_B6DCK3_TX114_LYCSI:0.0000023058,((sp_B6DCL4_TX125_LYCSI:0.0141357341,(sp_B6DCL9_TX130_LYCSI:0.0141750904,sp_B6DCM0_TX131_LYCSI:0.0000023058)98:0.0142333837)12:0.0000023058,sp_B6DCK9_TX120_LYCSI:0.0141316017)10:0.0000023058)5:0.0000023058,((sp_B6DCL2_TX123_LYCSI:0.0141415976,sp_B6DCL8_TX129_LYCSI:0.0144241438)11:0.0000023058,sp_B6DCM8_TX139_LYCSI:0.0145144743)10:0.0000023058)5:0.0000023058)17:0.0000023058,sp_B6DCM9_TX140_LYCSI:0.0142428382)100:0.0590168908,sp_B6DCN1_TX142_LYCSI:0.0147388101)96:0.0139633250,sp_B6DCP5_TX156_LYCSI:0.0290009173)18:0.0000023058,(((((sp_B6DCN3_TX144_LYCSI:0.0294240627,sp_B6DCN2_TX143_LYCSI:0.0143901792)49:0.0000023058,(sp_B6DCN9_TX150_LYCSI:0.0143184377,sp_B6DCP4_TX155_LYCSI:0.0145175580)11:0.0000023058)8:0.0000023058,(sp_B6DCN4_TX145_LYCSI:0.0142530228,sp_B6DCN5_TX146_LYCSI:0.0000023058)99:0.0143038372)8:0.0000023058,sp_B6DCP0_TX151_LYCSI:0.0000023058)6:0.0000023058,((sp_B6DCN6_TX147_LYCSI:0.0143280740,sp_B6DCN7_TX148_LYCSI:0.0144003959)22:0.0000023058,sp_B6DCN8_TX149_LYCSI:0.0142754386)11:0.0000023058)3:0.0000023058)91:0.0143267163,((sp_B6DCP3_TX154_LYCSI:0.0000023058,sp_B6DCP2_TX153_LYCSI:0.0000023058)65:0.0000023058,sp_B6DCP1_TX152_LYCSI:0.0143561698)67:0.0000023058)100:0.2498994124)76:0.0419888118,sp_B6DCV0_TX501_LYCSI:0.2242053608)93:0.1504006175,(sp_B3EWT0_TXC10_CUPSA:0.0000023058,sp_B3EWT1_TXC11_CUPSA:0.0129076514)100:0.2574748817)93:0.0944901924,((sp_P0DV62_TX4A_PARAW:0.5959494936,sp_P58604_TXC9A_CUPSA:0.2590651963)98:0.1324660252,sp_P81694_TXC1_CUPSA:0.4051124117)90:0.1690889471)77:0.1118231567,(CPTX3i_-_Domain_2:0.6552975069,((A0A059T2C0_CPTX3f_-_Domain_2:0.0177422553,(A0A059T2G9_CPTX3c_-_Domain_2:0.0179849993,((((((A0A059T2C5_CPTX3e_-_Domain_2:0.0000000000,W5U5X5_CPTXCp3a_-_Domain_2:0.0000000000):0.0000000000,CPTX3h_-_Domain_2:0.0000000000):0.0000000000,sp_W5U5X5_CPTX3a_-_Domain_2:0.0000000000):0.0000000000,A0A059T2H6_CPTX3d_-_Domain_2:0.0000000000):0.0000000000,W5U062_CPTX3g_-_Domain_2:0.0000000000):0.0000023058,A0A059T2E2_CPTX3b_-_Domain_2:0.0000023058)66:0.0000023058)49:0.0000023058)100:0.5990898355,(((CPTX2c_-_Domain_2:0.0164866268,(A0A059T2H4_CPTX2a_-_Domain_2:0.0000023058,sp_A0A059T2H4_CPTX2a_-_Domain_2:0.0000023058)64:0.0000023058)66:0.0000023058,A0A059T2C4_CPTX2b_-_Domain_2:0.0163955909)99:0.1295222048,(((((CPTX1c_-_Domain_2:0.0000000000,sp_C0HKG7_CPTX1a_-_Domain_2:0.0000000000):0.0000000000,CPTX1j_-_Domain_2:0.0000000000):0.0000000000,CPTX1k_-_Domain_2:0.0000000000):0.0000023058,CPTX1i_-_Domain_2:0.0000023058)65:0.0000023058,sp_C0HKG8_CPTX1b_-_Domain_2:0.0170165527)100:0.1941649038)96:0.0266029003)96:0.2973602003)95:0.2732085083)84:0.0365435950)88:0.2359636227,(ARATX1a_Ldsc:0.1695273309,ARATX_Arbr1c:0.0000020082)100:0.2023914044)85:0.1588561991)86:0.2944146848)34:0.1022281345,PHITX4e:1.4079661058)35:0.0000025283,(sp_B3EWF2_LTX1A_LACTA:0.4476706480,sp_B3EWF3_LTX1B_LACTA:0.2562380388)93:0.7171845559)73:0.4625380123,(((((PHITX8a:0.4749661668,PHITX10a:0.0000020491)100:1.2788101208,(((PHITX1b:0.0000024478,PHITX2a:1.5522959040)96:0.0331591845,PHITX1a:0.0000023058)97:0.0162198244,PHITX1c:0.0000023133)99:0.6466181426)84:0.6703047300,((((sp_B6DD11_TXBJ9_LYCSI:0.0000023058,sp_B6DD12_TXBJA_LYCSI:0.0000023058)100:0.0395929577,(((sp_B6DD07_TXBJ5_LYCSI:0.0000023058,sp_B6DD08_TXBJ6_LYCSI:0.0000023058)89:0.0000023058,sp_B6DD10_TXB08_LYCSI:0.0398472308)99:0.0195395829,sp_B6DD09_TXBJ7_LYCSI:0.0196029831)100:0.0428649850)100:0.2738981996,((((((((((((((sp_B6DCZ9_TX828_LYCSI:0.0207165938,sp_B6DCZ5_TX824_LYCSI:0.0206999576)23:0.0000023058,((((sp_B6DD00_TX829_LYCSI:0.0000000000,sp_B6DCZ8_TX827_LYCSI:0.0000000000):0.0000000000,sp_B6DCZ6_TX825_LYCSI:0.0000000000):0.0000000000,sp_B6DCZ4_TX823_LYCSI:0.0000000000):0.0000023058,sp_B6DCZ3_TX822_LYCSI:0.0000023058)81:0.0000023058)21:0.0000023058,sp_B6DCZ2_TX821_LYCSI:0.0206995501)41:0.0000023058,sp_B6DCZ7_TX826_LYCSI:0.0207574076)100:0.1089616517,sp_B6DCY5_TX814_LYCSI:0.0208637519)78:0.0433974470,((sp_B6DCX5_TX804_LYCSI:0.0000023058,(sp_B6DCX2_TX801_LYCSI:0.0214636026,sp_B6DCX4_TX803_LYCSI:0.0000023058)82:0.0213358223)78:0.0207276156,sp_B6DCX6_TX805_LYCSI:0.0000023058)75:0.0000023058)78:0.0205793314,sp_B6DCY9_TX818_LYCSI:0.0204094545)45:0.0000023058,sp_B6DCZ0_TX819_LYCSI:0.0206870268)16:0.0000023058,(sp_B6DCY6_TX815_LYCSI:0.0000023058,sp_B6DCY2_TX811_LYCSI:0.0000023058)21:0.0000023058)8:0.0000023058,(sp_B6DCY0_TX809_LYCSI:0.0204658223,(sp_B6DCY4_TX813_LYCSI:0.0205647503,((sp_B6DCX9_TX808_LYCSI:0.0000000000,sp_B6DCX7_TX806_LYCSI:0.0000000000):0.0000023058,sp_B6DCX8_TX807_LYCSI:0.0000023058)100:0.0206232716)41:0.0000023058)13:0.0000023058)8:0.0000023058,sp_B6DCY3_TX812_LYCSI:0.0204238949)12:0.0000023058,(sp_B6DCY7_TX816_LYCSI:0.0203961309,sp_B6DCZ1_TX820_LYCSI:0.0851180744)47:0.0000023058)68:0.0212864699,sp_B6DCY8_TX817_LYCSI:0.0000023058)98:0.2606544228,sp_B6DD01_TX830_LYCSI:0.2286856977)98:0.1912088108)99:0.2397146167,(sp_B6DCV6_TX606_LYCSI:0.0000023133,(sp_B6DCV5_TX605_LYCSI:0.0000023058,((((sp_B6DCV8_TX608_LYCSI:0.0206779429,sp_B6DCV1_TX601_LYCSI:0.0207350227)19:0.0000023058,((sp_B6DCV4_TX604_LYCSI:0.0000000000,sp_B6DCV3_TX603_LYCSI:0.0000000000):0.0000023058,sp_B6DCV7_TX607_LYCSI:0.0000023058)22:0.0000023058)9:0.0000023058,(sp_B6DCV9_TX609_LYCSI:0.0210103586,sp_B6DCV2_TX602_LYCSI:0.0205609332)15:0.0000023058)29:0.0000023058,sp_B6DCW0_TX610_LYCSI:0.0206153237)85:0.0207347976)84:0.0209426913)97:0.1595603650)96:0.3446493257)60:0.1020033404,(((sp_B6DCX1_TX711_LYCSI:0.0000023058,sp_B6DCW9_TX709_LYCSI:0.0000023058)58:0.0000023058,sp_B6DCX0_TX710_LYCSI:0.0205904209)98:0.0324870474,((((((sp_B6DCW6_TX706_LYCSI:0.0000023058,sp_B6DCW4_TX704_LYCSIU7:0.0000023058)60:0.0000023058,sp_B6DCW5_TX705_LYCSI:0.0192460750)58:0.0000023058,sp_B6DCW7_TX707_LYCSI:0.0195135185)99:0.0194984826,(sp_B6DCW2_TX702_LYCSI:0.0000023058,sp_B6DCW1_TX701_LYCSI:0.0000023058)67:0.0000023058)76:0.0000023058,sp_B6DCW3_TX703_LYCSI:0.0200535304)83:0.0000023133,sp_B6DCW8_TX708_LYCSI:0.0600052840)96:0.1002013736)86:0.0824324171)62:0.3865762885,((PHITX6a:0.0000023058,PHITX7a:0.0000023058)73:0.0000023058,(((PHITX7b:0.0000000000,PHITX11a:0.0000000000):0.0000000000,PHITX11b:0.0000000000):0.0000023058,PHITX9a:0.0000023058)100:0.0309203260)100:1.4978842592)75:0.3911730261)76:0.4906489373,(((TETX2b:0.0000023058,TETX2c:0.0000023058)68:0.0000023058,TETX2d:0.0000023058)100:1.4148914214,((((ARATX1b_Ldsc:0.0000000000,ARATX1e_Ldsc:0.0000000000):0.0000000000,ARATXLasc1c_Ldsc:0.0000000000):0.0000023058,ARATX1d_Ldsc:0.0000023058)52:0.0000023058,(ARATX1f_Ldsc:0.0000023058,ARATX1g_Ldsc:0.0000023058)100:0.0139376754)81:0.0197000538)92:0.0393106389)65:0.1039599745,ARATX_Arbr:0.0000024411)100:1.4469511370);
